# Supplementary material for: Glial dysregulation in the human brain in fragile X-associated tremor/ataxia syndrome
Source: Proc Natl Acad Sci U S A. 2023 May 30;120(23):e2300052120. doi: 10.1073/pnas.2300052120 (PMC10265985; doi:10.1073/pnas.2300052120)
Supplement: Supplementary file 2 — Dataset S01 (XLSX) [file pnas.2300052120.sd01.xlsx]

## Sheet: AstroI
GeneId	p_val	avg_logFC	pct.1	pct.2	p_val_adj
ABCA1	2.16495e-45	0.324468	0.827	0.728	9.16681e-41			Up	768
ABCD2	1.69567e-74	-0.347543	0.58	0.765	7.17982e-70			Down	643
ABHD3	0	1.4509	0.725	0.433	0			Total	1411
ABI1	2.85908e-200	0.489564	0.982	0.932	1.21059e-195
ABTB2	7.84595e-72	0.374024	0.54	0.294	3.32213e-67
AC002429.5	1.68728e-93	-0.536238	0	0.147	7.1443e-89
AC004949.1	9.84094e-306	0.743118	0.392	0.018	4.16685e-301
AC005261.1	7.82355e-99	0.328678	0.579	0.284	3.31265e-94
AC005592.2	3.04697e-85	-0.303661	0	0.135	1.29015e-80
AC005842.1	2.18053e-240	0.323238	0.297	0.009	9.23279e-236
AC006387.1	1.16046e-126	0.88569	0.217	0.027	4.9136e-122
AC006994.2	0	0.876631	0.519	0.1	0
AC007389.1	6.06356e-217	1.19488	0.907	0.494	2.56743e-212
AC008892.1	2.03891e-151	0.461249	0.45	0.153	8.63315e-147
AC008957.2	1.61823e-121	-0.47485	0.636	0.696	6.85193e-117
AC010624.5	2.06423e-183	1.23567	0.249	0.022	8.74037e-179
AC012404.1	8.22228e-91	-0.448327	0.462	0.647	3.48148e-86
AC012593.1	8.97991e-121	-0.664044	0.025	0.242	3.80227e-116
AC016716.2	2.60528e-110	-0.434868	0.386	0.592	1.10313e-105
AC016773.1	5.20126e-130	0.346921	0.202	0.016	2.20232e-125
AC016831.1	3.15939e-260	0.631245	0.467	0.086	1.33775e-255
AC018362.1	1.29265e-59	0.308423	0.481	0.256	5.47332e-55
AC020916.1	3.76971e-206	0.402425	0.352	0.042	1.59617e-201
AC022098.1	4.70926e-32	0.687814	0.218	0.095	1.994e-27
AC023095.1	1.44629e-150	0.436647	0.786	0.411	6.1239e-146
AC027117.2	1.92842e-85	-0.286442	0.647	0.621	8.1653e-81
AC053527.1	1.53724e-95	-0.283499	0	0.15	6.50898e-91
AC068308.1	6.92795e-242	0.623772	0.465	0.07	2.93343e-237
AC068473.1	1.82503e-129	0.322702	0.25	0.034	7.72755e-125
AC073050.1	6.67727e-102	0.273542	0.99	0.805	2.82729e-97
AC074363.1	1.43778e-112	-0.97782	0	0.175	6.08785e-108
AC074391.1	3.39236e-105	-0.6132	0	0.165	1.43639e-100
AC079352.1	5.74695e-31	0.382832	0.472	0.314	2.43337e-26
AC079385.1	2.18084e-102	-0.290058	0.659	0.625	9.23413e-98
AC091948.1	1.57954e-90	-0.308818	0	0.143	6.68807e-86
AC092115.3	2.87076e-174	0.37011	0.349	0.053	1.21554e-169
AC092691.1	1.00105e-276	0.637414	1	0.822	4.23865e-272
AC093535.1	3.92645e-57	-0.314068	0.453	0.545	1.66254e-52
AC093879.1	2.28993e-73	-0.293766	0.51	0.55	9.69601e-69
AC097103.2	9.19964e-104	-0.331578	0	0.163	3.89531e-99
AC098829.1	5.81267e-64	0.280411	0.751	0.508	2.4612e-59
AC104695.2	1.58132e-227	0.262579	0.259	0.003	6.69563e-223
AC106845.1	8.0359460154896e-312	0.765887	0.938	0.504	3.40258e-307
AC107398.3	7.44392e-114	0.25663	0.599	0.273	3.1519e-109
AC108866.1	2.7449e-123	-0.638433	0	0.191	1.16225e-118
AC114971.1	9.89047e-205	0.489573	0.932	0.537	4.18782e-200
AC116366.3	1.719e-102	-0.322618	0	0.161	7.2786e-98
AC119674.1	1.00739e-224	0.656999	0.595	0.17	4.26549e-220
AC124312.1	1.56173e-98	-0.254302	0	0.155	6.61267e-94
AC129803.1	2.52119e-119	0.305706	0.242	0.034	1.06752e-114
ACACA	2.88404e-108	-0.370908	0.607	0.861	1.22116e-103
ACACB	1.96922e-195	-0.440328	0.607	0.928	8.33806e-191
ACADVL	7.53186e-66	-0.291522	0.48	0.583	3.18914e-61
ACAP2	3.26321e-110	0.384125	0.951	0.833	1.38171e-105
ACOT11	3.88829e-129	-0.425971	0.831	0.936	1.64638e-124
ACSBG1	3.15135e-206	-0.533877	0.746	0.943	1.33434e-201
ACSBG2	7.31809e-99	0.264152	0.257	0.054	3.09863e-94
ACSL3	6.55766e-276	0.815213	0.931	0.815	2.77665e-271
ACSS1	2.60132e-142	-0.388269	0.677	0.906	1.10145e-137
ACSS3	3.57609e-129	-0.396386	0.544	0.845	1.51419e-124
ACTB	1.38824e-202	0.593777	0.758	0.429	5.8781e-198
ACTG1	1.19212e-64	0.308963	0.684	0.48	5.04767e-60
ACTR3B	3.46339e-45	0.256379	0.526	0.346	1.46647e-40
ACTRT3	2.44428e-266	0.357727	0.3	0.004	1.03496e-261
ACYP2	1.59883e-89	-0.314652	0.723	0.898	6.76975e-85
ADAM17	2.63483e-207	0.645791	0.682	0.424	1.11564e-202
ADAM32	9.41656e-143	0.372996	0.389	0.097	3.98716e-138
ADAM9	1.59794e-82	0.301866	0.446	0.205	6.76601e-78
ADAMTS17	6.50374e-79	-0.435888	0.854	0.875	2.75381e-74
ADAMTS9	4.99567e-208	0.806454	0.481	0.143	2.11527e-203
ADAMTS9-AS2	1.34457e-146	0.56153	0.531	0.192	5.69319e-142
ADCY2	2.08514e-287	-0.535281	0.859	0.989	8.82892e-283
ADCY8	1.05793e-107	0.558361	0.797	0.591	4.4795e-103
ADD1	9.91411e-58	-0.254297	0.824	0.864	4.19783e-53
ADGRL3	3.79893e-127	0.53384	0.997	0.997	1.60854e-122
ADHFE1	6.86837e-71	-0.295452	0.599	0.762	2.90821e-66
AGAP1	9.09272e-49	-0.271916	0.781	0.832	3.85004e-44
AGL	7.95733e-58	-0.280855	0.524	0.699	3.36929e-53
AGT	1.53869e-82	0.331876	0.751	0.506	6.51513e-78
AHCTF1	0	0.958347	0.809	0.562	0
AHCYL1	7.19479e-151	0.490882	0.978	0.893	3.04642e-146
AHSA1	5.2198764727267e-311	0.763258	0.531	0.153	2.2102e-306
AIG1	6.36485e-82	-0.345594	0.516	0.749	2.695e-77
AK3	2.42912e-40	0.250239	0.779	0.645	1.02854e-35
AKAP10	7.92807e-74	-0.279246	0.416	0.674	3.3569e-69
AKAP13	4.76058e-122	0.543296	0.836	0.717	2.01573e-117
AKAP6	8.87324e-193	0.836038	0.852	0.676	3.75711e-188
AKAP7	8.69742e-85	-0.343085	0.547	0.778	3.68266e-80
AKAP8L	8.43252e-65	-0.288709	0.403	0.578	3.5705e-60
AKT3	3.93776e-180	-0.37163	0.852	0.979	1.66733e-175
AL021918.5	4.86566e-25	1.23532	0.121	0.055	2.06022e-20
AL049629.1	1.14788e-263	0.334987	0.287	0.002	4.86035e-259
AL078459.1	1.11466e-67	-0.331478	0.428	0.523	4.7197e-63
AL078604.4	4.75749e-241	0.93214	0.561	0.182	2.01442e-236
AL136298.1	3.40652e-151	0.398174	0.343	0.066	1.44239e-146
AL138828.1	4.37294e-52	-0.269293	0.432	0.49	1.85159e-47
AL158152.1	3.5549e-176	0.557784	0.635	0.279	1.50522e-171
AL160272.1	1.09383e-105	0.339816	0.778	0.464	4.6315e-101
AL353135.2	1.00638e-225	0.400421	0.379	0.042	4.26119e-221
AL355053.1	5.64647e-172	0.432364	0.243	0.014	2.39083e-167
AL355075.4	1.0119e-131	0.288199	0.169	0.005	4.28459e-127
AL359232.1	2.37183e-85	0.294698	0.449	0.187	1.00428e-80
AL365273.2	7.31414e-86	-0.256798	0	0.136	3.09695e-81
AL391807.1	4.61464e-77	-0.310234	0.558	0.65	1.95393e-72
AL451085.1	0	0.43165	0.353	0.002	0
AL513166.1	2.45248e-87	0.270093	0.534	0.26	1.03843e-82
AL589740.1	2.63862e-74	-0.293481	0.774	0.797	1.11724e-69
AL589935.1	0	0.997661	0.664	0.206	0
AL627171.2	0	0.729256	0.451	0.034	0
AL731577.2	8.33745e-106	0.258195	0.628	0.311	3.53024e-101
ALCAM	2.00485e-113	0.54526	0.921	0.876	8.48892e-109
ALDH1A1	2.51685e-135	-0.680784	0.578	0.789	1.06569e-130
ALDH1L1	1.91909e-88	-0.388962	0.731	0.798	8.12583e-84
ALDH7A1	9.03431e-59	-0.309685	0.532	0.682	3.82531e-54
ALDOC	1.21326e-107	0.405499	0.691	0.458	5.13717e-103
ALG14	6.718e-123	0.767769	0.517	0.269	2.84454e-118
AMOTL2	6.72667e-188	0.300163	0.311	0.029	2.84821e-183
ANKDD1A	3.7856e-189	-0.509372	0.699	0.925	1.6029e-184
ANKFN1	6.97173e-54	-0.282571	0.557	0.754	2.95197e-49
ANKRD26	2.22639e-75	-0.310393	0.724	0.823	9.42698e-71
ANKRD36B	1.00285e-87	-0.319934	0.273	0.508	4.24627e-83
ANKRD36C	1.41084e-50	-0.254225	0.697	0.778	5.97378e-46
ANKRD37	1.42356e-298	1.02459	0.473	0.1	6.02762e-294
ANKUB1	1.94261e-43	-0.255903	0.338	0.494	8.22539e-39
ANO6	3.90315e-80	0.406765	0.67	0.481	1.65267e-75
ANTXR1	2.57323e-107	-0.483333	0.474	0.725	1.08956e-102
ANXA5	4.81227e-121	0.370766	0.467	0.184	2.03761e-116
AP000311.1	2.79022e-111	-0.428783	0	0.174	1.18144e-106
AP000446.1	9.01111e-76	0.284909	0.433	0.187	3.81548e-71
AP000462.1	2.93857e-130	-0.391641	0.691	0.635	1.24425e-125
AP000787.1	1.2107e-123	0.466448	0.593	0.316	5.12636e-119
AP001977.1	7.07183e-125	0.322072	0.332	0.073	2.99435e-120
AP002336.2	1.94338e-47	-0.267982	0.37	0.49	8.22868e-43
AP003025.1	2.3011e-86	-0.378656	0.215	0.444	9.74333e-82
AP003025.2	9.95738e-122	-0.425294	0.242	0.543	4.21615e-117
AP1AR	6.22141e-106	0.298078	0.384	0.121	2.63427e-101
AP1G1	7.34213e-138	0.520428	0.744	0.527	3.10881e-133
AP4B1	6.22988e-112	0.276179	0.346	0.093	2.63786e-107
AP5M1	1.0505e-293	0.983008	0.56	0.216	4.44803e-289
APBA1	4.67026e-39	0.32093	0.753	0.614	1.97748e-34
APBA2	4.1773e-80	-0.311195	0.406	0.618	1.76875e-75
APC	0	0.735838	0.997	0.996	0
APOE	2.28409e-195	0.661714	0.961	0.812	9.6713e-191
APP	6.66527e-211	0.965933	0.672	0.466	2.82221e-206
APTR	4.50771e-52	0.292116	0.413	0.239	1.90866e-47
APTX	2.903e-290	0.854738	0.742	0.48	1.22919e-285
AQP4	3.65673e-63	0.289892	0.949	0.884	1.54833e-58
ARAP2	3.27682e-74	0.266819	0.978	0.955	1.38747e-69
ARGLU1	5.2378e-89	-0.302463	0.964	0.964	2.21779e-84
ARHGAP24	3.93976e-140	-0.344175	0.873	0.977	1.66817e-135
ARHGAP31	2.51815e-80	-0.340874	0.727	0.813	1.06624e-75
ARHGAP5	4.49815e-159	0.37576	0.99	0.971	1.90461e-154
ARHGEF10	4.5831e-92	0.47215	0.854	0.686	1.94058e-87
ARHGEF3	1.12442e-59	0.343205	0.442	0.22	4.76102e-55
ARID1A	7.69745e-53	-0.258543	0.638	0.776	3.25926e-48
ARID4A	2.59644e-59	0.34165	0.767	0.647	1.09938e-54
ARID4B	1.91281e-46	0.258069	0.893	0.803	8.09923e-42
ARID5B	7.12233e-288	1.1301	0.624	0.407	3.01574e-283
ARIH1	6.7779e-55	0.285587	0.847	0.708	2.8699e-50
ARL15	1.76002e-55	0.413075	0.398	0.202	7.45227e-51
ARL17B	7.52486e-66	-0.292351	0.239	0.366	3.18618e-61
ARL5A	1.27692e-55	0.313927	0.561	0.389	5.40675e-51
ARL8B	6.92959e-150	0.517112	0.75	0.524	2.93413e-145
ARMC2	1.56694e-51	-0.264718	0.422	0.612	6.63472e-47
ARNT2	2.52339e-133	-0.414611	0.795	0.929	1.06846e-128
ARRDC3	1.66399e-227	0.466658	0.454	0.088	7.04567e-223
ARSJ	1.65728e-144	0.578414	0.609	0.338	7.01727e-140
ASAP1	1.36713e-89	0.429294	0.968	0.937	5.78871e-85
ASH1L	3.50387e-100	-0.335002	0.827	0.917	1.48361e-95
ATE1	5.99718e-55	-0.268495	0.484	0.681	2.53933e-50
ATF3	0	0.646541	0.432	0.025	0
ATP11A	1.8113e-63	0.294599	0.477	0.246	7.66943e-59
ATP2B2	1.08622e-136	-0.507736	0.466	0.737	4.59926e-132
ATP2C1	1.42734e-166	0.627172	0.947	0.876	6.04366e-162
ATP5F1B	0	1.07227	0.599	0.221	0
ATP6V1C1	4.44122e-42	0.284839	0.505	0.35	1.8805e-37
ATP8A1	1.09028e-53	-0.280091	0.772	0.878	4.61647e-49
ATRN	4.28903e-47	-0.2525	0.415	0.582	1.81606e-42
ATXN10	2.43075e-116	-0.406743	0.6	0.822	1.02923e-111
AUTS2	2.22683e-137	-0.342058	0.966	0.99	9.42882e-133
AUXG01000058.1	2.09837e-129	0.363926	0.344	0.077	8.88491e-125
AZIN1	6.45147e-78	0.3357	0.667	0.451	2.73168e-73
AZIN1-AS1	1.00511e-184	0.729614	0.852	0.616	4.25585e-180
B3GLCT	1.59421e-281	1.16739	0.763	0.526	6.75021e-277
B4GALT5	3.81133e-81	0.364163	0.731	0.521	1.61379e-76
BAALC-AS1	1.84081e-55	-0.295542	0.562	0.617	7.79437e-51
BACE2	1.54562e-149	0.851014	0.374	0.116	6.54445e-145
BAG3	0	2.59887	0.614	0.252	0
BAIAP2	1.03376e-206	0.493584	0.506	0.138	4.37715e-202
BANP	1.22092e-58	0.282947	0.519	0.3	5.16963e-54
BBS2	1.77163e-114	-0.345777	0.587	0.853	7.50142e-110
BBS5	3.07059e-31	0.360198	0.287	0.22	1.30015e-26
BCAR3	5.12592e-49	-0.271873	0.561	0.72	2.17042e-44
BCAS3	2.12563e-115	-0.378553	0.703	0.91	9.00032e-111
BCAT2	4.81634e-72	-0.300441	0.372	0.519	2.03933e-67
BCKDHB	4.56196e-94	-0.360923	0.734	0.874	1.93162e-89
BCL2	3.99542e-64	-0.254028	0.925	0.947	1.69174e-59
BCL2L14	2.03606e-61	-0.295975	0.256	0.467	8.62109e-57
BCL6	4.93968e-207	0.82658	0.831	0.678	2.09156e-202
BCO1	7.63052e-13	0.509457	0.145	0.212	3.23092e-08
BCR	4.18516e-64	-0.312688	0.543	0.672	1.77208e-59
BCYRN1	2.08362e-112	-1.94813	0	0.175	8.82247e-108
BDNF-AS	2.59564e-40	-0.255507	0.393	0.557	1.09905e-35
BICC1	2.09152e-127	-0.58484	0.421	0.687	8.85593e-123
BICD1	3.1878e-65	0.284707	0.966	0.903	1.34978e-60
BID	2.19997e-122	0.422945	0.37	0.114	9.31512e-118
BIRC2	2.56608e-155	0.493338	0.601	0.304	1.08653e-150
BIRC3	1.04736e-125	0.367303	0.164	0.005	4.43474e-121
BMPER	1.47101e-210	0.955235	0.67	0.413	6.22854e-206
BMPR1B	1.86319e-81	0.313097	0.998	0.984	7.88911e-77
BMT2	6.99685e-67	0.316483	0.609	0.375	2.9626e-62
BOD1L1	2.94264e-73	-0.308549	0.501	0.718	1.24597e-68
BPTF	1.59819e-79	-0.308656	0.848	0.903	6.76707e-75
BRE	1.67566e-88	-0.304118	0	0.14	7.09507e-84
BRINP3	1.89478e-128	0.646776	0.966	0.91	8.02287e-124
BTAF1	7.99305e-45	0.267786	0.741	0.574	3.38442e-40
BTBD9	1.55068e-28	0.42817	0.881	0.888	6.56588e-24
C11orf49	2.62808e-114	-0.343902	0.642	0.875	1.11278e-109
C14orf159	7.1417e-93	-0.33275	0	0.146	3.02394e-88
C14orf37	5.11859e-86	-0.293416	0	0.136	2.16731e-81
C16orf72	5.27472e-71	0.26283	0.457	0.228	2.23342e-66
C17orf67	2.68911e-297	0.553553	0.401	0.025	1.13862e-292
C1orf61	1.73053e-131	-0.448859	0.947	0.985	7.32743e-127
C20orf194	7.22099e-184	-0.466171	0.695	0.936	3.05751e-179
C2CD5	5.26775e-48	-0.28097	0.382	0.569	2.23047e-43
C2orf69	8.401e-105	0.327529	0.479	0.206	3.55715e-100
C2orf72	1.23234e-129	-0.441711	0.584	0.815	5.21796e-125
C4orf19	9.67637e-53	-0.299518	0.646	0.665	4.09717e-48
C4orf47	1.15503e-200	0.611785	0.486	0.141	4.89062e-196
C7orf50	6.22913e-216	0.668656	0.601	0.306	2.63754e-211
C9orf3	1.33168e-217	-0.613735	0	0.317	5.63862e-213
C9orf84	1.719e-102	-0.2549	0	0.161	7.2786e-98
CA13	1.50291e-83	0.305533	0.361	0.135	6.36362e-79
CA2	3.23871e-80	0.294685	0.472	0.226	1.37134e-75
CABLES1	6.44263e-49	-0.262257	0.961	0.968	2.72794e-44
CACHD1	3.43983e-49	0.262291	0.98	0.953	1.45649e-44
CACNA1A	2.96563e-33	-0.325822	0.257	0.344	1.25571e-28
CACNA2D3	4.43745e-82	-0.569313	0.242	0.477	1.8789e-77
CACYBP	0	0.926254	0.55	0.14	0
CALM2	3.43752e-244	0.733695	0.962	0.753	1.45551e-239
CALU	2.11602e-61	0.276873	0.487	0.281	8.95963e-57
CAMK2B	1.73566e-81	-0.338557	0.335	0.571	7.34912e-77
CAMK2D	0	1.46874	0.838	0.628	0
CAMK2G	2.04134e-282	-0.615019	0.702	0.971	8.64346e-278
CAMK4	5.31767e-59	-0.360081	0.346	0.53	2.25161e-54
CAMKMT	2.00579e-42	-0.252014	0.715	0.815	8.4929e-38
CAPS2	1.28087e-54	-0.252346	0.478	0.698	5.42346e-50
CAPZA1	6.95928e-70	-0.296547	0.512	0.677	2.9467e-65
CARS2	3.19193e-16	0.302466	0.233	0.343	1.35153e-11
CAST	1.21507e-91	0.443132	0.715	0.543	5.14484e-87
CBR4	2.07107e-58	-0.267494	0.64	0.748	8.76932e-54
CC2D2A	2.52475e-76	-0.327802	0.486	0.674	1.06903e-71
CCDC121	5.62155e-267	0.496098	0.388	0.03	2.38027e-262
CCDC138	9.5639e-62	0.30022	0.377	0.173	4.04955e-57
CCDC171	5.76748e-45	-0.264762	0.465	0.65	2.44207e-40
CCDC6	1.79819e-44	0.265893	0.724	0.554	7.6139e-40
CCDC88A	1.18263e-72	0.305979	0.957	0.877	5.00747e-68
CCND2	3.16992e-97	0.271153	0.464	0.183	1.34221e-92
CCND2-AS1	6.00528e-129	0.361668	0.463	0.156	2.54276e-124
CCNH	3.36554e-120	0.52054	0.893	0.685	1.42504e-115
CCNL1	1.22511e-49	0.25961	0.576	0.401	5.18734e-45
CCS	2.63191e-76	-0.296568	0.299	0.533	1.11441e-71
CCSER2	2.30972e-84	-0.2979	0.637	0.848	9.7798e-80
CCT4	0	0.96035	0.595	0.247	0
CCT5	2.02083e-109	0.297896	0.412	0.14	8.55661e-105
CCT6A	3.6625e-126	0.368636	0.469	0.187	1.55077e-121
CD38	1.68855e-40	-0.265379	0.36	0.529	7.14965e-36
CD44	1.99139e-237	0.791425	0.395	0.052	8.43193e-233
CD59	7.4081e-153	0.44443	0.617	0.307	3.13674e-148
CD83	4.44654e-179	0.459951	0.376	0.068	1.88275e-174
CDH10	5.0624e-54	-0.286591	0.631	0.8	2.14352e-49
CDH11	4.85271e-257	0.800554	0.872	0.689	2.05473e-252
CDH20	1.40001e-178	-0.365118	0.959	0.996	5.92794e-174
CDH4	3.1154e-52	-0.273721	0.843	0.874	1.31912e-47
CDHR3	1.23433e-94	-0.359124	0.702	0.884	5.2264e-90
CDKL1	2.58683e-53	0.302069	0.523	0.328	1.09532e-48
CEBPB	3.99756e-199	0.578269	0.471	0.14	1.69265e-194
CEBPD	6.2901e-160	0.605134	0.439	0.159	2.66335e-155
CELF1	2.53165e-63	-0.283781	0.578	0.766	1.07195e-58
CEMIP2	6.23525e-71	0.358001	0.414	0.214	2.64013e-66
CEP112	2.08032e-77	-0.351055	0.414	0.671	8.8085e-73
CEP192	1.96833e-72	-0.29694	0.467	0.694	8.33432e-68
CEP350	1.05374e-56	-0.26622	0.685	0.834	4.46174e-52
CEP85L	2.45062e-85	-0.369568	0.935	0.956	1.03764e-80
CERS6	1.1693e-21	0.252754	0.412	0.299	4.95103e-17
CFAP70	3.8301e-61	-0.296886	0.432	0.634	1.62174e-56
CHCHD3	3.33052e-64	-0.297201	0.488	0.698	1.41021e-59
CHD1	8.98821e-160	0.537981	0.741	0.493	3.80579e-155
CHD2	9.68393e-59	0.280458	0.942	0.852	4.10037e-54
CHD6	4.83708e-86	-0.317621	0.691	0.858	2.04812e-81
CHD9	2.80553e-289	-0.505769	0.875	0.992	1.18792e-284
CHL1-AS2	1.5659e-145	0.351402	0.546	0.193	6.63032e-141
CHORDC1	0	1.7173	0.63	0.241	0
CHPT1	4.23859e-63	-0.278252	0.902	0.921	1.7947e-58
CIP2A	6.92141e-114	0.308919	0.269	0.049	2.93066e-109
CIRBP	4.65097e-127	-0.397464	0.529	0.824	1.96931e-122
CLASP2	5.62088e-141	-0.347064	0.797	0.962	2.37999e-136
CLEC16A	6.70296e-138	-0.471089	0.633	0.849	2.83817e-133
CLIC4	3.82242e-116	0.452811	0.519	0.235	1.61849e-111
CLIP1	2.46286e-74	0.446123	0.918	0.869	1.04282e-69
CLK1	0	0.941161	0.807	0.588	0
CLU	0	1.27021	0.994	0.955	0
CLYBL	1.354e-162	-0.502949	0.538	0.849	5.7331e-158
CNN3	2.56238e-303	0.821687	0.904	0.73	1.08496e-298
CNTN1	6.45867e-82	-0.304534	0.68	0.891	2.73473e-77
COL21A1	2.36801e-69	-0.280346	0.032	0.186	1.00266e-64
COL4A3BP	1.95345e-154	-0.348485	0	0.235	8.27129e-150
COLEC12	4.50565e-63	-0.396918	0.429	0.556	1.90778e-58
COMMD10	1.38982e-51	-0.258617	0.433	0.652	5.88477e-47
COPA	5.76952e-233	0.81669	0.696	0.464	2.44293e-228
CPEB2	8.95579e-214	0.684446	0.85	0.6	3.79206e-209
CPEB4	1.66505e-121	0.344473	0.984	0.953	7.05014e-117
CPED1	7.80078e-160	0.555772	0.538	0.201	3.30301e-155
CPQ	3.99951e-101	-0.309836	0.642	0.879	1.69347e-96
CRADD	3.33356e-99	-0.433668	0.525	0.777	1.4115e-94
CRB1	9.30261e-98	-0.2965	0.864	0.956	3.93891e-93
CREB5	6.03484e-168	0.746272	0.527	0.183	2.55527e-163
CREM	0	0.978266	0.705	0.431	0
CRIM1	0	1.30305	0.89	0.666	0
CRLF3	1.42075e-50	-0.25263	0.461	0.589	6.01573e-46
CROCC	2.00421e-74	0.32088	0.44	0.218	8.48624e-70
CRY1	4.08337e-226	0.694046	0.58	0.268	1.72898e-221
CRYAB	0	2.54643	0.623	0.232	0
CSGALNACT1	2.0275e-222	-0.386671	0.805	0.987	8.58483e-218
CSNK1A1	1.11863e-192	0.637919	0.938	0.888	4.7365e-188
CSNK1E	2.69674e-54	-0.274489	0.464	0.513	1.14185e-49
CSRNP1	1.37818e-230	0.429008	0.407	0.057	5.83549e-226
CST3	1.34541e-120	0.522668	0.962	0.865	5.69675e-116
CTC-498M16.4	5.71815e-89	-0.350616	0	0.14	2.42118e-84
CTD-2282P23.2	2.17133e-77	-0.320166	0	0.123	9.19385e-73
CTDSPL	2.53294e-80	-0.349169	0.752	0.863	1.0725e-75
CTH	2.07044e-138	0.478616	0.527	0.25	8.76667e-134
CTIF	1.58108e-81	-0.346861	0.653	0.802	6.69463e-77
CTNNA2	6.94438e-241	-0.393035	1	1	2.94039e-236
CTNNAL1	2.9298e-143	0.566701	0.459	0.186	1.24054e-138
CTNNB1	2.24151e-109	0.474503	0.734	0.528	9.49101e-105
CUL5	1.20191e-57	-0.273169	0.49	0.669	5.08913e-53
CWF19L2	7.90362e-189	0.705833	0.758	0.562	3.34655e-184
CXCL2	1.48966e-232	0.426004	0.299	0.011	6.3075e-228
CYLD	5.08315e-57	0.274976	0.566	0.357	2.15231e-52
CYP46A1	3.12601e-71	-0.297124	0.434	0.609	1.32361e-66
CYTH1	4.56109e-59	-0.273943	0.381	0.599	1.93126e-54
DAAM2	5.77382e-88	-0.422798	0.564	0.757	2.44475e-83
DANT2	4.67297e-268	-0.638941	0.691	0.944	1.97863e-263
DAPK1	9.94592e-68	-0.271011	0.61	0.82	4.2113e-63
DCAF10	3.21196e-43	-0.25011	0.436	0.588	1.36001e-38
DCAF5	4.64437e-89	0.386926	0.772	0.624	1.96652e-84
DCHS2	7.2963e-62	-0.348137	0.342	0.566	3.0894e-57
DDAH1	5.05494e-73	-0.297987	0.916	0.923	2.14036e-68
DDR2	1.61741e-158	0.686372	0.598	0.322	6.84845e-154
DDX46	1.34217e-54	-0.261377	0.482	0.662	5.683e-50
DECR1	2.07219e-60	-0.287582	0.559	0.72	8.77408e-56
DEDD2	1.52715e-178	0.276525	0.323	0.037	6.46625e-174
DENND1A	6.32814e-123	-0.343703	0.874	0.959	2.67946e-118
DENND4C	1.14752e-59	-0.277822	0.528	0.721	4.85883e-55
DENND5A	1.65914e-95	0.383709	0.753	0.53	7.02513e-91
DENND5B-AS1	3.46381e-177	0.277039	0.291	0.025	1.46665e-172
DERA	8.67776e-54	0.264565	0.442	0.242	3.67434e-49
DGKB	1.5652e-87	0.548014	0.638	0.372	6.62738e-83
DGKD	1.49581e-212	0.736022	0.625	0.354	6.33356e-208
DGKG	8.9854e-142	-0.483851	0.899	0.945	3.8046e-137
DGKZ	8.09268e-68	-0.306919	0.673	0.673	3.4266e-63
DHDH	0	0.664136	0.418	0.004	0
DHRSX	1.72269e-94	-0.402579	0.436	0.686	7.2942e-90
DIP2B	8.1425e-47	0.303285	0.848	0.747	3.4477e-42
DIP2C	1.24247e-92	0.447409	0.952	0.915	5.26086e-88
DIPK2A	8.14217e-98	0.272374	0.599	0.295	3.44756e-93
DISC1FP1	0	1.45397	0.442	0.014	0
DLC1	1.47229e-26	-0.2765	0.969	0.957	6.23397e-22
DMD	3.03891e-43	-0.25256	0.81	0.851	1.28674e-38
DMGDH	3.42863e-70	-0.366915	0.42	0.64	1.45175e-65
DNAJA1	0	1.61162	0.587	0.216	0
DNAJA4	0	1.59549	0.525	0.088	0
DNAJB1	0	2.7111	0.559	0.142	0
DNAJB2	9.67416e-112	0.350349	0.54	0.243	4.09623e-107
DNAJB4	0	0.995989	0.55	0.172	0
DNAJB6	0	1.20985	0.736	0.483	0
DNAJC1	1.16019e-107	0.491977	0.762	0.589	4.91249e-103
DNAJC7	1.90005e-95	0.403609	0.626	0.447	8.0452e-91
DNER	1.9521e-199	0.848334	0.76	0.544	8.26558e-195
DNM3	1.45398e-191	0.623418	0.995	0.978	6.15644e-187
DNMT3A	6.31919e-65	-0.293027	0.344	0.554	2.67567e-60
DNTTIP2	1.74676e-288	0.666011	0.485	0.096	7.39611e-284
DOCK1	1.27725e-120	-0.37068	0.854	0.946	5.40813e-116
DOCK4	2.01635e-123	-0.254937	0.992	0.998	8.53763e-119
DOCK5	5.64494e-57	-0.30551	0.445	0.651	2.39018e-52
DOK5	1.59225e-39	0.295414	0.859	0.762	6.74188e-35
DOPEY1	4.43475e-174	-0.406125	0	0.261	1.87776e-169
DPH6	1.83567e-99	-0.378167	0.562	0.82	7.77259e-95
DPP10	2.33675e-08	0.461795	0.554	0.498	0.000989425
DSEL	9.65206e-296	0.608688	0.414	0.032	4.08688e-291
DST	6.25619e-106	0.292289	0.999	0.999	2.649e-101
DUSP1	3.6401e-151	0.29447	0.232	0.016	1.54129e-146
DUSP16	1.71705e-76	0.342203	0.637	0.415	7.27034e-72
DYNC2H1	7.57796e-81	-0.273823	0.571	0.818	3.20866e-76
DYRK3	4.59068e-94	0.27375	0.28	0.072	1.94378e-89
ECHDC2	1.49316e-149	-0.448185	0.599	0.845	6.32236e-145
EEF1A1	2.00816e-95	0.374229	0.686	0.453	8.50296e-91
EEF1G	8.75888e-118	0.256744	0.387	0.11	3.70869e-113
EFNB2	4.6116e-143	0.47949	0.666	0.388	1.95264e-138
EFR3A	2.53873e-164	0.534711	0.857	0.701	1.07495e-159
EFR3B	2.36445e-81	-0.355111	0.737	0.832	1.00116e-76
EGLN3	5.0861e-214	0.861238	0.855	0.636	2.15356e-209
EGR1	9.34323e-232	0.339539	0.269	0.004	3.95611e-227
EHMT1	6.11409e-56	-0.259267	0.885	0.908	2.58883e-51
EIF1	4.72829e-124	0.439503	0.602	0.381	2.00205e-119
EIF1AX	2.00427e-118	0.391263	0.438	0.156	8.48648e-114
EIF4E	1.72628e-121	0.520359	0.58	0.337	7.3094e-117
EIF5	1.71033e-237	0.659559	0.691	0.529	7.24189e-233
ELL2	5.47731e-296	1.33188	0.521	0.204	2.3192e-291
ELOVL5	0	1.87599	0.773	0.6	0
ELOVL6	3.34027e-205	0.813792	0.731	0.503	1.41434e-200
EMC1-AS1	1.19671e-99	0.323793	0.389	0.139	5.0671e-95
EMID1	4.49993e-60	-0.312412	0.447	0.644	1.90536e-55
EML6	2.95176e-38	-0.266225	0.577	0.697	1.24983e-33
EMP1	7.03343e-97	0.280399	0.287	0.07	2.97809e-92
EMX2	5.63699e-70	0.344261	0.689	0.525	2.38681e-65
ENAH	7.83911e-112	0.481854	0.804	0.66	3.31924e-107
ENO1	2.79092e-88	0.381681	0.808	0.652	1.18173e-83
ENOX1	2.59194e-38	-0.250736	0.587	0.734	1.09748e-33
ENTPD1	1.31397e-48	-0.257148	0.428	0.636	5.56362e-44
ENTPD1-AS1	1.55423e-157	-0.49151	0.596	0.878	6.58092e-153
EPAS1	1.36927e-48	0.267571	0.587	0.386	5.79775e-44
EPB41L4A	7.61641e-78	0.403553	0.523	0.265	3.22494e-73
EPC1	3.31557e-82	-0.290614	0.753	0.855	1.40388e-77
EPHB1	4.95684e-190	-0.645911	0.8	0.933	2.09882e-185
EPN2	1.14111e-103	-0.379586	0.6	0.799	4.83168e-99
EPS15	9.54092e-95	-0.323654	0.663	0.864	4.03982e-90
EPS8	1.8834e-94	0.439204	0.841	0.707	7.97469e-90
ERBB2IP	6.6275e-101	-0.425409	0	0.158	2.80622e-96
ERBB4	1.76048e-204	-0.347121	0.979	0.998	7.45424e-200
ERBIN	9.23814e-106	0.354119	0.971	0.775	3.91161e-101
ERC1	2.56839e-56	-0.258829	0.746	0.861	1.08751e-51
ERI3	2.0523e-74	-0.323034	0.616	0.771	8.68987e-70
ERRFI1	1.11567e-275	0.801069	0.607	0.288	4.72396e-271
ESRRG	1.31779e-121	-0.48147	0.83	0.924	5.57979e-117
ETNK1	7.12767e-163	0.499812	0.796	0.518	3.018e-158
ETNPPL	2.61477e-55	-0.281599	0.856	0.889	1.10714e-50
ETV1	2.30133e-113	0.450072	0.788	0.555	9.74428e-109
ETV6	4.52595e-95	0.494839	0.784	0.632	1.91638e-90
EXOC4	2.09697e-121	-0.344394	0.763	0.935	8.87898e-117
EXOC5	2.49857e-51	0.252904	0.612	0.408	1.05794e-46
EXOC6B	4.30354e-71	-0.278667	0.803	0.916	1.8222e-66
EZR	1.72599e-176	0.556319	0.878	0.745	7.30821e-172
F11-AS1	3.23667e-47	-0.260568	0.629	0.8	1.37047e-42
F3	2.61581e-66	-0.304111	0.85	0.86	1.10759e-61
FADS2	3.72267e-50	-0.250947	0.509	0.634	1.57625e-45
FAF1	1.37204e-122	-0.34957	0.729	0.927	5.80948e-118
FAM107A	1.27657e-84	-0.359212	0.761	0.813	5.40525e-80
FAM13A	1.65544e-50	0.308956	0.751	0.603	7.00945e-46
FAM155A	6.33618e-66	-0.394995	0.984	0.984	2.68286e-61
FAM168A	8.0376e-92	-0.333214	0.737	0.881	3.40328e-87
FAM171A1	7.45161e-128	-0.37763	0.792	0.925	3.15516e-123
FAM171B	2.26346e-81	0.290942	0.98	0.933	9.58396e-77
FAM172A	4.96055e-85	-0.310095	0.675	0.874	2.10039e-80
FAM182B	1.70443e-60	-0.278421	0.245	0.449	7.21688e-56
FAM189A2	3.34459e-121	-0.408718	0.533	0.829	1.41617e-116
FAM19A1	3.78484e-267	-1.43981	0	0.377	1.60258e-262
FAM19A5	9.42854e-241	-0.753401	0	0.345	3.99223e-236
FAM208B	1.28985e-147	-0.336593	0	0.225	5.46149e-143
FAM213A	7.54555e-133	-0.279493	0	0.205	3.19494e-128
FAM66D	2.6594e-73	-0.260517	0.152	0.372	1.12604e-68
FAM69A	1.037e-162	-0.454855	0	0.246	4.39085e-158
FANK1	6.11207e-184	0.707231	0.566	0.261	2.58797e-179
FARP1	3.79026e-172	-0.443245	0.782	0.941	1.60487e-167
FARS2	1.75708e-68	-0.315907	0.557	0.757	7.43982e-64
FAS	1.49502e-175	0.402519	0.489	0.132	6.33021e-171
FASTKD1	1.78127e-66	-0.271549	0.293	0.505	7.54224e-62
FAT1	2.2156e-301	0.888899	0.862	0.659	9.38128e-297
FAXDC2	3.15275e-73	-0.349141	0.342	0.573	1.33494e-68
FBXL14	2.39016e-256	0.75443	0.514	0.149	1.01204e-251
FBXL17	6.09374e-101	-0.323322	0.8	0.937	2.58021e-96
FBXL7	3.2969e-94	-0.276859	0.987	0.994	1.39597e-89
FBXO11	4.32029e-272	0.82829	0.912	0.793	1.8293e-267
FBXO30	6.56539e-243	0.6168	0.528	0.157	2.77992e-238
FBXO32	2.8636e-128	0.37399	0.372	0.098	1.21251e-123
FCHSD2	1.06855e-70	-0.316356	0.552	0.764	4.52446e-66
FEM1C	7.44335e-198	0.545359	0.699	0.381	3.15166e-193
FERMT2	3.6839e-97	0.40932	0.861	0.76	1.55984e-92
FERMT3	2.17155e-225	0.356114	0.355	0.031	9.19477e-221
FGF1	2.73212e-52	-0.325411	0.355	0.538	1.15683e-47
FGF2	9.4857e-51	0.293715	0.854	0.748	4.01643e-46
FGFR1	4.61461e-293	0.882094	0.847	0.608	1.95392e-288
FGGY	7.60278e-69	-0.322369	0.573	0.763	3.21917e-64
FHOD3	5.32958e-125	-0.478973	0.597	0.789	2.25665e-120
FKBP4	0	1.23027	0.513	0.081	0
FKBP5	3.81577e-52	-0.398743	0.218	0.331	1.61567e-47
FMR1	1.14996e-209	-0.311637	0.001	0.312	4.86916e-205
FN1	5.74237e-43	0.337376	0.496	0.382	2.43143e-38
FNBP4	1.18087e-115	-0.367814	0.433	0.739	5.00005e-111
FNDC3A	2.4179e-132	0.631991	0.789	0.65	1.02379e-127
FNDC3B	7.60655e-189	0.711853	0.919	0.799	3.22076e-184
FNIP1	2.76615e-104	0.315962	0.864	0.582	1.17124e-99
FO393418.1	1.1723e-176	0.328248	0.256	0.016	4.96376e-172
FOS	0	1.95285	0.514	0.047	0
FOSB	0	0.468141	0.353	0.002	0
FOSL1	0	0.495836	0.374	0.008	0
FOSL2	7.05113e-302	0.538743	0.398	0.022	2.98559e-297
FOXN3	1.28052e-62	-0.275386	0.914	0.937	5.42199e-58
FOXO3	1.00176e-126	0.520776	0.884	0.755	4.24166e-122
FOXP1	2.37297e-62	-0.332542	0.578	0.742	1.00476e-57
FREM2	1.01674e-33	-0.273315	0.311	0.422	4.3051e-29
FRMD4A	1.79632e-96	-0.544909	0.824	0.886	7.60598e-92
FRMD5	0	1.59746	0.855	0.623	0
FSTL5	4.44247e-131	0.481123	0.675	0.32	1.88103e-126
FTH1	5.32719e-164	-1.14527	0.848	0.862	2.25564e-159
FTL	8.60348e-66	0.438699	0.86	0.694	3.64288e-61
FTO	8.34938e-79	-0.294617	0.66	0.86	3.53529e-74
FTX	4.77387e-196	-0.37956	0.956	0.993	2.02135e-191
FUS	1.51441e-62	-0.261838	0.494	0.644	6.41233e-58
FXR1	0	1.02354	0.866	0.71	0
GABPB1-AS1	2.08115e-67	-0.301004	0.458	0.644	8.81201e-63
GABRB1	2.89774e-167	-0.295515	0.945	0.996	1.22696e-162
GABRG1	5.03964e-95	0.41013	0.86	0.689	2.13389e-90
GADD45B	0	1.20484	0.462	0.034	0
GALNT2	4.74529e-29	0.25861	0.867	0.796	2.00925e-24
GAPDH	1.91577e-52	0.289595	0.753	0.58	8.11175e-48
GAREM1	1.71814e-53	-0.303566	0.923	0.923	7.27493e-49
GARNL3	5.14243e-91	-0.401731	0.528	0.751	2.17741e-86
GATAD1	1.6187e-71	-0.292881	0.405	0.613	6.85391e-67
GATM	1.00217e-103	0.361688	0.678	0.411	4.24341e-99
GBE1	4.41204e-88	0.533479	0.483	0.287	1.86815e-83
GCLM	2.18881e-116	0.330457	0.461	0.171	9.26784e-112
GCNA	2.6499e-154	0.408691	0.41	0.105	1.12202e-149
GEM	9.95259e-263	0.681019	0.527	0.143	4.21413e-258
GFPT2	0	0.843011	0.54	0.128	0
GIGYF2	4.7601e-60	-0.255672	0.665	0.81	2.01552e-55
GIPC2	1.69932e-306	0.799028	0.49	0.083	7.19526e-302
GJA1	5.83752e-150	0.444791	0.952	0.82	2.47172e-145
GLG1	1.62659e-53	0.275141	0.897	0.8	6.8873e-49
GLI2	5.93548e-54	-0.279076	0.455	0.609	2.5132e-49
GLI3	1.15163e-185	-0.470669	0.808	0.958	4.87622e-181
GLIS3	9.48981e-72	0.305289	0.997	0.985	4.01818e-67
GLS	0	1.03932	0.769	0.473	0
GMDS-AS1	2.34998e-105	-0.556817	0	0.165	9.9503e-101
GMDS-DT	1.50314e-42	-0.295242	0.595	0.722	6.36461e-38
GNA14	1.22274e-97	-0.359568	0.76	0.925	5.17731e-93
GNA14-AS1	2.54911e-84	-0.380184	0.392	0.606	1.07934e-79
GNAL	2.23151e-80	0.873218	0.305	0.229	9.44867e-76
GNAO1	1.60265e-77	-0.347406	0.913	0.932	6.78595e-73
GNAS	1.7248e-96	0.389519	0.815	0.7	7.30316e-92
GNG12	0	0.965877	0.755	0.455	0
GNPTAB	2.73363e-85	-0.362214	0.367	0.621	1.15748e-80
GOLGA1	2.06041e-66	-0.27533	0.335	0.525	8.72417e-62
GOLGA8B	4.98679e-144	-0.435825	0.417	0.756	2.11151e-139
GOLGB1	1.59039e-111	-0.372345	0.565	0.834	6.73402e-107
GON4L	3.67458e-62	-0.279351	0.491	0.647	1.55589e-57
GPAM	5.52688e-63	-0.287375	0.492	0.667	2.34019e-58
GPATCH8	3.55298e-142	-0.400549	0.621	0.892	1.5044e-137
GPBP1	0	1.09516	0.916	0.778	0
GPBP1L1	2.81292e-54	-0.254142	0.528	0.675	1.19105e-49
GPHN	5.86824e-153	-0.340079	0.971	0.99	2.48473e-148
GPM6A	0	-0.412786	0.999	1	0
GPN1	0	1.13817	0.521	0.064	0
GPR173	3.52041e-62	-0.292121	0.325	0.501	1.49061e-57
GPR75-ASB3	6.68247e-258	-0.926661	0	0.366	2.82949e-253
GPR89B	4.33468e-53	0.26633	0.365	0.194	1.83539e-48
GPSM2	2.6352e-68	-0.31971	0.479	0.665	1.1158e-63
GPT2	7.65073e-82	-0.323008	0.55	0.698	3.23947e-77
GRAMD1B	1.47264e-82	-0.260101	0.512	0.779	6.23545e-78
GRAMD1C	2.61155e-95	-0.318812	0.725	0.904	1.10578e-90
GRAMD2B	1.72418e-148	-0.25479	0.875	0.8	7.3005e-144
GRAMD3	1.12764e-109	-0.617839	0	0.171	4.77464e-105
GRIA2	3.06225e-135	-0.347353	0.903	0.976	1.29662e-130
GRIA4	2.45464e-51	-0.309515	0.393	0.455	1.03934e-46
GRID1	1.75929e-148	-0.398307	0.767	0.943	7.44919e-144
GRIK4	7.12601e-67	-0.400403	0.468	0.652	3.01729e-62
GRIN2C	5.14654e-63	-0.294819	0.676	0.766	2.17915e-58
GRM3	1.08259e-62	-0.556781	0.97	0.953	4.58391e-58
H3F3B	6.92364e-160	0.52081	0.611	0.336	2.93161e-155
HAP1	6.02125e-71	0.354478	0.519	0.326	2.54952e-66
HBEGF	1.37254e-160	0.2818	0.27	0.025	5.8116e-156
HBP1	3.39209e-144	0.498416	0.717	0.483	1.43628e-139
HDAC8	4.20784e-64	-0.334678	0.581	0.75	1.78169e-59
HDLBP	7.03174e-113	0.401457	0.684	0.479	2.97738e-108
HDX	2.63729e-122	0.440072	0.408	0.134	1.11668e-117
HEATR5A	1.22121e-62	0.269172	0.686	0.459	5.17083e-58
HELB	9.68405e-176	0.503324	0.342	0.054	4.10042e-171
HEPN1	2.16952e-160	-0.512416	0.597	0.737	9.18618e-156
HERC1	1.3212e-67	-0.268381	0.538	0.762	5.59421e-63
HERC2	4.07186e-151	-0.444697	0.647	0.865	1.72411e-146
HERC3	2.15516e-143	0.601208	0.667	0.444	9.12537e-139
HERC4	2.14156e-117	0.493117	0.912	0.823	9.06779e-113
HGF	0	1.34954	0.691	0.366	0
HIBCH	0	1.0488	0.939	0.875	0
HIF1A-AS3	5.49173e-25	0.340035	0.263	0.191	2.32531e-20
HIF3A	8.57727e-146	-0.540575	0.81	0.847	3.63179e-141
HIPK1	3.04333e-80	0.275519	0.517	0.261	1.28861e-75
HIPK2	2.63512e-265	0.850734	0.911	0.797	1.11576e-260
HIVEP2	1.51903e-270	1.01716	0.814	0.628	6.43188e-266
HLCS	2.44975e-43	-0.27766	0.352	0.525	1.03727e-38
HLTF	3.76449e-55	-0.275056	0.429	0.626	1.59396e-50
HMGB1	0	2.3337	0.984	0.936	0
HMGN3	1.14565e-136	-0.450224	0.677	0.799	4.85092e-132
HNRNPA2B1	8.61948e-114	0.393292	0.942	0.909	3.64966e-109
HNRNPC	6.24069e-106	0.379036	0.884	0.732	2.64243e-101
HNRNPU	0	1.80264	0.889	0.727	0
HOMER1	7.18319e-107	0.504867	0.415	0.169	3.04151e-102
HOPX	2.15765e-54	0.395973	0.648	0.486	9.13591e-50
HPSE2	9.87118e-163	-0.748028	0.828	0.919	4.17965e-158
HRH1	1.77932e-36	-0.265035	0.443	0.526	7.534e-32
HS3ST3A1	2.4583e-199	0.660476	0.501	0.117	1.04089e-194
HSD17B12	8.16423e-65	-0.280604	0.462	0.531	3.4569e-60
HSD17B7	9.48131e-63	0.263685	0.501	0.279	4.01458e-58
HSP90AA1	0	3.07669	0.883	0.704	0
HSP90AB1	0	1.66647	0.739	0.453	0
HSPA1A	0	2.98716	0.536	0.111	0
HSPA1B	0	3.21479	0.521	0.062	0
HSPA1L	5.61243799878324e-311	0.477277	0.384	0.014	2.37642e-306
HSPA4	3.38514e-293	0.767	0.624	0.284	1.43334e-288
HSPA4L	0	2.29129	0.657	0.301	0
HSPA5	2.21648e-168	0.631394	0.573	0.266	9.385e-164
HSPA6	0	3.11192	0.488	0.001	0
HSPA8	0	1.64314	0.633	0.328	0
HSPA9	9.13295e-263	0.684516	0.665	0.357	3.86707e-258
HSPB1	0	2.26001	0.556	0.197	0
HSPB8	7.00848e-224	0.757026	0.524	0.2	2.96753e-219
HSPD1	0	3.18218	0.676	0.363	0
HSPE1	0	1.88799	0.589	0.226	0
HSPH1	0	3.39978	0.604	0.21	0
HUNK	2.79861e-70	0.434431	0.312	0.144	1.18499e-65
IARS	1.46324e-116	0.548922	0.592	0.38	6.19567e-112
IDH1	1.25082e-99	0.464507	0.72	0.549	5.29624e-95
IER5	1.80334e-268	0.526772	0.349	0.016	7.63571e-264
IL17RB	1.76931e-221	0.76617	0.625	0.367	7.49162e-217
IL1R1	1.02419e-113	0.276219	0.26	0.044	4.3366e-109
IL6ST	1.11506e-127	0.399596	0.851	0.657	4.72138e-123
IMMP2L	4.90037e-37	-0.252981	0.623	0.758	2.07491e-32
INTS10	6.34808e-61	-0.287046	0.438	0.635	2.6879e-56
INVS	2.4309e-87	-0.358304	0.479	0.734	1.02929e-82
IPO7	1.4526e-129	0.429345	0.561	0.279	6.1506e-125
IQCA1	1.97442e-68	-0.30557	0.471	0.722	8.36008e-64
IQCB1	1.31403e-57	-0.259615	0.258	0.474	5.56388e-53
IRAK1BP1	4.2538e-43	-0.250313	0.301	0.483	1.80114e-38
IRAK2	7.39525e-120	0.344615	0.318	0.074	3.1313e-115
IRF1	5.77277e-90	0.252701	0.274	0.07	2.44431e-85
IRF2BP2	3.74084e-300	0.735925	0.593	0.203	1.58394e-295
IRS2	5.8939e-79	0.349615	0.701	0.475	2.4956e-74
ISPD	1.24231e-106	-0.270794	0	0.167	5.26018e-102
ITFG1	5.10563e-108	-0.352378	0.601	0.856	2.16183e-103
ITGAV	2.43711e-206	0.660343	0.907	0.766	1.03192e-201
ITGB1	2.05636e-66	0.330114	0.642	0.472	8.70704e-62
ITGB1-DT	1.57844e-249	0.74823	0.413	0.061	6.68343e-245
ITGB8	4.63562e-46	0.28313	0.831	0.659	1.96281e-41
ITPKB	1.95084e-65	-0.294441	0.829	0.876	8.26024e-61
ITPR1	5.14245e-124	0.580605	0.472	0.201	2.17742e-119
ITPRID2	7.48849e-82	0.281741	0.61	0.329	3.17078e-77
ITSN2	3.02014e-59	-0.283987	0.394	0.603	1.27879e-54
IZUMO4	5.12083e-67	-0.283222	0.188	0.385	2.16826e-62
JAKMIP1	1.25802e-138	-0.43319	0.021	0.267	5.3267e-134
JAKMIP2	3.29592e-143	-0.42027	0.551	0.859	1.39556e-138
JMJD1C	1.50459e-98	0.35708	0.974	0.938	6.37072e-94
JUN	0	1.79448	0.571	0.171	0
JUNB	5.97272e-292	0.939394	0.471	0.077	2.52897e-287
JUND	1.80914e-194	0.546994	0.573	0.217	7.66027e-190
KANK1	6.64842e-88	-0.308951	0.876	0.947	2.81507e-83
KANSL1	2.65947e-116	-0.412102	0.815	0.902	1.12607e-111
KANSL1L	1.17099e-294	0.876644	0.899	0.777	4.95823e-290
KAT2B	2.53448e-100	-0.363031	0.666	0.851	1.07315e-95
KAT6B	3.26169e-81	-0.331236	0.575	0.786	1.38107e-76
KCNIP1	1.18468e-44	-0.325482	0.544	0.639	5.01617e-40
KCNMA1	4.55783e-130	0.381104	0.998	0.989	1.92988e-125
KCNQ3	1.51584e-120	0.88809	0.701	0.457	6.41835e-116
KCTD7	8.83463e-58	-0.261263	0.17	0.332	3.74076e-53
KDM5A	8.63122e-60	0.282847	0.799	0.64	3.65463e-55
KDM6B	1.78949e-154	0.391748	0.436	0.12	7.57707e-150
KHDRBS3	1.25806e-155	0.52349	0.37	0.08	5.32689e-151
KIAA0319	1.68412e-61	-0.25417	0.569	0.783	7.13091e-57
KIAA0319L	2.89825e-92	-0.359659	0.535	0.764	1.22718e-87
KIAA0930	6.35415e-74	-0.3141	0.611	0.696	2.69047e-69
KIAA1328	1.67502e-77	-0.358752	0.382	0.636	7.09235e-73
KIAA1468	9.45935e-154	-0.332918	0	0.234	4.00528e-149
KIAA1671	1.61195e-59	-0.282838	0.521	0.719	6.82533e-55
KIAA1755	7.75096e-54	-0.274373	0.422	0.583	3.28191e-49
KIF9-AS1	1.23916e-83	-0.37624	0.48	0.702	5.24684e-79
KITLG	0	0.994214	0.529	0.088	0
KLF12	2.81107e-124	-0.460402	0.649	0.873	1.19026e-119
KLHL25	7.35797e-160	0.42732	0.424	0.106	3.11551e-155
KLHL32	3.61665e-98	-0.326922	0.525	0.808	1.53136e-93
KLRD1	1.06911e-195	0.625692	0.481	0.137	4.52683e-191
KMT5B	1.07224e-58	-0.275122	0.432	0.628	4.54009e-54
KNDC1	1.16581e-38	-0.255874	0.41	0.523	4.93628e-34
KTN1	2.10411e-48	0.297398	0.861	0.762	8.90924e-44
LAMC1	8.75345e-164	0.604802	0.604	0.312	3.70639e-159
LAMP2	9.02529e-71	0.267098	0.668	0.417	3.82149e-66
LARGE	1.1761e-93	-0.342793	0	0.148	4.97986e-89
LARGE1	2.72286e-84	0.381585	0.827	0.598	1.15292e-79
LARP1	3.499e-50	-0.259308	0.512	0.633	1.48155e-45
LARP4	9.47078e-286	0.787544	0.738	0.473	4.01012e-281
LATS2	3.25403e-110	0.405147	0.526	0.246	1.37782e-105
LCA5	9.54847e-133	0.402869	0.555	0.239	4.04301e-128
LCNL1	4.79164e-56	-0.288427	0.346	0.472	2.02888e-51
LCOR	7.11162e-65	0.346818	0.845	0.731	3.0112e-60
LDLR	4.74438e-175	0.505708	0.504	0.153	2.00886e-170
LDLRAD3	6.79996e-68	-0.353172	0.422	0.608	2.87924e-63
LDLRAD4	3.37465e-49	-0.289024	0.636	0.77	1.42889e-44
LGI1	4.98265e-141	-0.505998	0.781	0.915	2.10975e-136
LGI4	8.02715e-51	-0.267749	0.616	0.699	3.39885e-46
LGR6	2.06264e-68	-0.388275	0.119	0.244	8.73362e-64
LHFP	2.53375e-99	-0.534288	0	0.156	1.07284e-94
LHFPL2	4.00508e-77	0.439671	0.559	0.36	1.69583e-72
LHFPL6	3.71835e-234	0.828862	0.947	0.703	1.57442e-229
LIMS1	3.73028e-174	0.773891	0.831	0.745	1.57948e-169
LINC-PINT	3.23359e-78	-0.409884	0.432	0.488	1.36917e-73
LINC00324	0	0.733438	0.379	0.006	0
LINC00472	0	1.84893	0.973	0.663	0
LINC00513	6.36423e-125	0.579741	0.747	0.517	2.69474e-120
LINC00693	4.47201e-79	-0.37012	0	0.125	1.89354e-74
LINC00877	2.74224e-106	0.266794	0.226	0.033	1.16112e-101
LINC00910	3.71324e-99	0.268249	0.297	0.076	1.57226e-94
LINC00963	6.70567e-152	0.337963	0.424	0.106	2.83931e-147
LINC00969	1.49452e-108	-0.489774	0	0.17	6.32809e-104
LINC00982	2.58229e-149	-0.358068	0	0.227	1.09339e-144
LINC01004	1.8102e-130	0.477826	0.779	0.618	7.66475e-126
LINC01111	8.33615e-116	0.250454	0.232	0.03	3.52969e-111
LINC01182	3.45819e-26	-0.275899	0.25	0.375	1.46427e-21
LINC01314	5.35808e-80	-0.319676	0	0.127	2.26872e-75
LINC01354	7.59134e-230	0.45092	0.397	0.052	3.21433e-225
LINC01619	5.42373e-218	0.442645	0.333	0.027	2.29651e-213
LMCD1-AS1	6.77549e-49	-0.283075	0.704	0.828	2.86888e-44
LONRF3	2.03404e-167	0.56473	0.487	0.17	8.61255e-163
LPAR1	1.43871e-50	-0.274338	0.077	0.235	6.0918e-46
LRBA	1.02758e-56	-0.257763	0.653	0.814	4.35097e-52
LRCH1	5.08667e-53	0.30778	0.456	0.283	2.1538e-48
LRP1B	4.60173e-296	0.461991	1	1	1.94846e-291
LRP2BP	8.2904e-50	0.251507	0.684	0.492	3.51032e-45
LRP4-AS1	2.02857e-47	-0.254235	0.361	0.496	8.58939e-43
LRRC16A	1.14708e-114	-1.19995	0	0.178	4.85698e-110
LRRC23	6.65951e-264	1.39522	0.538	0.262	2.81977e-259
LRRC3B	6.32472e-125	-0.545489	0.782	0.896	2.67801e-120
LRRC4C	6.09574e-93	-0.432187	0.883	0.933	2.58106e-88
LRRC7	9.37556e-42	-0.344479	0.457	0.575	3.9698e-37
LRRFIP2	1.41807e-254	0.738543	0.906	0.73	6.00439e-250
LRRN3	3.01738e-47	0.30587	0.646	0.466	1.27762e-42
LRRTM2	9.10733e-164	0.315847	0.329	0.05	3.85622e-159
LSMEM1	0	0.730652	0.465	0.064	0
LUC7L3	6.46253e-204	-0.423095	0.936	0.978	2.73636e-199
LUCAT1	2.90555e-113	0.333469	0.727	0.397	1.23027e-108
LUZP1	8.01354e-78	0.411333	0.781	0.677	3.39309e-73
LUZP2	7.30373e-142	1.18239	0.478	0.225	3.09254e-137
LYN	1.38679e-49	-0.334337	0.441	0.51	5.87194e-45
LYPD6	5.58597e-47	-0.269015	0.263	0.458	2.36521e-42
MACROD2	5.77594e-52	-0.298992	0.841	0.913	2.44565e-47
MAFF	6.55714e-253	0.428672	0.387	0.035	2.77643e-248
MAGI1	9.03559e-108	-0.449781	0.692	0.872	3.82585e-103
MAGI2	5.39245e-292	-0.413025	0.986	0.998	2.28327e-287
MAIP1	1.15245e-170	0.44767	0.453	0.121	4.87971e-166
MAK	3.8383e-70	-0.315073	0.256	0.472	1.62521e-65
MAN2A1	1.22407e-148	0.58705	0.847	0.666	5.18297e-144
MAP2K3	4.1893e-230	0.507309	0.441	0.078	1.77383e-225
MAP2K5	3.14373e-67	-0.299041	0.521	0.731	1.33112e-62
MAP3K8	2.49162e-104	0.32149	0.405	0.14	1.055e-99
MAP4K3	3.88782e-115	0.467952	0.897	0.793	1.64618e-110
MAP4K4	2.61205e-132	0.491634	0.987	0.966	1.10599e-127
MAP4K5	2.15396e-167	0.599922	0.932	0.845	9.12029e-163
MAP7D2	2.28296e-170	0.314451	0.25	0.015	9.66649e-166
MAPK1IP1L	1.42557e-75	0.282598	0.576	0.331	6.03617e-71
MAPK4	1.39932e-48	-0.272904	0.921	0.913	5.92499e-44
MAPK8	2.93216e-67	-0.315595	0.637	0.802	1.24154e-62
MAPT	4.76325e-147	-0.442307	0.766	0.86	2.01686e-142
MARCH1	1.91417e-42	0.275102	0.279	0.127	8.105e-38
MARCH3	2.3616e-80	0.453189	0.601	0.377	9.99949e-76
MARCH5	2.29677e-50	0.312124	0.594	0.438	9.72498e-46
MARCH6	7.30069e-192	0.523799	0.947	0.809	3.09126e-187
MAX	6.02899e-65	-0.287269	0.348	0.538	2.5528e-60
MBD5	6.90667e-183	-0.386064	0.784	0.976	2.92442e-178
MBNL2	0	1.20669	0.925	0.847	0
MBOAT7	2.57181e-148	0.400906	0.438	0.126	1.08896e-143
MCL1	1.8781e-250	0.635091	0.541	0.186	7.95224e-246
MCU	1.32279e-167	0.687264	0.635	0.345	5.60097e-163
MED12L	1.5161e-166	-0.378465	0.808	0.97	6.41947e-162
MED27	9.83419e-54	-0.259546	0.468	0.608	4.16399e-49
MEF2C-AS2	4.37649e-08	0.355273	0.27	0.2	0.00185309
MEIS2	1.41231e-65	0.334394	0.992	0.984	5.98002e-61
MERTK	8.26863e-155	-0.476183	0.845	0.93	3.5011e-150
MEST	1.35321e-98	0.328097	0.332	0.104	5.72977e-94
MFHAS1	1.01662e-210	0.691201	0.898	0.739	4.30458e-206
MGAT5	4.03687e-31	0.337341	0.681	0.573	1.70929e-26
MGEA5	1.82641e-91	-0.273583	0	0.144	7.73337e-87
MIB1	4.90882e-230	0.703496	0.838	0.696	2.07849e-225
MICALL2	1.04235e-82	-0.350447	0.581	0.758	4.41351e-78
MICU2	3.02649e-51	-0.2619	0.389	0.576	1.28148e-46
MID1	1.27555e-49	0.356611	0.814	0.697	5.40094e-45
MINK1	3.65239e-62	-0.284137	0.457	0.613	1.5465e-57
MIR100HG	2.36067e-288	0.736869	0.982	0.615	9.99556e-284
MIR181A1HG	2.18223e-61	0.41893	0.49	0.289	9.24002e-57
MIR4300HG	1.8598e-31	-0.339473	0.491	0.524	7.87476e-27
MIRLET7BHG	8.85845e-83	-0.342241	0.468	0.686	3.75085e-78
MKL1	2.35273e-157	-0.360893	0	0.239	9.96195e-153
MKL2	3.99415e-148	-0.356405	0	0.226	1.6912e-143
MKNK2	7.56684e-88	0.283849	0.436	0.183	3.20395e-83
MKRN3	3.00196e-73	-0.312865	0.299	0.549	1.27109e-68
MLLT10	2.06483e-116	-0.335851	0.676	0.902	8.74292e-112
MLLT4	1.10271e-90	-0.286117	0	0.143	4.66911e-86
MMD2	2.23137e-120	-0.716879	0.7	0.877	9.44808e-116
MOB4	0	2.20554	0.659	0.232	0
MOK	6.72016e-56	-0.26271	0.606	0.742	2.84545e-51
MORF4L2	6.78224e-95	0.329304	0.537	0.279	2.87174e-90
MPHOSPH8	2.27412e-104	-0.38073	0.456	0.715	9.62907e-100
MPPED2	8.54897e-97	-0.386648	0.483	0.76	3.6198e-92
MRPL18	1.04894e-306	0.710966	0.493	0.094	4.44142e-302
MRPS6	0	1.12583	0.694	0.391	0
MRTFA	1.45042e-209	0.547008	0.774	0.351	6.14138e-205
MRVI1	9.82891e-127	-0.403327	0.699	0.897	4.16176e-122
MT3	9.908e-110	0.413049	0.952	0.826	4.19524e-105
MTCH1	3.80547e-141	0.455114	0.602	0.378	1.61131e-136
MTM1	1.76867e-78	-0.344949	0.352	0.582	7.48891e-74
MTRNR2L12	0	0.535566	0.509	0.041	0
MTSS1L	2.62018e-262	-0.855577	0	0.371	1.10943e-257
MUC20-OT1	9.82423e-127	-0.480399	0	0.196	4.15978e-122
MUM1	3.27134e-152	-0.336852	0	0.231	1.38515e-147
MVB12B	6.5808e-84	-0.34105	0.444	0.702	2.78644e-79
MXD1	7.57899e-103	0.374448	0.524	0.265	3.20909e-98
MYH9	7.25706e-125	0.517217	0.58	0.316	3.07278e-120
MYO10	5.97337e-175	-0.471197	0.691	0.925	2.52924e-170
MYO1E	4.82573e-43	0.259173	0.495	0.303	2.04331e-38
MYO9A	1.41057e-93	-0.353573	0.625	0.844	5.97262e-89
MYORG	6.39403e-113	0.285793	0.507	0.2	2.70736e-108
NAA16	4.33308e-293	0.873696	0.694	0.417	1.83471e-288
NAA50	4.99298e-194	0.598304	0.634	0.299	2.11413e-189
NAMPT	2.62309e-263	1.07196	0.47	0.125	1.11067e-258
NASP	3.97375e-96	-0.365423	0.431	0.697	1.68257e-91
NAV1	5.31242e-57	-0.303912	0.672	0.755	2.24939e-52
NAV2	1.97123e-208	0.518104	0.996	0.97	8.34659e-204
NBEAL1	0	1.4169	0.902	0.699	0
NBPF26	9.81953e-104	0.295271	0.685	0.371	4.15779e-99
NCAM1	8.18564e-234	-0.417511	0.957	0.995	3.46596e-229
NCEH1	3.99249e-201	0.717064	0.707	0.391	1.6905e-196
NCKAP5	9.30618e-177	-0.40687	0.771	0.97	3.94042e-172
NCOA1	3.19101e-135	-0.316825	0.95	0.986	1.35114e-130
NCOR2	2.68601e-55	-0.266255	0.505	0.614	1.13731e-50
NDRG2	1.57736e-37	-0.269826	0.881	0.905	6.67885e-33
NDUFV1	1.67359e-78	-0.268808	0.306	0.498	7.08633e-74
NEAT1	1.36735e-172	0.819929	0.999	0.997	5.78962e-168
NEB	5.01681e-169	0.436888	0.419	0.095	2.12422e-164
NEO1	7.89401e-104	-0.322933	0.826	0.943	3.34248e-99
NFAT5	4.39219e-205	0.604379	0.989	0.964	1.85974e-200
NFIA	1.11404e-211	-0.325741	0.985	0.999	4.71705e-207
NFIB	1.2589e-109	0.334203	0.997	0.987	5.33044e-105
NFIL3	0	1.07757	0.474	0.022	0
NFKB1	3.79112e-59	0.484055	0.601	0.432	1.60524e-54
NFKB2	2.02919e-196	0.341799	0.334	0.036	8.59199e-192
NFKBIA	1.65294e-140	0.484703	0.471	0.19	6.9989e-136
NFYC	1.38083e-53	-0.255158	0.319	0.519	5.84669e-49
NHSL1	7.59039e-83	-0.262129	0.968	0.989	3.21392e-78
NKAIN3	0	-0.621332	0.952	0.999	0
NKAIN4	9.00681e-65	-0.277248	0.235	0.392	3.81366e-60
NKIRAS2	6.96858e-185	0.521185	0.351	0.068	2.95064e-180
NKRF	0	0.987819	0.494	0.057	0
NKTR	2.06204e-197	-0.500908	0.552	0.877	8.7311e-193
NLGN4Y	2.84033e-67	-0.309672	0.504	0.738	1.20265e-62
NOCT	1.73513e-126	0.449466	0.423	0.158	7.34688e-122
NOP58	4.79648e-280	0.761467	0.64	0.326	2.03093e-275
NPAS3	0	-0.351877	1	1	3.31663e-304
NR2F1-AS1	4.51204e-72	-0.283594	0.626	0.837	1.91049e-67
NR3C2	5.86515e-83	-0.292045	0.749	0.921	2.48342e-78
NR4A1	0	0.820614	0.441	0.023	0
NR4A2	4.77914e-191	0.539423	0.458	0.135	2.02358e-186
NR4A3	0	0.894478	0.477	0.021	0
NRBP2	6.40816e-56	-0.26204	0.46	0.646	2.71335e-51
NRG2	4.19622e-65	-0.326061	0.41	0.612	1.77677e-60
NRIP1	0	1.671	0.799	0.489	0
NRP1	7.22189e-44	-0.260239	0.606	0.691	3.05789e-39
NSD1	1.19498e-90	-0.333339	0.511	0.764	5.05979e-86
NTM	0	-0.853316	0.989	1	0
NTRK3	4.5588e-145	-0.281248	0.84	0.966	1.93029e-140
NUCB1	9.44106e-296	0.735023	0.544	0.178	3.99753e-291
NUCB1-AS1	9.27377e-152	0.288603	0.357	0.07	3.9267e-147
NUDC	1.18088e-278	0.723069	0.552	0.205	5.00008e-274
NUDT4	0	1.2324	0.606	0.244	0
NUDT9	6.79572e-138	0.495604	0.533	0.243	2.87744e-133
NUFIP2	3.62515e-148	0.48926	0.781	0.573	1.53496e-143
OAF	2.99734e-85	-0.385516	0.63	0.758	1.26913e-80
OAT	3.27967e-84	0.333625	0.666	0.458	1.38868e-79
OAZ1	1.80316e-160	0.442875	0.536	0.232	7.63494e-156
OBI1-AS1	2.28783e-259	0.374437	0.964	0.587	9.68714e-255
OLMALINC	5.3733e-60	0.268454	0.691	0.467	2.27516e-55
OPA1	1.03493e-125	0.476295	0.789	0.576	4.3821e-121
OSBPL11	1.48172e-55	-0.26601	0.534	0.582	6.27388e-51
OSBPL1A	9.69324e-168	0.724105	0.929	0.842	4.10431e-163
OSBPL3	1.86225e-137	0.571276	0.833	0.6	7.88514e-133
OSBPL9	1.81988e-85	0.337917	0.874	0.713	7.70573e-81
OSMR-AS1	3.25127e-43	0.305118	0.547	0.367	1.37665e-38
OTUD7A	1.42207e-103	-0.430442	0.629	0.826	6.02132e-99
OVCH1	3.36422e-115	0.280495	0.203	0.022	1.42448e-110
OXR1	5.87528e-50	-0.279911	0.446	0.639	2.48771e-45
P2RY14	2.4016e-108	-0.464413	0.384	0.622	1.01688e-103
P4HA1	1.82525e-154	0.680629	0.781	0.613	7.72845e-150
P4HA2	4.86418e-99	0.298567	0.394	0.144	2.05959e-94
PABPC1	1.38185e-68	0.294785	0.599	0.372	5.85104e-64
PABPN1	2.96605e-62	-0.274473	0.469	0.646	1.25589e-57
PADI2	1.30778e-60	-0.291498	0.346	0.519	5.53742e-56
PALLD	1.06061e-76	0.360735	0.944	0.865	4.49085e-72
PAMR1	5.99641e-174	-0.380468	0.625	0.936	2.539e-169
PAN3	4.5057e-74	-0.26397	0.482	0.74	1.90781e-69
PAPLN	1.59488e-73	-0.301748	0.554	0.775	6.75305e-69
PAPOLA	1.73532e-224	0.598634	0.808	0.582	7.34771e-220
PAQR8	1.7347e-59	-0.295112	0.526	0.479	7.34507e-55
PARD3B	1.82464e-98	-0.254821	0.966	0.99	7.72589e-94
PARD6G-AS1	0	1.44676	0.523	0.11	0
PARG	6.27479e-61	-0.265715	0.293	0.515	2.65687e-56
PARK2	2.24643e-113	-0.881745	0	0.177	9.51185e-109
PARP6	1.39269e-65	-0.266684	0.269	0.502	5.89692e-61
PBX1	1.37034e-99	-0.290451	0.88	0.967	5.80228e-95
PCBP1	1.06788e-139	0.305188	0.41	0.113	4.52164e-135
PCBP1-AS1	2.34312e-135	0.267878	0.791	0.441	9.92122e-131
PCDH10	2.07705e-105	0.40594	0.775	0.539	8.79463e-101
PCDH17	8.00329e-261	0.879317	0.766	0.484	3.38875e-256
PCDH7	2.81051e-58	-0.299203	0.844	0.888	1.19003e-53
PCDH9-AS2	2.43325e-184	-0.644706	0.725	0.793	1.03029e-179
PCGF5	2.4586e-54	0.256786	0.922	0.826	1.04102e-49
PCM1	2.98936e-91	-0.29868	0.746	0.908	1.26575e-86
PCNX	1.94988e-89	-0.281485	0	0.141	8.25618e-85
PCSK5	6.45811e-222	0.782029	0.965	0.912	2.73449e-217
PDCD6IP	7.08449e-56	-0.258899	0.529	0.695	2.99971e-51
PDE10A	1.87247e-163	0.792639	0.448	0.134	7.92843e-159
PDE3B	1.23158e-73	-0.385903	0.66	0.816	5.21475e-69
PDE4D	4.30245e-122	0.356825	0.997	0.992	1.82174e-117
PDE5A	1.11834e-69	-0.329395	0.413	0.554	4.73528e-65
PDE7A	1.00315e-92	0.554885	0.588	0.416	4.24755e-88
PDE9A	4.68704e-64	-0.306851	0.361	0.542	1.98459e-59
PDGFRB	1.22418e-91	-0.340808	0.609	0.776	5.18342e-87
PDLIM5	9.87208e-159	0.454047	0.978	0.909	4.18004e-154
PDXK	2.82915e-74	0.32372	0.67	0.465	1.19792e-69
PDZRN3	6.54403e-95	0.502918	0.978	0.938	2.77087e-90
PEA15	2.62939e-106	0.310169	0.486	0.199	1.11334e-101
PEAK1	1.44704e-241	0.899855	0.85	0.718	6.12704e-237
PEBP1	6.73191e-72	0.284488	0.661	0.421	2.85043e-67
PEG10	1.78963e-248	0.574953	0.432	0.065	7.57767e-244
PER3	3.47702e-123	-0.440957	0.635	0.855	1.47224e-118
PEX2	9.2283e-85	0.328918	0.597	0.402	3.90745e-80
PGK1	2.71583e-81	0.286006	0.533	0.272	1.14994e-76
PHACTR3	2.86029e-288	-0.614876	0.838	0.968	1.2111e-283
PHC2	9.18505e-64	0.3047	0.509	0.291	3.88913e-59
PHF10	0	0.934464	0.585	0.194	0
PHF21B	2.17644e-165	-0.519373	0.725	0.899	9.21548e-161
PHKA1	5.04963e-47	-0.272574	0.49	0.599	2.13811e-42
PHKB	1.51357e-61	-0.264078	0.46	0.682	6.40875e-57
PHLDA1	5.64404e-181	0.27162	0.31	0.031	2.3898e-176
PHYKPL	5.82222e-110	-0.369108	0.292	0.576	2.46524e-105
PI4K2B	0	1.14526	0.727	0.268	0
PIBF1	5.25648e-118	-0.354643	0.507	0.812	2.2257e-113
PIH1D1	1.45068e-11	0.469754	0.093	0.133	6.14249e-07
PIK3C2A	7.21339e-81	-0.306274	0.793	0.91	3.05429e-76
PIK3R3	4.24644e-111	0.316347	0.424	0.142	1.79803e-106
PIP4K2A	2.0063e-239	0.874837	0.821	0.632	8.49509e-235
PLA2G4C	2.20218e-82	0.402095	0.608	0.383	9.32446e-78
PLCB1	9.49715e-39	0.325657	0.972	0.977	4.02128e-34
PLCG1	8.31375e-77	-0.317073	0.535	0.704	3.52021e-72
PLCG2	0	1.3506	0.701	0.259	0
PLCH1	2.63462e-94	-0.453946	0.431	0.638	1.11555e-89
PLD5	1.12863e-68	-0.432245	0.462	0.558	4.77885e-64
PLEKHA6	1.01065e-68	-0.333282	0.543	0.738	4.27929e-64
PLEKHG1	3.53837e-65	-0.325975	0.759	0.827	1.49822e-60
PLIN5	4.96444e-59	-0.29457	0.42	0.573	2.10204e-54
PLOD1	1.10036e-149	0.27481	0.365	0.072	4.65913e-145
PLOD2	0	1.25675	0.862	0.656	0
PLPP1	1.59219e-62	-0.301212	0.658	0.816	6.74167e-58
PLSCR4	1.55179e-94	-0.334387	0.602	0.837	6.57057e-90
PLXDC2	1.12141e-52	-0.343952	0.271	0.467	4.74827e-48
PM20D2	8.011e-134	0.28142	0.36	0.082	3.39202e-129
PMVK	0	0.978152	0.519	0.139	0
PNLDC1	0	1.31347	0.481	0.009	0
PNN	1.75828e-119	-0.403119	0.483	0.731	7.44491e-115
PNP	1.39107e-198	0.306131	0.317	0.027	5.89007e-194
PNPLA8	2.34602e-112	0.414601	0.839	0.663	9.93351e-108
PNRC1	9.61893e-218	0.651643	0.599	0.316	4.07285e-213
POLG2	8.48239e-91	0.294581	0.403	0.161	3.59161e-86
PON2	1.44657e-94	-0.315932	0.809	0.922	6.12507e-90
POU2F1	2.86617e-120	-0.335763	0.796	0.947	1.2136e-115
POU2F2	1.95674e-177	0.323981	0.275	0.02	8.28521e-173
POU6F2	8.32037e-35	-0.268016	0.387	0.558	3.52301e-30
PPARA	3.09155e-52	-0.265066	0.441	0.588	1.30902e-47
PPFIA1	1.23863e-63	-0.276925	0.767	0.841	5.24459e-59
PPFIA2	1.4444e-32	-0.294611	0.347	0.499	6.11589e-28
PPIP5K2	1.24443e-68	-0.278619	0.391	0.638	5.26918e-64
PPP1R15A	0	1.30458	0.476	0.02	0
PPP1R15B	1.03128e-123	0.299305	0.459	0.157	4.36666e-119
PPP1R3C	2.8582e-167	0.626837	0.639	0.4	1.21022e-162
PPP1R9A	1.65228e-217	-0.519887	0.75	0.97	6.99607e-213
PPP2CA	1.84364e-125	0.347327	0.529	0.216	7.80635e-121
PPP2CB	0	0.91478	0.784	0.557	0
PPP2R2B	9.70829e-194	-0.362703	0.993	0.998	4.11069e-189
PPP2R2C	1.30087e-73	-0.340813	0.471	0.651	5.50813e-69
PPP2R3A	7.87042e-43	-0.269278	0.393	0.561	3.33249e-38
PPP3CA	4.14664e-164	0.521442	0.98	0.928	1.75577e-159
PPP3R1	6.84181e-127	0.397942	0.764	0.424	2.89696e-122
PPP4R2	9.54176e-126	0.415303	0.685	0.415	4.04017e-121
PPP6R2	1.66128e-101	-0.372236	0.62	0.831	7.03418e-97
PRDM16	1.06525e-135	-0.485189	0.818	0.911	4.5105e-131
PRDM2	1.99376e-154	0.666342	0.673	0.47	8.44196e-150
PRKAR2B	3.49361e-115	0.612323	0.358	0.11	1.47927e-110
PRKD1	1.48949e-178	0.920928	0.974	0.94	6.3068e-174
PRKRIP1	1.64704e-112	-0.408895	0.374	0.675	6.97391e-108
PRLR	1.41937e-76	0.255469	0.127	0.011	6.00988e-72
PRNP	0	1.92942	0.837	0.518	0
PRPF38A	9.00775e-219	0.540609	0.541	0.194	3.81406e-214
PSAP	5.49773e-192	0.534332	0.86	0.622	2.32785e-187
PSD2	2.01772e-88	-0.342451	0.778	0.854	8.54344e-84
PSME4	2.25725e-127	0.464794	0.815	0.636	9.55764e-123
PTGES3	0	2.55194	0.699	0.409	0
PTK2	1.58663e-95	-0.262556	0.944	0.971	6.7181e-91
PTN	4.67901e-78	-0.359695	0.925	0.956	1.98119e-73
PTPA	1.89205e-197	0.557001	0.533	0.167	8.01133e-193
PTPN22	9.10412e-196	0.516168	0.273	0.015	3.85486e-191
PTPN4	1.31818e-84	-0.322836	0.639	0.84	5.58145e-80
PTPRA	2.24411e-72	-0.294814	0.826	0.888	9.502e-68
PTPRM	8.08019e-69	0.365143	0.918	0.807	3.42131e-64
PWWP3A	1.25306e-113	0.27311	0.805	0.487	5.30572e-109
QKI	7.73905e-139	0.347877	1	0.998	3.27687e-134
R3HDM1	1.58399e-77	-0.332442	0.507	0.734	6.70693e-73
RAB21	4.32542e-204	0.576625	0.593	0.261	1.83147e-199
RAB30-AS1	4.47115e-145	-0.319883	0	0.222	1.89317e-140
RAB6B	3.15042e-80	0.279833	0.546	0.282	1.33395e-75
RAI14	7.49826e-30	0.268942	0.55	0.418	3.17491e-25
RALGAPA1	3.86679e-82	0.380221	0.948	0.896	1.63728e-77
RALGPS1	7.31724e-87	-0.350202	0.471	0.701	3.09827e-82
RANBP2	1.179e-76	0.35396	0.659	0.448	4.99212e-72
RANBP3L	1.1744e-156	-0.420177	0.911	0.967	4.97265e-152
RANGAP1	2.61359e-244	0.667839	0.502	0.12	1.10665e-239
RAP1B	1.63227e-59	0.297317	0.661	0.459	6.91136e-55
RAPGEF2	1.4657e-294	0.997676	0.889	0.724	6.20608e-290
RASSF10	3.44979e-231	0.345808	0.316	0.016	1.46071e-226
RASSF4	4.90058e-61	-0.269854	0.621	0.725	2.075e-56
RASSF8	2.61747e-194	0.729447	0.893	0.78	1.10829e-189
RASSF8-AS1	6.74965e-58	-0.262943	0.406	0.562	2.85794e-53
RBAK-RBAKDN	3.49655e-157	-0.377278	0	0.238	1.48051e-152
RBFOX2	1.31969e-84	-0.260636	0.784	0.928	5.58784e-80
RBKS	1.11074e-58	0.273455	0.441	0.227	4.70309e-54
RBM23	7.56453e-98	0.358661	0.549	0.286	3.20298e-93
RBM28	6.06305e-105	-0.366835	0.514	0.72	2.56722e-100
RBM33	5.43213e-56	-0.252824	0.529	0.709	2.30007e-51
RCAN1	1.49238e-127	0.578712	0.403	0.163	6.31903e-123
RDH10	7.11451e-88	0.292827	0.353	0.124	3.01243e-83
RDX	3.13861e-57	-0.262756	0.696	0.742	1.32895e-52
RELB	3.03373e-179	0.322265	0.328	0.039	1.28454e-174
RERE	1.81704e-61	0.271645	0.986	0.97	7.69371e-57
RERG	2.95974e-72	-0.424204	0.556	0.765	1.25321e-67
RFX7	5.88415e-62	-0.265094	0.482	0.714	2.49147e-57
RGL1	6.65458e-99	-0.3746	0.759	0.873	2.81768e-94
RGMA	1.82442e-98	-0.409697	0.642	0.766	7.72494e-94
RGN	1.3996e-179	-0.508273	0.156	0.514	5.92617e-175
RGS16	3.133e-154	0.275004	0.254	0.022	1.32658e-149
RGS2	1.61227e-270	0.306047	0.297	0.003	6.82667e-266
RGS6	1.14573e-102	0.663392	0.562	0.257	4.85126e-98
RGS7	2.97133e-33	-0.285396	0.705	0.77	1.25812e-28
RHBDL3	2.36797e-54	-0.320922	0.268	0.382	1.00265e-49
RHOJ	1.73475e-65	-0.287461	0.793	0.898	7.34527e-61
RHPN2	1.07616e-125	0.483891	0.718	0.473	4.55666e-121
RIC3	3.03559e-73	-0.298627	0.401	0.627	1.28533e-68
RIN2	1.40593e-127	-0.380707	0.642	0.892	5.95299e-123
RMST	1.66519e-74	0.417754	0.651	0.393	7.05074e-70
RND3	1.0906e-211	0.461926	0.363	0.044	4.61782e-207
RNF10	1.10204e-176	0.547927	0.626	0.394	4.66626e-172
RNF111	6.97379e-57	-0.259955	0.407	0.59	2.95284e-52
RNF122	0	0.625406	0.412	0.027	1.24092e-304
RNF130	1.48383e-51	-0.292799	0.671	0.792	6.28284e-47
RNF169	8.88309e-158	0.538927	0.759	0.593	3.76128e-153
RNF213	2.47004e-74	-0.304573	0.568	0.728	1.04587e-69
RNF217	8.97486e-43	0.296252	0.62	0.451	3.80013e-38
RNF219-AS1	1.6242e-292	-2.51661	0	0.405	6.87718e-288
RNF38	2.44993e-45	-0.254755	0.509	0.686	1.03735e-40
RNF43	9.18591e-86	-0.371154	0.312	0.572	3.8895e-81
RNPC3	2.86365e-149	-0.396127	0.893	0.95	1.21253e-144
ROBO1	4.1662e-153	0.675387	0.826	0.622	1.76405e-148
ROCK2	4.24085e-49	0.312679	0.779	0.651	1.79566e-44
RORA	0	-0.501007	0.996	1	0
RORA-AS1	1.64582e-96	-0.387444	0.436	0.606	6.96872e-92
RP1-34H18.1	1.3269e-103	-0.575598	0	0.162	5.61836e-99
RP11-142A5.1	5.46457e-71	-0.291895	0	0.113	2.31381e-66
RP11-156K13.1	4.97968e-93	-0.37686	0	0.147	2.1085e-88
RP11-284M14.1	3.72195e-78	-0.293229	0	0.124	1.57595e-73
RP11-319G6.1	6.00258e-87	-0.281892	0	0.137	2.54161e-82
RP11-37B2.1	6.00258e-87	-0.312438	0	0.137	2.54161e-82
RP11-384F7.2	1.14708e-114	-1.67927	0	0.178	4.85698e-110
RP11-436D23.1	1.97241e-107	-0.912295	0	0.168	8.35156e-103
RP11-436K8.1	1.76071e-99	-0.479576	0	0.156	7.45518e-95
RP11-444D3.1	6.84427e-113	-0.87433	0	0.176	2.898e-108
RP11-561I11.4	2.77407e-94	-0.610185	0	0.148	1.1746e-89
RP11-679C8.2	2.87288e-73	-0.301962	0	0.117	1.21644e-68
RP11-776H12.1	1.74964e-96	-0.454245	0	0.152	7.40833e-92
RP5-864K19.4	1.75348e-86	-0.311709	0	0.137	7.42459e-82
RPAP2	4.88211e-73	-0.316386	0.558	0.734	2.06718e-68
RPRD2	2.58303e-73	-0.301854	0.49	0.732	1.09371e-68
RPS27	9.32495e-95	-0.41836	0.368	0.549	3.94837e-90
RPS6KA2	2.00194e-232	-0.457032	0.903	0.988	8.47661e-228
RPS6KA3	6.48122e-78	0.436566	0.523	0.325	2.74428e-73
RRAD	3.49814e-137	0.324747	0.19	0.009	1.48118e-132
RSRP1	7.84243e-227	-0.588012	0.569	0.869	3.32064e-222
RTN4	8.55431e-108	0.397399	0.935	0.829	3.62206e-103
RUVBL2	1.81774e-263	0.587493	0.442	0.06	7.69668e-259
RYBP	3.90781e-166	0.545839	0.645	0.36	1.65465e-161
RYK	2.02226e-218	0.767349	0.727	0.508	8.56267e-214
RYR3	5.15845e-112	-0.276087	0.99	0.997	2.18419e-107
SALL3	9.05234e-131	0.449722	0.734	0.504	3.83294e-126
SAMD4A	9.92469e-189	0.9043	0.956	0.91	4.20231e-184
SARAF	1.41831e-239	0.693043	0.709	0.472	6.00542e-235
SAT2	1.61142e-51	-0.253824	0.303	0.484	6.82309e-47
SCAPER	8.20139e-168	-0.453203	0.621	0.906	3.47263e-163
SCARA3	7.83791e-83	0.669079	0.774	0.686	3.31873e-78
SCARB2	5.56894e-204	0.644111	0.731	0.459	2.358e-199
SCFD2	2.8005e-43	-0.266698	0.398	0.553	1.18579e-38
SCG2	3.03864e-166	0.445052	0.357	0.063	1.28662e-161
SCGB2B2	1.63936e-41	-0.265262	0.344	0.503	6.94137e-37
SCMH1	2.18047e-78	-0.34623	0.512	0.743	9.23253e-74
SCN11A	8.13347e-69	0.332783	0.411	0.184	3.44387e-64
SCUBE2	3.23544e-177	0.464037	0.394	0.078	1.36995e-172
SDCBP	1.24321e-118	0.374918	0.466	0.186	5.264e-114
SDCCAG8	2.88552e-124	-0.399994	0.627	0.861	1.22179e-119
SDK2	3.19119e-50	0.525111	0.318	0.148	1.35121e-45
SEC14L1	2.05859e-63	-0.297566	0.502	0.667	8.71649e-59
SEC24A	1.70423e-68	0.277696	0.449	0.226	7.21605e-64
SEL1L3	1.369e-86	0.376451	0.836	0.627	5.79662e-82
SELENOF	3.0316e-57	0.253281	0.542	0.318	1.28364e-52
SELENOW	2.66051e-69	0.300825	0.663	0.422	1.12651e-64
SEMA4B	1.02937e-64	-0.292741	0.372	0.576	4.35855e-60
SENP7	3.84875e-95	-0.319704	0.566	0.818	1.62964e-90
SEPT11	2.44184e-188	-0.481207	0	0.28	1.03393e-183
SEPT2	1.10133e-198	-0.476015	0	0.293	4.66325e-194
SEPT7	5.42846e-285	-1.271	0	0.397	2.29852e-280
SEPTIN11	7.90672e-160	0.397597	0.786	0.398	3.34786e-155
SEPTIN9	5.9529e-161	0.473029	0.569	0.209	2.52058e-156
SERPINE2	0	1.1083	0.959	0.858	0
SERPINH1	0	1.76177	0.503	0.038	0
SESN2	5.66822e-137	0.288688	0.333	0.064	2.40004e-132
SESN3	0	1.28029	0.941	0.741	0
SFXN1	7.3752e-81	-0.321517	0.367	0.583	3.12281e-76
SFXN4	1.57232e-60	-0.256138	0.25	0.434	6.65753e-56
SFXN5	0	-0.635049	0.954	0.994	0
SGCD	1.0477e-119	-0.406415	0.962	0.987	4.43618e-115
SGK3	2.6508e-182	0.576493	0.973	0.809	1.1224e-177
SGMS1	2.40441e-41	0.284048	0.847	0.75	1.01808e-36
SGMS2	1.11573e-142	0.402249	0.337	0.07	4.72422e-138
SHPRH	1.03365e-67	-0.300579	0.619	0.761	4.3767e-63
SIK2	8.99922e-259	0.767212	0.902	0.747	3.81045e-254
SIK3	6.01626e-65	0.251803	0.994	0.979	2.54741e-60
SIPA1L1	5.1762e-61	0.339125	0.965	0.924	2.19171e-56
SIPA1L2	3.05813e-194	0.680351	0.552	0.223	1.29487e-189
SIX4	1.31985e-266	0.468965	0.35	0.017	5.58851e-262
SLAIN1	3.54647e-52	0.274984	0.509	0.311	1.50165e-47
SLC14A1	2.68019e-26	-0.260225	0.482	0.625	1.13485e-21
SLC1A2	1.43882e-164	-0.345624	1	1	6.09225e-160
SLC1A3	7.90485e-109	-0.276637	0.998	1	3.34707e-104
SLC20A2	1.59784e-69	0.386067	0.874	0.743	6.76558e-65
SLC25A12	1.03341e-99	-0.372865	0.493	0.742	4.37567e-95
SLC25A48	3.7364e-63	-0.347296	0.531	0.719	1.58207e-58
SLC27A1	5.53193e-43	-0.253039	0.564	0.635	2.34233e-38
SLC2A12	8.22972e-58	0.270019	0.549	0.329	3.48463e-53
SLC38A2	8.19161e-186	0.530033	0.543	0.201	3.46849e-181
SLC39A11	1.95254e-245	-0.635549	0.651	0.932	8.26744e-241
SLC39A14	5.57694e-191	0.527159	0.469	0.129	2.36139e-186
SLC3A2	4.59899e-113	0.452933	0.779	0.663	1.9473e-108
SLC44A3	1.45e-93	0.501815	0.559	0.328	6.13957e-89
SLC4A1AP	0	1.11428	0.604	0.236	0
SLC4A4	2.00658e-181	-0.456646	0.98	0.999	8.49626e-177
SLC5A3	0	1.63229	0.668	0.32	0
SLC6A1	6.19187e-86	-0.335382	0.846	0.909	2.62176e-81
SLC6A1-AS1	1.59589e-105	-0.351334	0.064	0.294	6.75731e-101
SLC6A11	1.21728e-59	-0.310891	0.592	0.728	5.15421e-55
SLC7A11	0	1.13646	0.99	0.938	0
SLC7A2	7.45481e-228	0.830486	0.739	0.461	3.15651e-223
SLC7A5	0	0.857977	0.504	0.07	0
SMAD1	0	1.08225	0.735	0.475	0
SMC5	2.86353e-232	0.702928	0.777	0.553	1.21248e-227
SMC5-AS1	7.0523e-121	0.430421	0.46	0.182	2.98608e-116
SMIM20	1.10001e-140	0.470959	0.477	0.173	4.65767e-136
SMIM8	3.52349e-56	-0.264067	0.297	0.509	1.49192e-51
SMS	4.42377e-207	0.794031	0.632	0.368	1.87311e-202
SMURF2	1.29145e-82	-0.342297	0.672	0.844	5.46828e-78
SNAP23	1.2408e-106	0.569028	0.625	0.455	5.25382e-102
SNED1	6.11263e-59	-0.283692	0.188	0.389	2.58821e-54
SNHG5	3.99057e-141	0.424723	0.602	0.256	1.68969e-136
SNRNP70	1.74456e-76	-0.316644	0.588	0.748	7.3868e-72
SNX29	8.67336e-62	-0.286637	0.649	0.771	3.67247e-57
SNX3	2.59988e-80	0.313805	0.562	0.314	1.10084e-75
SNX31	6.72211e-187	0.267698	0.269	0.015	2.84627e-182
SOBP	1.57402e-69	-0.318928	0.723	0.846	6.66471e-65
SOD1	2.19193e-197	0.507264	0.578	0.226	9.28106e-193
SOD2	1.81353e-198	0.742098	0.682	0.392	7.67887e-194
SON	8.51975e-82	-0.301884	0.923	0.962	3.60743e-77
SORBS1	0	0.922373	0.999	0.996	0
SOX4	5.15154e-194	0.396333	0.295	0.022	2.18126e-189
SOX9	1.18013e-98	0.37638	0.755	0.52	4.99692e-94
SPART-AS1	6.62598e-159	0.305615	0.287	0.032	2.80557e-154
SPATA6	1.39629e-114	-0.368653	0.642	0.87	5.91219e-110
SPIN1	2.14194e-77	-0.306957	0.599	0.791	9.06938e-73
SPOCK1	1.98452e-107	0.659734	0.833	0.688	8.40288e-103
SPON1	2.34401e-82	-0.291495	0.838	0.938	9.92501e-78
SPOP	9.99685e-58	-0.283135	0.519	0.708	4.23287e-53
SPRED1	1.42042e-61	-0.257694	0.812	0.898	6.01436e-57
SPRED2	3.31089e-105	0.496465	0.875	0.773	1.4019e-100
SPRY2	2.78354e-171	0.57533	0.72	0.529	1.1786e-166
SPRY4-AS1	8.1508e-63	-0.331988	0.427	0.54	3.45121e-58
SPSB1	4.60323e-143	0.337354	0.244	0.024	1.9491e-138
SPTAN1	2.44496e-88	0.367127	0.867	0.763	1.03524e-83
SPTBN1	4.01627e-130	-0.337317	0.906	0.971	1.70057e-125
SPTSSA	4.89747e-166	0.382895	0.418	0.103	2.07369e-161
SQSTM1	0	1.18621	0.703	0.493	0
SREBF2	1.98212e-52	-0.284164	0.597	0.749	8.39268e-48
SRGAP1	6.07424e-186	0.66162	0.943	0.847	2.57195e-181
SRGAP3	1.92649e-150	-0.430875	0.843	0.958	8.15714e-146
SRRM1	1.28257e-91	-0.342792	0.451	0.705	5.43064e-87
SRRM2	1.61453e-71	-0.279766	0.883	0.902	6.83624e-67
SRSF5	3.25089e-78	-0.290732	0.788	0.85	1.37649e-73
SSBP2	2.20719e-37	0.2791	0.952	0.921	9.34568e-33
ST13	0	1.03025	0.68	0.349	0
ST3GAL1	1.41236e-54	-0.270232	0.326	0.486	5.98022e-50
ST6GALNAC6	1.22783e-104	0.295146	0.407	0.14	5.19886e-100
ST7	6.40201e-58	-0.306897	0.565	0.603	2.71074e-53
STARD13	4.1528e-97	0.498746	0.947	0.9	1.75838e-92
STAT3	2.02219e-217	0.698333	0.77	0.569	8.56234e-213
STIP1	0	0.954981	0.534	0.138	0
STK24	7.35297e-43	0.28274	0.629	0.478	3.1134e-38
STK33	1.38162e-181	-0.438282	0.555	0.9	5.85007e-177
STK40	0	1.06006	0.536	0.139	0
STON2	3.95085e-131	-0.358695	0.81	0.949	1.67287e-126
STOX1	2.78704e-87	-0.356548	0.623	0.796	1.18009e-82
STPG4	0	1.60656	0.552	0.113	0
STRIP1	8.25058e-251	0.715758	0.561	0.235	3.49346e-246
STX18-AS1	1.51322e-49	-0.275033	0.396	0.596	6.40726e-45
STX8	1.22656e-61	-0.290606	0.422	0.633	5.1935e-57
STXBP6	1.64771e-167	-0.618811	0.316	0.689	6.97675e-163
SUCLG2	4.44654e-65	-0.305816	0.396	0.631	1.88275e-60
SUCLG2-AS1	4.40121e-116	-0.493894	0.512	0.76	1.86356e-111
SUMF1	5.25683e-64	-0.322784	0.54	0.727	2.22585e-59
SYAP1	9.14448e-89	0.262779	0.413	0.158	3.87196e-84
SYNE1	2.07886e-60	-0.277988	0.988	0.996	8.80233e-56
SYNM	1.78233e-137	0.459326	0.527	0.229	7.54675e-133
SYT17	3.37246e-120	-0.429187	0.504	0.79	1.42797e-115
TACC3	6.5515e-75	0.271824	0.204	0.048	2.77404e-70
TAF15	5.28128e-111	-0.352866	0.44	0.743	2.2362e-106
TAF4B	7.20581e-146	0.398722	0.318	0.057	3.05108e-141
TANC2	2.89215e-84	0.411328	0.786	0.582	1.22459e-79
TAPT1	3.21769e-80	0.380943	0.713	0.516	1.36243e-75
TARS	5.34227e-88	0.277292	0.458	0.196	2.26202e-83
TAX1BP1	2.45883e-46	0.250119	0.769	0.621	1.04112e-41
TBC1D1	6.58958e-55	-0.301814	0.348	0.531	2.79016e-50
TBC1D23	7.13348e-143	0.594134	0.55	0.307	3.02046e-138
TBC1D5	3.2606e-116	-0.326456	0.725	0.924	1.3806e-111
TBCK	5.05752e-56	-0.265637	0.613	0.79	2.14146e-51
TBL1X	1.35064e-135	-0.450793	0.583	0.846	5.71888e-131
TCEAL9	1.03094e-147	0.361399	0.321	0.057	4.3652e-143
TCIM	0	0.927518	0.441	0.009	0
TCP1	2.54014e-278	0.672624	0.503	0.121	1.07555e-273
TDRD3	1.39059e-105	-0.349678	0.586	0.838	5.88802e-101
TEAD1	8.9356e-175	0.553524	0.976	0.93	3.78351e-170
TECPR2	1.31927e-58	-0.28586	0.477	0.652	5.58603e-54
TECR	1.18268e-128	0.490842	0.694	0.459	5.00772e-124
TENM2	1.29347e-69	-0.395675	0.785	0.892	5.4768e-65
TENT4B	9.94432e-150	0.452947	0.501	0.175	4.21062e-145
TENT5A	3.92563e-154	0.472279	0.464	0.128	1.66219e-149
TEP1	5.4851e-66	0.26566	0.375	0.18	2.3225e-61
TESK2	2.45962e-85	-0.404755	0.433	0.648	1.04145e-80
TET1	8.82996e-64	-0.309462	0.445	0.662	3.73878e-59
TEX14	1.64449e-251	0.769811	0.403	0.05	6.96309e-247
TEX2	1.0887e-45	0.265035	0.504	0.321	4.60979e-41
TFDP2	4.34853e-46	-0.263373	0.381	0.573	1.84125e-41
TFRC	1.27363e-111	0.420286	0.648	0.395	5.39278e-107
THUMPD3-AS1	4.22299e-125	0.452357	0.692	0.516	1.7881e-120
TIMM23B	6.98783e-81	-0.265852	0.056	0.251	2.95879e-76
TIPARP	1.65074e-134	0.451591	0.606	0.375	6.98955e-130
TLN2	3.63925e-63	0.379439	0.785	0.598	1.54093e-58
TLR4	9.09013e-69	0.25823	0.775	0.536	3.84894e-64
TMA7	1.36963e-68	0.275166	0.464	0.238	5.79928e-64
TMED8	2.51489e-53	-0.276142	0.425	0.578	1.06486e-48
TMEM108	2.15026e-107	-0.497936	0.73	0.883	9.10462e-103
TMEM123	1.73441e-86	0.360634	0.561	0.31	7.34384e-82
TMEM132B	6.5138e-95	-0.420152	0.658	0.839	2.75807e-90
TMEM132C	6.9015e-48	-0.354724	0.579	0.648	2.92223e-43
TMEM135	7.94648e-74	-0.30982	0.629	0.819	3.3647e-69
TMEM164	2.61197e-45	-0.277834	0.54	0.701	1.10596e-40
TMEM165	1.45622e-47	0.296517	0.58	0.465	6.16592e-43
TMEM241	1.63025e-110	-0.469615	0.662	0.775	6.90279e-106
TMOD2	2.70884e-109	-0.439241	0.594	0.798	1.14698e-104
TMOD3	4.08774e-16	0.300021	0.305	0.419	1.73083e-11
TMPRSS9	2.96277e-181	0.722672	0.327	0.05	1.2545e-176
TMTC1	1.5259e-124	0.772633	0.597	0.379	6.46097e-120
TNC	8.77526e-84	0.709006	0.289	0.094	3.71562e-79
TNFAIP6	2.12153e-133	0.311513	0.249	0.031	8.98296e-129
TNRC6B	2.22454e-203	-0.442771	0.871	0.97	9.41915e-199
TNS3	5.9628e-98	-0.400783	0.575	0.822	2.52477e-93
TOB1	3.89338e-84	0.283264	0.516	0.25	1.64854e-79
TOX	3.85308e-71	-0.284109	0.841	0.924	1.63147e-66
TP53BP2	2.11443e-87	0.353225	0.859	0.72	8.95293e-83
TPCN1	5.31355e-145	-0.30005	0.639	0.88	2.24986e-140
TPD52L1	8.98282e-52	-0.28213	0.947	0.936	3.80351e-47
TPP1	2.73821e-94	0.277699	0.563	0.271	1.15941e-89
TPST1	6.74188e-39	0.364878	0.705	0.569	2.85465e-34
TPT1	2.36727e-153	0.496508	0.55	0.268	1.00235e-148
TRA2B	5.54647e-52	0.258027	0.676	0.504	2.34848e-47
TRAF3	4.51828e-78	0.382724	0.727	0.56	1.91313e-73
TRAPPC12	1.19095e-57	-0.279	0.445	0.61	5.04272e-53
TRAPPC9	2.46012e-112	-0.428821	0.564	0.79	1.04167e-107
TRIB1	2.98357e-256	0.683357	0.53	0.165	1.2633e-251
TRIM26	6.54164e-108	0.333507	0.469	0.191	2.76986e-103
TRIM69	9.19203e-165	0.607449	0.501	0.229	3.89209e-160
TRIO	0	1.14224	0.98	0.933	0
TRPC1	6.15689e-53	-0.271925	0.492	0.682	2.60695e-48
TRPM3	0	-0.811862	0.736	0.966	0
TSC22D1	1.00897e-87	0.408779	0.785	0.592	4.27217e-83
TSC22D2	0	1.01479	0.932	0.808	0
TSHZ1	8.03218e-66	0.357334	0.626	0.436	3.40099e-61
TSPAN5	7.68521e-116	0.562016	0.841	0.712	3.25407e-111
TSPYL2	8.85438e-223	0.733608	0.475	0.142	3.74912e-218
TSPYL4	5.96302e-194	0.413989	0.412	0.08	2.52486e-189
TTC17	1.23426e-102	-0.370463	0.705	0.857	5.2261e-98
TTC28	6.8459e-81	-0.294496	0.858	0.947	2.89869e-76
TTTY14	6.11226e-71	0.504471	0.841	0.745	2.58805e-66
TUBA1A	5.00012e-89	0.304671	0.477	0.211	2.11715e-84
TUBA4A	5.65567e-143	0.287555	0.339	0.064	2.39472e-138
TUBB2B	1.12548e-51	0.316001	0.665	0.506	4.76549e-47
TULP2	2.60501e-261	0.29575	0.289	0.003	1.10301e-256
TWSG1	3.79856e-57	0.300857	0.382	0.201	1.60839e-52
TYW1	2.97631e-50	-0.254988	0.358	0.55	1.26023e-45
TYW3	8.91186e-41	0.326811	0.287	0.174	3.77346e-36
U2SURP	1.66455e-59	-0.257093	0.77	0.865	7.04804e-55
UAP1	5.0917e-131	0.347865	0.396	0.117	2.15593e-126
UBA6-AS1	2.3153e-50	-0.373429	0.561	0.655	9.80344e-46
UBAC2	4.8632e-62	-0.281076	0.43	0.65	2.05918e-57
UBAP1	2.07074e-114	0.40592	0.798	0.578	8.76793e-110
UBB	0	1.58619	0.598	0.173	0
UBC	0	1.18252	0.673	0.347	0
UBE2D3	0	1.1806	0.873	0.702	0
UBE2D3-AS1	3.0926e-175	0.407927	0.425	0.099	1.30947e-170
UBE2H	3.92053e-282	0.808332	0.894	0.742	1.66003e-277
UBE2W	2.45055e-99	0.321928	0.658	0.352	1.03761e-94
UBE3C	1.39612e-69	-0.293527	0.394	0.63	5.91147e-65
UBE4B	5.25204e-52	-0.263958	0.399	0.586	2.22382e-47
UBR1	3.25468e-32	0.255651	0.796	0.709	1.3781e-27
UFSP2	3.57989e-114	0.43718	0.528	0.275	1.5158e-109
UGGT2	3.34061e-58	-0.274971	0.498	0.708	1.41448e-53
UMAD1	1.10037e-45	-0.259447	0.442	0.631	4.65918e-41
UNC5D	8.44269e-56	0.264295	0.623	0.392	3.5748e-51
UNC79	6.12227e-39	-0.276371	0.511	0.654	2.59229e-34
UPF3A	2.53198e-103	-0.371988	0.486	0.744	1.07209e-98
UQCRC2	3.94362e-80	-0.305897	0.521	0.696	1.66981e-75
USF3	8.54121e-106	0.443595	0.565	0.319	3.61652e-101
USP3	8.36553e-235	0.737487	0.836	0.663	3.54213e-230
USP38	3.48277e-156	0.419929	0.445	0.14	1.47468e-151
USP6NL	4.72928e-49	0.26139	0.529	0.329	2.00247e-44
USPL1	4.84985e-231	0.670264	0.603	0.263	2.05352e-226
UST	2.6761e-92	0.503438	0.774	0.541	1.13312e-87
VIM	3.88123e-181	0.755828	0.583	0.316	1.64339e-176
VPS13C	6.56106e-93	-0.285903	0.866	0.952	2.77809e-88
VPS45	2.46557e-57	-0.273258	0.457	0.669	1.04397e-52
VTI1A	9.4901e-57	-0.275256	0.672	0.815	4.0183e-52
VWA8	2.01325e-136	-0.382179	0.531	0.848	8.52452e-132
WASF3	6.86749e-118	-0.377654	0.813	0.924	2.90783e-113
WDPCP	1.00983e-58	-0.290376	0.58	0.779	4.27584e-54
WDR48	1.24065e-76	0.329289	0.651	0.431	5.25317e-72
WDR60	1.53523e-145	-0.444818	0.679	0.862	6.50046e-141
WDR70	1.22862e-88	-0.329677	0.559	0.798	5.20223e-84
WDR73	1.67535e-44	0.333127	0.467	0.346	7.09376e-40
WHRN	3.20839e-104	0.28087	0.467	0.179	1.3585e-99
WHSC1L1	2.93622e-87	-0.268644	0	0.138	1.24325e-82
WNT5B	5.24194e-55	0.31097	0.392	0.204	2.21954e-50
WSB1	2.85884e-72	-0.275239	0.731	0.84	1.21049e-67
WTAP	1.25003e-73	0.358667	0.595	0.428	5.29287e-69
WWC1	1.38937e-90	-0.354932	0.729	0.887	5.88288e-86
WWOX	5.0015e-242	-0.435967	0.907	0.994	2.11774e-237
XPA	4.40986e-64	-0.261632	0.278	0.487	1.86722e-59
XYLT1	3.9348e-84	0.494882	0.599	0.366	1.66607e-79
YAP1	4.28846e-140	0.457014	0.93	0.815	1.81582e-135
YTHDC1	9.10133e-63	0.452233	0.705	0.567	3.85369e-58
YWHAG	1.00506e-217	0.588201	0.561	0.182	4.25562e-213
YWHAQ	8.59988e-72	0.286406	0.559	0.325	3.64136e-67
Z98742.4	5.54674e-206	0.270755	0.261	0.008	2.3486e-201
ZBTB11	2.29504e-88	0.281897	0.464	0.202	9.71764e-84
ZBTB21	2.32617e-122	0.255731	0.377	0.099	9.84947e-118
ZCCHC11	2.3606e-109	-0.503157	0	0.171	9.99527e-105
ZEB1	4.18569e-64	-0.284146	0.714	0.867	1.77231e-59
ZEB2	1.78225e-48	0.290475	0.882	0.767	7.54642e-44
ZFAND2A	0	0.774549	0.476	0.058	0
ZFAND3	9.67583e-75	0.308901	0.988	0.958	4.09694e-70
ZFAND5	1.26913e-115	0.365679	0.706	0.426	5.37374e-111
ZFAND6	2.71097e-93	0.412642	0.815	0.681	1.14788e-88
ZFAS1	9.24539e-65	0.25182	0.55	0.322	3.91468e-60
ZFHX2	3.90393e-60	-0.260267	0.248	0.434	1.653e-55
ZFP36	2.45783e-181	0.537733	0.418	0.092	1.0407e-176
ZFP36L1	6.99476e-281	0.816342	0.776	0.498	2.96172e-276
ZFPM2	1.93202e-49	-0.288363	0.547	0.706	8.18057e-45
ZFYVE16	1.0639e-104	-0.365984	0.679	0.845	4.50477e-100
ZHX2	1.53372e-35	0.278041	0.967	0.937	6.4941e-31
ZHX3	6.0906e-255	-0.509	0.879	0.985	2.57888e-250
ZNF10	7.26915e-80	0.347957	0.487	0.242	3.0779e-75
ZNF24	5.28285e-103	0.413517	0.598	0.364	2.23687e-98
ZNF248	2.5731e-61	-0.269947	0.474	0.702	1.0895e-56
ZNF280D	1.41288e-135	-0.376798	0.567	0.864	5.98243e-131
ZNF292	2.77038e-92	-0.279085	0.578	0.836	1.17303e-87
ZNF331	9.10544e-123	0.485507	0.453	0.21	3.85543e-118
ZNF341-AS1	1.0017e-267	0.499646	0.309	0.006	4.24141e-263
ZNF423	5.29549e-68	-0.326857	0.495	0.714	2.24222e-63
ZNF516	0	1.15274	0.903	0.767	0
ZNF518A	1.29017e-73	-0.279095	0.71	0.879	5.46282e-69
ZNF532	2.04549e-60	-0.288489	0.694	0.817	8.661e-56
ZNF827	3.02281e-61	-0.296128	0.59	0.754	1.27992e-56
ZNF83	0	1.23461	0.771	0.463	0
ZNF862	1.37038e-65	-0.265971	0.319	0.526	5.80247e-61
ZNF98	2.10728e-185	-0.796461	0.803	0.943	8.92265e-181
ZNRF3	1.9251e-60	-0.26612	0.982	0.988	8.15127e-56
ZRANB2	2.98853e-82	-0.280726	0.725	0.889	1.2654e-77
ZSCAN5A	5.15623e-45	-0.254617	0.334	0.513	2.18325e-40
SH3BGR	2.89769501285891e-320	1.32039	0.578	0.216	1.22694202234472E-315
PGAP1	4.94065645841247e-324	1.32726	0.758	0.478	2.09197275762101E-319
AC139100.2	4.94065645841247e-324	0.433399	0.37	0.008	2.09197275762101E-319
ERCC1	6.51129114654179e-320	0.918743	0.533	0.14	2.75701089726872E-315
ATP13A3	1.1920174408023e-315	1.09334	0.731	0.455	5.04724024784511E-311
CCN1	1.47411402355778e-318	0.77525	0.477	0.072	6.24169359854834E-314
NRXN1	1.5553664292562e-316	-0.381838	0.999	1	6.58573253475659E-312
IFRD1	1.83792420252944e-321	0.918348	0.735	0.45	7.78213865835014E-317
CAP2	2.34694949407879e-315	0.919707	0.521	0.104	9.93745354782842E-311

## Sheet: AstroII
GeneId	p_val	avg_logFC	pct.1	pct.2	p_val_adj
ABCA8	8.35089e-21	0.393773	0.226	0.077	3.53593e-16			Up	792
ABCD2	4.84581e-16	-0.432727	0.326	0.412	2.05181e-11			Down	898
ABHD3	7.01561e-150	1.56952	0.661	0.3	2.97055e-145			Total	1690
ABI1	5.64456e-59	0.563277	0.886	0.726	2.39002e-54
ABLIM1	3.81998e-50	-0.32995	0.878	0.919	1.61746e-45
ABTB2	3.86066e-27	0.485341	0.513	0.277	1.63468e-22
AC002429.2	8.62679e-25	-0.282858	0.687	0.613	3.65276e-20
AC002429.5	9.74851e-48	-0.770078	0	0.186	4.12772e-43
AC003093.1	1.61612e-75	0.403078	0.233	0.006	6.84297e-71
AC004949.1	1.51776e-109	0.864417	0.334	0.01	6.42649e-105
AC005842.1	8.80509e-68	0.282428	0.207	0.004	3.72825e-63
AC006387.1	2.44012e-24	0.561993	0.122	0.023	1.03319e-19
AC006994.2	2.10186e-113	0.878432	0.423	0.054	8.8997e-109
AC007098.1	1.05184e-16	0.25281	0.327	0.162	4.45368e-12
AC007389.1	5.33129e-61	1.34119	0.695	0.319	2.25738e-56
AC008443.9	9.47972e-77	0.305976	0.212	0.001	4.0139e-72
AC008892.1	7.25638e-68	0.638481	0.347	0.067	3.0725e-63
AC008957.2	8.27103e-20	-0.36026	0.352	0.335	3.50212e-15
AC010307.2	1.25391e-64	0.250373	0.181	0.001	5.30932e-60
AC010624.5	1.63062e-49	1.01267	0.173	0.015	6.90436e-45
AC011444.3	3.43795e-38	0.251553	0.187	0.022	1.4557e-33
AC012404.1	3.455e-10	-0.255106	0.269	0.287	1.46292e-05
AC012593.1	4.7979e-35	-0.720039	0.016	0.18	2.03153e-30
AC016716.2	1.29166e-21	-0.356287	0.272	0.35	5.46915e-17
AC016773.1	2.67226e-39	0.334581	0.168	0.016	1.13149e-34
AC016831.1	3.32761e-70	0.40834	0.339	0.045	1.40898e-65
AC016831.7	1.8325e-19	0.252402	0.616	0.4	7.75917e-15
AC018362.1	9.50493e-30	0.448098	0.375	0.163	4.02458e-25
AC019077.1	2.79903e-34	0.261254	0.14	0.01	1.18516e-29
AC020916.1	7.98159e-57	0.367211	0.303	0.047	3.37957e-52
AC022098.1	3.3229e-08	0.365914	0.13	0.054	0.00140698
AC023095.1	5.36084e-39	0.30465	0.528	0.236	2.26989e-34
AC025442.2	8.58068e-62	0.303568	0.269	0.026	3.63323e-57
AC036108.3	5.15613e-57	0.346895	0.272	0.033	2.18321e-52
AC048382.5	1.03377e-18	0.277239	0.194	0.062	4.37717e-14
AC068308.1	1.36693e-90	0.566435	0.42	0.055	5.78784e-86
AC068473.1	8.51987e-74	0.52503	0.27	0.017	3.60748e-69
AC073050.1	4.33693e-37	0.260173	0.873	0.605	1.83634e-32
AC074363.1	1.77986e-54	-1.02314	0	0.21	7.53627e-50
AC074391.1	1.51335e-38	-0.518534	0	0.151	6.40784e-34
AC090772.3	5.87541e-51	0.278501	0.187	0.01	2.48777e-46
AC092115.3	5.62349e-93	0.614655	0.345	0.026	2.3811e-88
AC092691.1	1.21436e-126	1.00681	0.989	0.717	5.14183e-122
AC097462.3	2.43801e-29	0.26921	0.23	0.056	1.0323e-24
AC098829.1	3.96352e-41	0.388292	0.57	0.262	1.67823e-36
AC105942.1	3.57212e-31	0.339424	0.309	0.1	1.51251e-26
AC106845.1	2.80729e-84	0.838468	0.728	0.327	1.18866e-79
AC107021.1	1.41306e-26	0.273962	0.293	0.101	5.98318e-22
AC108134.2	4.42391e-40	1.64627	0.114	0.002	1.87317e-35
AC114971.1	4.2894e-57	0.41086	0.798	0.433	1.81622e-52
AC119674.1	4.8847e-90	0.967798	0.536	0.135	2.06828e-85
AC124852.1	1.27654e-17	-0.356107	0.174	0.289	5.40511e-13
AC124947.1	1.75711e-29	0.306388	0.243	0.063	7.43995e-25
AC139100.2	1.09277e-96	0.358973	0.269	0.002	4.62702e-92
ACACA	9.36156e-18	-0.336404	0.534	0.684	3.96387e-13
ACACB	1.85045e-41	-0.599136	0.502	0.732	7.83518e-37
ACADVL	6.07301e-20	-0.362082	0.399	0.435	2.57143e-15
ACAP2	6.02911e-29	0.391121	0.809	0.623	2.55284e-24
ACER3	1.69946e-10	-0.263594	0.353	0.408	7.19583e-06
ACO1	1.41394e-10	-0.261456	0.252	0.323	5.98691e-06
ACOT11	2.29343e-32	-0.39332	0.733	0.778	9.71083e-28
ACSBG1	1.05648e-35	-0.549067	0.492	0.693	4.47333e-31
ACSBG2	1.08349e-42	0.339229	0.236	0.037	4.58772e-38
ACSL3	7.59448e-99	0.980683	0.809	0.54	3.21565e-94
ACSS1	9.12393e-22	-0.368792	0.564	0.684	3.86325e-17
ACSS3	1.22433e-19	-0.372949	0.436	0.631	5.18405e-15
ACTB	2.05147e-49	0.522539	0.699	0.378	8.68633e-45
ACTG1	1.83899e-19	0.267297	0.577	0.362	7.78664e-15
ACTN2	1.10294e-32	0.429549	0.368	0.139	4.67008e-28
ACTRT3	1.28509e-100	0.39741	0.257	0	5.44135e-96
ACYP2	1.86991e-18	-0.33916	0.603	0.717	7.91756e-14
ADA2	4.02276e-34	0.334163	0.235	0.049	1.70332e-29
ADAM17	1.58314e-55	0.687815	0.572	0.333	6.70332e-51
ADAM32	1.81156e-46	0.493899	0.298	0.067	7.6705e-42
ADAM9	9.7675e-25	0.30269	0.349	0.147	4.13575e-20
ADAMTS1	1.01723e-60	0.395858	0.233	0.016	4.30717e-56
ADAMTS10	2.47399e-10	-0.260512	0.112	0.188	1.04754e-05
ADAMTS17	1.35295e-17	-0.372303	0.546	0.525	5.72866e-13
ADAMTS19	1.74192e-16	-0.507794	0.101	0.135	7.37566e-12
ADAMTS9	1.51214e-47	0.712795	0.58	0.282	6.4027e-43
ADAMTS9-AS2	1.73811e-37	0.401394	0.606	0.306	7.35951e-33
ADAMTSL4-AS1	7.67551e-41	0.380492	0.327	0.087	3.24996e-36
ADCY2	3.35573e-70	-0.56574	0.777	0.896	1.42088e-65
ADCY8	3.23815e-19	0.351562	0.806	0.623	1.3711e-14
ADD1	4.57437e-14	-0.259537	0.653	0.657	1.93688e-09
ADGRA3	2.07067e-15	-0.250749	0.748	0.764	8.76765e-11
ADGRL3	8.1133e-57	0.830064	0.971	0.919	3.43534e-52
ADHFE1	2.55238e-19	-0.389677	0.406	0.552	1.08073e-14
AF117829.1	1.69046e-39	0.374434	0.837	0.546	7.15776e-35
AF279873.3	7.4317e-07	-0.380445	0.129	0.201	0.0314673
AFDN	1.76074e-22	-0.278765	0.541	0.508	7.45531e-18
AGAP1	6.6657e-15	-0.3074	0.619	0.685	2.82239e-10
AGL	8.95173e-11	-0.279026	0.378	0.487	3.79034e-06
AGO4	5.29135e-13	-0.288198	0.248	0.387	2.24046e-08
AHCTF1	9.7237e-102	1.02694	0.713	0.397	4.11721e-97
AHCYL1	2.73898e-45	0.520306	0.883	0.71	1.15974e-40
AHI1	4.13731e-20	0.371214	0.852	0.689	1.75182e-15
AHSA1	2.22716e-92	0.805948	0.446	0.099	9.43025e-88
AIG1	1.71397e-10	-0.278776	0.379	0.508	7.25729e-06
AKAP10	1.41942e-17	-0.357277	0.305	0.469	6.0101e-13
AKAP13	6.59752e-31	0.518655	0.752	0.555	2.79352e-26
AKAP6	1.87772e-78	1.09241	0.862	0.668	7.95065e-74
AKAP7	1.98736e-15	-0.362607	0.334	0.46	8.41487e-11
AKAP8L	1.37225e-13	-0.307111	0.355	0.446	5.8104e-09
AKAP9	3.81728e-19	-0.435906	0.622	0.702	1.61631e-14
AKT3	2.07716e-44	-0.511845	0.674	0.835	8.79512e-40
AL031428.1	2.54688e-22	0.276287	0.27	0.105	1.0784e-17
AL035681.1	3.29933e-57	0.556333	0.332	0.063	1.397e-52
AL049629.1	1.05476e-112	0.539642	0.301	0.002	4.46607e-108
AL078604.4	8.25576e-69	0.788739	0.435	0.104	3.49565e-64
AL109809.5	3.85687e-64	0.28628	0.832	0.47	1.63308e-59
AL136298.1	1.87431e-33	0.271207	0.213	0.041	7.9362e-29
AL158152.1	7.4443e-49	0.479958	0.436	0.141	3.15207e-44
AL160272.1	5.95313e-41	0.299987	0.663	0.355	2.52068e-36
AL353135.2	2.73387e-64	0.306964	0.27	0.026	1.15758e-59
AL355053.1	3.47134e-59	0.480646	0.205	0.01	1.46983e-54
AL355075.4	4.28579e-32	0.259575	0.117	0.006	1.81469e-27
AL359232.1	1.84429e-33	0.305221	0.324	0.104	7.80908e-29
AL451085.1	4.32731e-98	0.422733	0.272	0.002	1.83227e-93
AL513166.1	1.06198e-22	0.291591	0.366	0.165	4.49665e-18
AL589935.1	7.33459e-112	1.15283	0.565	0.173	3.10561e-107
AL627171.2	5.56512e-116	0.794	0.406	0.027	2.35638e-111
AL731577.2	4.24809e-32	0.275842	0.507	0.24	1.79872e-27
ALCAM	1.85475e-23	0.427476	0.806	0.667	7.85339e-19
ALDH1A1	5.464e-38	-0.745523	0.406	0.572	2.31357e-33
ALDH1L1	1.15245e-23	-0.411195	0.487	0.54	4.87969e-19
ALDH7A1	5.92508e-18	-0.357773	0.432	0.533	2.5088e-13
ALDOC	1.86609e-31	0.378197	0.55	0.285	7.90141e-27
ALG14	4.67071e-54	0.90828	0.44	0.158	1.97767e-49
ALKBH5	3.27868e-20	0.308113	0.318	0.142	1.38826e-15
AMOTL2	3.23219e-63	0.350742	0.265	0.024	1.36857e-58
ANAPC16	2.24606e-25	0.383044	0.572	0.354	9.51026e-21
ANKDD1A	5.54544e-31	-0.515781	0.578	0.719	2.34805e-26
ANKFN1	1.3423e-18	-0.416525	0.503	0.653	5.68355e-14
ANKIB1	9.4939e-09	-0.269729	0.443	0.514	0.000401991
ANKLE2	9.30609e-14	0.310902	0.339	0.206	3.94038e-09
ANKRD17	4.10227e-10	-0.256404	0.627	0.69	1.73698e-05
ANKRD26	8.7602e-27	-0.438592	0.583	0.64	3.70925e-22
ANKRD36	1.45085e-14	-0.3287	0.423	0.549	6.14319e-10
ANKRD36B	5.44795e-18	-0.341489	0.233	0.4	2.30677e-13
ANKRD36C	5.54423e-25	-0.476039	0.617	0.69	2.34754e-20
ANKRD37	1.79837e-82	0.764541	0.375	0.064	7.61465e-78
ANKS1A	5.26192e-12	-0.289587	0.365	0.425	2.228e-07
ANO10	1.33022e-08	-0.260375	0.332	0.439	0.000563242
ANO5	3.42676e-08	-0.268621	0.301	0.368	0.00145096
ANO6	4.21183e-15	0.333452	0.524	0.346	1.78337e-10
ANTXR1	5.66731e-28	-0.520527	0.427	0.621	2.39965e-23
ANXA5	6.07014e-30	0.380573	0.352	0.136	2.57022e-25
AOPEP	1.1154e-64	0.568304	0.767	0.375	4.72284e-60
AP000438.1	5.34586e-96	0.438203	0.265	0.002	2.26354e-91
AP000769.1	2.53588e-28	-0.282947	0	0.112	1.07374e-23
AP000787.1	3.04449e-63	0.602802	0.49	0.146	1.2891e-58
AP001831.1	4.42115e-58	0.598113	0.401	0.104	1.872e-53
AP001977.1	2.41632e-60	0.473479	0.327	0.056	1.02312e-55
AP003025.1	2.5826e-08	-0.289964	0.164	0.227	0.00109352
AP003025.2	1.45307e-14	-0.322923	0.186	0.314	6.15259e-10
AP1AR	1.7221e-29	0.281502	0.293	0.093	7.29172e-25
AP1G1	5.11568e-33	0.437676	0.591	0.346	2.16608e-28
AP3B1	6.09995e-12	-0.263776	0.492	0.529	2.58284e-07
AP3D1	1.60028e-08	-0.262651	0.322	0.354	0.00067759
AP4B1	1.23118e-54	0.37629	0.313	0.054	5.21305e-50
AP5M1	6.55119e-86	0.865353	0.467	0.116	2.77391e-81
APBA1	1.70378e-10	0.318881	0.552	0.401	7.21414e-06
APBA2	1.24442e-12	-0.321054	0.213	0.323	5.26912e-08
APC	7.64617e-127	0.907152	0.976	0.917	3.23754e-122
APC2	3.95941e-15	-0.345429	0.428	0.499	1.67649e-10
APOE	2.15636e-21	0.362946	0.78	0.6	9.13048e-17
APP	6.33861e-61	0.930003	0.684	0.44	2.68389e-56
APPL2	5.43861e-11	-0.259182	0.598	0.605	2.30281e-06
APTR	9.51258e-44	0.585828	0.389	0.144	4.02782e-39
APTX	2.1227e-133	1.25878	0.7	0.294	8.98794e-129
ARFGEF1	6.62171e-12	-0.285006	0.438	0.504	2.80377e-07
ARGLU1	5.03547e-23	-0.280324	0.826	0.8	2.13212e-18
ARHGAP24	4.96987e-21	-0.408172	0.472	0.511	2.10434e-16
ARHGAP31	1.15947e-20	-0.366425	0.552	0.592	4.90944e-16
ARHGAP5	1.92159e-43	0.442136	0.938	0.817	8.1364e-39
ARHGEF10	2.3166e-23	0.429804	0.822	0.644	9.80893e-19
ARHGEF4	2.93475e-28	-0.283148	0.844	0.819	1.24263e-23
ARID1A	5.32963e-18	-0.340593	0.523	0.618	2.25667e-13
ARID1B	1.33313e-21	-0.288359	0.769	0.805	5.64475e-17
ARID4B	1.60872e-17	0.251333	0.8	0.628	6.81166e-13
ARID5B	6.02766e-107	1.23291	0.634	0.315	2.55223e-102
ARL5A	2.65662e-24	0.359288	0.533	0.31	1.12486e-19
ARL8B	5.57358e-21	0.331602	0.568	0.357	2.35997e-16
ARMC9	6.79441e-10	-0.275173	0.181	0.277	2.87689e-05
ARMCX5-GPRASP2	5.14802e-30	0.345923	0.337	0.122	2.17977e-25
ARMH1	8.01105e-10	-0.256684	0.379	0.392	3.39204e-05
ARMH4	1.38745e-28	0.329122	0.642	0.38	5.87476e-24
ARNT2	1.92053e-25	-0.369591	0.718	0.78	8.13192e-21
ARRB1	1.84687e-13	-0.309995	0.353	0.414	7.82002e-09
ARRDC3	4.45151e-39	0.357838	0.332	0.094	1.88486e-34
ARSJ	4.03934e-27	0.384092	0.379	0.17	1.71034e-22
ASAP1	1.13391e-29	0.454932	0.879	0.746	4.80118e-25
ASCC1	5.00773e-26	0.424482	0.531	0.328	2.12037e-21
ASH1L	4.31585e-28	-0.397928	0.715	0.766	1.82742e-23
ASXL1	2.65854e-11	0.329104	0.66	0.521	1.12568e-06
ATF3	3.88424e-103	0.667502	0.384	0.03	1.64466e-98
ATG10	1.54394e-11	-0.320518	0.35	0.458	6.53737e-07
ATP13A3	1.86926e-54	0.759842	0.691	0.439	7.91484e-50
ATP2B2	8.87663e-41	-0.609378	0.37	0.573	3.75854e-36
ATP2C1	1.02688e-77	0.976326	0.808	0.555	4.348e-73
ATP5F1B	3.61084e-109	1.0007	0.52	0.12	1.5289e-104
ATP6AP1L	7.71925e-13	-0.263523	0.349	0.393	3.26849e-08
ATP6V1C1	4.376e-19	0.275432	0.461	0.26	1.85289e-14
ATP8A1	2.00977e-11	-0.332992	0.533	0.582	8.50975e-07
ATP9A	5.12818e-12	-0.334591	0.331	0.432	2.17138e-07
ATP9B	3.44046e-19	-0.365908	0.567	0.642	1.45676e-14
ATRX	9.91986e-12	-0.306639	0.692	0.704	4.20027e-07
ATXN10	1.37143e-23	-0.422133	0.427	0.568	5.80691e-19
ATXN2	2.40362e-18	-0.283979	0.735	0.769	1.01774e-13
AUH	6.31266e-11	-0.285774	0.386	0.465	2.67291e-06
AUTS2	1.77197e-36	-0.316854	0.881	0.9	7.50287e-32
AUXG01000058.1	3.8881e-60	0.600654	0.327	0.055	1.6463e-55
AZIN1-AS1	5.13393e-97	1.10249	0.801	0.472	2.17381e-92
B3GALT5	3.52891e-15	0.354389	0.322	0.184	1.49421e-10
B3GLCT	1.65699e-125	1.51095	0.752	0.395	7.01603e-121
B4GALT5	6.00546e-26	0.389442	0.65	0.424	2.54283e-21
BACE2	2.48408e-48	0.802351	0.3	0.08	1.05181e-43
BAG3	1.08396e-225	2.61443	0.664	0.219	4.5897e-221
BAIAP2	1.37557e-48	0.57153	0.516	0.2	5.82446e-44
BANP	3.08367e-45	0.644967	0.518	0.242	1.30569e-40
BAZ2A	2.34931e-24	0.427805	0.493	0.289	9.94744e-20
BBS2	1.54968e-19	-0.400699	0.459	0.617	6.56164e-15
BCAR3	1.48844e-14	-0.329345	0.375	0.492	6.30235e-10
BCAS3	1.45745e-23	-0.391428	0.598	0.739	6.17111e-19
BCKDHB	3.02444e-23	-0.393866	0.577	0.686	1.28061e-18
BCL2	3.34612e-14	-0.315587	0.674	0.71	1.41682e-09
BCL2L15	3.0768e-75	0.377991	0.248	0.009	1.30278e-70
BCL6	3.06074e-45	0.563129	0.78	0.501	1.29598e-40
BCR	1.36105e-13	-0.298325	0.425	0.471	5.76296e-09
BCYRN1	5.46198e-54	-1.84104	0	0.208	2.31271e-49
BDP1	4.5526e-14	-0.378814	0.423	0.516	1.92766e-09
BICC1	7.11471e-20	-0.456243	0.368	0.447	3.01251e-15
BID	4.31923e-44	0.67018	0.427	0.166	1.82885e-39
BIRC2	2.19717e-34	0.40506	0.453	0.209	9.30326e-30
BIRC3	6.7525e-34	0.261089	0.13	0.008	2.85914e-29
BMP2K	9.17719e-21	-0.380241	0.728	0.773	3.88581e-16
BMPER	2.30863e-27	0.59833	0.406	0.203	9.77521e-23
BMPR1B	3.4248e-30	0.433919	0.936	0.838	1.45013e-25
BMT2	1.88918e-40	0.529472	0.508	0.226	7.99915e-36
BOC	1.2234e-09	-0.285163	0.262	0.387	5.1801e-05
BOD1L1	2.47138e-13	-0.409923	0.427	0.542	1.04643e-08
BPTF	8.90389e-34	-0.491975	0.704	0.764	3.77008e-29
BRE	4.404e-40	-0.40358	0	0.157	1.86474e-35
BRINP1	1.82479e-29	-0.533492	0.528	0.649	7.72653e-25
BRINP3	6.90679e-30	0.608878	0.832	0.68	2.92448e-25
BRIP1	2.67747e-41	0.277746	0.176	0.015	1.1337e-36
BRWD1	3.06118e-12	-0.251134	0.57	0.608	1.29616e-07
BTBD8	1.03226e-08	-0.282629	0.287	0.357	0.00043708
BTBD9	3.51168e-42	0.942624	0.868	0.748	1.48692e-37
C11orf49	2.51422e-25	-0.399683	0.559	0.691	1.06457e-20
C14orf159	4.30428e-42	-0.401266	0	0.165	1.82252e-37
C14orf37	3.85947e-34	-0.314066	0	0.134	1.63418e-29
C16orf62	7.23999e-37	-0.294926	0	0.145	3.06556e-32
C17orf67	1.46343e-91	0.519826	0.311	0.016	6.19646e-87
C1orf228	3.28818e-29	-0.258849	0	0.115	1.39228e-24
C1orf61	3.43743e-40	-0.564125	0.785	0.843	1.45548e-35
C20orf194	3.37843e-50	-0.580564	0.568	0.759	1.43049e-45
C2CD5	1.13208e-14	-0.309805	0.287	0.408	4.79344e-10
C2orf69	6.6724e-40	0.344047	0.365	0.115	2.82523e-35
C2orf72	2.53993e-11	-0.307175	0.326	0.436	1.07546e-06
C4orf47	3.44494e-69	0.673347	0.487	0.152	1.45866e-64
C5orf42	3.68587e-39	-0.327784	0	0.154	1.56067e-34
C7orf50	5.12219e-98	1.00884	0.588	0.216	2.16884e-93
C9orf3	4.68387e-62	-0.688421	0	0.237	1.98325e-57
C9orf84	1.38457e-27	-0.256593	0	0.109	5.86256e-23
CABLES1	1.10792e-18	-0.580753	0.371	0.421	4.69116e-14
CACHD1	6.99191e-22	0.331253	0.902	0.775	2.96051e-17
CACNA1A	3.25582e-16	-0.432611	0.119	0.15	1.37858e-11
CACNA2D3	8.51782e-31	-0.748385	0.145	0.311	3.60661e-26
CACNB2	3.79755e-10	-0.274638	0.866	0.794	1.60796e-05
CACYBP	2.81275e-113	0.961391	0.469	0.085	1.19098e-108
CALD1	1.68847e-09	-0.311012	0.259	0.38	7.14934e-05
CALM2	3.48366e-54	0.582426	0.847	0.596	1.47505e-49
CALN1	3.56261e-15	-0.461052	0.199	0.263	1.50848e-10
CALU	2.15112e-42	0.474195	0.461	0.2	9.10826e-38
CAMK2B	2.35403e-10	-0.32215	0.275	0.38	9.96745e-06
CAMK2D	7.50039e-159	1.69113	0.792	0.44	3.17581e-154
CAMK2G	4.17273e-62	-0.571248	0.676	0.858	1.76682e-57
CAMK4	5.97054e-14	-0.33586	0.23	0.339	2.52804e-09
CAP2	4.26593e-75	0.766078	0.412	0.08	1.80628e-70
CAPZA1	5.66475e-15	-0.266657	0.396	0.447	2.39857e-10
CAPZB	5.70272e-13	-0.297661	0.397	0.449	2.41465e-08
CASC4	2.35281e-11	-0.282049	0.577	0.612	9.96225e-07
CASKIN1	8.08885e-13	-0.287107	0.269	0.316	3.42498e-08
CAST	2.4713e-22	0.406977	0.635	0.437	1.0464e-17
CAT	1.94839e-17	0.300441	0.487	0.307	8.24987e-13
CBFA2T2	5.17526e-14	-0.304248	0.534	0.65	2.19131e-09
CC2D2A	7.67303e-13	-0.332292	0.347	0.46	3.24892e-08
CCAR1	5.61311e-17	-0.360188	0.314	0.452	2.3767e-12
CCDC121	5.76009e-77	0.433681	0.298	0.022	2.43894e-72
CCDC13	2.20814e-54	0.494719	0.334	0.074	9.34969e-50
CCDC138	2.39315e-23	0.32378	0.34	0.145	1.01331e-18
CCDC14	1.40618e-10	-0.324755	0.336	0.439	5.95404e-06
CCDC171	1.95269e-13	-0.380067	0.378	0.472	8.2681e-09
CCDC191	1.61419e-10	-0.287954	0.283	0.389	6.83482e-06
CCDC30	2.89222e-08	-0.274444	0.259	0.362	0.00122462
CCDC57	1.54412e-09	-0.276283	0.194	0.294	6.5381e-05
CCDC59	6.46144e-28	0.356931	0.316	0.114	2.7359e-23
CCDC6	8.0935e-20	0.380104	0.614	0.428	3.42695e-15
CCDC81	7.34301e-45	0.32737	0.265	0.046	3.10918e-40
CCN1	2.47078e-81	0.583064	0.327	0.028	1.04618e-76
CCND2	1.23631e-26	0.283547	0.373	0.156	5.23477e-22
CCNH	4.13079e-63	0.688271	0.832	0.501	1.74906e-58
CCNL2	5.42207e-15	-0.322574	0.415	0.497	2.29581e-10
CCPG1	1.93627e-12	-0.28043	0.261	0.383	8.19854e-08
CCSER2	2.72711e-19	-0.363286	0.489	0.634	1.15471e-14
CCT2	2.59421e-28	0.272612	0.353	0.136	1.09844e-23
CCT3	7.18512e-27	0.307651	0.391	0.168	3.04232e-22
CCT4	4.48566e-108	1.05641	0.536	0.163	1.89932e-103
CCT5	1.06966e-28	0.317375	0.293	0.097	4.52914e-24
CCT6A	3.94771e-32	0.308414	0.379	0.148	1.67154e-27
CD38	5.18661e-08	-0.271462	0.248	0.364	0.00219611
CD44	1.48308e-18	0.453409	0.417	0.224	6.27965e-14
CD59	2.3817e-43	0.434402	0.463	0.19	1.00846e-38
CD83	1.89281e-36	0.308721	0.225	0.041	8.01452e-32
CDC16	5.43925e-12	-0.286914	0.321	0.419	2.30309e-07
CDH10	3.94796e-08	-0.299478	0.448	0.51	0.00167164
CDH11	5.83082e-65	0.79887	0.731	0.466	2.46889e-60
CDH20	5.49654e-54	-0.432245	0.842	0.936	2.32734e-49
CDH4	3.96453e-21	-0.280596	0.788	0.772	1.67866e-16
CDHR3	3.83705e-21	-0.407597	0.554	0.688	1.62469e-16
CDK2AP1	2.16615e-26	0.275913	0.365	0.15	9.17193e-22
CDK8	9.08592e-10	-0.298404	0.283	0.378	3.84716e-05
CDKAL1	1.816e-13	-0.320135	0.51	0.611	7.68932e-09
CDKL1	1.80919e-44	0.545641	0.445	0.175	7.66048e-40
CEBPB	1.64473e-49	0.457862	0.409	0.12	6.96413e-45
CEBPD	4.87986e-41	0.518745	0.394	0.129	2.06623e-36
CELF1	1.23369e-13	-0.292131	0.492	0.575	5.22368e-09
CEMIP	6.33385e-11	0.311924	0.298	0.166	2.68188e-06
CEMIP2	2.39217e-21	0.25799	0.207	0.061	1.01289e-16
CENPV	1.60124e-43	0.257262	0.238	0.036	6.77997e-39
CEP112	1.84303e-19	-0.414123	0.353	0.53	7.80376e-15
CEP162	1.63759e-11	-0.294855	0.231	0.338	6.93389e-07
CEP164	8.48424e-13	-0.325785	0.314	0.42	3.5924e-08
CEP170	6.01355e-09	-0.256276	0.485	0.531	0.000254626
CEP192	1.61973e-17	-0.377725	0.384	0.503	6.85827e-13
CEP290	4.38184e-11	-0.327018	0.313	0.378	1.85536e-06
CEP350	2.71354e-11	-0.302534	0.594	0.629	1.14897e-06
CEP85L	1.28888e-27	-0.488654	0.682	0.729	5.45738e-23
CERS4	8.35362e-15	-0.362147	0.192	0.332	3.53709e-10
CERS6	5.85983e-22	0.484839	0.728	0.537	2.48117e-17
CFAP47	1.87052e-17	0.503694	0.619	0.442	7.92014e-13
CFAP70	1.36195e-07	-0.258804	0.399	0.5	0.00576677
CGAS	2.38618e-35	0.265061	0.168	0.019	1.01036e-30
CHADL	1.45359e-39	0.331545	0.279	0.062	6.15478e-35
CHCHD3	1.37829e-10	-0.289782	0.378	0.474	5.83594e-06
CHD1	9.42287e-34	0.47966	0.609	0.376	3.98983e-29
CHD6	9.40719e-23	-0.39375	0.568	0.689	3.98319e-18
CHD8	1.25592e-10	-0.291707	0.241	0.339	5.3178e-06
CHD9	1.82475e-59	-0.62252	0.669	0.859	7.72636e-55
CHDH	6.02619e-26	0.333702	0.454	0.226	2.55161e-21
CHFR	1.04804e-13	-0.256443	0.212	0.332	4.43763e-09
CHKA	1.04629e-17	-0.336259	0.663	0.707	4.43018e-13
CHL1	5.48419e-19	0.335423	0.849	0.677	2.32212e-14
CHL1-AS2	1.64878e-37	0.370601	0.394	0.136	6.98124e-33
CHN1	1.35214e-09	-0.27387	0.531	0.584	5.72524e-05
CHORDC1	2.93742e-192	1.80822	0.601	0.168	1.24376e-187
CHST9	3.19315e-09	-0.265554	0.23	0.277	0.000135204
CIR1	1.92869e-10	-0.260466	0.199	0.298	8.16644e-06
CIRBP	9.16642e-22	-0.437984	0.428	0.635	3.88125e-17
CLASP2	1.50403e-21	-0.348048	0.658	0.772	6.36835e-17
CLDN10	8.1496e-09	-0.266339	0.27	0.362	0.000345071
CLEC16A	4.51411e-37	-0.500638	0.476	0.67	1.91137e-32
CLIC4	1.07096e-18	0.250338	0.453	0.252	4.53465e-14
CLIP1	8.42982e-15	0.389757	0.798	0.68	3.56936e-10
CLK1	4.68082e-103	0.935038	0.72	0.415	1.98195e-98
CLK3	2.29108e-48	0.422071	0.386	0.106	9.7009e-44
CLU	8.5637e-96	0.959889	0.984	0.884	3.62604e-91
CLYBL	3.75722e-36	-0.560771	0.362	0.596	1.59088e-31
CMYA5	9.99964e-10	-0.290077	0.458	0.491	4.23405e-05
CNN3	4.75595e-85	0.840904	0.816	0.554	2.01376e-80
CNNM2	6.9871e-11	-0.269377	0.388	0.449	2.95848e-06
COBL	3.82067e-08	-0.25999	0.35	0.417	0.00161775
COL18A1	1.19392e-58	0.429722	0.313	0.049	5.0553e-54
COL21A1	1.27419e-17	-0.380556	0.065	0.202	5.39518e-13
COL4A3BP	3.51105e-43	-0.404197	0	0.169	1.48665e-38
COLEC12	8.54305e-07	-0.272932	0.197	0.261	0.036173
COMMD10	2.52374e-11	-0.331506	0.363	0.485	1.0686e-06
COPA	2.52907e-93	1.01571	0.624	0.337	1.07086e-88
CPEB2	9.30202e-37	0.505917	0.674	0.424	3.93866e-32
CPEB4	7.30817e-35	0.426233	0.889	0.736	3.09443e-30
CPED1	2.6355e-65	0.616375	0.391	0.078	1.11592e-60
CPLANE1	4.85655e-13	-0.265102	0.459	0.442	2.05636e-08
CPQ	4.65939e-17	-0.369218	0.474	0.647	1.97288e-12
CPT1A	3.87661e-13	-0.303206	0.321	0.366	1.64143e-08
CRADD	8.75437e-21	-0.417302	0.467	0.621	3.70678e-16
CRB1	4.27098e-17	-0.257418	0.779	0.777	1.80842e-12
CREB5	4.43147e-39	0.633411	0.379	0.134	1.87637e-34
CREM	2.12598e-87	0.916924	0.594	0.309	9.00182e-83
CRIM1	7.52908e-124	1.33714	0.718	0.394	3.18796e-119
CRLF3	1.75469e-15	-0.274999	0.324	0.378	7.42971e-11
CRY1	9.79326e-64	0.730774	0.515	0.198	4.14666e-59
CRYAB	1.61254e-135	1.86115	0.7	0.318	6.82782e-131
CRYL1	7.88257e-12	-0.265598	0.355	0.436	3.33764e-07
CSF1	1.97683e-24	0.262588	0.331	0.133	8.3703e-20
CSGALNACT1	8.1632e-37	-0.403931	0.666	0.835	3.45646e-32
CSNK1A1	1.52753e-53	0.629234	0.819	0.666	6.46787e-49
CSNK1E	1.40951e-16	-0.322477	0.329	0.41	5.96814e-12
CSRNP1	3.12469e-47	0.355054	0.319	0.069	1.32306e-42
CST3	4.59024e-35	0.561556	0.819	0.661	1.9436e-30
CTC-498M16.4	1.92699e-34	-0.365455	0	0.136	8.15927e-30
CTD-2282P23.2	1.47968e-26	-0.269883	0	0.105	6.26524e-22
CTDSPL	1.02202e-19	-0.326262	0.598	0.634	4.32745e-15
CTIF	6.26297e-13	-0.346391	0.438	0.517	2.65187e-08
CTNNA2	3.96674e-54	-0.380732	0.979	0.992	1.6796e-49
CTNNAL1	6.04453e-46	0.663089	0.353	0.126	2.55938e-41
CTNNB1	9.24971e-26	0.40555	0.59	0.36	3.91651e-21
CTSH	7.81124e-10	-0.294695	0.22	0.327	3.30744e-05
CUEDC1	1.23346e-09	-0.251579	0.202	0.283	5.22274e-05
CUX1	1.10307e-16	-0.250456	0.645	0.641	4.67063e-12
CWF19L2	4.39991e-89	1.0324	0.71	0.422	1.86301e-84
CXCL2	2.17373e-49	0.322508	0.205	0.017	9.20399e-45
CYLD	1.46799e-21	0.273395	0.454	0.24	6.21577e-17
CYP46A1	1.10641e-13	-0.298173	0.309	0.421	4.68475e-09
DAAM2	1.53578e-32	-0.513048	0.653	0.741	6.5028e-28
DAB2IP	2.55285e-09	-0.261783	0.225	0.319	0.000108093
DANT2	1.73889e-58	-0.645253	0.534	0.788	7.36282e-54
DAPK1	5.24907e-29	-0.45728	0.549	0.744	2.22256e-24
DARS	4.32025e-19	0.295266	0.614	0.416	1.82928e-14
DCAF5	2.2245e-55	0.646482	0.687	0.429	9.419e-51
DCAKD	2.58872e-11	-0.250309	0.251	0.362	1.09612e-06
DCHS2	1.40051e-08	-0.297866	0.231	0.296	0.000593006
DCLK2	2.99691e-34	-0.35126	0.881	0.879	1.26895e-29
DCUN1D4	2.80936e-13	-0.261129	0.432	0.479	1.18954e-08
DDAH1	8.40138e-17	-0.260609	0.705	0.697	3.55731e-12
DDR2	1.42029e-42	0.67687	0.549	0.309	6.01381e-38
DDX17	4.59202e-29	-0.290012	0.868	0.888	1.94435e-24
DDX46	1.66105e-14	-0.334367	0.41	0.514	7.03321e-10
DECR1	1.13621e-12	-0.282887	0.375	0.423	4.81093e-08
DEDD2	7.16963e-55	0.254296	0.248	0.026	3.03577e-50
DENND1A	1.44172e-23	-0.297643	0.767	0.797	6.10453e-19
DENND2A	3.13434e-13	-0.3116	0.373	0.394	1.32714e-08
DENND4C	6.02132e-12	-0.255244	0.399	0.487	2.54955e-07
DERA	1.18652e-27	0.380675	0.441	0.209	5.02395e-23
DGKB	6.87491e-86	0.968153	0.829	0.5	2.91097e-81
DGKD	1.29803e-46	0.666332	0.565	0.311	5.4961e-42
DGKG	6.38745e-26	-0.461372	0.637	0.652	2.70457e-21
DGKZ	6.1677e-20	-0.34966	0.334	0.29	2.61153e-15
DGLUCY	9.32018e-18	-0.266557	0.49	0.457	3.94635e-13
DHDH	8.97832e-158	0.928822	0.402	0.002	3.8016e-153
DHRSX	5.57047e-15	-0.366066	0.332	0.461	2.35865e-10
DIP2B	4.08221e-22	0.343967	0.785	0.598	1.72849e-17
DISC1FP1	1.28618e-170	1.76293	0.454	0.013	5.44596e-166
DLG1	5.58919e-13	0.317742	0.712	0.551	2.36657e-08
DLG2	1.07093e-25	-0.385508	0.876	0.916	4.53451e-21
DLGAP1	4.28606e-39	-0.474379	0.65	0.636	1.81481e-34
DMD	1.88384e-09	-0.277157	0.591	0.6	7.97656e-05
DMGDH	1.06296e-12	-0.355892	0.29	0.404	4.50079e-08
DMTF1	4.86788e-09	-0.270498	0.454	0.52	0.000206116
DMXL2	3.27352e-08	-0.255094	0.401	0.438	0.00138607
DNAH7	6.31477e-10	-0.316012	0.446	0.578	2.6738e-05
DNAJA1	5.83247e-155	1.60848	0.572	0.15	2.46959e-150
DNAJA4	7.96007e-159	1.67257	0.505	0.063	3.37045e-154
DNAJB1	5.46117e-238	2.79344	0.593	0.101	2.31237e-233
DNAJB2	2.79269e-32	0.338069	0.448	0.194	1.18248e-27
DNAJB4	2.70409e-110	0.950419	0.492	0.094	1.14497e-105
DNAJB6	1.1383e-137	1.26637	0.687	0.362	4.81977e-133
DNAJC1	1.40203e-25	0.465653	0.694	0.505	5.93649e-21
DNAJC7	1.89597e-21	0.365941	0.515	0.329	8.0279e-17
DNER	9.74046e-24	0.502104	0.661	0.432	4.12431e-19
DNM1L	8.89369e-08	-0.257515	0.417	0.481	0.00376577
DNM3	4.00781e-65	0.800721	0.914	0.769	1.69699e-60
DNMT3A	8.50761e-15	-0.341076	0.292	0.412	3.60229e-10
DNTTIP2	2.21033e-104	0.71502	0.406	0.046	9.35898e-100
DOCK1	1.89004e-32	-0.466105	0.653	0.773	8.00282e-28
DOCK4	6.95146e-33	-0.288477	0.909	0.918	2.94339e-28
DOPEY1	4.18796e-47	-0.454335	0	0.183	1.77327e-42
DPF3	3.64716e-13	0.274891	0.782	0.629	1.54428e-08
DPH6	7.46071e-25	-0.476296	0.446	0.643	3.15901e-20
DPP10-AS3	2.60852e-13	-0.315216	0.381	0.43	1.1045e-08
DPP6	3.82142e-16	-0.417467	0.557	0.619	1.61807e-11
DPP7	2.22534e-11	-0.285689	0.23	0.34	9.42254e-07
DPP8	2.13786e-12	-0.264397	0.407	0.467	9.05211e-08
DSE	7.87897e-19	0.305678	0.603	0.391	3.33611e-14
DSEL	6.59177e-69	0.543431	0.296	0.034	2.79109e-64
DTNB	2.08469e-09	-0.257897	0.316	0.403	8.82699e-05
DUSP16	4.76887e-22	0.333836	0.523	0.309	2.01923e-17
DYM	3.0901e-11	-0.270475	0.471	0.557	1.30841e-06
DYNC1H1	2.0403e-08	-0.266785	0.464	0.507	0.000863905
DYNC2H1	2.5755e-22	-0.388855	0.547	0.734	1.09052e-17
DYNC2LI1	1.1428e-08	-0.257406	0.313	0.411	0.000483886
ECE1	6.87303e-16	-0.311794	0.355	0.379	2.91018e-11
ECHDC2	1.78204e-26	-0.426056	0.524	0.662	7.54553e-22
EEF1A1	4.59455e-29	0.416413	0.617	0.377	1.94542e-24
EEF1G	8.89573e-71	0.432484	0.389	0.067	3.76663e-66
EEPD1	1.95587e-13	0.312048	0.511	0.336	8.28155e-09
EFNB2	2.43059e-27	0.326793	0.44	0.204	1.02916e-22
EFR3A	7.57708e-31	0.431171	0.669	0.43	3.20829e-26
EFR3B	1.36285e-27	-0.495938	0.544	0.674	5.77056e-23
EFTUD2	1.01949e-24	0.380243	0.35	0.16	4.31673e-20
EGF	8.50458e-44	0.72501	0.332	0.099	3.60101e-39
EGLN3	2.66714e-98	1.19139	0.769	0.462	1.12932e-93
EGR1	1.13212e-43	0.316995	0.192	0.018	4.79363e-39
EHMT1	1.44964e-29	-0.421118	0.679	0.71	6.13807e-25
EIF1	2.45643e-38	0.390383	0.529	0.247	1.0401e-33
EIF1AX	7.33366e-44	0.421617	0.375	0.119	3.10522e-39
EIF2AK3	7.23724e-19	0.364488	0.256	0.109	3.06439e-14
EIF2B3	4.27763e-11	-0.278169	0.187	0.298	1.81123e-06
EIF4E	1.66732e-16	0.294666	0.375	0.213	7.05979e-12
EIF5	4.06425e-51	0.611231	0.565	0.346	1.72088e-46
ELL2	3.49792e-96	1.31126	0.547	0.205	1.48109e-91
ELN	2.10572e-13	-0.330233	0.288	0.447	8.91603e-09
ELOVL5	6.45567e-150	1.57088	0.785	0.424	2.73346e-145
ELOVL6	1.29396e-69	0.86875	0.622	0.329	5.4789e-65
EMC1-AS1	1.45461e-29	0.286187	0.283	0.09	6.15909e-25
EMID1	3.48597e-24	-0.437702	0.459	0.618	1.47603e-19
EMP1	1.13368e-21	0.303173	0.288	0.112	4.80021e-17
EMX2	1.05847e-24	0.381892	0.588	0.354	4.48178e-20
ENAH	3.56828e-28	0.412019	0.761	0.53	1.51088e-23
ENO1	1.83931e-15	0.284344	0.669	0.502	7.78802e-11
ENOX1	1.05921e-07	-0.290612	0.324	0.41	0.00448489
ENTPD1	1.45262e-10	-0.303097	0.28	0.383	6.15067e-06
ENTPD1-AS1	1.49074e-25	-0.463367	0.503	0.648	6.31209e-21
EPAS1	4.16965e-16	0.279475	0.358	0.19	1.76552e-11
EPHB1	5.78533e-43	-0.722941	0.562	0.688	2.44962e-38
EPN2	9.2183e-21	-0.409696	0.485	0.611	3.90321e-16
EPS15	1.04766e-14	-0.304189	0.544	0.639	4.43602e-10
EPS8	5.00971e-14	0.282316	0.66	0.493	2.12121e-09
ERBB2IP	1.37892e-44	-0.489888	0	0.174	5.83864e-40
ERBB4	4.74864e-32	-0.291461	0.923	0.955	2.01067e-27
ERBIN	2.06905e-44	0.443445	0.87	0.585	8.76075e-40
ERC1	1.5128e-14	-0.278469	0.624	0.7	6.40551e-10
ERCC1	9.49422e-64	0.613611	0.401	0.098	4.02004e-59
ERCC6L2	5.28687e-14	-0.317235	0.502	0.575	2.23857e-09
ERCC8	1.15312e-11	-0.275726	0.16	0.272	4.88253e-07
ERGIC1	1.18431e-14	-0.273216	0.127	0.257	5.01459e-10
ERI3	2.27413e-16	-0.336791	0.523	0.611	9.62912e-12
ERRFI1	1.69941e-71	0.723742	0.484	0.162	7.19563e-67
ESRRG	3.53658e-17	-0.258978	0.704	0.679	1.49746e-12
ETFA	8.15576e-10	-0.257478	0.275	0.354	3.45331e-05
ETNK1	6.95803e-25	0.341176	0.627	0.401	2.94617e-20
ETV1	4.91855e-50	0.659356	0.673	0.375	2.08261e-45
ETV6	3.34337e-11	0.284605	0.622	0.462	1.41565e-06
EVL	2.59535e-09	-0.264593	0.259	0.366	0.000109892
EXOC1	1.74654e-11	-0.293403	0.35	0.452	7.39519e-07
EXOC4	1.87044e-20	-0.294474	0.689	0.755	7.91981e-16
EXOSC10	1.87895e-12	-0.30447	0.262	0.364	7.95584e-08
EZH2	8.88319e-31	0.272887	0.228	0.052	3.76132e-26
EZR	1.91706e-31	0.436554	0.779	0.565	8.1172e-27
F11-AS1	1.79861e-08	-0.324665	0.269	0.372	0.000761566
F3	3.8978e-22	-0.262051	0.64	0.598	1.65041e-17
FADS2	1.80917e-13	-0.309961	0.425	0.529	7.6604e-09
FAF1	5.29442e-27	-0.438038	0.607	0.732	2.24176e-22
FAM107A	8.19953e-19	-0.376889	0.536	0.571	3.47185e-14
FAM155A	7.90972e-42	-0.45328	0.928	0.931	3.34914e-37
FAM168A	1.46351e-19	-0.346069	0.575	0.67	6.19678e-15
FAM171A1	4.43076e-33	-0.465714	0.599	0.735	1.87607e-28
FAM171B	2.44916e-33	0.418126	0.837	0.612	1.03702e-28
FAM172A	1.00178e-18	-0.348826	0.555	0.689	4.24174e-14
FAM179A	4.07349e-26	-0.2765	0	0.103	1.7248e-21
FAM189A2	4.84795e-23	-0.409894	0.487	0.691	2.05272e-18
FAM193A	4.63283e-15	-0.307104	0.402	0.483	1.96163e-10
FAM19A1	1.10929e-89	-1.64955	0	0.328	4.69697e-85
FAM19A5	9.8302e-59	-0.701931	0	0.225	4.16231e-54
FAM208B	7.47157e-39	-0.350397	0	0.152	3.16361e-34
FAM213A	3.65942e-41	-0.35547	0	0.161	1.54947e-36
FAM69A	1.73674e-32	-0.366313	0	0.128	7.35368e-28
FANK1	8.21314e-12	0.255611	0.355	0.213	3.47761e-07
FARP1	3.07662e-53	-0.4887	0.7	0.802	1.3027e-48
FARS2	2.54052e-11	-0.284945	0.477	0.568	1.07571e-06
FAS	1.33772e-45	0.340467	0.349	0.09	5.66419e-41
FAT1	1.70622e-49	0.599862	0.792	0.529	7.22448e-45
FAT3	3.41112e-19	-0.263886	0.818	0.784	1.44434e-14
FAXDC2	5.65955e-14	-0.308701	0.248	0.399	2.39637e-09
FBXL14	5.10758e-96	0.901844	0.42	0.074	2.16265e-91
FBXL17	6.75063e-20	-0.371014	0.648	0.733	2.85835e-15
FBXL7	2.79443e-24	-0.257287	0.923	0.906	1.18322e-19
FBXO11	1.32225e-71	0.788162	0.805	0.583	5.59865e-67
FBXO30	8.43301e-44	0.392804	0.331	0.085	3.57071e-39
FBXO32	1.00033e-19	0.281909	0.249	0.092	4.2356e-15
FCHSD2	2.8653e-15	-0.352484	0.448	0.587	1.21322e-10
FEM1C	1.96324e-42	0.507201	0.51	0.237	8.31273e-38
FER	9.45506e-16	-0.284532	0.616	0.708	4.00346e-11
FERMT2	4.94204e-29	0.446067	0.733	0.578	2.09256e-24
FERMT3	3.04633e-88	0.501365	0.321	0.022	1.28988e-83
FGD4	1.89372e-21	0.298192	0.863	0.691	8.01841e-17
FGD6	9.82912e-15	-0.294011	0.601	0.653	4.16185e-10
FGF1	7.56005e-11	-0.337234	0.235	0.33	3.20108e-06
FGF14	3.17706e-07	-0.3384	0.221	0.29	0.0134523
FGF2	1.85885e-19	0.297366	0.726	0.52	7.87076e-15
FGFR1	2.0879e-80	0.953407	0.733	0.472	8.84059e-76
FGFR2	5.45064e-17	-0.311233	0.704	0.73	2.30791e-12
FGGY	1.20156e-16	-0.395376	0.406	0.515	5.08764e-12
FHOD3	4.67821e-21	-0.427325	0.453	0.592	1.98085e-16
FIRRE	1.36225e-07	-0.273852	0.205	0.271	0.00576805
FKBP4	3.72511e-145	1.24557	0.466	0.051	1.57729e-140
FKBP5	9.76706e-16	-0.39232	0.171	0.245	4.13557e-11
FMR1	1.34874e-56	-0.345883	0	0.218	5.71084e-52
FNBP1	1.91423e-21	-0.25613	0.879	0.874	8.10525e-17
FNBP4	1.69026e-19	-0.369011	0.371	0.542	7.15688e-15
FNDC3A	4.9253e-31	0.632915	0.681	0.506	2.08547e-26
FNDC3B	1.20379e-48	0.654116	0.743	0.496	5.09709e-44
FNIP1	1.1316e-38	0.412994	0.739	0.449	4.79141e-34
FO393418.1	1.29672e-68	0.415454	0.238	0.011	5.49057e-64
FOS	3.44127e-94	1.09273	0.712	0.271	1.4571e-89
FOSB	1.67156e-87	0.39359	0.29	0.012	7.07771e-83
FOSL1	4.21523e-58	0.258848	0.169	0.002	1.78481e-53
FOSL2	2.60685e-72	0.519186	0.337	0.042	1.10379e-67
FOXG1	1.59241e-18	-0.280625	0.616	0.578	6.74256e-14
FOXN3	2.02815e-26	-0.403163	0.671	0.75	8.5876e-22
FOXO3	8.12893e-40	0.555649	0.801	0.56	3.44195e-35
FOXP1	1.95894e-19	-0.403054	0.401	0.549	8.29453e-15
FREM2	9.80749e-08	-0.255756	0.181	0.186	0.00415269
FRMD4A	2.8404e-28	-0.681717	0.456	0.554	1.20268e-23
FRMD5	8.83077e-153	1.66856	0.811	0.447	3.73912e-148
FRMPD2	6.34519e-22	-0.364653	0.117	0.3	2.68668e-17
FSTL5	9.36054e-21	0.304542	0.489	0.273	3.96344e-16
FTH1	6.94526e-15	-0.429174	0.681	0.636	2.94076e-10
FTL	6.60391e-44	0.71434	0.648	0.383	2.79623e-39
FTO	2.53343e-17	-0.320234	0.59	0.687	1.07271e-12
FTX	3.07082e-61	-0.460491	0.853	0.919	1.30025e-56
FUS	7.26034e-17	-0.308377	0.404	0.491	3.07417e-12
FXR1	7.62205e-111	1.06026	0.78	0.5	3.22733e-106
FYN	7.69885e-16	0.26361	0.948	0.869	3.25985e-11
FZD3	1.7213e-20	0.256149	0.637	0.415	7.28832e-16
G0S2	7.4965e-48	0.314578	0.169	0.008	3.17417e-43
G3BP1	3.4412e-32	0.353728	0.533	0.27	1.45707e-27
GABPB1-AS1	4.65227e-21	-0.407967	0.349	0.501	1.96986e-16
GABRB1	1.23665e-31	-0.309015	0.847	0.903	5.23621e-27
GABRG1	3.44959e-39	0.523569	0.673	0.413	1.46063e-34
GADD45B	1.05424e-59	0.74386	0.428	0.114	4.46387e-55
GAREM1	1.86e-17	-0.281703	0.796	0.787	7.87561e-13
GARNL3	5.9751e-19	-0.442745	0.357	0.479	2.52998e-14
GATM	5.84254e-38	0.473987	0.648	0.375	2.47385e-33
GATS	4.16768e-36	-0.331811	0	0.142	1.76468e-31
GBAS	1.36123e-34	-0.302291	0	0.136	5.76374e-30
GBE1	5.04493e-17	0.430251	0.321	0.172	2.13612e-12
GCC2	4.80902e-08	-0.26874	0.318	0.404	0.00203624
GCLM	2.16065e-34	0.302204	0.334	0.105	9.14864e-30
GCNA	8.40574e-70	0.545251	0.35	0.055	3.55916e-65
GDPD1	1.21622e-09	-0.253217	0.233	0.306	5.14974e-05
GEM	1.67723e-27	0.27771	0.451	0.213	7.10174e-23
GFAP	1.16734e-41	-0.323822	0.832	0.666	4.94276e-37
GFPT2	9.02881e-40	0.539996	0.59	0.34	3.82298e-35
GIPC2	8.01153e-124	0.972354	0.436	0.043	3.39224e-119
GJA1	4.15065e-25	0.32943	0.751	0.545	1.75747e-20
GJC1	1.42224e-42	0.274816	0.138	0.004	6.02206e-38
GLI2	3.74927e-11	-0.323432	0.225	0.28	1.58752e-06
GLI3	6.04153e-22	-0.372548	0.663	0.681	2.55811e-17
GLIS3	2.91754e-30	0.39845	0.971	0.887	1.23534e-25
GLS	8.3396e-80	0.887377	0.655	0.321	3.53115e-75
GLTSCR1L	3.46147e-32	-0.273297	0	0.127	1.46565e-27
GMDS-AS1	1.57836e-45	-0.62608	0	0.177	6.6831e-41
GMDS-DT	6.10161e-14	-0.320863	0.484	0.531	2.58354e-09
GMPR	5.24672e-18	-0.373181	0.163	0.316	2.22157e-13
GNA14	3.74841e-21	-0.543016	0.337	0.467	1.58715e-16
GNA14-AS1	2.52201e-09	-0.253638	0.132	0.2	0.000106787
GNAL	4.85055e-10	0.628466	0.2	0.127	2.05382e-05
GNAO1	3.85955e-18	-0.304465	0.731	0.72	1.63421e-13
GNAS	6.237e-46	0.573368	0.777	0.512	2.64087e-41
GNG12	4.74278e-106	1.09877	0.681	0.315	2.00819e-101
GNG12-AS1	3.2416e-30	0.720556	0.572	0.358	1.37256e-25
GNPTAB	2.08684e-12	-0.281643	0.296	0.437	8.8361e-08
GOLGA8A	3.83396e-11	-0.297134	0.415	0.47	1.62338e-06
GOLGA8B	1.86059e-39	-0.538869	0.313	0.583	7.87811e-35
GOLGB1	8.40669e-20	-0.477469	0.544	0.686	3.55956e-15
GON4L	1.6197e-09	-0.268367	0.417	0.501	6.85812e-05
GPATCH8	1.06665e-25	-0.395316	0.542	0.685	4.51643e-21
GPBP1	3.4828e-146	1.33631	0.881	0.588	1.47469e-141
GPC5	3.01175e-25	-0.350447	0.938	0.943	1.27524e-20
GPC6	1.52158e-23	0.845143	0.617	0.428	6.44266e-19
GPHN	2.23125e-35	-0.352455	0.871	0.887	9.44756e-31
GPI	1.93062e-11	-0.278401	0.365	0.429	8.17461e-07
GPM6A	1.04968e-61	-0.43419	0.982	0.988	4.44455e-57
GPM6B	4.56728e-23	-0.302645	0.883	0.866	1.93388e-18
GPN1	1.05478e-143	1.16307	0.451	0.038	4.46616e-139
GPR173	3.33789e-12	-0.254967	0.228	0.306	1.41333e-07
GPR75-ASB3	1.26361e-72	-0.894351	0	0.273	5.3504e-68
GPR89A	2.09158e-24	0.298012	0.274	0.1	8.85618e-20
GPR89B	2.31843e-43	0.486191	0.349	0.109	9.81671e-39
GPSM2	1.3758e-14	-0.347974	0.282	0.407	5.82543e-10
GPT2	2.92514e-17	-0.330417	0.436	0.511	1.23856e-12
GRAMD1B	4.87447e-10	-0.315901	0.375	0.504	2.06395e-05
GRAMD1C	3.48419e-20	-0.361348	0.536	0.642	1.47528e-15
GRAMD2B	2.08252e-53	-0.287178	0.726	0.627	8.81782e-49
GRAMD3	2.26058e-52	-0.855291	0	0.202	9.57177e-48
GRIA1	1.10158e-12	-0.358858	0.407	0.48	4.66431e-08
GRIA2	2.37585e-17	-0.302101	0.779	0.809	1.00598e-12
GRID1	3.97843e-22	-0.457978	0.513	0.629	1.68455e-17
GRIK4	4.32644e-26	-0.438834	0.52	0.668	1.8319e-21
GRIN2C	8.29994e-17	-0.344522	0.396	0.436	3.51436e-12
GRM3	1.03196e-29	-0.78896	0.57	0.565	4.36953e-25
GSAP	4.6822e-13	-0.263525	0.182	0.318	1.98254e-08
GSTM2	6.26112e-16	-0.255176	0.182	0.328	2.65108e-11
GYS1	1.14731e-25	0.360885	0.484	0.247	4.85792e-21
HBP1	7.84019e-23	0.334624	0.529	0.328	3.31969e-18
HDAC4	1.73458e-30	0.484514	0.796	0.588	7.34454e-26
HDAC8	7.30573e-20	-0.363529	0.476	0.57	3.09339e-15
HDLBP	1.86809e-41	0.513903	0.621	0.342	7.90986e-37
HDX	2.37333e-37	0.430099	0.329	0.101	1.00491e-32
HEATR5A	2.2084e-29	0.337813	0.614	0.356	9.35083e-25
HELB	5.94662e-45	0.46438	0.275	0.062	2.51792e-40
HERC1	1.18994e-18	-0.390491	0.463	0.59	5.03845e-14
HERC2	2.81408e-41	-0.596116	0.516	0.707	1.19154e-36
HERC3	2.21933e-35	0.564852	0.52	0.29	9.3971e-31
HERC4	6.609e-32	0.553438	0.792	0.617	2.79838e-27
HFM1	4.41485e-14	-0.273772	0.163	0.289	1.86934e-09
HGF	1.21609e-26	0.759014	0.235	0.083	5.14915e-22
HGSNAT	1.28795e-09	-0.260115	0.262	0.383	5.45345e-05
HIBCH	3.97616e-120	1.22538	0.86	0.681	1.68359e-115
HIF3A	2.93829e-55	-0.668458	0.647	0.664	1.24413e-50
HIKESHI	4.58882e-31	0.268057	0.342	0.119	1.943e-26
HIP1R	1.16891e-13	-0.275304	0.601	0.643	4.94941e-09
HIPK1	2.72652e-44	0.413815	0.44	0.161	1.15446e-39
HIPK2	1.80456e-88	0.963852	0.84	0.639	7.64089e-84
HIVEP2	1.04306e-71	0.958235	0.66	0.377	4.41652e-67
HLTF	6.89392e-13	-0.287384	0.349	0.453	2.91902e-08
HMGB1	2.7194e-216	2.57621	0.946	0.76	1.15145e-211
HMGN3	1.50011e-21	-0.310837	0.489	0.525	6.35175e-17
HNMT	4.22587e-28	0.446598	0.34	0.149	1.78932e-23
HNRNPA2B1	1.93454e-47	0.514961	0.876	0.724	8.19122e-43
HNRNPC	2.92019e-24	0.324232	0.748	0.525	1.23647e-19
HNRNPDL	4.12398e-20	-0.305123	0.643	0.666	1.74618e-15
HNRNPU	1.26324e-164	1.74653	0.868	0.558	5.34879e-160
HOMER1	4.80624e-18	0.294643	0.318	0.148	2.03506e-13
HOPX	5.73659e-27	0.429259	0.454	0.227	2.42899e-22
HPSE2	2.72253e-26	-0.924278	0.283	0.439	1.15277e-21
HRH1	2.11274e-09	-0.291927	0.256	0.302	8.94578e-05
HS3ST3A1	3.71971e-34	0.512102	0.634	0.349	1.575e-29
HS3ST5	7.16628e-07	-0.26121	0.254	0.289	0.0303434
HSD17B12	6.57098e-13	-0.260472	0.344	0.351	2.78228e-08
HSD17B7	7.23931e-28	0.29959	0.463	0.222	3.06527e-23
HSP90AA1	2.48113e-215	3.02287	0.878	0.547	1.05056e-210
HSP90AB1	4.05777e-134	1.50724	0.702	0.329	1.71814e-129
HSPA1A	1.62598e-162	2.50836	0.56	0.159	6.88472e-158
HSPA1B	8.06903e-222	3.04204	0.559	0.094	3.41659e-217
HSPA1L	1.79283e-109	0.562229	0.321	0.007	7.59119e-105
HSPA4	7.05378e-70	0.733069	0.51	0.197	2.98671e-65
HSPA4L	2.1675e-234	2.43967	0.586	0.17	9.17762e-230
HSPA5	1.84933e-26	0.415129	0.433	0.21	7.83045e-22
HSPA6	8.49094e-214	3.2738	0.511	0.001	3.59524e-209
HSPA8	5.21911e-108	1.40347	0.575	0.201	2.20988e-103
HSPA9	9.15328e-50	0.62078	0.606	0.315	3.87568e-45
HSPB1	1.29751e-183	2.15364	0.568	0.18	5.49391e-179
HSPB8	6.64667e-50	0.625443	0.607	0.274	2.81433e-45
HSPD1	7.506e-211	2.97936	0.694	0.294	3.17819e-206
HSPE1	6.29519e-170	1.77083	0.622	0.186	2.66551e-165
HSPH1	2.29855e-246	3.46293	0.627	0.165	9.73254e-242
HTT	4.21052e-16	-0.296274	0.396	0.465	1.78282e-11
HUNK	4.23447e-45	0.721485	0.248	0.051	1.79296e-40
IARS	1.80838e-37	0.595706	0.487	0.25	7.65706e-33
IBTK	2.30752e-08	-0.254646	0.259	0.354	0.000977051
ICA1L	3.17585e-10	-0.270273	0.332	0.469	1.34472e-05
ICE1	5.78957e-10	-0.250952	0.246	0.34	2.45142e-05
ID2	9.39654e-16	-0.304342	0.536	0.469	3.97868e-11
IDH1	1.51894e-29	0.435168	0.537	0.302	6.43149e-25
IDH2	9.53049e-12	-0.266181	0.23	0.326	4.0354e-07
IER5	6.34657e-93	0.630843	0.303	0.013	2.68726e-88
IFRD1	1.02357e-77	0.829552	0.661	0.315	4.33401e-73
IFT88	3.56847e-10	-0.265656	0.402	0.519	1.51096e-05
IL17RB	6.17191e-89	1.06643	0.585	0.266	2.61331e-84
IL6ST	1.57958e-29	0.371228	0.689	0.453	6.68824e-25
IMMP2L	2.29021e-09	-0.278856	0.536	0.606	9.69721e-05
INSR	2.89671e-11	-0.255869	0.357	0.442	1.22652e-06
INVS	4.42538e-18	-0.412539	0.368	0.538	1.87379e-13
IPO7	7.45805e-31	0.406654	0.453	0.212	3.15789e-26
IQCA1	2.4275e-17	-0.466032	0.322	0.504	1.02785e-12
IQCB1	1.08597e-10	-0.263347	0.21	0.329	4.59823e-06
IQCK	1.67286e-16	-0.302565	0.643	0.718	7.08322e-12
IRAK1BP1	2.04318e-15	-0.346732	0.184	0.312	8.65125e-11
IRF1	3.06734e-31	0.289229	0.215	0.049	1.29877e-26
IRF2BP2	1.263e-79	0.67797	0.531	0.161	5.34781e-75
IRS1	4.85805e-29	0.348112	0.265	0.08	2.05699e-24
ISPD	9.13886e-29	-0.304203	0	0.113	3.86957e-24
ITFG1	1.04343e-19	-0.380905	0.503	0.655	4.41809e-15
ITGA7	3.01743e-11	-0.255963	0.433	0.429	1.27764e-06
ITGAV	2.02933e-67	0.745613	0.749	0.494	8.59257e-63
ITGB1-DT	1.35276e-36	0.335241	0.194	0.028	5.72787e-32
ITGB3BP	7.8528e-13	0.299089	0.399	0.254	3.32503e-08
ITGB8	1.59752e-15	0.26127	0.634	0.44	6.76424e-11
ITPKB	8.79637e-38	-0.425018	0.728	0.713	3.72456e-33
ITPR1	7.09416e-19	0.311344	0.357	0.173	3.00381e-14
ITSN2	9.32855e-10	-0.255116	0.386	0.435	3.9499e-05
JAKMIP1	1.20371e-37	-0.512711	0.033	0.221	5.09676e-33
JAKMIP2	5.0948e-29	-0.490557	0.472	0.679	2.15724e-24
JARID2	3.35405e-26	-0.338818	0.731	0.759	1.42017e-21
JMJD6	3.07768e-46	0.315881	0.277	0.05	1.30315e-41
JUN	3.03046e-89	1.05323	0.735	0.358	1.28316e-84
JUNB	2.3811e-34	0.35365	0.516	0.243	1.00821e-29
JUND	1.71199e-62	0.515659	0.689	0.301	7.24889e-58
KANK1	3.07318e-39	-0.452278	0.819	0.832	1.30125e-34
KANSL1	1.00602e-38	-0.511401	0.651	0.72	4.25968e-34
KANSL1L	2.24482e-104	1.03714	0.818	0.553	9.50501e-100
KAT2B	4.69313e-26	-0.43138	0.513	0.653	1.98716e-21
KAT6B	1.03122e-14	-0.358809	0.438	0.588	4.36639e-10
KATNBL1	1.7854e-16	-0.258973	0.492	0.526	7.55976e-12
KCNIP1	3.32982e-14	-0.39178	0.336	0.397	1.40991e-09
KCNIP4	5.00355e-08	-0.517292	0.171	0.229	0.0021186
KCNMA1	3.01417e-43	0.496301	0.966	0.871	1.27626e-38
KCTD7	1.23843e-17	-0.288902	0.107	0.244	5.24377e-13
KDM5A	2.04475e-21	0.316703	0.678	0.468	8.65786e-17
KDM6B	2.35404e-45	0.323983	0.322	0.074	9.9675e-41
KIAA0319	1.29019e-17	-0.369009	0.44	0.6	5.46293e-13
KIAA0319L	2.55977e-24	-0.430726	0.41	0.554	1.08386e-19
KIAA0825	8.55727e-08	-0.266787	0.277	0.34	0.00362332
KIAA1109	4.1363e-26	-0.450371	0.65	0.743	1.75139e-21
KIAA1328	2.82209e-13	-0.363334	0.332	0.462	1.19493e-08
KIAA1468	1.0641e-40	-0.391571	0	0.159	4.50559e-36
KIAA1671	6.22383e-20	-0.39597	0.45	0.59	2.6353e-15
KIAA1755	5.98873e-14	-0.354005	0.215	0.319	2.53575e-09
KIDINS220	3.09758e-15	-0.257746	0.612	0.617	1.31158e-10
KIF16B	9.76382e-12	-0.301577	0.319	0.45	4.1342e-07
KIF2A	3.77558e-16	0.283757	0.692	0.504	1.59866e-11
KITLG	2.99687e-104	1.18684	0.549	0.148	1.26894e-99
KLF12	1.98778e-24	-0.505503	0.428	0.587	8.41665e-20
KLHL25	3.49252e-46	0.457774	0.36	0.097	1.4788e-41
KLHL32	1.53265e-09	-0.290181	0.349	0.486	6.48954e-05
KLRD1	2.31586e-103	0.890865	0.42	0.056	9.80582e-99
KMT2A	6.75137e-14	-0.336614	0.596	0.636	2.85866e-09
KNDC1	7.3965e-13	-0.359639	0.324	0.428	3.13183e-08
KNOP1	1.41066e-22	-0.410994	0.435	0.518	5.973e-18
KPNA5	2.14288e-18	0.263988	0.562	0.36	9.07339e-14
KTN1	2.83933e-27	0.423811	0.762	0.571	1.20223e-22
LAMB4	7.53581e-53	0.500512	0.236	0.026	3.19081e-48
LAMC1	3.2366e-31	0.490204	0.474	0.234	1.37044e-26
LARGE	2.52715e-37	-0.383531	0	0.147	1.07005e-32
LARGE1	4.55797e-34	0.387254	0.695	0.408	1.92993e-29
LARP1	2.34116e-10	-0.275482	0.423	0.471	9.91296e-06
LARP4	4.96883e-66	0.719973	0.643	0.35	2.1039e-61
LARS	8.20897e-12	-0.258068	0.347	0.421	3.47584e-07
LATS2	2.62974e-44	0.44776	0.466	0.17	1.11348e-39
LCNL1	1.46803e-16	-0.368127	0.217	0.3	6.21595e-12
LDLR	5.89577e-61	0.638629	0.642	0.273	2.49639e-56
LDLRAD3	9.60609e-17	-0.373984	0.259	0.418	4.06741e-12
LDLRAD4	1.53419e-27	-0.494437	0.503	0.647	6.49608e-23
LGI1	1.34548e-45	-0.5469	0.647	0.737	5.69703e-41
LGI4	2.96761e-13	-0.270722	0.451	0.463	1.25654e-08
LHFP	7.65068e-46	-0.617006	0	0.179	3.23945e-41
LHFPL6	1.16946e-103	1.04015	0.875	0.497	4.95172e-99
LIFR	9.34489e-15	-0.267004	0.805	0.831	3.95681e-10
LIMCH1	3.31112e-17	0.427609	0.855	0.753	1.40199e-12
LIMS1	7.07721e-35	0.644203	0.717	0.532	2.99663e-30
LIN52	1.56263e-10	-0.253662	0.272	0.346	6.61651e-06
LINC-PINT	3.26447e-24	-0.41127	0.301	0.376	1.38224e-19
LINC00310	5.14499e-39	0.327043	0.259	0.053	2.17849e-34
LINC00324	6.67466e-116	0.957299	0.316	0.003	2.82619e-111
LINC00472	3.22722e-210	1.80148	0.879	0.457	1.36647e-205
LINC00499	4.4218e-14	-0.402126	0.459	0.522	1.87228e-09
LINC00513	6.87148e-57	0.623348	0.586	0.241	2.90952e-52
LINC00609	4.56433e-09	-0.352588	0.406	0.487	0.000193263
LINC00632	1.3694e-27	0.467754	0.497	0.257	5.79831e-23
LINC00693	2.58806e-39	-0.631185	0	0.154	1.09584e-34
LINC00877	3.72411e-70	0.616288	0.318	0.038	1.57686e-65
LINC00963	3.19536e-21	0.295348	0.306	0.126	1.35298e-16
LINC00969	2.76516e-50	-0.639537	0	0.195	1.17082e-45
LINC01004	1.63997e-37	0.474021	0.648	0.387	6.94395e-33
LINC01182	1.09754e-15	-0.351306	0.121	0.255	4.64721e-11
LINC01184	4.61561e-08	-0.264751	0.3	0.397	0.00195434
LINC01301	1.24073e-17	0.524099	0.458	0.291	5.25351e-13
LINC01314	6.19396e-38	-0.497267	0	0.149	2.62265e-33
LINC01354	1.14471e-67	0.457052	0.353	0.058	4.84692e-63
LINC01411	6.6344e-07	-0.350892	0.306	0.405	0.0280914
LINC01618	1.97479e-35	0.255021	0.15	0.012	8.36168e-31
LINC01619	9.67056e-83	0.47113	0.279	0.012	4.09471e-78
LMCD1-AS1	4.40503e-16	-0.335589	0.638	0.698	1.86518e-11
LONP2	1.7335e-14	-0.259803	0.575	0.607	7.33999e-10
LONRF3	1.87075e-30	0.332737	0.326	0.11	7.92114e-26
LRBA	3.63406e-14	-0.274482	0.56	0.635	1.53874e-09
LRP1B	2.78052e-47	0.433435	0.987	0.963	1.17733e-42
LRP2BP	9.93252e-32	0.422495	0.568	0.329	4.20563e-27
LRP4-AS1	6.93658e-19	-0.307732	0.257	0.319	2.93709e-14
LRP6	2.6876e-10	-0.288909	0.433	0.546	1.13798e-05
LRRC16A	9.24954e-57	-1.12615	0	0.218	3.91644e-52
LRRC23	1.86187e-103	1.54846	0.523	0.215	7.88352e-99
LRRC28	4.87617e-09	-0.284411	0.221	0.315	0.000206467
LRRC3B	1.09961e-16	-0.435149	0.376	0.393	4.65596e-12
LRRC49	9.826e-10	-0.28424	0.329	0.422	4.16053e-05
LRRC4C	9.80849e-26	-0.420383	0.806	0.825	4.15311e-21
LRRFIP2	4.80586e-60	0.699037	0.795	0.562	2.0349e-55
LRRN3	4.37961e-21	0.252281	0.464	0.25	1.85441e-16
LRRTM2	3.99819e-47	0.277484	0.264	0.042	1.69291e-42
LSMEM1	4.4145e-106	0.666926	0.388	0.03	1.86919e-101
LUC7L	4.10729e-11	-0.251731	0.461	0.487	1.73911e-06
LUC7L3	1.79659e-40	-0.429382	0.85	0.855	7.60713e-36
LUCAT1	2.53972e-32	0.318318	0.542	0.276	1.07537e-27
LUZP1	2.24721e-16	0.335784	0.619	0.443	9.51513e-12
LUZP2	9.3113e-07	0.381199	0.191	0.105	0.0394259
LYN	1.76202e-12	-0.26853	0.257	0.26	7.46073e-08
LYPD6	7.01704e-11	-0.293812	0.194	0.298	2.97116e-06
MACROD2	2.3113e-09	-0.269184	0.673	0.679	9.78651e-05
MAFF	2.10727e-61	0.377672	0.3	0.038	8.92262e-57
MAGI1	5.33772e-28	-0.509511	0.531	0.666	2.2601e-23
MAGI2	7.72746e-68	-0.429573	0.893	0.963	3.27196e-63
MAGI3	4.38046e-16	0.291818	0.756	0.576	1.85477e-11
MAIP1	9.67877e-61	0.439055	0.349	0.064	4.09819e-56
MAK	4.59497e-13	-0.273814	0.163	0.273	1.9456e-08
MALRD1	1.03643e-13	-0.311117	0.16	0.293	4.38846e-09
MAMDC2-AS1	1.09107e-34	0.500785	0.37	0.14	4.61979e-30
MAML3	5.75105e-12	-0.3305	0.103	0.22	2.43511e-07
MAN2A1	5.48682e-33	0.519818	0.746	0.521	2.32323e-28
MANBA	6.02986e-22	0.399804	0.42	0.22	2.55317e-17
MAOB	4.08331e-07	-0.281318	0.305	0.371	0.0172895
MAP2	6.49499e-64	0.992396	0.772	0.559	2.75011e-59
MAP2K3	5.90455e-63	0.509943	0.326	0.05	2.50011e-58
MAP2K5	4.99232e-15	-0.307015	0.471	0.558	2.11385e-10
MAP3K5	4.70994e-17	-0.259982	0.805	0.818	1.99428e-12
MAP4K3	3.51279e-32	0.478486	0.767	0.597	1.48739e-27
MAP4K4	7.68475e-16	0.330085	0.902	0.82	3.25388e-11
MAP4K5	2.22638e-43	0.583681	0.822	0.628	9.42695e-39
MAP7D2	2.88397e-61	0.516019	0.254	0.022	1.22113e-56
MAPK4	9.43967e-19	-0.32136	0.728	0.708	3.99695e-14
MAPK8	1.5294e-20	-0.40671	0.48	0.627	6.47577e-16
MAPT	3.49442e-19	-0.271418	0.697	0.702	1.47961e-14
MARCH1	1.88092e-17	0.576256	0.251	0.111	7.96421e-13
MARCH5	2.59603e-16	0.320337	0.415	0.244	1.09921e-11
MARCH6	1.20016e-47	0.517397	0.803	0.563	5.08173e-43
MARCH7	2.88231e-09	-0.255793	0.35	0.439	0.000122043
MBD5	1.6867e-31	-0.377086	0.707	0.841	7.14185e-27
MBNL2	3.82689e-150	1.4678	0.852	0.588	1.62038e-145
MBOAT7	2.57655e-61	0.560732	0.438	0.117	1.09096e-56
MCL1	1.37646e-80	0.686963	0.476	0.127	5.82819e-76
MCPH1	5.85134e-11	-0.297787	0.321	0.397	2.47757e-06
MCU	1.17081e-64	0.776491	0.557	0.239	4.95745e-60
MDN1	8.05899e-12	-0.305618	0.393	0.444	3.41234e-07
MEAK7	7.90877e-38	0.368701	0.257	0.056	3.34873e-33
MED12L	2.36921e-45	-0.470954	0.682	0.82	1.00317e-40
MED13L	9.20068e-31	-0.397377	0.695	0.784	3.89575e-26
MEF2C	1.90201e-09	-0.288102	0.417	0.433	8.05349e-05
MEIS2	1.54019e-23	0.390459	0.93	0.831	6.52148e-19
MERTK	4.10997e-28	-0.474079	0.564	0.631	1.74024e-23
MEST	4.56072e-50	0.416574	0.283	0.054	1.9311e-45
METRN	4.79178e-23	0.260502	0.629	0.392	2.02893e-18
MFGE8	1.161e-12	-0.329663	0.332	0.378	4.9159e-08
MFHAS1	1.89134e-62	0.659758	0.853	0.615	8.00831e-58
MGA	3.43952e-15	-0.344071	0.365	0.438	1.45636e-10
MGEA5	6.15233e-42	-0.401084	0	0.164	2.60502e-37
MGMT	1.4268e-08	-0.251949	0.213	0.313	0.000604136
MIB1	9.41158e-85	0.883525	0.744	0.482	3.98505e-80
MICALL2	1.27794e-23	-0.533539	0.275	0.448	5.41106e-19
MICU2	2.51051e-09	-0.256446	0.337	0.426	0.0001063
MID1	5.44576e-19	0.493026	0.572	0.389	2.30584e-14
MINK1	1.98295e-17	-0.363806	0.334	0.46	8.39622e-13
MIR100HG	5.97387e-97	0.829424	0.901	0.49	2.52946e-92
MIR181A1HG	5.43704e-36	0.480596	0.446	0.182	2.30215e-31
MIR4300HG	6.00509e-20	-0.412099	0.586	0.568	2.54268e-15
MIRLET7BHG	5.05434e-25	-0.445218	0.397	0.56	2.14011e-20
MKL1	4.06427e-44	-0.417144	0	0.172	1.72089e-39
MKL2	5.32487e-46	-0.41822	0	0.179	2.25466e-41
MKNK2	6.37843e-47	0.382238	0.376	0.104	2.70075e-42
MKRN3	3.58715e-09	-0.27718	0.208	0.318	0.000151887
MLLT10	1.86913e-22	-0.375773	0.542	0.708	7.91429e-18
MLLT4	1.06346e-38	-0.346687	0	0.152	4.50288e-34
MMD2	1.81832e-56	-0.795504	0.643	0.857	7.69912e-52
MMP16	5.21048e-21	0.393812	0.228	0.075	2.20622e-16
MOB1B	2.89245e-31	0.503352	0.521	0.283	1.22472e-26
MOB4	2.1832e-216	2.2962	0.656	0.161	9.24411e-212
MOK	1.96092e-16	-0.353799	0.498	0.602	8.30292e-12
MORF4L2	7.59734e-26	0.292714	0.493	0.257	3.21687e-21
MPHOSPH8	2.75927e-28	-0.499986	0.379	0.537	1.16833e-23
MPHOSPH9	1.93548e-14	-0.323712	0.365	0.495	8.19521e-10
MPPED2	1.43658e-14	-0.37027	0.379	0.524	6.08275e-10
MPRIP	1.35767e-15	-0.275008	0.533	0.549	5.74865e-11
MRPL18	3.30403e-94	0.674092	0.393	0.049	1.39899e-89
MRPS6	1.21826e-138	1.29574	0.625	0.219	5.15837e-134
MRTFA	1.91561e-43	0.411516	0.627	0.303	8.11108e-39
MRVI1	4.59145e-16	-0.374175	0.458	0.59	1.94411e-11
MSX1	1.78421e-24	0.307755	0.371	0.161	7.55472e-20
MT3	1.22767e-30	0.458726	0.816	0.621	5.19822e-26
MTA3	1.1442e-11	-0.280968	0.316	0.405	4.84477e-07
MTCH1	1.16967e-32	0.395407	0.585	0.325	4.9526e-28
MTCH2	2.20729e-11	-0.2561	0.182	0.301	9.34611e-07
MTM1	1.01002e-11	-0.288828	0.28	0.414	4.27663e-07
MTMR1	2.68962e-07	-0.252971	0.324	0.418	0.0113884
MTOR	5.77753e-17	-0.333353	0.236	0.388	2.44632e-12
MTRNR2L12	4.73395e-120	0.895242	0.441	0.034	2.00445e-115
MTRNR2L8	6.11006e-38	0.326058	0.137	0.006	2.58712e-33
MTSS1L	1.17929e-76	-0.869829	0	0.286	4.99334e-72
MUM1	6.76768e-48	-0.436023	0	0.186	2.86557e-43
MVB12B	2.21122e-14	-0.307323	0.423	0.562	9.36274e-10
MYEF2	7.86804e-09	-0.262508	0.322	0.425	0.000333149
MYH9	8.29242e-41	0.607615	0.513	0.261	3.51118e-36
MYO10	3.53886e-38	-0.5761	0.477	0.699	1.49842e-33
MYO15B	6.36467e-11	-0.298643	0.204	0.295	2.69493e-06
MYO9A	2.45958e-15	-0.333961	0.533	0.652	1.04144e-10
NAA16	8.84853e-90	0.905199	0.585	0.296	3.74665e-85
NAA35	6.11344e-11	-0.251008	0.337	0.405	2.58855e-06
NAA50	4.74461e-56	0.677184	0.508	0.226	2.00896e-51
NAALADL2	5.38007e-13	-0.27773	0.72	0.752	2.27803e-08
NALCN	2.37281e-14	-0.313609	0.406	0.569	1.0047e-09
NAMPT	4.45243e-87	1.015	0.448	0.11	1.88525e-82
NASP	1.41045e-21	-0.412912	0.379	0.547	5.97212e-17
NAV1	3.55982e-34	-0.456328	0.668	0.74	1.5073e-29
NAV2	1.78861e-57	0.517859	0.976	0.866	7.57334e-53
NBEAL1	4.3877e-99	1.12309	0.783	0.524	1.85784e-94
NBPF19	3.86635e-14	-0.322555	0.279	0.329	1.63709e-09
NCAM1	1.66466e-66	-0.472636	0.849	0.923	7.04849e-62
NCEH1	5.67015e-32	0.476391	0.427	0.193	2.40086e-27
NCKAP5	7.40401e-52	-0.536788	0.708	0.867	3.13501e-47
NCOA1	1.4361e-41	-0.373747	0.834	0.87	6.08072e-37
NCOR1	7.32636e-19	-0.308048	0.651	0.692	3.10213e-14
NCOR2	2.44745e-14	-0.304484	0.368	0.457	1.0363e-09
NDRG2	1.67315e-15	-0.415716	0.65	0.65	7.08443e-11
NEAT1	3.67992e-85	0.962172	0.993	0.933	1.55815e-80
NEB	3.46118e-63	0.737524	0.44	0.123	1.46553e-58
NEK11	3.6527e-13	0.299902	0.598	0.436	1.54663e-08
NEO1	4.73369e-18	-0.310345	0.63	0.692	2.00434e-13
NFAT5	2.13267e-77	0.784166	0.91	0.767	9.03015e-73
NFIA	4.45429e-42	-0.301915	0.91	0.933	1.88604e-37
NFIB	1.55386e-36	0.457987	0.936	0.837	6.57933e-32
NFIC	8.59377e-14	-0.276874	0.467	0.469	3.63877e-09
NFIL3	1.48269e-99	0.676965	0.347	0.022	6.278e-95
NFKB1	1.53959e-28	0.616634	0.529	0.314	6.51893e-24
NFKB2	1.67113e-54	0.334659	0.272	0.035	7.07588e-50
NFKBIA	5.601e-44	0.403707	0.376	0.117	2.37158e-39
NFX1	2.81993e-12	-0.280338	0.261	0.367	1.19401e-07
NFYC	1.18047e-09	-0.275253	0.269	0.362	4.99836e-05
NHSL1	5.75045e-19	-0.286794	0.849	0.865	2.43486e-14
NINL	5.71719e-09	-0.27744	0.246	0.336	0.000242077
NKAIN3	4.65105e-78	-0.715861	0.824	0.93	1.96935e-73
NKAIN4	2.71494e-19	-0.32552	0.205	0.315	1.14956e-14
NKIRAS2	3.38138e-62	0.493371	0.27	0.03	1.43174e-57
NKRF	1.48302e-134	1.12066	0.453	0.044	6.2794e-130
NKTR	2.47245e-43	-0.596281	0.528	0.741	1.04689e-38
NLGN4Y	1.17603e-16	-0.413966	0.422	0.565	4.97953e-12
NME7	7.64666e-10	-0.262533	0.29	0.414	3.23775e-05
NOCT	2.76184e-35	0.379517	0.303	0.088	1.16942e-30
NOP58	2.08826e-67	0.719096	0.554	0.261	8.84211e-63
NPAS3	1.22477e-98	-0.408312	0.971	0.988	5.18593e-94
NPL	1.13534e-14	-0.261805	0.637	0.62	4.80724e-10
NPRL3	3.27213e-13	-0.292365	0.269	0.347	1.38549e-08
NR2F1	6.32139e-11	-0.251294	0.332	0.366	2.6766e-06
NR2F1-AS1	2.41779e-13	-0.310837	0.498	0.6	1.02374e-08
NR3C2	1.64948e-21	-0.393902	0.601	0.735	6.98421e-17
NR4A1	5.97264e-70	0.618793	0.492	0.126	2.52893e-65
NR4A2	3.25425e-25	0.254652	0.357	0.148	1.37792e-20
NR4A3	2.70383e-124	0.933838	0.43	0.03	1.14486e-119
NRG2	8.91412e-23	-0.45448	0.352	0.507	3.77442e-18
NRIP1	9.50858e-149	1.68792	0.746	0.328	4.02612e-144
NRP1	6.51892e-11	-0.305802	0.243	0.297	2.76024e-06
NRP2	9.963e-09	0.285678	0.145	0.072	0.000421853
NRXN1	1.63411e-38	-0.391776	0.963	0.975	6.91914e-34
NSD1	9.2672e-22	-0.388933	0.432	0.624	3.92392e-17
NT5C2	1.04932e-15	-0.275666	0.619	0.646	4.44303e-11
NTM	4.24822e-259	-0.86282	0.94	0.992	1.79878e-254
NTRK3	2.23162e-34	-0.420079	0.642	0.773	9.44912e-30
NUCB1	4.49634e-78	0.750559	0.477	0.131	1.90384e-73
NUDC	3.21969e-94	0.83869	0.529	0.16	1.36328e-89
NUDCD3	3.17883e-09	-0.258443	0.314	0.401	0.000134598
NUDT4	7.31179e-127	1.22145	0.594	0.237	3.09596e-122
NUDT9	9.25791e-60	0.573868	0.477	0.158	3.91999e-55
NUFIP2	1.34317e-55	0.606828	0.682	0.385	5.68724e-51
NUP210L	6.02725e-20	0.260771	0.332	0.151	2.55206e-15
NUP214	5.20489e-12	-0.290102	0.329	0.394	2.20385e-07
NWD1	4.27214e-14	-0.337605	0.492	0.55	1.80891e-09
OAF	1.02188e-21	-0.392588	0.451	0.522	4.32684e-17
OAT	1.84678e-26	0.357554	0.552	0.328	7.81962e-22
OAZ1	8.19257e-44	0.419041	0.432	0.152	3.4689e-39
OBI1-AS1	1.5447e-47	0.416844	0.806	0.496	6.54059e-43
OLFM2	1.95293e-11	-0.364918	0.554	0.529	8.26912e-07
OLMALINC	6.18358e-25	0.258734	0.588	0.343	2.61825e-20
OPA1	9.76444e-49	0.598875	0.671	0.372	4.13446e-44
OPHN1	3.71357e-17	-0.270641	0.821	0.842	1.5724e-12
OSBPL11	1.72316e-22	-0.377742	0.458	0.505	7.29619e-18
OSBPL1A	1.56887e-112	1.19271	0.86	0.628	6.64292e-108
OSBPL3	4.72734e-59	0.712642	0.837	0.563	2.00165e-54
OTUD7A	5.94985e-19	-0.410275	0.458	0.573	2.51929e-14
OVCH1	5.94764e-87	0.749583	0.324	0.027	2.51835e-82
OXR1	7.36474e-11	-0.328326	0.363	0.477	3.11838e-06
P2RY14	5.18471e-15	-0.32134	0.264	0.365	2.19531e-10
P4HA1	4.09418e-46	0.75406	0.661	0.437	1.73356e-41
P4HA2	1.6112e-42	0.417508	0.378	0.116	6.82213e-38
PAAF1	1.82376e-13	-0.298083	0.223	0.364	7.72215e-09
PABPC1	2.98174e-17	0.25737	0.48	0.297	1.26253e-12
PABPN1	1.51938e-20	-0.35487	0.344	0.458	6.43335e-16
PADI2	2.25597e-11	-0.294353	0.321	0.424	9.55221e-07
PALLD	1.09644e-42	0.57657	0.777	0.588	4.64255e-38
PAMR1	1.99003e-32	-0.560567	0.507	0.739	8.42618e-28
PAN3	8.59101e-17	-0.341354	0.406	0.567	3.63761e-12
PAPD4	1.92699e-34	-0.29706	0	0.136	8.15927e-30
PAPLN	1.42059e-10	-0.313299	0.469	0.561	6.01504e-06
PAPOLA	9.67301e-62	0.639085	0.697	0.388	4.09575e-57
PAQR3	1.15001e-20	0.458884	0.363	0.224	4.86937e-16
PAQR8	2.8533e-24	-0.289797	0.355	0.319	1.20814e-19
PARD6G-AS1	1.12535e-152	1.33777	0.487	0.068	4.76494e-148
PARK2	1.07553e-52	-0.942409	0	0.204	4.55403e-48
PARN	2.68811e-12	-0.274816	0.235	0.375	1.1382e-07
PARP6	6.12005e-18	-0.341486	0.236	0.394	2.59135e-13
PBX1	1.67455e-21	-0.258965	0.793	0.808	7.09039e-17
PCBP1	1.4848e-53	0.382427	0.409	0.109	6.28696e-49
PCBP1-AS1	4.68822e-46	0.348086	0.664	0.33	1.98509e-41
PCDH10	3.818e-32	0.373225	0.529	0.266	1.61662e-27
PCDH17	1.96621e-16	0.377983	0.314	0.164	8.32532e-12
PCDH9	5.08463e-23	0.261544	1	0.993	2.15293e-18
PCDH9-AS2	1.95222e-50	-0.501459	0.557	0.508	8.26607e-46
PCM1	2.7795e-36	-0.44755	0.684	0.763	1.1769e-31
PCNX	1.81686e-39	-0.351309	0	0.155	7.69295e-35
PCNXL2	6.16363e-33	-0.280383	0	0.13	2.60981e-28
PCSK5	5.33304e-83	0.952282	0.863	0.656	2.25811e-78
PCSK6	2.84877e-15	0.277745	0.352	0.187	1.20623e-10
PDE10A	2.26522e-122	1.79102	0.479	0.076	9.5914e-118
PDE3A	2.33634e-19	0.389368	0.668	0.461	9.89255e-15
PDE3B	9.31589e-15	-0.409819	0.29	0.334	3.94454e-10
PDE4D	2.52558e-35	0.41034	0.95	0.887	1.06938e-30
PDE5A	3.48482e-12	-0.268619	0.283	0.36	1.47554e-07
PDE7A	2.05962e-70	0.982451	0.598	0.308	8.72084e-66
PDE7B	3.26817e-30	0.52973	0.899	0.77	1.38381e-25
PDE8B	5.10136e-13	0.273891	0.347	0.194	2.16002e-08
PDE9A	2.49407e-18	-0.405791	0.231	0.367	1.05604e-13
PDGFRB	3.84703e-17	-0.34331	0.337	0.449	1.62891e-12
PDLIM5	7.93039e-23	0.344633	0.86	0.697	3.35789e-18
PDSS2	1.51084e-11	-0.30755	0.311	0.417	6.39721e-07
PDXK	2.79511e-34	0.459448	0.596	0.354	1.18351e-29
PDZRN3	2.99347e-43	0.744104	0.899	0.763	1.26749e-38
PEA15	4.84274e-40	0.358969	0.42	0.15	2.05051e-35
PEAK1	4.72041e-55	0.728934	0.796	0.561	1.99872e-50
PEG10	4.15525e-64	0.502923	0.365	0.065	1.75942e-59
PER3	2.02867e-16	-0.377876	0.547	0.635	8.58981e-12
PEX2	1.83198e-30	0.348071	0.479	0.232	7.75695e-26
PGAP1	2.16777e-68	1.10949	0.572	0.291	9.17879e-64
PGK1	5.4434e-39	0.382332	0.44	0.172	2.30484e-34
PHACTR3	4.0373e-47	-0.555565	0.661	0.798	1.70947e-42
PHC2	1.40427e-25	0.32974	0.422	0.2	5.94598e-21
PHF10	2.26821e-82	0.85204	0.463	0.143	9.60407e-78
PHF21B	7.399e-40	-0.589137	0.497	0.664	3.13289e-35
PHF3	5.37896e-10	-0.293709	0.396	0.488	2.27756e-05
PHYHD1	4.74327e-18	-0.377195	0.252	0.435	2.0084e-13
PHYKPL	2.86214e-20	-0.371952	0.257	0.435	1.21189e-15
PI4K2B	1.47648e-118	1.12491	0.591	0.175	6.25172e-114
PI4KA	3.55158e-14	-0.298587	0.448	0.507	1.50381e-09
PIAS1	8.51946e-11	-0.2537	0.508	0.563	3.60731e-06
PIBF1	2.59581e-25	-0.470227	0.378	0.578	1.09912e-20
PIK3C2A	1.82198e-12	-0.377391	0.464	0.588	7.71461e-08
PIK3R3	5.2394e-22	0.31543	0.342	0.149	2.21847e-17
PIP4K2A	3.43939e-64	0.809963	0.829	0.581	1.45631e-59
PIP5K1A	7.74962e-12	-0.276886	0.337	0.457	3.28135e-07
PLA2G4C	2.53079e-27	0.423009	0.555	0.316	1.07159e-22
PLCB1	1.07908e-16	0.430076	0.669	0.478	4.56903e-12
PLCG1	1.60961e-17	-0.335274	0.36	0.436	6.81542e-13
PLCG2	6.59752e-152	1.35341	0.678	0.232	2.79352e-147
PLD5	2.37779e-21	-0.437483	0.251	0.291	1.00681e-16
PLEKHG1	2.10411e-16	-0.399712	0.428	0.501	8.90923e-12
PLOD1	3.37996e-50	0.332955	0.336	0.072	1.43114e-45
PLOD2	2.68565e-120	1.68608	0.743	0.436	1.13716e-115
PLPP1	2.3572e-13	-0.311477	0.467	0.538	9.98088e-09
PLVAP	5.18858e-34	0.267946	0.132	0.008	2.19695e-29
PLXNB1	1.23784e-12	-0.283522	0.415	0.422	5.24126e-08
PM20D2	3.98578e-39	0.330479	0.267	0.059	1.68766e-34
PMVK	4.69297e-112	0.952598	0.474	0.097	1.9871e-107
PNLDC1	3.37519e-168	1.26376	0.435	0.005	1.42912e-163
PNN	8.44478e-31	-0.508215	0.383	0.532	3.57569e-26
PNPLA7	6.55949e-15	-0.352175	0.311	0.42	2.77742e-10
PNRC1	6.18138e-46	0.45933	0.487	0.207	2.61732e-41
POLG2	2.05874e-35	0.354346	0.344	0.116	8.71711e-31
POU2F1	1.77302e-25	-0.382792	0.64	0.742	7.50731e-21
POU2F2	4.26531e-96	0.847286	0.347	0.026	1.80602e-91
POU6F2	3.25575e-12	-0.358613	0.192	0.325	1.37855e-07
PPARA	3.15451e-11	-0.277037	0.327	0.409	1.33568e-06
PPFIA1	1.98216e-16	-0.275423	0.735	0.734	8.39286e-12
PPIP5K2	1.60131e-13	-0.323871	0.313	0.461	6.78027e-09
PPP1R12B	5.31358e-10	-0.258626	0.552	0.629	2.24988e-05
PPP1R15A	4.88304e-163	1.35838	0.43	0.013	2.06758e-158
PPP1R15B	3.97034e-37	0.280931	0.334	0.101	1.68112e-32
PPP1R3C	9.79121e-32	0.523897	0.598	0.346	4.14579e-27
PPP1R9A	3.90162e-42	-0.57535	0.625	0.8	1.65203e-37
PPP2CA	1.41597e-37	0.349246	0.453	0.18	5.99549e-33
PPP2CB	3.03281e-76	0.790843	0.658	0.39	1.28415e-71
PPP2R2B	1.44465e-59	-0.372348	0.951	0.968	6.11692e-55
PPP2R2C	5.19997e-13	-0.316554	0.269	0.341	2.20177e-08
PPP2R5C	4.19849e-14	-0.306037	0.441	0.52	1.77772e-09
PPP3CA	3.52731e-47	0.545193	0.933	0.772	1.49353e-42
PPP3R1	2.42015e-34	0.366943	0.599	0.314	1.02474e-29
PPP4R2	8.62521e-25	0.272271	0.529	0.294	3.65209e-20
PPP6R2	3.88225e-20	-0.388098	0.51	0.645	1.64382e-15
PRDM16	8.65621e-28	-0.445424	0.661	0.688	3.66521e-23
PRDM2	2.40176e-60	0.798211	0.612	0.325	1.01695e-55
PREX2	4.8802e-12	-0.326283	0.873	0.891	2.06637e-07
PRICKLE2	3.10428e-19	0.315374	0.814	0.639	1.31441e-14
PRKAG2	1.21239e-11	-0.309562	0.44	0.507	5.13351e-07
PRKAR2B	5.97916e-21	0.427373	0.248	0.089	2.5317e-16
PRKD1	6.9302e-82	1.20859	0.94	0.785	2.93439e-77
PRKRIP1	4.32588e-14	-0.270881	0.329	0.451	1.83166e-09
PRNP	5.58333e-191	1.92029	0.777	0.372	2.36409e-186
PROX1	3.5827e-67	0.414542	0.238	0.012	1.51699e-62
PRPF38A	1.49239e-59	0.510648	0.41	0.114	6.31908e-55
PRPF40B	3.97331e-12	-0.269105	0.199	0.316	1.68238e-07
PRPF4B	4.47567e-17	-0.309259	0.528	0.55	1.89509e-12
PRR14L	2.45483e-08	-0.265031	0.241	0.296	0.00103943
PRRC2C	1.99293e-14	-0.327649	0.604	0.634	8.43847e-10
PRRT2	1.52846e-11	-0.295937	0.254	0.346	6.47183e-07
PRRX1	5.27651e-29	0.492123	0.79	0.57	2.23418e-24
PSAP	1.39468e-40	0.462247	0.751	0.508	5.90535e-36
PSD2	2.27329e-31	-0.44228	0.588	0.645	9.62557e-27
PSME4	4.20813e-21	0.32787	0.694	0.504	1.78181e-16
PTCHD2	9.13886e-29	-0.272274	0	0.113	3.86957e-24
PTGES3	1.22906e-226	2.60363	0.678	0.294	5.20408e-222
PTK2	1.43453e-24	-0.259965	0.792	0.807	6.07409e-20
PTN	1.70143e-21	-0.40657	0.708	0.69	7.20418e-17
PTPA	3.8728e-88	0.781096	0.459	0.086	1.63982e-83
PTPN13	1.96243e-24	0.377266	0.816	0.65	8.30934e-20
PTPN22	2.0952e-121	1.03173	0.357	0.012	8.87149e-117
PTPN4	5.71796e-24	-0.444846	0.417	0.586	2.4211e-19
PTPN9	1.02213e-15	-0.284387	0.474	0.485	4.32789e-11
PTPRM	7.40224e-27	0.410435	0.847	0.643	3.13425e-22
PTPRZ1	3.06878e-22	-0.281045	0.893	0.903	1.29938e-17
PUM1	1.93592e-12	-0.256983	0.516	0.543	8.19706e-08
PWWP3A	6.07063e-48	0.445805	0.708	0.366	2.57043e-43
QKI	1.94064e-69	0.569806	0.989	0.955	8.21704e-65
R3HDM1	3.93482e-17	-0.36497	0.371	0.538	1.66608e-12
RAB11FIP3	2.1764e-14	-0.317224	0.368	0.396	9.21533e-10
RAB21	3.37773e-65	0.624026	0.502	0.162	1.4302e-60
RAB30-AS1	1.93494e-31	-0.272026	0	0.124	8.19293e-27
RABGAP1L	8.90422e-15	-0.315602	0.559	0.64	3.77023e-10
RAC1	9.79227e-30	0.286548	0.433	0.189	4.14624e-25
RAD52	2.10718e-12	-0.261649	0.171	0.269	8.92222e-08
RAD9A	1.64698e-15	-0.336719	0.287	0.412	6.97362e-11
RALGAPA1	9.94625e-35	0.480809	0.857	0.695	4.21144e-30
RALGPS1	2.13264e-26	-0.444331	0.319	0.5	9.03001e-22
RANBP2	5.66029e-23	0.313233	0.586	0.356	2.39668e-18
RANBP3L	1.31108e-25	-0.351311	0.726	0.734	5.55136e-21
RANGAP1	2.4234e-78	0.797009	0.44	0.102	1.02612e-73
RAPGEF2	7.15254e-103	1.13558	0.803	0.551	3.02853e-98
RAPGEF3	1.26451e-11	-0.341173	0.443	0.481	5.35418e-07
RASL12	7.84011e-12	-0.263373	0.143	0.244	3.31966e-07
RASSF10	1.87493e-71	0.389822	0.292	0.026	7.93883e-67
RASSF4	1.72097e-16	-0.322259	0.493	0.528	7.28691e-12
RASSF8	2.47258e-34	0.565136	0.754	0.556	1.04694e-29
RASSF8-AS1	1.40941e-13	-0.260406	0.305	0.38	5.96772e-09
RB1CC1	1.51291e-08	-0.26816	0.453	0.496	0.000640596
RBAK-RBAKDN	2.58806e-39	-0.367649	0	0.154	1.09584e-34
RBFOX1	1.15716e-07	-0.3943	0.194	0.229	0.00489964
RBFOX2	2.4725e-17	-0.300501	0.648	0.724	1.04691e-12
RBKS	3.58996e-29	0.344775	0.371	0.147	1.52006e-24
RBM26	1.38041e-14	-0.314895	0.505	0.656	5.84492e-10
RBM28	1.0202e-19	-0.40513	0.363	0.511	4.31974e-15
RBM33	6.26746e-13	-0.301258	0.402	0.538	2.65377e-08
RBM6	2.29227e-28	-0.324167	0.756	0.776	9.70592e-24
RBMX	2.75693e-14	-0.272	0.529	0.584	1.16734e-09
RBPMS	4.22133e-08	0.31002	0.28	0.209	0.0017874
RERE	1.66971e-15	0.265252	0.923	0.822	7.06987e-11
RERG	9.12125e-13	-0.450639	0.265	0.353	3.86212e-08
REV1	6.0981e-15	-0.330936	0.339	0.474	2.58206e-10
RFTN2	5.63023e-17	-0.336523	0.676	0.683	2.38395e-12
RFWD2	6.78875e-35	-0.302399	0	0.137	2.87449e-30
RFX3	7.67144e-19	-0.280715	0.743	0.817	3.24824e-14
RFX3-AS1	1.9513e-11	-0.325541	0.432	0.564	8.26219e-07
RFX7	2.11277e-10	-0.305162	0.381	0.513	8.94588e-06
RGL1	5.71516e-25	-0.399931	0.575	0.648	2.41992e-20
RGMA	1.31178e-31	-0.522535	0.482	0.613	5.55434e-27
RGN	3.8596e-30	-0.438952	0.127	0.321	1.63423e-25
RGS2	2.4937e-54	0.25441	0.215	0.016	1.05588e-49
RGS6	3.08048e-22	0.728749	0.49	0.29	1.30434e-17
RGS7	3.62896e-27	-0.526136	0.511	0.666	1.53657e-22
RGS9	2.88159e-10	-0.345173	0.355	0.455	1.22012e-05
RHBDL3	2.97954e-19	-0.448763	0.164	0.275	1.2616e-14
RHOJ	5.14622e-11	-0.27869	0.511	0.55	2.17901e-06
RHOQ	7.42409e-19	0.344861	0.611	0.423	3.14351e-14
RHPN2	7.29414e-40	0.56239	0.515	0.244	3.08849e-35
RIMS2	3.25425e-09	-0.291078	0.091	0.126	0.000137791
RIN2	2.75937e-18	-0.346843	0.547	0.686	1.16837e-13
RIPK2	5.5749e-27	0.393132	0.526	0.281	2.36052e-22
RMST	1.08466e-23	0.381254	0.5	0.271	4.59265e-19
RNF10	1.79645e-49	0.564881	0.516	0.234	7.60654e-45
RNF111	1.3278e-13	-0.292563	0.292	0.382	5.62218e-09
RNF115	4.05202e-11	-0.276988	0.523	0.588	1.7157e-06
RNF122	2.24145e-92	0.594422	0.337	0.023	9.49077e-88
RNF13	1.2046e-11	-0.264673	0.383	0.482	5.10051e-07
RNF130	2.28059e-17	-0.363088	0.575	0.632	9.65649e-13
RNF169	1.73461e-30	0.464997	0.65	0.421	7.34469e-26
RNF180	1.88805e-10	-0.328657	0.246	0.321	7.9944e-06
RNF19A	2.19676e-17	-0.358766	0.637	0.658	9.3015e-13
RNF213	7.22524e-27	-0.464286	0.467	0.593	3.05931e-22
RNF219-AS1	6.52907e-111	-2.38951	0	0.392	2.76454e-106
RNF38	3.95255e-12	-0.289408	0.438	0.568	1.67359e-07
RNF43	4.93493e-15	-0.347821	0.166	0.323	2.08955e-10
RNMT	6.28229e-13	-0.30978	0.257	0.379	2.66005e-08
RNPC3	1.41934e-38	-0.469161	0.717	0.763	6.00977e-34
ROBO1	6.58573e-18	0.340058	0.476	0.28	2.78853e-13
ROBO2	1.47796e-07	0.442383	0.362	0.251	0.00625799
ROCK1	1.90356e-10	-0.275596	0.388	0.484	8.06007e-06
RORA	1.43698e-103	-0.603561	0.92	0.974	6.08447e-99
RP1-34H18.1	6.76768e-48	-0.707916	0	0.186	2.86557e-43
RP11-144F15.1	7.64105e-31	-0.324717	0	0.122	3.23537e-26
RP11-156K13.1	4.35602e-38	-0.390979	0	0.15	1.84443e-33
RP11-266O8.1	4.23616e-30	-0.306341	0	0.119	1.79367e-25
RP11-284M14.1	8.7073e-33	-0.338787	0	0.129	3.68684e-28
RP11-296O14.3	1.73674e-32	-0.302163	0	0.128	7.35368e-28
RP11-319G6.1	1.0924e-33	-0.289495	0	0.133	4.62544e-29
RP11-37B2.1	5.82483e-44	-0.617874	0	0.172	2.46635e-39
RP11-384F7.2	3.07126e-58	-1.68184	0	0.223	1.30043e-53
RP11-436D23.1	1.40392e-47	-0.927022	0	0.185	5.9445e-43
RP11-436K8.1	4.66963e-45	-0.57482	0	0.176	1.97721e-40
RP11-440L14.1	8.39358e-30	-0.276133	0	0.118	3.55401e-25
RP11-444D3.1	3.02184e-51	-0.82436	0	0.198	1.27951e-46
RP11-561I11.4	2.1055e-42	-0.603074	0	0.166	8.91512e-38
RP11-679C8.2	4.07349e-26	-0.315727	0	0.103	1.7248e-21
RP11-701H24.9	5.46044e-34	-0.297957	0	0.134	2.31206e-29
RP11-776H12.1	1.47214e-42	-0.534406	0	0.166	6.23335e-38
RP5-864K19.4	2.58806e-39	-0.390203	0	0.154	1.09584e-34
RPAP2	2.33891e-14	-0.319961	0.456	0.522	9.90343e-10
RPL37A	1.02045e-23	0.267171	0.534	0.3	4.3208e-19
RPRD2	6.87924e-14	-0.35893	0.412	0.526	2.91281e-09
RPS27	1.11736e-16	-0.30003	0.355	0.341	4.73114e-12
RPS6KA2	4.92515e-67	-0.513185	0.792	0.898	2.08541e-62
RPS6KC1	1.85828e-09	-0.273243	0.393	0.489	7.86832e-05
RPS9	6.28577e-33	0.385227	0.371	0.137	2.66152e-28
RSRC1	2.36428e-10	-0.278497	0.292	0.415	1.00108e-05
RSRP1	2.12156e-33	-0.483042	0.397	0.583	8.98313e-29
RTN4	1.57835e-25	0.357149	0.757	0.56	6.68303e-21
RUFY1	4.12472e-14	-0.305314	0.191	0.33	1.74649e-09
RUFY2	3.13128e-11	-0.290058	0.368	0.467	1.32585e-06
RUVBL2	1.5475e-101	0.74129	0.417	0.046	6.55243e-97
RYBP	7.46573e-53	0.591893	0.565	0.261	3.16114e-48
RYK	3.76488e-81	1.01267	0.65	0.338	1.59413e-76
RYR1	3.54183e-18	-0.416694	0.324	0.437	1.49968e-13
RYR3	4.38252e-34	-0.404659	0.866	0.89	1.85565e-29
S100A1	2.27642e-25	0.267389	0.295	0.105	9.6388e-21
SALL3	2.77441e-37	0.461846	0.542	0.279	1.17474e-32
SAMD4A	1.65496e-101	1.27517	0.842	0.622	7.00743e-97
SAP30BP	5.11713e-14	-0.289728	0.164	0.297	2.1667e-09
SARAF	8.37451e-48	0.552631	0.599	0.314	3.54593e-43
SBF2	1.9426e-16	-0.28401	0.692	0.76	8.22536e-12
SCAF4	3.61327e-26	0.303082	0.453	0.22	1.52993e-21
SCAF8	5.0361e-12	-0.285662	0.436	0.545	2.13239e-07
SCAPER	2.33252e-34	-0.48848	0.557	0.745	9.87634e-30
SCARB2	7.61731e-27	0.417824	0.546	0.326	3.22532e-22
SCFD2	1.43209e-08	-0.276146	0.285	0.377	0.000606374
SCGB2B2	3.22847e-15	-0.357282	0.285	0.405	1.367e-10
SCMH1	8.07851e-16	-0.387338	0.371	0.521	3.4206e-11
SCN11A	3.57284e-27	0.308003	0.301	0.104	1.51281e-22
SCP2	2.03868e-09	-0.262734	0.326	0.403	8.63218e-05
SCUBE2	8.25752e-61	0.517793	0.357	0.071	3.4964e-56
SDC2	5.15849e-20	0.260407	0.604	0.384	2.18421e-15
SDCBP	1.64524e-39	0.350327	0.352	0.108	6.96628e-35
SDCCAG8	2.43915e-24	-0.38619	0.546	0.679	1.03278e-19
SDK2	5.73934e-15	0.262679	0.225	0.097	2.43015e-10
SEC14L1	1.08224e-12	-0.277664	0.331	0.413	4.58241e-08
SEC63	7.56973e-11	-0.299673	0.321	0.382	3.20517e-06
SEL1L3	2.26127e-51	0.557058	0.528	0.197	9.57469e-47
SELENOW	1.34859e-56	0.484016	0.572	0.219	5.71021e-52
SEM1	2.84508e-35	0.321738	0.568	0.281	1.20466e-30
SEMA3A	4.26746e-14	0.270317	0.601	0.422	1.80693e-09
SEMA4A	7.34882e-21	0.352341	0.37	0.176	3.11164e-16
SEMA4B	1.06025e-13	-0.315884	0.285	0.398	4.48933e-09
SENP7	3.02175e-17	-0.350957	0.45	0.602	1.27947e-12
SEPSECS	1.39542e-30	0.348512	0.324	0.116	5.90849e-26
SEPT11	1.07553e-52	-0.500559	0	0.204	4.55403e-48
SEPT2	1.20444e-49	-0.482928	0	0.193	5.09984e-45
SEPT7	1.51519e-82	-1.09387	0	0.305	6.41563e-78
SEPTIN11	9.22853e-33	0.313154	0.559	0.282	3.90755e-28
SEPTIN9	4.26212e-58	0.647653	0.52	0.186	1.80467e-53
SERPINE2	3.64719e-116	1.13308	0.84	0.628	1.5443e-111
SERPINH1	9.79577e-181	1.75077	0.469	0.034	4.14773e-176
SESN2	8.04486e-44	0.292687	0.243	0.038	3.40636e-39
SESN3	2.50838e-161	1.73602	0.845	0.497	1.0621e-156
SETD2	6.67699e-16	-0.319407	0.546	0.623	2.82717e-11
SETD5	5.60141e-14	0.291942	0.782	0.652	2.37175e-09
SETX	5.32942e-10	-0.265309	0.423	0.473	2.25658e-05
SEZ6L	7.32844e-19	0.379119	0.456	0.255	3.10301e-14
SF3B1	4.37228e-13	-0.262614	0.453	0.461	1.85131e-08
SFXN1	9.55314e-14	-0.318874	0.249	0.379	4.04499e-09
SFXN5	2.57693e-91	-0.708663	0.809	0.871	1.09112e-86
SGCD	1.06285e-29	-0.785691	0.487	0.653	4.50032e-25
SGIP1	2.1874e-17	0.366821	0.894	0.784	9.26188e-13
SGK3	2.36109e-72	0.705525	0.878	0.563	9.99733e-68
SGMS2	1.33567e-28	0.290707	0.218	0.053	5.6555e-24
SH3BGR	1.20198e-159	1.76199	0.562	0.12	5.08943e-155
SH3RF1	6.23537e-16	0.272408	0.671	0.491	2.64018e-11
SHB	8.89634e-26	0.296285	0.388	0.169	3.76689e-21
SHF	2.21096e-46	0.331451	0.272	0.05	9.36166e-42
SHFM1	1.47968e-26	-0.261299	0	0.105	6.26524e-22
SHPRH	2.74106e-14	-0.273664	0.528	0.545	1.16062e-09
SIK2	3.6171e-87	0.868443	0.853	0.581	1.53155e-82
SIPA1L1	3.80956e-36	0.516501	0.919	0.761	1.61305e-31
SIPA1L2	2.31201e-63	0.658789	0.432	0.115	9.78952e-59
SIX4	1.19224e-65	0.422047	0.213	0.008	5.0482e-61
SLC10A1	5.53704e-64	0.28645	0.236	0.016	2.34449e-59
SLC14A1	2.32263e-12	-0.435241	0.345	0.469	9.83447e-08
SLC15A2	2.12383e-19	-0.274134	0.622	0.61	8.99273e-15
SLC16A1-AS1	3.13398e-13	-0.284089	0.283	0.441	1.32699e-08
SLC1A2	1.18515e-18	-0.498002	0.972	0.972	5.01818e-14
SLC1A3	1.45323e-07	-0.28287	0.946	0.959	0.00615325
SLC20A2	4.27692e-20	0.366002	0.808	0.631	1.81093e-15
SLC24A3	6.23666e-11	-0.393183	0.319	0.42	2.64073e-06
SLC25A12	1.5427e-20	-0.412474	0.329	0.511	6.53208e-16
SLC25A13	1.00963e-10	-0.282095	0.319	0.468	4.27499e-06
SLC25A17	8.11686e-18	0.330847	0.423	0.247	3.43684e-13
SLC25A29	7.3109e-15	-0.336063	0.379	0.479	3.09558e-10
SLC25A31	2.01432e-63	0.277795	0.204	0.006	8.52904e-59
SLC25A43	9.13285e-12	-0.267064	0.181	0.283	3.86703e-07
SLC25A48	1.886e-16	-0.440057	0.339	0.428	7.98569e-12
SLC27A1	7.72425e-12	-0.267411	0.459	0.497	3.2706e-07
SLC33A1	5.26409e-26	0.299641	0.378	0.163	2.22892e-21
SLC38A2	7.38313e-35	0.331286	0.495	0.22	3.12617e-30
SLC39A11	4.99912e-51	-0.629334	0.554	0.786	2.11673e-46
SLC39A14	1.11493e-39	0.418902	0.363	0.119	4.72085e-35
SLC39A6	1.04768e-23	0.269087	0.241	0.077	4.4361e-19
SLC3A2	5.73001e-38	0.524272	0.663	0.433	2.4262e-33
SLC44A3	2.14249e-24	0.4312	0.448	0.244	9.07171e-20
SLC4A1AP	5.29869e-119	1.22744	0.529	0.176	2.24357e-114
SLC4A4	2.0592e-33	-0.49012	0.901	0.931	8.71907e-29
SLC5A3	1.73651e-163	1.55203	0.625	0.197	7.35273e-159
SLC6A1	3.07923e-30	-0.464519	0.64	0.653	1.30381e-25
SLC6A1-AS1	6.17163e-25	-0.327803	0.031	0.172	2.61319e-20
SLC6A11	4.55269e-13	-0.294784	0.345	0.387	1.9277e-08
SLC7A11	1.04154e-166	1.26934	0.953	0.742	4.41009e-162
SLC7A2	4.32304e-97	0.967821	0.764	0.397	1.83046e-92
SLC7A5	2.57713e-109	0.855713	0.487	0.08	1.09121e-104
SLC8B1	4.83536e-16	0.374969	0.321	0.188	2.04739e-11
SLC9A9	7.8566e-17	-0.25975	0.705	0.685	3.32664e-12
SLF2	4.60952e-12	-0.303508	0.308	0.432	1.95176e-07
SLTM	4.04067e-17	-0.35804	0.365	0.463	1.7109e-12
SMAD1	6.31936e-136	1.38953	0.728	0.41	2.67574e-131
SMARCA2	4.77564e-29	0.469981	0.858	0.729	2.0221e-24
SMARCC1	7.38151e-18	-0.362934	0.401	0.519	3.12548e-13
SMARCC2	2.2814e-11	-0.283374	0.217	0.291	9.65992e-07
SMC5	7.50499e-63	0.709118	0.718	0.464	3.17776e-58
SMC5-AS1	6.57876e-58	0.662526	0.482	0.174	2.78558e-53
SMG6	6.95599e-10	-0.294163	0.423	0.511	2.94531e-05
SMIM20	1.20919e-39	0.320303	0.28	0.062	5.11996e-35
SMIM8	1.54555e-11	-0.292778	0.218	0.342	6.54417e-07
SMS	1.82189e-54	0.735336	0.484	0.202	7.71423e-50
SMURF2	2.5362e-22	-0.416214	0.427	0.542	1.07388e-17
SNAP23	9.78938e-50	0.783895	0.557	0.307	4.14502e-45
SNED1	3.78113e-19	-0.465126	0.497	0.597	1.601e-14
SNHG5	4.96236e-49	0.409201	0.474	0.162	2.10116e-44
SNRNP70	2.33537e-18	-0.341469	0.495	0.629	9.88842e-14
SNTA1	3.07033e-19	-0.315282	0.546	0.559	1.30004e-14
SNX29	3.25454e-22	-0.352636	0.513	0.587	1.37804e-17
SNX3	5.40521e-29	0.361029	0.443	0.212	2.28867e-24
SOBP	9.15543e-20	-0.393199	0.55	0.62	3.87659e-15
SOD1	1.12986e-49	0.400297	0.464	0.154	4.78407e-45
SOD2	6.35302e-36	0.514795	0.537	0.276	2.69e-31
SON	2.36864e-23	-0.463704	0.777	0.835	1.00293e-18
SORBS1	5.30559e-112	0.968161	0.998	0.935	2.24649e-107
SORCS2	9.33942e-18	-0.275908	0.686	0.677	3.9545e-13
SOX4	2.79841e-48	0.310625	0.195	0.015	1.1849e-43
SOX6	2.25454e-21	-0.298652	0.717	0.829	9.54619e-17
SOX9	6.59876e-28	0.380874	0.638	0.39	2.79405e-23
SPATA6	1.9346e-27	-0.453569	0.51	0.67	8.19149e-23
SPECC1	1.54902e-10	-0.279328	0.621	0.644	6.55885e-06
SPG20	1.18118e-29	-0.253179	0	0.117	5.00136e-25
SPIN1	8.75935e-17	-0.328153	0.502	0.582	3.70888e-12
SPOCK1	8.56418e-15	0.520647	0.612	0.464	3.62624e-10
SPON1	1.08158e-25	-0.395544	0.7	0.758	4.57962e-21
SPOP	7.93251e-18	-0.333133	0.43	0.526	3.35878e-13
SPPL2B	7.03064e-10	-0.258145	0.295	0.382	2.97691e-05
SPRED2	7.75591e-20	0.406714	0.663	0.486	3.28401e-15
SPRY2	1.1873e-17	0.286753	0.533	0.335	5.02726e-13
SPSB1	1.18413e-25	0.256332	0.151	0.025	5.01386e-21
SPTAN1	8.58998e-16	0.255952	0.808	0.661	3.63717e-11
SPTBN1	2.76633e-47	-0.468281	0.774	0.849	1.17132e-42
SPTBN4	3.45146e-08	-0.267587	0.279	0.354	0.00146142
SPTSSA	3.256e-70	0.447828	0.365	0.062	1.37865e-65
SQSTM1	2.00909e-96	1.06864	0.673	0.364	8.50688e-92
SREBF2	4.71417e-16	-0.333297	0.515	0.617	1.99607e-11
SRGAP1	2.90394e-37	0.520285	0.865	0.691	1.22959e-32
SRGAP3	3.29243e-35	-0.451419	0.717	0.761	1.39408e-30
SRPK2	2.194e-19	-0.330229	0.622	0.667	9.28983e-15
SRRM1	2.73959e-20	-0.452178	0.368	0.521	1.16e-15
SRRM2	5.28666e-28	-0.467408	0.678	0.755	2.23848e-23
SRSF11	1.72767e-10	-0.287374	0.533	0.565	7.31531e-06
ST13	1.25372e-135	1.18313	0.606	0.254	5.30848e-131
ST3GAL1	1.20724e-11	-0.285933	0.151	0.234	5.1117e-07
ST6GALNAC6	2.23325e-51	0.425485	0.337	0.074	9.45603e-47
STAG1	8.21453e-14	-0.302649	0.588	0.631	3.47819e-09
STAT3	2.74382e-72	0.796286	0.731	0.448	1.16179e-67
STIP1	1.56182e-128	1.12257	0.513	0.11	6.61307e-124
STK17A	1.20978e-22	0.296012	0.493	0.272	5.12246e-18
STK33	4.31679e-41	-0.586053	0.463	0.72	1.82781e-36
STK40	4.59043e-128	1.21465	0.524	0.122	1.94368e-123
STON2	4.09831e-24	-0.364398	0.661	0.773	1.73531e-19
STOX1	2.89838e-13	-0.325689	0.422	0.532	1.22723e-08
STPG4	2.1738e-181	1.75908	0.502	0.048	9.20431e-177
STRIP1	3.00787e-86	0.823919	0.52	0.148	1.27359e-81
STX18-AS1	1.23266e-11	-0.348443	0.363	0.471	5.21933e-07
STX8	2.55853e-18	-0.390479	0.365	0.513	1.08333e-13
STXBP5	4.32622e-18	-0.338056	0.684	0.758	1.83181e-13
STXBP6	2.00604e-26	-0.560244	0.158	0.358	8.49396e-22
SUCLG2	3.37235e-15	-0.347997	0.3	0.45	1.42792e-10
SUCLG2-AS1	5.16163e-20	-0.407094	0.34	0.486	2.18554e-15
SUFU	5.05778e-10	-0.25502	0.204	0.29	2.14156e-05
SUGT1	9.26197e-29	0.361207	0.526	0.282	3.9217e-24
SUMF1	3.6643e-17	-0.406972	0.386	0.512	1.55154e-12
SUSD4	7.21229e-14	-0.256818	0.086	0.204	3.05383e-09
SYNE1	3.73223e-33	-0.844403	0.767	0.845	1.5803e-28
SYNM	7.35305e-25	0.311827	0.559	0.319	3.11343e-20
SYT17	8.6325e-24	-0.477391	0.352	0.556	3.65517e-19
TACC3	1.36749e-35	0.435519	0.179	0.027	5.79025e-31
TAF15	1.74912e-24	-0.40965	0.349	0.558	7.40611e-20
TAF4B	2.23653e-23	0.250088	0.195	0.051	9.46993e-19
TAFA1	7.96348e-37	0.347206	0.51	0.235	3.3719e-32
TANC2	2.24568e-23	0.436991	0.695	0.499	9.50864e-19
TAPT1	1.05256e-18	0.293063	0.495	0.296	4.45676e-14
TARS	5.39017e-31	0.31555	0.34	0.123	2.28231e-26
TBC1D1	3.76714e-12	-0.314899	0.28	0.397	1.59508e-07
TBC1D22A	1.65465e-16	-0.33113	0.466	0.551	7.00613e-12
TBC1D23	1.96513e-17	0.344754	0.352	0.188	8.32075e-13
TBC1D5	1.34519e-25	-0.386961	0.627	0.752	5.69581e-21
TBCK	3.08207e-15	-0.350656	0.459	0.597	1.30501e-10
TBL1X	2.9782e-34	-0.552151	0.44	0.649	1.26103e-29
TCEAL9	9.65528e-72	0.510419	0.342	0.048	4.08824e-67
TCF7L2	1.9167e-23	-0.252835	0.798	0.805	8.11568e-19
TCHP	7.95276e-11	-0.272511	0.199	0.294	3.36736e-06
TCIM	2.04067e-91	0.554498	0.256	0.002	8.64061e-87
TCP1	8.25675e-83	0.630627	0.396	0.081	3.49607e-78
TDRD3	1.57168e-18	-0.372924	0.477	0.62	6.65481e-14
TEAD1	9.52995e-53	0.606488	0.886	0.717	4.03517e-48
TECPR2	5.31667e-18	-0.379278	0.345	0.457	2.25118e-13
TECR	1.20543e-25	0.3515	0.524	0.296	5.10403e-21
TENM3	2.35104e-14	0.424295	0.353	0.198	9.95475e-10
TENT4B	1.91028e-59	0.570749	0.44	0.125	8.08852e-55
TENT5A	2.01918e-81	0.580264	0.412	0.063	8.54961e-77
TESK2	2.11092e-17	-0.343642	0.461	0.556	8.93805e-13
TET1	1.13383e-16	-0.377652	0.366	0.508	4.80085e-12
TEX14	1.09103e-58	0.621231	0.293	0.045	4.61965e-54
TEX2	5.98407e-16	0.270826	0.366	0.201	2.53378e-11
TFDP2	1.75172e-17	-0.425217	0.295	0.439	7.41715e-13
THEGL	1.04294e-84	0.504501	0.238	0.002	4.41602e-80
THSD7A	2.62187e-10	-0.305143	0.466	0.575	1.11015e-05
THUMPD3-AS1	3.65636e-60	0.688975	0.586	0.343	1.54818e-55
TIMM23B	7.11972e-27	-0.384208	0.042	0.199	3.01463e-22
TIPARP	5.99571e-35	0.347917	0.474	0.205	2.5387e-30
TJP1	1.29541e-22	-0.290772	0.796	0.821	5.48504e-18
TLCD4	1.14035e-25	0.301413	0.423	0.197	4.82848e-21
TLK2	2.22979e-10	-0.262321	0.353	0.452	9.44139e-06
TLN2	6.71291e-33	0.566715	0.686	0.444	2.84238e-28
TMC4	7.73939e-62	0.530467	0.272	0.029	3.27701e-57
TMEM108	1.01513e-33	-0.692563	0.375	0.545	4.29828e-29
TMEM123	7.54975e-46	0.551245	0.588	0.297	3.19671e-41
TMEM132B	3.14663e-20	-0.338286	0.622	0.741	1.33235e-15
TMEM132C	4.77912e-16	-0.420292	0.251	0.276	2.02358e-11
TMEM135	3.99847e-14	-0.319234	0.485	0.589	1.69303e-09
TMEM164	1.86978e-12	-0.30874	0.376	0.463	7.917e-08
TMEM165	5.2801e-16	0.344206	0.489	0.327	2.2357e-11
TMEM232	1.78981e-13	-0.305722	0.555	0.634	7.57843e-09
TMEM241	6.40944e-12	-0.263067	0.265	0.251	2.71389e-07
TMEM260	2.58224e-08	-0.254751	0.208	0.275	0.00109337
TMEM47	1.99717e-29	0.346841	0.541	0.287	8.45641e-25
TMOD2	8.95206e-18	-0.405566	0.427	0.507	3.79048e-13
TMPRSS9	6.5107e-45	0.510678	0.213	0.026	2.75676e-40
TMTC1	5.87327e-87	1.15797	0.705	0.406	2.48686e-82
TNC	2.51716e-13	0.526626	0.542	0.414	1.06582e-08
TNRC6B	1.57249e-61	-0.560189	0.738	0.842	6.65824e-57
TNS3	8.53061e-30	-0.485214	0.414	0.638	3.61203e-25
TP53BP1	1.08591e-13	-0.316482	0.393	0.471	4.59797e-09
TP53BP2	2.80651e-30	0.430788	0.678	0.467	1.18833e-25
TPCN1	3.42515e-32	-0.54372	0.467	0.635	1.45028e-27
TPR	1.58632e-09	-0.298191	0.349	0.411	6.7168e-05
TPST1	1.2202e-15	0.310078	0.655	0.467	5.16655e-11
TPT1	4.63579e-47	0.556691	0.497	0.207	1.96289e-42
TRAF2	3.27688e-37	0.251665	0.282	0.068	1.3875e-32
TRAF3	2.79339e-20	0.325456	0.66	0.45	1.18278e-15
TRAF3IP2-AS1	1.69475e-14	-0.255116	0.614	0.652	7.1759e-10
TRAPPC12	2.72445e-11	-0.298565	0.36	0.451	1.15359e-06
TRAPPC9	4.42959e-19	-0.355806	0.498	0.615	1.87558e-14
TRIB1	6.89884e-78	0.546655	0.366	0.05	2.92111e-73
TRIM26	1.08113e-56	0.543586	0.45	0.143	4.57774e-52
TRIM69	8.02757e-33	0.386237	0.358	0.13	3.39904e-28
TRIO	2.76872e-88	1.0641	0.906	0.731	1.17233e-83
TRIP11	5.57959e-10	-0.310978	0.347	0.422	2.36251e-05
TRPC4AP	3.03019e-13	-0.285364	0.305	0.457	1.28304e-08
TRPM3	4.98473e-45	-0.746169	0.432	0.676	2.11063e-40
TSC1	1.2391e-12	-0.303423	0.293	0.376	5.2466e-08
TSC22D2	2.25976e-83	0.921052	0.839	0.586	9.56826e-79
TSHZ1	1.4299e-43	0.645946	0.542	0.269	6.05449e-39
TSPAN5	4.95523e-20	0.411229	0.735	0.545	2.09814e-15
TSPYL2	1.00491e-53	0.61709	0.363	0.096	4.25501e-49
TSPYL4	1.83449e-69	0.435208	0.352	0.052	7.7676e-65
TTC17	2.8093e-17	-0.373688	0.56	0.664	1.18951e-12
TTC28	1.49279e-22	-0.252876	0.779	0.812	6.32077e-18
TTC37	6.39823e-14	-0.296433	0.396	0.476	2.70914e-09
TTTY14	4.92523e-50	0.780207	0.77	0.574	2.08544e-45
TUBA1A	3.23536e-40	0.400221	0.49	0.2	1.36992e-35
TUBA4A	8.23148e-56	0.332726	0.288	0.041	3.48537e-51
TUBB2B	3.60613e-23	0.348371	0.484	0.264	1.52691e-18
TUBGCP2	6.17991e-16	-0.318642	0.199	0.326	2.6167e-11
TULP2	1.98646e-94	0.446505	0.274	0.004	8.41107e-90
TXNIP	1.21423e-23	-0.605608	0.129	0.303	5.14129e-19
TYW1	2.09815e-14	-0.29489	0.279	0.398	8.88399e-10
TYW3	1.36123e-15	0.372888	0.239	0.117	5.76372e-11
U2SURP	5.71762e-18	-0.33272	0.627	0.674	2.42095e-13
UAP1	3.10166e-21	0.282325	0.261	0.097	1.3133e-16
UBA6-AS1	1.04312e-18	-0.366387	0.493	0.499	4.41678e-14
UBAC2	3.41944e-13	-0.315286	0.326	0.455	1.44786e-08
UBB	5.16022e-122	1.40892	0.55	0.158	2.18494e-117
UBC	3.37811e-65	0.756556	0.72	0.366	1.43036e-60
UBE2D2	5.27224e-15	-0.329645	0.28	0.399	2.23237e-10
UBE2D3	2.56153e-120	1.23579	0.774	0.492	1.0846e-115
UBE2D3-AS1	3.23187e-43	0.318353	0.295	0.069	1.36844e-38
UBE2H	1.73558e-93	0.89082	0.816	0.529	7.3488e-89
UBE2W	2.39298e-28	0.299086	0.459	0.215	1.01323e-23
UBE4B	5.29806e-10	-0.263151	0.362	0.466	2.2433e-05
UBR1	3.34924e-14	0.317535	0.666	0.511	1.41813e-09
UBXN2A	8.70425e-16	0.428253	0.536	0.366	3.68555e-11
UFSP2	2.79982e-34	0.345841	0.407	0.159	1.1855e-29
UGGT2	4.48491e-12	-0.314996	0.441	0.549	1.899e-07
UNC5D	2.78082e-15	0.257496	0.607	0.421	1.17745e-10
UNC79	4.58487e-10	-0.273982	0.371	0.405	1.94133e-05
UPF3A	3.05009e-21	-0.393594	0.432	0.565	1.29147e-16
UQCRC2	1.14289e-15	-0.333954	0.363	0.462	4.83923e-11
USF3	3.79864e-40	0.536697	0.456	0.203	1.60842e-35
USP24	1.11023e-13	-0.303641	0.474	0.532	4.70096e-09
USP3	1.14805e-61	0.69896	0.681	0.419	4.86108e-57
USP38	8.31335e-44	0.373078	0.313	0.079	3.52004e-39
USP40	1.37475e-13	-0.310309	0.352	0.467	5.82095e-09
USP54	3.52874e-14	-0.311916	0.51	0.576	1.49414e-09
USP6NL	1.56396e-24	0.384388	0.48	0.254	6.62212e-20
USPL1	2.73516e-93	0.830022	0.539	0.157	1.15812e-88
UTRN	2.59174e-13	-0.296186	0.606	0.66	1.0974e-08
UVRAG	2.49043e-15	-0.294434	0.324	0.454	1.0545e-10
VAPA	2.62956e-26	0.33642	0.599	0.358	1.11341e-21
VAT1L	5.88861e-22	0.523256	0.282	0.109	2.49336e-17
VIM	7.80163e-68	0.841717	0.51	0.222	3.30336e-63
VPS13C	2.14594e-42	-0.514171	0.704	0.827	9.08633e-38
VPS13D	2.03463e-13	-0.310137	0.526	0.588	8.61504e-09
VPS45	2.59922e-20	-0.390894	0.371	0.539	1.10056e-15
VPS53	4.77081e-14	-0.312626	0.472	0.535	2.02006e-09
VTI1A	3.43429e-13	-0.272079	0.567	0.62	1.45415e-08
VWA8	4.5083e-22	-0.396081	0.419	0.624	1.9089e-17
WAC	3.21161e-15	0.289402	0.725	0.56	1.35986e-10
WARS2-AS1	7.29514e-26	0.253417	0.436	0.208	3.08891e-21
WASF3	1.33489e-15	-0.299337	0.611	0.667	5.65219e-11
WDFY3	2.97082e-21	-0.312115	0.723	0.752	1.25791e-16
WDPCP	7.64747e-10	-0.257844	0.484	0.58	3.23809e-05
WDR20	2.89824e-12	-0.27551	0.336	0.415	1.22717e-07
WDR49	8.09254e-13	-0.35747	0.433	0.515	3.42654e-08
WDR59	3.21674e-18	-0.355285	0.459	0.576	1.36203e-13
WDR60	6.071e-45	-0.604958	0.573	0.748	2.57058e-40
WDR7	2.7926e-11	-0.278631	0.409	0.533	1.18244e-06
WDR70	1.14669e-13	-0.341749	0.467	0.589	4.85529e-09
WDR73	4.94457e-31	0.539724	0.441	0.239	2.09363e-26
WHRN	3.19537e-64	0.594283	0.453	0.123	1.35298e-59
WHSC1L1	1.25618e-41	-0.394028	0	0.163	5.31893e-37
WIF1	1.84597e-20	-0.325738	0.283	0.246	7.81622e-16
WNK2	2.4615e-14	-0.355868	0.383	0.528	1.04225e-09
WNT5B	2.29438e-34	0.354047	0.293	0.081	9.71486e-30
WRN	3.316e-12	-0.252512	0.476	0.517	1.40406e-07
WSB1	2.12218e-24	-0.275577	0.653	0.656	8.98573e-20
WWC1	1.96893e-23	-0.422616	0.51	0.638	8.33686e-19
WWOX	9.69484e-66	-0.487668	0.839	0.941	4.10499e-61
XPA	1.26136e-15	-0.29253	0.195	0.33	5.34083e-11
XPO1	1.33819e-26	0.328376	0.803	0.629	5.66618e-22
XRN1	3.38872e-15	-0.261621	0.477	0.513	1.43485e-10
YAP1	3.04156e-31	0.403734	0.827	0.604	1.28786e-26
YARS	4.84513e-26	0.257575	0.386	0.168	2.05152e-21
YLPM1	2.56125e-11	-0.270864	0.376	0.436	1.08448e-06
YTHDC1	1.07938e-17	0.423512	0.585	0.404	4.57033e-13
YWHAG	1.47201e-67	0.576937	0.493	0.137	6.2328e-63
YWHAQ	1.23896e-28	0.329011	0.463	0.221	5.24599e-24
Z98742.4	1.59235e-73	0.35261	0.223	0.005	6.74234e-69
ZBTB11	1.6823e-23	0.259843	0.331	0.136	7.1232e-19
ZBTB38	4.53792e-16	0.285621	0.48	0.292	1.92144e-11
ZBTB7C	8.96889e-09	-0.259337	0.301	0.409	0.000379761
ZC3H11A	3.54982e-19	-0.279935	0.044	0.151	1.50307e-14
ZCCHC11	9.15008e-51	-0.618011	0	0.197	3.87433e-46
ZEB1	1.00114e-18	-0.337651	0.603	0.722	4.23903e-14
ZEB2	3.51116e-14	0.308618	0.705	0.543	1.4867e-09
ZER1	1.05814e-11	-0.29958	0.192	0.3	4.48039e-07
ZFAND2A	5.73468e-96	0.674712	0.355	0.03	2.42818e-91
ZFAND6	1.41208e-22	0.378572	0.702	0.507	5.97904e-18
ZFHX2	7.09719e-13	-0.271339	0.189	0.318	3.00509e-08
ZFP36	8.41106e-42	0.402839	0.321	0.08	3.56141e-37
ZFP36L1	2.12876e-33	0.364415	0.788	0.525	9.01358e-29
ZFYVE16	1.04573e-18	-0.348727	0.518	0.649	4.42783e-14
ZHX2	5.23877e-29	0.526776	0.896	0.77	2.2182e-24
ZHX3	1.96804e-64	-0.54508	0.77	0.869	8.33309e-60
ZKSCAN1	1.23551e-11	-0.272117	0.353	0.428	5.23138e-07
ZMAT1	1.2722e-18	-0.451559	0.448	0.626	5.38673e-14
ZMYM4	2.84171e-16	-0.350514	0.428	0.545	1.20324e-11
ZNF10	1.54983e-22	0.294292	0.406	0.195	6.5623e-18
ZNF24	7.0393e-37	0.502659	0.479	0.233	2.98058e-32
ZNF248	4.70332e-14	-0.329405	0.366	0.517	1.99148e-09
ZNF251	3.05383e-12	-0.274795	0.168	0.284	1.29305e-07
ZNF254	5.72564e-14	-0.308206	0.396	0.49	2.42435e-09
ZNF277	1.23918e-08	-0.275788	0.326	0.416	0.000524693
ZNF280D	1.78642e-33	-0.492841	0.44	0.641	7.56404e-29
ZNF292	7.13015e-21	-0.445866	0.443	0.627	3.01905e-16
ZNF326	2.96445e-14	0.268026	0.557	0.386	1.25521e-09
ZNF331	1.94897e-10	0.252199	0.296	0.173	8.25234e-06
ZNF346	1.08659e-13	-0.288356	0.218	0.332	4.60084e-09
ZNF423	1.43217e-14	-0.3597	0.414	0.543	6.06408e-10
ZNF516	1.1291e-124	1.25387	0.785	0.531	4.78082e-120
ZNF532	4.01651e-23	-0.445086	0.489	0.643	1.70067e-18
ZNF609	8.91186e-27	-0.375936	0.507	0.693	3.77346e-22
ZNF701	1.03643e-36	0.345582	0.365	0.124	4.38844e-32
ZNF710	3.85379e-12	-0.294527	0.204	0.314	1.63177e-07
ZNF721	1.16029e-10	-0.280068	0.384	0.493	4.91291e-06
ZNF75A	1.10263e-10	-0.258687	0.173	0.283	4.66875e-06
ZNF780B	1.26719e-13	-0.331803	0.379	0.446	5.36552e-09
ZNF800	1.41957e-19	0.271061	0.393	0.198	6.01075e-15
ZNF827	3.08305e-09	-0.28296	0.379	0.485	0.000130542
ZNF83	3.18799e-143	1.30509	0.759	0.404	1.34986e-138
ZNF91	1.02616e-17	-0.341577	0.489	0.556	4.34496e-13
ZNF98	7.86996e-33	-0.989988	0.316	0.54	3.3323e-28
ZRANB2	1.94309e-22	-0.36695	0.564	0.729	8.22745e-18
ZRANB3	2.01829e-10	-0.27394	0.238	0.34	8.54583e-06
ZSCAN5A	1.21257e-09	-0.284746	0.269	0.342	5.13425e-05
ZSWIM5	7.91256e-14	-0.318974	0.425	0.517	3.35034e-09
ZZZ3	2.1364e-30	-0.283087	0	0.12	9.04593e-26

## Sheet: Endo
GeneId	p_val	avg_logFC	pct.1	pct.2	p_val_adj
ABCG2	6.44127e-16	-1.25841	0.286	0.855	2.72736e-11			Up	351
ABHD3	1.74235e-32	1.93808	0.873	0.167	7.37746e-28			Down	361
ABLIM1	1.73255e-20	-1.35138	0.444	0.935	7.33597e-16			Total	712
AC005261.1	5.30409e-08	0.659056	0.476	0.109	0.00224586
AC005532.1	1.95938e-07	0.491359	0.238	0.007	0.00829643
AC015631.1	1.51986e-10	1.37284	0.46	0.065	6.4354e-06
AC016831.1	6.79827e-10	0.720032	0.333	0.014	2.87853e-05
AC016831.7	4.05589e-09	1.01979	0.556	0.261	0.000171734
AC018362.1	1.01731e-19	1.56425	0.683	0.138	4.30749e-15
AC022137.4	2.57444e-12	0.729992	0.444	0.029	1.09007e-07
AC022150.4	2.79987e-10	0.58346	0.333	0.014	1.18552e-05
AC025178.1	4.09375e-07	0.291169	0.175	0	0.0173338
AC027288.3	8.62897e-14	1.17653	0.429	0.014	3.65368e-09
AC087627.1	1.0639e-10	0.965259	0.381	0.022	4.50476e-06
AC087672.2	1.6223e-10	0.921665	0.365	0.022	6.86914e-06
AC092957.1	1.40979e-11	-1.58675	0	0.377	5.96935e-07
AC093675.1	2.65646e-10	0.705902	0.317	0.007	1.1248e-05
AC110611.1	7.96577e-11	0.741199	0.476	0.072	3.37287e-06
AC110611.2	1.16446e-10	0.784081	0.397	0.036	4.93055e-06
AC114757.1	2.35299e-14	1.58444	0.778	0.268	9.96305e-10
ACADM	4.04225e-07	-0.560988	0.016	0.304	0.0171157
ACKR1	2.72514e-08	-1.38893	0.19	0.196	0.00115388
ACSL4	6.37521e-07	0.843927	0.587	0.239	0.0269939
ACVRL1	8.28811e-07	-0.339793	0.032	0.312	0.0350935
ADAMTS6	9.08447e-07	-1.31723	0.079	0.37	0.0384655
ADAMTSL4-AS1	9.10382e-12	1.03564	0.444	0.051	3.85474e-07
ADD1	1.43143e-09	-0.947434	0.444	0.841	6.06096e-05
ADGRF3	1.11071e-10	0.938272	0.349	0.022	4.70297e-06
ADGRL3	1.17404e-09	-1.38114	0.111	0.514	4.97114e-05
ADK	1.12808e-07	-0.89558	0.159	0.565	0.00477651
AFF1	5.93822e-24	1.23773	0.952	0.819	2.51436e-19
AGAP1	8.78317e-12	-1.26133	0.333	0.754	3.71897e-07
AHCTF1	6.04452e-17	1.2708	0.794	0.37	2.55937e-12
AHSA1	1.97995e-13	1.08327	0.524	0.08	8.38351e-09
AKAP10	4.308e-09	-0.541143	0.079	0.493	0.000182409
AKAP9	1.96031e-07	-0.623794	0.302	0.71	0.00830035
AKT3	1.23394e-08	-0.589448	0.778	0.92	0.000522473
AL049629.1	4.64228e-27	1.70184	0.635	0	1.96564e-22
AL078604.4	2.44828e-25	2.09882	0.81	0.181	1.03665e-20
AL136115.2	2.80536e-08	0.458452	0.206	0	0.00118784
AL158152.1	5.21848e-11	0.846203	0.556	0.116	2.20961e-06
AL353135.2	4.09375e-07	0.268292	0.175	0	0.0173338
AL354836.1	2.28489e-08	0.717202	0.365	0.043	0.000967468
AL627171.2	3.00359e-12	0.832684	0.413	0.022	1.27178e-07
ALS2	6.43721e-07	-0.567551	0.063	0.37	0.0272564
ANKDD1B	5.47778e-07	0.455212	0.254	0.014	0.023194
ANKRD17	2.57174e-12	0.795664	0.873	0.855	1.08893e-07
ANKRD29	2.36197e-08	-0.689986	0.079	0.478	0.0010001
ANKRD36	2.6185e-07	-0.626116	0.111	0.493	0.0110872
ANKRD36B	9.82096e-08	-0.567202	0.032	0.37	0.00415839
ANKRD36C	1.13827e-10	1.591	0.651	0.384	4.81968e-06
ANKRD37	9.94607e-10	1.07321	0.619	0.196	4.21137e-05
ANO10	3.46857e-07	-0.805343	0.206	0.58	0.0146866
ANXA1	1.41217e-09	0.945849	0.492	0.21	5.9794e-05
AP000766.1	1.07801e-07	0.345748	0.19	0	0.0045645
AP000787.1	2.62548e-08	0.661981	0.46	0.087	0.00111168
AP001037.1	1.17603e-18	1.60764	0.619	0.065	4.97954e-14
AP5M1	5.81511e-08	0.761399	0.524	0.181	0.00246223
APBB2	1.40095e-08	-0.589046	0.619	0.928	0.000593191
APP	8.13613e-17	1.11577	0.984	0.906	3.445e-12
ARFGEF2	5.96899e-18	-1.11198	0.127	0.768	2.52739e-13
ARHGAP5	9.11484e-08	0.802983	0.667	0.355	0.00385941
ARID1B	1.21968e-07	-0.583609	0.635	0.935	0.00516438
ARMC8	1.35416e-10	-0.557916	0.063	0.507	5.73381e-06
ARNT2	3.4547e-11	-1.14185	0.206	0.696	1.46279e-06
ASCC3	6.09618e-09	-0.862543	0.19	0.623	0.000258125
ASPH	3.42631e-07	1.1212	0.54	0.478	0.0145077
ASRGL1	2.48366e-07	0.837592	0.651	0.341	0.0105163
ATAD2B	1.14559e-07	-0.707291	0.27	0.667	0.00485065
ATF3	5.68353e-08	0.684422	0.333	0.043	0.00240652
ATF4	1.17526e-06	0.555042	0.381	0.08	0.0497629
ATP10A	2.68845e-21	-1.78308	0.556	0.942	1.13834e-16
ATP11A	1.25638e-14	1.26302	0.873	0.63	5.31978e-10
ATP13A3	7.63454e-07	0.769361	0.635	0.449	0.0323262
ATP2C1	2.64515e-07	1.05584	0.698	0.529	0.0112001
ATP5F1B	9.02124e-15	1.01186	0.714	0.159	3.81978e-10
ATP7B	4.33483e-07	-0.769706	0.063	0.406	0.0183545
ATP8B1	1.00125e-06	-0.967801	0.143	0.493	0.0423949
ATP9B	3.93821e-12	-0.8367	0.143	0.659	1.66752e-07
ATXN10	1.65962e-10	-0.886	0.111	0.587	7.02718e-06
AUTS2	8.05528e-08	-0.953341	0.492	0.833	0.00341077
AZIN1	9.08424e-07	0.809105	0.429	0.145	0.0384645
BACE2	2.66269e-09	1.11619	0.794	0.623	0.000112744
BAG3	4.34483e-35	2.59679	0.857	0.145	1.83969e-30
BANP	1.03524e-06	0.578756	0.54	0.174	0.0438343
BAZ1A	1.58015e-07	0.825105	0.587	0.341	0.00669068
BBS2	1.60115e-07	-0.452401	0	0.246	0.00677958
BCAS3	2.3391e-07	-0.664047	0.365	0.754	0.00990422
BCKDHB	9.54666e-08	-0.809823	0.048	0.399	0.00404225
BCL10	3.3454e-08	0.796261	0.397	0.08	0.00141651
BCL6	1.39161e-13	1.31919	0.603	0.174	5.89236e-09
BCLAF1	1.13734e-08	0.806177	0.651	0.478	0.000481575
BRE	4.93829e-09	-1.02572	0	0.297	0.000209097
BSG	5.12347e-08	-1.01109	0.302	0.717	0.00216938
BTNL9	2.52285e-10	-0.954524	0.19	0.659	1.06822e-05
C10orf11	3.68322e-08	-1.74846	0	0.268	0.00155955
C11orf91	2.12288e-07	0.695333	0.286	0.022	0.0089887
C17orf67	2.52569e-08	0.752595	0.556	0.159	0.00106943
C20orf194	5.86819e-09	-0.733764	0.063	0.471	0.000248471
C22orf34	3.7035e-13	-1.27499	0.286	0.761	1.56814e-08
C2CD4B	1.0156e-07	0.694024	0.349	0.043	0.00430027
C4orf47	2.63158e-25	1.99783	0.651	0.014	1.11426e-20
C7orf50	5.9044e-20	1.45877	0.778	0.152	2.50004e-15
C9orf3	4.19398e-07	-0.801001	0	0.232	0.0177582
CACYBP	3.01151e-22	1.67973	0.698	0.094	1.27513e-17
CALCRL	2.03595e-07	0.958481	0.714	0.543	0.00862064
CAMK2D	8.91441e-09	0.76839	0.746	0.674	0.000377454
CAP2	7.06438e-14	1.47743	0.508	0.051	2.9912e-09
CARD8	4.91468e-10	-0.73604	0.127	0.594	2.08097e-05
CASP1	1.47015e-08	0.778844	0.302	0.022	0.00062249
CASP4	8.71784e-07	0.656473	0.508	0.29	0.0369131
CASP5	3.20013e-10	0.928659	0.317	0.007	1.355e-05
CCDC194	7.20959e-09	0.479311	0.222	0	0.000305268
CCDC68	1.31684e-07	-0.588583	0.095	0.478	0.00557576
CCDC88C	2.98705e-07	-0.587144	0.048	0.384	0.0126478
CCN2	8.4525e-11	1.16671	0.571	0.116	3.57896e-06
CCND3	2.31702e-07	-0.733429	0.222	0.609	0.00981073
CCNL1	4.16832e-07	0.681716	0.778	0.601	0.0176495
CCNY	5.3892e-14	-1.04291	0.667	0.935	2.2819e-09
CCSER2	7.87782e-14	-0.943268	0.175	0.746	3.33563e-09
CCT3	1.27506e-10	0.83739	0.635	0.21	5.39887e-06
CCT4	5.02641e-12	0.940508	0.587	0.297	2.12828e-07
CCT5	1.57581e-09	0.837733	0.571	0.188	6.67232e-05
CD2AP	7.64194e-08	-0.685158	0.317	0.739	0.00323575
CD59	1.36903e-07	0.699702	0.841	0.572	0.00579673
CDRT1	1.3741e-30	2.08261	0.698	0	5.81822e-26
CEP192	7.46301e-08	-0.610762	0.095	0.486	0.00315999
CFAP161	2.29774e-11	1.07778	0.587	0.152	9.72911e-07
CGAS	4.8644e-18	1.3349	0.651	0.087	2.05968e-13
CHD9	1.35755e-10	-0.799235	0.238	0.732	5.74812e-06
CHIC2	2.81796e-19	1.17864	0.73	0.536	1.19318e-14
CHN1	9.98828e-08	-0.678423	0.175	0.587	0.00422924
CHORDC1	1.1678e-51	2.78006	0.825	0.268	4.9447e-47
CHRNA5	6.44189e-07	0.56	0.238	0.014	0.0272762
CKS2	1.07801e-07	0.339638	0.19	0	0.0045645
CLASP2	5.1633e-12	-1.00343	0.254	0.761	2.18625e-07
CLIC2	2.748e-31	1.72998	0.825	0.29	1.16356e-26
CLK1	5.95468e-15	0.894545	0.746	0.522	2.52133e-10
CNKSR3	1.71524e-08	1.02876	0.635	0.478	0.000726267
CNST	6.72753e-08	0.888752	0.603	0.355	0.00284857
CNTLN	2.80892e-10	-0.875321	0.079	0.536	1.18935e-05
COL4A2	1.38276e-07	0.828332	0.619	0.522	0.00585487
COPA	1.98327e-12	0.988314	0.746	0.471	8.39756e-08
CPEB4	2.36984e-07	0.769131	0.73	0.384	0.0100344
CPQ	3.97455e-10	-0.743983	0.016	0.391	1.6829e-05
CRADD	9.96878e-09	-1.10063	0.143	0.543	0.000422098
CRIM1	2.8072e-11	0.852242	0.937	0.826	1.18863e-06
CSF1	5.27634e-07	0.620112	0.413	0.109	0.0223411
CUEDC1	2.32852e-07	-0.517888	0.016	0.319	0.00985941
CWF19L2	1.20376e-37	1.993	0.905	0.435	5.09695e-33
CXCL8	1.05728e-07	0.754133	0.238	0.007	0.00447674
CXorf36	3.68322e-08	-0.844672	0	0.268	0.00155955
CYTH1	4.7629e-09	0.709528	0.81	0.768	0.000201671
CYTOR	8.59303e-09	0.907091	0.429	0.065	0.000363846
CYYR1	4.66506e-07	-1.03268	0.127	0.486	0.0197528
DAP	9.42379e-10	-0.481495	0.032	0.391	3.99022e-05
DDHD2	1.26113e-10	-0.560491	0	0.348	5.3399e-06
DDX17	5.70569e-08	-0.595852	0.667	0.87	0.0024159
DDX21	6.72861e-08	0.753287	0.603	0.254	0.00284903
DDX3Y	3.08113e-09	0.787305	0.714	0.391	0.000130461
DDX5	5.5188e-11	0.638562	0.905	0.855	2.33677e-06
DDX60L	2.31687e-08	-0.732114	0.079	0.478	0.000981008
DECR1	1.44361e-08	-0.662318	0.016	0.355	0.000611255
DEDD2	1.10125e-06	0.55218	0.333	0.058	0.046629
DENND1A	9.12489e-07	-0.524646	0.619	0.913	0.0386366
DENND4A	2.86427e-11	0.92221	0.81	0.659	1.21279e-06
DENND4C	1.50348e-07	-0.662179	0.365	0.754	0.00636604
DENND6A	2.36874e-07	-0.67683	0.063	0.413	0.0100297
DHDH	4.09375e-07	0.386464	0.175	0	0.0173338
DHRSX	1.14497e-09	-0.868833	0.079	0.507	4.84804e-05
DNAJA1	1.15986e-37	2.09915	0.873	0.377	4.9111e-33
DNAJA4	2.32408e-20	1.53688	0.667	0.065	9.8406e-16
DNAJB1	2.11752e-37	3.41516	0.873	0.065	8.96599e-33
DNAJB4	1.31307e-23	1.55109	0.73	0.116	5.55978e-19
DNAJB6	2.70432e-39	1.81835	0.889	0.536	1.14506e-34
DNM3	7.87916e-08	-1.05699	0.492	0.761	0.0033362
DNTTIP2	3.84957e-09	0.822013	0.46	0.109	0.000162999
DOCK1	6.12516e-16	-1.12397	0.476	0.891	2.59351e-11
DOCK4	4.19635e-19	1.60772	0.952	0.754	1.77682e-14
DPH6	2.48493e-07	-0.729324	0.032	0.355	0.0105217
DYM	1.27513e-10	-0.776743	0.349	0.804	5.39914e-06
EBF1	1.85781e-09	-1.30796	0.54	0.819	7.86632e-05
EEFSEC	2.74889e-09	-0.755308	0.016	0.377	0.000116393
EHBP1	3.59541e-07	-0.778385	0.222	0.594	0.0152237
EIF1	5.31903e-07	0.860089	0.683	0.464	0.0225218
EIF4G3	9.89939e-08	-0.658893	0.54	0.877	0.0041916
EIF5	4.20912e-17	1.30525	0.762	0.254	1.78222e-12
ELOC	1.55623e-19	1.36953	0.698	0.101	6.5894e-15
ELOVL5	2.19164e-21	1.20554	0.762	0.471	9.27984e-17
EML1	8.55805e-21	-1.43469	0.016	0.667	3.62365e-16
ENSA	8.70222e-07	0.769325	0.667	0.428	0.0368469
ENTPD1	7.1392e-09	-0.895566	0.127	0.565	0.000302288
EPC1	9.08339e-07	-0.654866	0.444	0.775	0.0384609
EPN2	9.64846e-16	-1.08975	0.175	0.768	4.08535e-11
EPS15	3.86629e-14	-0.752968	0.143	0.717	1.63707e-09
ERBB2IP	6.03198e-08	-0.773897	0	0.261	0.00255406
ERC1	7.90232e-07	-0.662284	0.492	0.833	0.03346
ERG	1.54227e-10	0.746227	0.968	0.906	6.53026e-06
ESYT2	1.69544e-09	-0.923836	0.651	0.913	7.17882e-05
EXD3	4.19398e-07	-0.471614	0	0.232	0.0177582
EXOC4	3.16848e-14	-1.21142	0.349	0.819	1.3416e-09
EXOC6B	2.99122e-07	-0.683027	0.651	0.92	0.0126654
FAM107B	3.32869e-20	1.67486	0.714	0.13	1.40943e-15
FAM120B	5.82552e-11	-0.843203	0.159	0.652	2.46664e-06
FAM155A	4.49819e-12	-2.18653	0.175	0.652	1.90462e-07
FAM168A	7.4084e-08	-0.767845	0.063	0.435	0.00313687
FAM172A	1.10021e-09	-0.797726	0.397	0.819	4.6585e-05
FAM210A	8.17543e-08	1.01379	0.46	0.145	0.00346164
FAM241A	8.1429e-14	1.3737	0.603	0.094	3.44786e-09
FAXDC2	1.40659e-10	-0.74042	0.079	0.543	5.9558e-06
FBXO11	1.54504e-11	0.850793	0.905	0.638	6.542e-07
FERMT3	1.81082e-14	0.623402	0.365	0	7.66739e-10
FGD5	1.50038e-14	-0.959609	0.127	0.696	6.35291e-10
FKBP4	6.35363e-26	1.60492	0.762	0.058	2.69025e-21
FMNL2	5.73015e-10	1.10738	0.714	0.399	2.42626e-05
FMR1	1.08468e-06	-0.347089	0	0.217	0.0459275
FNBP4	1.03114e-07	-0.536921	0.19	0.609	0.00436604
FOSL2	3.93657e-11	0.974785	0.762	0.355	1.66682e-06
FOXP1	6.26049e-12	-0.952181	0.73	0.942	2.65082e-07
FTL	7.41039e-12	1.37767	0.683	0.442	3.13771e-07
FTO	3.04949e-08	-0.825602	0.27	0.703	0.00129122
FTX	3.27274e-11	-0.98269	0.619	0.906	1.38574e-06
FUT8	1.36914e-08	-0.517087	0.254	0.696	0.000579721
FXR1	1.18859e-21	1.1659	0.905	0.63	5.03271e-17
G3BP1	2.28173e-11	0.811853	0.714	0.457	9.66132e-07
GATAD1	1.67437e-07	-0.412993	0.048	0.391	0.00708962
GCNA	3.50281e-15	1.27076	0.571	0.065	1.48316e-10
GIMAP7	3.97488e-09	-0.43426	0.063	0.413	0.000168305
GIPC2	7.65089e-13	1.27682	0.603	0.138	3.23954e-08
GJA1	3.21768e-08	0.892638	0.587	0.21	0.00136243
GLIS3	1.18908e-08	1.04215	0.825	0.572	0.000503479
GLS	2.07072e-13	1.18104	0.762	0.616	8.76784e-09
GMDS-AS1	1.60115e-07	-0.920649	0	0.246	0.00677958
GPBP1	4.33419e-21	1.15277	0.921	0.674	1.83518e-16
GPCPD1	9.82001e-18	-2.27809	0.317	0.841	4.15799e-13
GPR89A	4.89727e-08	0.759445	0.476	0.101	0.0020736
GPR89B	1.42264e-10	0.904671	0.508	0.109	6.02373e-06
GSAP	9.84427e-08	-0.411015	0	0.254	0.00416826
HABP4	1.00647e-08	-0.39507	0.016	0.312	0.000426158
HAUS2	6.21678e-18	1.26616	0.651	0.087	2.63231e-13
HEATR5B	5.15087e-08	-0.703664	0.063	0.435	0.00218098
HEG1	1.46221e-20	-1.42206	0.254	0.848	6.19128e-16
HERC1	9.70088e-08	-0.511456	0.286	0.71	0.00410755
HERC2	1.17538e-11	0.793814	0.921	0.92	4.97679e-07
HERPUD1	1.36983e-10	-1.16704	0.444	0.826	5.80015e-06
HGSNAT	1.11593e-11	-0.692581	0.032	0.478	4.72506e-07
HIBCH	5.68039e-46	2.30637	0.905	0.464	2.40519e-41
HIF3A	6.06772e-11	-0.696283	0.111	0.601	2.56919e-06
HIPK1	1.17876e-11	1.02245	0.571	0.152	4.99112e-07
HIST1H1E	4.19398e-07	-0.504761	0	0.232	0.0177582
HLCS	1.00042e-08	-0.812909	0.063	0.464	0.000423596
HLF	4.13497e-09	-1.00589	0.159	0.587	0.000175083
HMGB1	7.77524e-20	1.29249	0.889	0.58	3.29219e-15
HNRNPA2B1	6.04736e-21	1.04305	0.921	0.819	2.56057e-16
HNRNPF	3.98583e-07	0.644825	0.619	0.29	0.0168768
HNRNPU	3.2793e-31	1.59814	0.873	0.652	1.38852e-26
HPCAL1	3.64819e-07	-0.689554	0.238	0.638	0.0154472
HSP90AA1	9.36311e-46	2.80004	0.984	0.609	3.96453e-41
HSP90AB1	5.56422e-32	2.05555	0.905	0.667	2.356e-27
HSPA1A	3.07586e-26	2.60779	0.921	0.406	1.30238e-21
HSPA1B	5.12137e-35	3.1576	0.937	0.29	2.16849e-30
HSPA1L	2.73912e-11	0.61385	0.286	0	1.1598e-06
HSPA4L	7.60108e-35	2.30044	0.825	0.116	3.21845e-30
HSPA6	4.48258e-22	2.70386	0.587	0.007	1.89801e-17
HSPA8	2.8468e-17	1.72069	0.778	0.486	1.20539e-12
HSPA9	7.77839e-08	0.716951	0.524	0.225	0.00329352
HSPB1	7.26545e-23	1.91421	0.873	0.326	3.07634e-18
HSPD1	1.8496e-56	3.45507	0.905	0.232	7.83156e-52
HSPE1	9.23853e-34	2.41982	0.841	0.152	3.91178e-29
HSPH1	3.45368e-49	3.60426	0.968	0.254	1.46236e-44
HTT	1.14355e-06	-0.482583	0.095	0.435	0.0484204
HYAL2	1.57555e-08	-0.743388	0.016	0.355	0.000667118
IBTK	2.10633e-10	-0.683153	0.016	0.413	8.9186e-06
ICA1	2.48844e-10	-0.531463	0.063	0.493	1.05365e-05
ID1	4.47341e-07	-0.841589	0.175	0.529	0.0189413
IER5	2.65449e-10	0.988543	0.413	0.043	1.12396e-05
IFI16	2.30422e-15	1.10841	0.873	0.58	9.75652e-11
IFI44	6.00109e-09	-0.676052	0.095	0.522	0.000254098
IFI44L	2.24394e-07	-0.718482	0.159	0.558	0.0095013
IFRD1	5.94028e-07	0.744886	0.619	0.37	0.0251523
IGF1R	9.01276e-08	-0.563479	0.857	0.949	0.00381618
IL3RA	4.66537e-11	1.07838	0.73	0.312	1.97541e-06
IL4R	3.2439e-07	-1.24353	0.254	0.565	0.0137353
IMMP2L	1.90529e-10	-1.25901	0.317	0.761	8.06736e-06
IMMT	3.97692e-07	-0.625938	0.048	0.377	0.0168391
INPP5A	3.46314e-08	0.87083	0.683	0.413	0.00146636
INPP5D	2.21648e-12	-0.819454	0.127	0.659	9.38503e-08
INTS8	1.76749e-09	-0.527176	0	0.312	7.4839e-05
IQGAP1	9.76951e-07	-0.652405	0.444	0.754	0.0413661
IRAK3	4.37345e-07	-0.813443	0.302	0.696	0.018518
ITCH	3.01853e-07	-0.655638	0.317	0.681	0.0127811
ITFG1	1.00043e-12	-0.9891	0.175	0.717	4.23601e-08
ITGB1	3.04754e-08	0.675797	0.825	0.725	0.00129039
ITM2A	1.05028e-06	-0.529166	0.365	0.746	0.0444712
ITM2B	8.77732e-08	-0.730901	0.381	0.775	0.00371649
ITPRID2	4.39573e-12	0.982639	0.746	0.37	1.86124e-07
JMJD6	1.98884e-07	0.602336	0.381	0.065	0.00842114
JUN	1.17149e-10	0.925287	0.714	0.514	4.96031e-06
KAT6B	1.93092e-07	-0.715724	0.063	0.42	0.00817589
KCTD8	2.30781e-11	1.45091	0.714	0.442	9.77175e-07
KDM5A	5.25711e-13	1.00336	0.746	0.428	2.22596e-08
KIAA1109	4.89994e-07	-0.50947	0.413	0.79	0.0207473
KIAA1324L	6.2001e-09	-0.647047	0.048	0.428	0.000262524
KIAA1462	1.60115e-07	-0.905693	0	0.246	0.00677958
KIAA1671	4.99998e-11	-0.689026	0.127	0.616	2.11709e-06
KIF2A	4.42112e-16	1.3145	0.587	0.29	1.87199e-11
KLC1	7.04042e-11	-0.666831	0.19	0.696	2.98106e-06
KLHL2	1.47868e-08	-0.609419	0.159	0.594	0.000626103
KLHL5	5.55737e-11	-1.04679	0.222	0.71	2.3531e-06
KTN1	8.06726e-18	0.945685	0.873	0.819	3.41584e-13
LAMA3	6.93751e-10	-1.05088	0.143	0.609	2.93748e-05
LARP4	1.30909e-09	0.775878	0.619	0.428	5.54293e-05
LATS2	9.5119e-07	0.703263	0.635	0.348	0.0402753
LCA5	4.29983e-07	0.832649	0.508	0.217	0.0182063
LCLAT1	2.42945e-09	-0.260854	0.016	0.268	0.000102868
LDLR	3.19014e-08	1.01001	0.54	0.21	0.00135077
LDLRAD4	3.89415e-08	-0.687411	0.238	0.674	0.00164886
LEF1	8.25043e-17	-1.51095	0.397	0.826	3.4934e-12
LHFP	8.20659e-09	-2.10233	0	0.29	0.000347484
LIFR	9.92189e-07	-0.80114	0.349	0.717	0.0420113
LIMS2	2.71203e-10	-0.809843	0.206	0.688	1.14833e-05
LINC00342	5.41765e-08	1.15261	0.46	0.145	0.00229394
LINC00472	9.56484e-12	1.10622	0.889	0.652	4.04994e-07
LINC00862	2.30567e-13	1.29577	0.444	0.043	9.76267e-09
LINC00880	2.21513e-14	0.826543	0.413	0.007	9.37929e-10
LINC00969	1.08468e-06	-0.533343	0	0.217	0.0459275
LINC01515	1.45125e-07	-0.67574	0.016	0.312	0.00614487
LINC02185	4.02936e-07	0.677068	0.476	0.123	0.0170611
LINC02798	1.99657e-12	1.04781	0.397	0.014	8.45387e-08
LITAF	4.9279e-08	0.862507	0.556	0.188	0.00208657
LMBRD1	7.93024e-09	-0.471227	0.048	0.391	0.000335782
LMCD1	1.40049e-08	-0.740992	0.079	0.486	0.000592997
LNPEP	3.1507e-07	-0.649912	0.111	0.464	0.0133407
LRBA	1.20147e-14	-1.09975	0.254	0.804	5.08726e-10
LRRC8B	1.66735e-07	0.950076	0.476	0.239	0.00705988
LSMEM1	1.37754e-07	0.615768	0.349	0.043	0.00583277
LUZP1	5.97085e-07	0.677421	0.794	0.536	0.0252818
LY96	2.36467e-20	1.60998	0.667	0.123	1.00125e-15
LYST	5.77569e-12	-1.23656	0.27	0.746	2.44554e-07
MAFF	1.63721e-20	1.21944	0.698	0.065	6.93225e-16
MAML3	7.41521e-11	-1.29483	0.063	0.5	3.13975e-06
MAMSTR	2.19097e-07	0.732337	0.238	0.007	0.00927701
MAP3K13	7.29474e-07	0.955194	0.492	0.268	0.0308874
MAP3K5	3.95774e-08	-0.90088	0.159	0.58	0.00167579
MARCH3	2.90701e-10	1.13908	0.683	0.283	1.23089e-05
MBD5	3.97317e-09	-0.838459	0.492	0.848	0.000168232
MBNL1	5.05182e-20	1.31267	0.968	0.913	2.13904e-15
MBOAT7	1.89959e-13	1.19286	0.476	0.043	8.04324e-09
MCF2L	6.61558e-08	0.549877	0.714	0.717	0.00280117
MCL1	1.09917e-15	1.22664	0.778	0.362	4.6541e-11
MCTP1	1.45231e-10	2.11821	0.73	0.471	6.14939e-06
MCU	1.59313e-09	0.914052	0.81	0.449	6.74561e-05
MECOM	4.54536e-14	-0.815868	0.778	0.957	1.9246e-09
MEF2A	4.69141e-09	-0.708125	0.619	0.913	0.000198644
MFSD2A	1.91297e-07	-0.77101	0.159	0.551	0.0080999
MGEA5	1.35866e-08	-0.714054	0	0.283	0.000575285
MIB1	2.04412e-21	1.31824	0.873	0.428	8.65522e-17
MICU3	6.78037e-09	-0.699916	0.016	0.37	0.000287094
MIDN	6.27734e-09	1.00354	0.635	0.254	0.000265795
MIR222HG	8.2259e-07	0.862757	0.492	0.152	0.0348301
MIRLET7BHG	2.83186e-07	-0.667682	0.254	0.638	0.0119906
MKL1	9.84427e-08	-0.614565	0	0.254	0.00416826
MKL2	4.93829e-09	-1.58313	0	0.297	0.000209097
MLKL	5.06692e-18	1.70662	0.698	0.239	2.14543e-13
MLLT10	1.08076e-14	-1.01345	0.19	0.761	4.57616e-10
MLLT4	8.20659e-09	-1.03726	0	0.29	0.000347484
MNAT1	1.40404e-08	-0.701778	0.159	0.594	0.000594501
MOB4	1.40351e-42	2.59856	0.889	0.152	5.94273e-38
MON2	1.10204e-06	-0.656682	0.286	0.652	0.0466627
MORF4L2	1.80044e-11	0.813407	0.714	0.239	7.62343e-07
MPDZ	8.43953e-07	0.718072	0.825	0.529	0.0357347
MPZL3	1.0201e-07	0.756107	0.333	0.036	0.00431931
MRPL18	2.1964e-08	0.748304	0.476	0.109	0.00093
MRPS6	2.28522e-12	1.05488	0.714	0.21	9.67607e-08
MSN	8.39153e-09	0.747816	0.841	0.558	0.000355314
MSX1	6.20783e-09	0.812266	0.365	0.036	0.000262852
MT1E	4.91603e-07	-0.726491	0.048	0.37	0.0208155
MTERF1	4.19398e-07	-0.474623	0	0.232	0.0177582
MTHFD1L	1.22591e-10	1.08703	0.762	0.341	5.19076e-06
MTM1	7.77989e-09	-0.804936	0.032	0.406	0.000329416
MTR	8.30281e-08	-0.669791	0.032	0.37	0.00351558
MTSS1	9.38651e-07	-0.846732	0.238	0.58	0.0397444
MTUS1	1.18766e-09	-0.745858	0.476	0.877	5.02878e-05
MVB12B	8.45189e-08	-0.745183	0.016	0.333	0.0035787
MX1	9.2888e-08	-0.522787	0.063	0.413	0.00393307
MYCBP2	8.4021e-09	-0.782705	0.397	0.775	0.000355762
MYCT1	4.8526e-10	0.993261	0.571	0.362	2.05469e-05
MYEF2	9.40301e-08	-0.69469	0.063	0.42	0.00398142
MYO6	1.64919e-08	-0.818256	0.317	0.717	0.000698298
MYRIP	1.03041e-17	-1.33146	0.571	0.928	4.36296e-13
NAA16	1.23253e-07	0.706922	0.667	0.435	0.00521877
NABP1	2.63533e-08	0.811392	0.333	0.029	0.00111585
NBAS	1.10826e-06	-0.413148	0.238	0.609	0.046926
NBEA	3.01792e-07	-0.693213	0.095	0.464	0.0127785
NCOA1	1.44783e-11	-0.945654	0.635	0.935	6.13038e-07
NECTIN2	3.47083e-12	1.09244	0.667	0.225	1.46962e-07
NEK10	1.0783e-12	1.03131	0.476	0.065	4.56573e-08
NEK3	1.29463e-12	-0.864169	0.016	0.478	5.48174e-08
NEMF	3.08423e-08	-0.747158	0.143	0.558	0.00130593
NET1	7.31164e-07	-0.632464	0.222	0.616	0.030959
NFASC	4.19398e-07	-0.425103	0	0.232	0.0177582
NFE2L2	7.45004e-09	0.64973	0.81	0.652	0.000315449
NFE2L3	5.08233e-13	0.656413	0.413	0.014	2.15196e-08
NFIA	1.55473e-07	-0.564958	0.508	0.877	0.00658304
NFIL3	3.50567e-13	0.946721	0.603	0.167	1.48437e-08
NHLRC2	3.20528e-10	-0.794724	0.079	0.529	1.35718e-05
NHS	8.79273e-08	-0.98624	0.016	0.333	0.00372302
NKRF	7.06828e-10	0.702923	0.429	0.051	2.99285e-05
NKTR	3.29426e-13	-0.988309	0.444	0.87	1.39486e-08
NLRP1	4.6841e-08	-0.577744	0.079	0.464	0.00198334
NOP58	4.33901e-17	1.17349	0.73	0.297	1.83722e-12
NPIPB4	7.67089e-07	-0.865201	0.095	0.42	0.0324801
NR3C2	4.39447e-08	-0.814349	0.365	0.783	0.00186071
NR4A1	9.47531e-09	0.873558	0.746	0.312	0.000401203
NRIP1	8.42914e-12	1.26372	0.73	0.428	3.56907e-07
NSRP1	4.76025e-08	-0.753966	0.143	0.558	0.00201558
NT5DC1	4.53905e-07	-0.753088	0.079	0.435	0.0192192
NUCB1	1.7021e-08	0.886751	0.54	0.188	0.000720701
NUDC	7.3384e-11	0.843053	0.556	0.159	3.10722e-06
NUDT4	1.86055e-15	1.40527	0.635	0.116	7.87793e-11
NUFIP2	1.5716e-22	1.32939	0.825	0.478	6.65447e-18
NUP133	7.33524e-07	-0.27919	0.048	0.319	0.0310589
OAZ1	4.78722e-08	0.846564	0.54	0.225	0.002027
OPA3	1.47215e-17	1.73751	0.746	0.188	6.23339e-13
OPHN1	1.74963e-10	-0.73021	0.063	0.514	7.40828e-06
OSBPL1A	4.02583e-07	0.785657	0.587	0.399	0.0170462
OSBPL3	3.0234e-09	1.00941	0.508	0.109	0.000128017
OXR1	1.70058e-09	-0.922047	0.127	0.558	7.20059e-05
P4HA1	4.94298e-19	1.52608	0.825	0.362	2.09296e-14
P4HA2	6.95622e-15	1.17533	0.571	0.109	2.9454e-10
PAK4	4.19398e-07	-0.454272	0	0.232	0.0177582
PALD1	9.70823e-07	-0.32161	0.143	0.478	0.0411066
PALM2-AKAP2	4.99172e-22	1.76996	0.937	0.399	2.11359e-17
PALMD	3.12541e-16	-1.16926	0.111	0.725	1.32336e-11
PAM	6.74637e-08	-0.834577	0.444	0.812	0.00285655
PAPD4	6.75519e-07	-0.584181	0	0.225	0.0286028
PAPOLA	5.88532e-10	0.682423	0.762	0.652	2.49196e-05
PARD3B	5.28659e-10	-1.05745	0.143	0.587	2.23845e-05
PARD6G-AS1	5.31816e-12	0.968038	0.381	0.014	2.25182e-07
PARK2	6.75519e-07	-0.863038	0	0.225	0.0286028
PARN	3.99288e-07	-0.586322	0.048	0.37	0.0169066
PARVB	4.9297e-09	0.910143	0.794	0.652	0.000208734
PBX1	1.08937e-07	-0.741498	0.159	0.565	0.00461259
PCAT19	1.76672e-09	0.919092	0.667	0.399	7.48065e-05
PCNX	1.60115e-07	-0.731001	0	0.246	0.00677958
PDCD4	8.73427e-10	-0.974785	0.175	0.616	3.69826e-05
PDZD2	1.54621e-17	1.2805	0.905	0.783	6.54697e-13
PECAM1	1.58378e-14	-1.20073	0.444	0.884	6.70605e-10
PGK1	1.73244e-07	0.746773	0.683	0.341	0.0073355
PGM5	1.21739e-13	-1.36795	0.143	0.688	5.15468e-09
PHKB	6.40808e-21	-1.34771	0.206	0.855	2.71331e-16
PHYKPL	6.74554e-07	-0.624016	0.159	0.536	0.0285619
PICALM	1.04674e-16	0.78669	0.952	0.949	4.43209e-12
PKD2	1.90725e-09	-0.819443	0.048	0.457	8.07566e-05
PLAUR	9.48985e-10	0.835793	0.46	0.072	4.01819e-05
PLCB4	3.52431e-08	-0.943572	0.476	0.833	0.00149226
PLCG2	3.45389e-17	1.04124	0.905	0.63	1.46245e-12
PLEKHB2	4.92867e-08	0.68451	0.476	0.123	0.0020869
PLEKHG1	8.26004e-24	1.44459	0.937	0.891	3.49747e-19
PLLP	5.99568e-10	-0.45604	0.048	0.42	2.53869e-05
PLOD2	1.0752e-06	1.35289	0.492	0.275	0.045526
PLPP1	6.8616e-09	-1.76414	0.365	0.761	0.000290534
PLPPR4	4.25588e-09	-0.967549	0.032	0.413	0.000180202
PLSCR2	2.82243e-21	1.42941	0.571	0.007	1.19507e-16
PLSCR4	2.78256e-12	1.08891	0.762	0.486	1.17819e-07
PLVAP	1.54113e-12	0.748998	0.317	0	6.52545e-08
PNLDC1	6.46709e-28	1.37536	0.651	0	2.73829e-23
PNP	3.28828e-07	0.649318	0.397	0.08	0.0139233
POLG2	3.3609e-09	0.806346	0.508	0.138	0.000142307
POU2F2	1.49695e-12	1.17109	0.444	0.029	6.3384e-08
PPID	1.97919e-07	0.701939	0.429	0.13	0.00838028
PPIP5K2	8.62398e-07	-0.538555	0.079	0.42	0.0365156
PPP1R15A	1.49006e-18	1.6058	0.651	0.138	6.30921e-14
PPP2CB	3.14449e-14	1.01845	0.73	0.268	1.33144e-09
PPP3CC	2.60643e-17	-1.14251	0.095	0.717	1.10362e-12
PPP3R1	2.27327e-08	0.928631	0.746	0.341	0.000962548
PRELID2	3.91807e-11	-1.16354	0.095	0.58	1.65899e-06
PRICKLE2	4.20396e-09	-1.00551	0.413	0.804	0.000178004
PRKACB	1.41542e-14	1.29776	0.794	0.449	5.99318e-10
PRKD2	1.05467e-07	0.851691	0.54	0.239	0.00446569
PRNP	2.8111e-14	1.3068	0.651	0.159	1.19027e-09
PROM1	6.17334e-07	-0.826737	0.063	0.384	0.0261391
PRR29-AS1	7.20959e-09	0.518299	0.222	0	0.000305268
PRSS23	1.69267e-10	-0.93666	0.063	0.514	7.16712e-06
PRTG	7.80183e-08	-0.895135	0.175	0.543	0.00330345
PTGES3	1.07891e-53	2.55223	0.937	0.493	4.5683e-49
PTPA	3.13265e-07	0.615234	0.381	0.072	0.0132643
PTPDC1	2.59558e-07	-0.442841	0	0.239	0.0109902
PTPRA	1.72858e-12	-0.756889	0.143	0.681	7.31917e-08
PTPRB	1.09105e-13	-0.934268	0.651	0.935	4.61973e-09
PTPRG	3.12875e-18	-0.819082	0.952	0.971	1.32478e-13
PVR	1.15484e-07	0.813764	0.619	0.246	0.00488983
QKI	2.32044e-13	0.971346	0.952	0.928	9.8252e-09
R3HDM2	2.16849e-12	-0.871628	0.079	0.594	9.18182e-08
RAB28	7.25887e-08	-0.709309	0.048	0.406	0.00307355
RABGAP1L	1.01741e-13	-1.03939	0.254	0.804	4.30792e-09
RANBP17	3.75219e-07	-0.94005	0.016	0.312	0.0158875
RANGAP1	8.4522e-15	1.17886	0.635	0.109	3.57883e-10
RAP1B	1.34825e-08	0.710073	0.825	0.732	0.000570875
RAP1GDS1	9.38575e-07	-0.615661	0.175	0.558	0.0397411
RASIP1	5.46313e-10	1.09506	0.651	0.333	2.3132e-05
RBFOX2	2.1901e-10	-0.724372	0.619	0.928	9.27332e-06
RBKS	2.32691e-07	0.67059	0.413	0.087	0.00985261
RBM26	1.37415e-15	-0.812919	0.143	0.746	5.81844e-11
RBM6	8.36859e-07	-0.421286	0.635	0.935	0.0354343
RBMX	7.15493e-07	-0.627734	0.143	0.522	0.0302954
RBPMS	1.80134e-07	0.898487	0.698	0.551	0.00762724
RCOR3	1.02985e-07	-0.492797	0.079	0.449	0.00436058
REV3L	5.69649e-07	-0.671567	0.206	0.601	0.0241201
RFWD2	1.60115e-07	-0.756269	0	0.246	0.00677958
RFX3	2.56599e-07	0.840177	0.857	0.746	0.0108649
RHOBTB1	5.06583e-14	-1.18503	0.048	0.58	2.14497e-09
RHOJ	8.8954e-13	1.27996	0.778	0.457	3.76649e-08
RICTOR	3.68801e-08	-0.693267	0.238	0.667	0.00156158
RIMKLB	1.16159e-06	0.595938	0.778	0.623	0.0491839
RNF169	2.0962e-15	1.27903	0.714	0.341	8.87572e-11
RNF220	9.94104e-09	-0.898507	0.143	0.58	0.000420923
RP11-382A20.3	2.59558e-07	-0.43866	0	0.239	0.0109902
RP11-444D3.1	1.60115e-07	-0.854875	0	0.246	0.00677958
RPAP2	4.65903e-07	-0.583198	0.079	0.435	0.0197273
RPS6KA2	3.55325e-20	-1.44293	0.254	0.862	1.50452e-15
RPS6KA3	7.82505e-25	1.33302	0.921	0.659	3.31328e-20
RREB1	3.47283e-08	-0.667913	0.19	0.623	0.00147047
RTN4	1.28168e-08	0.753616	0.73	0.601	0.000542689
RYBP	3.06404e-11	1.1047	0.73	0.42	1.29738e-06
RYR3	7.43913e-09	-1.53639	0.048	0.42	0.000314988
SAMD12	1.6061e-16	-1.2399	0.365	0.884	6.80055e-12
SAMD4A	5.54776e-10	1.22646	0.635	0.29	2.34903e-05
SASH1	3.6817e-07	0.643228	0.921	0.877	0.0155891
SAV1	7.11524e-12	0.950175	0.571	0.283	3.01274e-07
SBF2	1.19384e-11	-0.953587	0.492	0.877	5.05494e-07
SCAPER	3.28401e-16	-1.11727	0.175	0.775	1.39052e-11
SCLT1	5.31068e-07	-0.532221	0.063	0.391	0.0224865
SCMH1	2.56057e-11	-0.798702	0.032	0.457	1.0842e-06
SCN4A	2.80536e-08	0.53215	0.206	0	0.00118784
SDCBP	2.03362e-14	1.00286	0.825	0.63	8.61077e-10
SEMA6B	2.4428e-14	1.27871	0.683	0.217	1.03433e-09
SENP7	2.40311e-08	-0.725768	0.238	0.667	0.00101753
SEPT7	2.59558e-07	-0.584739	0	0.239	0.0109902
SERINC5	1.78436e-13	-1.26754	0.19	0.717	7.55535e-09
SERPINB6	3.48873e-12	-1.14599	0.159	0.667	1.4772e-07
SERPINH1	3.15928e-13	1.22498	0.651	0.275	1.3377e-08
SESN3	1.28503e-21	1.94007	0.857	0.275	5.44106e-17
SESTD1	4.89897e-11	0.831581	0.921	0.725	2.07432e-06
SHPRH	1.59523e-15	-0.986371	0.063	0.645	6.75454e-11
SKI	5.34849e-23	1.38043	0.841	0.471	2.26466e-18
SLC10A1	1.81082e-14	0.62984	0.365	0	7.66739e-10
SLC25A13	5.42687e-08	-0.728953	0.032	0.377	0.00229784
SLC25A37	5.03784e-10	0.917108	0.556	0.319	2.13312e-05
SLC2A1	2.0659e-18	-1.32607	0.175	0.797	8.74743e-14
SLC30A9	6.05752e-08	-0.607619	0.079	0.464	0.00256488
SLC38A2	2.90909e-23	1.36475	0.825	0.399	1.23177e-18
SLC5A3	1.80996e-09	0.915727	0.73	0.326	7.66375e-05
SLC7A11	4.18215e-23	1.80299	0.889	0.377	1.77081e-18
SLC7A5	7.13336e-08	-1.05267	0.556	0.79	0.00302041
SLCO1A2	3.53723e-08	-1.45186	0.095	0.442	0.00149773
SLCO2B1	2.70209e-18	-1.30316	0.175	0.804	1.14412e-13
SMAD1	6.66195e-12	1.1242	0.746	0.42	2.8208e-07
SMAD6	3.4475e-11	-1.24333	0.095	0.565	1.45974e-06
SMARCAD1	6.21456e-07	-0.452027	0.063	0.399	0.0263137
SMG6	3.88126e-07	-0.775326	0.206	0.594	0.016434
SMYD3	2.35016e-12	-1.31089	0.175	0.681	9.95104e-08
SNAP23	1.68507e-40	2.37268	0.857	0.406	7.13493e-36
SNED1	3.30735e-20	-1.3642	0.111	0.768	1.4004e-15
SNRK	3.78418e-08	-0.614096	0.238	0.674	0.0016023
SNX24	1.68245e-08	-0.713991	0.016	0.355	0.000712382
SNX29	2.93078e-10	-0.669056	0.079	0.529	1.24095e-05
SNX3	5.46151e-09	0.760847	0.619	0.37	0.000231251
SNX31	4.09375e-07	0.358728	0.175	0	0.0173338
SNX6	7.0496e-07	-0.572256	0.079	0.428	0.0298494
SOCS3	4.50082e-08	0.89331	0.508	0.138	0.00190574
SOD1	1.12845e-07	0.687809	0.54	0.181	0.00477808
SOD2	1.63774e-15	1.09502	0.873	0.442	6.93451e-11
SORBS1	3.49947e-08	0.887779	0.905	0.92	0.00148175
SORT1	1.09141e-12	-0.755829	0.206	0.754	4.62123e-08
SPARCL1	1.56505e-12	-1.08669	0.46	0.891	6.62672e-08
SPATS2L	3.48273e-18	1.40046	0.81	0.493	1.47466e-13
SPINDOC	2.83433e-11	0.900095	0.397	0.029	1.20011e-06
SPOCK2	1.26724e-09	-1.03559	0.143	0.565	5.36576e-05
SPOCK3	6.14964e-12	-1.62402	0.048	0.529	2.60388e-07
SPTBN1	7.98891e-16	-0.920066	0.762	0.949	3.38266e-11
SQSTM1	2.4029e-11	0.909315	0.762	0.326	1.01744e-06
SRPK2	1.76159e-10	-0.856014	0.46	0.855	7.45895e-06
SSFA2	6.75519e-07	-0.684052	0	0.225	0.0286028
SSH1	1.05309e-10	0.954419	0.778	0.449	4.45899e-06
ST13	9.04158e-25	1.4637	0.825	0.319	3.82839e-20
ST6GAL1	1.13718e-06	-0.857779	0.587	0.848	0.0481507
ST6GALNAC3	1.30051e-12	-0.681952	0.952	0.964	5.50661e-08
STAT3	4.12408e-10	0.787784	0.873	0.775	1.74622e-05
STAU2	2.30959e-14	1.08375	0.825	0.638	9.77927e-10
STIP1	1.25671e-27	1.62965	0.825	0.13	5.32118e-23
STK39	6.98958e-10	-1.04291	0.048	0.449	2.95953e-05
STPG4	7.85105e-12	0.90072	0.349	0.007	3.32429e-07
STRN3	2.44676e-07	-0.758463	0.317	0.696	0.0103601
STX8	2.87207e-10	-0.924933	0.079	0.536	1.21609e-05
STXBP6	1.94168e-13	-1.48138	0.159	0.703	8.22145e-09
SUCLG2	1.66364e-10	-0.921744	0.063	0.514	7.04419e-06
SUGT1	1.01384e-22	1.43661	0.81	0.384	4.29279e-18
SULF2	6.2981e-10	-0.946243	0.079	0.522	2.66674e-05
SUMF1	8.48542e-07	-0.769297	0.063	0.399	0.035929
SVIL	1.0957e-07	0.848464	0.857	0.696	0.0046394
SYNE2	1.11656e-06	0.657706	0.905	0.92	0.0472774
TACC1	9.69112e-13	-0.934473	0.667	0.971	4.10341e-08
TAF15	1.46838e-08	-0.679278	0.143	0.572	0.000621741
TAF7	1.07341e-08	0.998111	0.397	0.116	0.000454505
TANC1	5.31927e-11	0.8629	0.921	0.862	2.25229e-06
TAPT1	8.51905e-07	-0.610602	0.048	0.37	0.0360714
TARS	3.82692e-11	0.82864	0.571	0.145	1.62039e-06
TBC1D22A	7.33008e-07	-0.613435	0.556	0.848	0.031037
TBC1D5	7.67821e-10	-0.833186	0.349	0.797	3.25111e-05
TBCD	1.96317e-08	-0.688516	0.143	0.572	0.000831244
TCEAL9	2.41871e-11	0.88571	0.429	0.043	1.02413e-06
TCF7L2	8.05907e-08	-0.652416	0.381	0.79	0.00341237
TCN2	4.30189e-08	-0.545569	0.032	0.377	0.00182151
TCP1	2.90797e-08	0.778225	0.492	0.21	0.00123129
TDRD3	7.96541e-08	-0.781684	0.111	0.507	0.00337271
TEAD1	2.88053e-08	0.885234	0.905	0.746	0.00121967
TEAD4	2.55165e-08	0.908894	0.619	0.246	0.00108042
TENT5A	9.69554e-13	1.04741	0.54	0.065	4.10529e-08
TFRC	2.04619e-08	-1.00417	0.206	0.623	0.0008664
TGFBR3	5.68383e-10	-0.923161	0.143	0.609	2.40665e-05
TGM2	8.42096e-08	-0.828592	0.397	0.783	0.0035656
THADA	3.52233e-08	-0.550518	0.238	0.674	0.00149142
THSD1	1.44924e-07	-0.547964	0.032	0.362	0.00613637
THSD4	8.36112e-19	-1.26486	0.27	0.884	3.54027e-14
THSD7A	1.9704e-17	-1.36718	0.222	0.841	8.34306e-13
THUMPD3-AS1	1.26678e-11	1.0425	0.651	0.254	5.36379e-07
TJP1	2.4737e-16	-1.14081	0.651	0.913	1.04742e-11
TM4SF1	5.62543e-12	1.26122	0.683	0.399	2.38192e-07
TMC4	1.00575e-09	0.815627	0.302	0.007	4.25856e-05
TMCC1	2.22934e-10	-0.806879	0.111	0.587	9.43947e-06
TMCC3	1.31739e-07	-0.76456	0.159	0.565	0.0055781
TMEM132C	3.0538e-08	-1.30783	0.016	0.333	0.00129304
TMEM2	4.93829e-09	-1.17017	0	0.297	0.000209097
TMEM70	2.54605e-13	1.04209	0.556	0.08	1.07805e-08
TNFRSF10D	2.17336e-17	1.1811	0.778	0.275	9.20243e-13
TNFRSF1B	1.28015e-07	-0.596541	0.063	0.428	0.00542042
TNFSF10	1.02491e-08	-0.606277	0.048	0.413	0.000433968
TNRC6A	7.42256e-13	-0.950197	0.206	0.746	3.14286e-08
TNS1	3.64802e-09	-0.708569	0.143	0.594	0.000154464
TOP2B	2.11721e-08	-0.589216	0.127	0.551	0.000896469
TOR1AIP2	4.73333e-07	0.748756	0.492	0.196	0.0200419
TRAPPC9	3.54709e-14	-1.13235	0.063	0.609	1.50191e-09
TRIB1	7.29447e-15	0.96507	0.46	0.014	3.08863e-10
TRIM16	2.12141e-14	1.18085	0.54	0.058	8.98246e-10
TRIM26	2.77321e-13	0.984138	0.603	0.145	1.17423e-08
TSC22D1	5.60243e-10	-0.837964	0.524	0.899	2.37218e-05
TSC22D2	9.16396e-09	0.984595	0.698	0.435	0.00038802
TSHZ1	5.19217e-22	1.66772	0.841	0.348	2.19847e-17
TSPYL2	4.1408e-14	1.03125	0.54	0.08	1.7533e-09
TTC14	8.0659e-10	-0.796948	0.111	0.565	3.41526e-05
TTC17	2.1276e-10	-0.791454	0.27	0.746	9.00869e-06
TTC28-AS1	6.73034e-09	0.833687	0.556	0.152	0.000284976
TTTY14	2.94327e-14	1.46425	0.778	0.442	1.24624e-09
UBAC2	1.76875e-08	-0.804452	0.095	0.493	0.000748922
UBB	9.84198e-11	1.02179	0.571	0.196	4.16729e-06
UBE2B	1.16322e-06	0.633623	0.667	0.406	0.0492531
UBE2D2	2.40034e-08	-0.675887	0.111	0.5	0.00101635
UBE2D3	6.5396e-24	1.32038	0.921	0.717	2.769e-19
UBE2D3-AS1	4.3952e-10	0.743594	0.397	0.036	1.86102e-05
UBE4B	8.26805e-09	-0.457384	0.095	0.493	0.000350086
UFSP2	1.10273e-07	0.872907	0.476	0.181	0.00466916
UHRF2	2.92249e-07	-0.676996	0.127	0.507	0.0123744
UNC13B	8.76422e-17	-1.32918	0.159	0.754	3.71094e-12
UPF3A	5.0955e-13	-0.802626	0.048	0.558	2.15753e-08
USP25	2.01213e-07	-0.615434	0.159	0.558	0.00851975
USP54	1.71983e-08	-0.90133	0.429	0.768	0.000728208
USPL1	2.19745e-09	0.791698	0.54	0.138	9.30445e-05
VEZT	2.12545e-12	-0.896563	0.175	0.71	8.9996e-08
VGLL4	7.03692e-10	-0.969	0.302	0.754	2.97957e-05
VPS13B	6.99495e-08	-0.605222	0.476	0.855	0.0029618
VPS51	2.59558e-07	-0.340274	0	0.239	0.0109902
VWA2	1.81371e-07	-0.5108	0.016	0.319	0.00767961
VWF	7.25906e-11	-1.18039	0.492	0.855	3.07363e-06
WDR11	1.13284e-06	-0.499647	0.048	0.362	0.0479669
WDR60	1.58557e-11	-0.99086	0.175	0.674	6.71364e-07
WHSC1L1	6.03198e-08	-0.584102	0	0.261	0.00255406
WNT2B	9.90256e-12	1.06628	0.556	0.101	4.19294e-07
WSB1	3.58118e-07	-0.574812	0.587	0.877	0.0151634
WWOX	1.19933e-08	-1.22053	0.159	0.594	0.000507822
XAF1	1.29235e-13	-1.38677	0.159	0.688	5.47209e-09
XPR1	4.09178e-08	-0.707522	0.317	0.732	0.00173254
YARS	1.85757e-09	0.835721	0.556	0.152	7.86531e-05
YBX3	9.31795e-07	0.741538	0.778	0.522	0.0394541
YES1	7.96801e-09	0.964553	0.794	0.616	0.000337381
YTHDC1	8.55356e-07	0.700239	0.635	0.594	0.0362175
YWHAG	4.64183e-11	0.970076	0.683	0.246	1.96544e-06
YY1	1.90581e-08	0.788925	0.667	0.319	0.000806957
ZBTB16	1.17294e-09	-1.15227	0.413	0.812	4.96646e-05
ZBTB20	1.61394e-15	-0.902612	0.651	0.971	6.83374e-11
ZBTB21	5.01529e-07	0.424605	0.333	0.043	0.0212357
ZC3HAV1	7.33069e-20	1.34355	0.825	0.42	3.10396e-15
ZCCHC11	4.19398e-07	-0.673241	0	0.232	0.0177582
ZDHHC21	1.60457e-09	-0.611547	0.175	0.638	6.79406e-05
ZEB1	9.46676e-07	0.965032	0.937	0.92	0.0400841
ZFAND2A	5.96169e-17	1.14651	0.603	0.08	2.5243e-12
ZFHX3	5.94763e-09	-0.831201	0.111	0.543	0.000251835
ZFP36L1	7.79105e-09	0.980499	0.762	0.471	0.000329889
ZHX3	3.4378e-09	-0.641672	0.048	0.428	0.000145563
ZKSCAN1	1.31713e-08	-0.629362	0.143	0.572	0.0005577
ZNF24	1.03756e-06	0.581321	0.508	0.181	0.0439324
ZNF280D	5.0942e-12	-0.990293	0.143	0.652	2.15699e-07
ZNF33A	4.72252e-07	-0.652276	0.079	0.413	0.0199961
ZNF385B	5.26302e-09	-1.73722	0.095	0.457	0.000222847
ZNF423	9.49092e-09	-0.848713	0.175	0.601	0.000401864
ZNF518A	5.2424e-08	-0.708699	0.048	0.406	0.00221974
ZNF704	7.28018e-07	-0.666761	0.079	0.428	0.0308257
ZNF708	2.47108e-07	-0.520753	0.032	0.355	0.010463
ZNF761	1.9349e-10	0.727746	0.476	0.072	8.19273e-06
ZNF800	2.04611e-08	0.752426	0.714	0.449	0.000866363
ZNF83	1.69226e-39	1.92984	0.937	0.565	7.16535e-35
ZZZ3	1.60115e-07	-0.677047	0	0.246	0.00677958

## Sheet: InhPVALBI
GeneId	p_val	avg_logFC	pct.1	pct.2	p_val_adj
AC004949.1	1.07378e-18	0.798924	0.234	0.023	4.54661e-14			Up	244
AC006148.1	1.40047e-12	-0.40914	0.815	0.82	5.92989e-08			Down	52
AC009495.1	6.86629e-12	0.308821	0.282	0.059	2.90732e-07			Total	296
AC046134.2	2.40589e-07	0.354474	0.847	0.698	0.010187
AC090578.1	5.62225e-13	0.589223	0.911	0.678	2.38057e-08
AC103770.1	3.55396e-07	0.329113	0.113	0.014	0.0150482
AC111006.1	8.62451e-25	0.908838	0.387	0.306	3.65179e-20
AC120193.1	5.25245e-11	0.584502	0.637	0.326	2.22399e-06
ACTR3C	1.48863e-07	0.303612	0.363	0.238	0.00630318
ADGRL3	1.10952e-06	0.288784	1	0.971	0.0469791
AFF2	3.65212e-10	0.525964	0.702	0.659	1.54638e-05
AGAP3	4.15314e-10	0.415257	0.677	0.557	1.75852e-05
AHCTF1	5.53234e-11	0.504049	0.847	0.697	2.3425e-06
AHNAK	1.16469e-15	0.472944	0.25	0.053	4.93151e-11
AHSA1	1.82486e-11	0.285201	0.419	0.284	7.72684e-07
AMPH	1.58024e-07	0.418297	0.879	0.807	0.00669105
ANK3	3.2868e-10	0.557843	0.992	0.918	1.3917e-05
ANKDD1B	5.48989e-11	0.307417	0.194	0.052	2.32453e-06
ANKRD11	1.33944e-14	0.716706	0.944	0.811	5.67144e-10
ANKRD36C	3.31496e-09	0.46322	0.984	0.876	0.000140362
ANP32A	2.34331e-13	0.483459	0.637	0.413	9.92204e-09
ANXA11	1.63223e-08	0.364275	0.597	0.475	0.000691118
AP001977.1	5.74589e-11	0.374888	0.177	0.036	2.43293e-06
APP	1.66099e-19	0.622233	0.984	0.898	7.03295e-15
AR	3.08009e-08	0.460635	0.46	0.338	0.00130417
ARL17B	2.13383e-11	-0.329177	0.298	0.618	9.03505e-07
ARMCX5-GPRASP2	6.11423e-08	0.335289	0.758	0.59	0.00258889
ASIC2	4.27093e-09	-0.396891	0.823	0.879	0.00018084
ATP2C1	5.55061e-28	0.918622	0.944	0.765	2.35024e-23
ATP6V1C1	7.30256e-07	0.270789	0.726	0.579	0.0309205
AUXG01000058.1	9.35358e-11	0.304498	0.694	0.456	3.96049e-06
B3GLCT	6.77481e-14	0.771401	0.363	0.211	2.86859e-09
B4GALT5	4.60216e-08	0.303689	0.734	0.646	0.00194865
BAG3	1.81886e-15	0.583474	0.226	0.042	7.70143e-11
BAZ2A	2.01578e-07	0.305491	0.597	0.42	0.0085352
BEND4	1.18532e-11	0.270679	0.242	0.179	5.01886e-07
BID	3.13338e-19	0.618401	0.395	0.231	1.32673e-14
BMERB1	6.5697e-07	0.270383	0.798	0.694	0.0278174
BMS1	6.2675e-10	0.454558	0.718	0.574	2.65379e-05
BMT2	4.72605e-09	0.424854	0.734	0.525	0.00020011
BRD4	1.59986e-08	0.328775	0.823	0.674	0.000677413
C17orf67	1.26104e-09	0.314801	0.411	0.319	5.33951e-05
C9orf3	3.45939e-08	-0.57591	0	0.13	0.00146477
C9orf78	2.16388e-11	0.301051	0.435	0.237	9.16229e-07
CAB39	1.79163e-07	0.308822	0.71	0.677	0.00758613
CACNA1D	7.29387e-17	0.688934	1	0.867	3.08837e-12
CACYBP	3.81042e-21	0.568956	0.726	0.417	1.61341e-16
CALM1	1.59302e-12	0.37714	0.815	0.835	6.74516e-08
CALM3	2.11844e-11	0.335492	0.766	0.684	8.9699e-07
CAMK2N1	5.64373e-08	0.269324	0.726	0.704	0.00238967
CAMKMT	1.9568e-08	0.448325	0.702	0.491	0.00082855
CAP2	4.37135e-17	0.51278	0.895	0.791	1.85091e-12
CCDC59	1.01013e-11	0.576041	0.613	0.405	4.2771e-07
CCDC81	2.4214e-10	0.287301	0.242	0.186	1.02527e-05
CCNG2	3.29199e-27	1.45774	0.637	0.325	1.39389e-22
CDK12	1.06225e-08	0.357168	0.766	0.687	0.000449778
CELF4	5.03263e-09	0.428633	0.968	0.867	0.000213092
CELF5	4.47222e-20	0.736253	0.911	0.746	1.89363e-15
CERS6	9.4917e-13	0.582869	0.944	0.851	4.01897e-08
CHL1-AS2	7.46694e-09	0.357065	0.234	0.147	0.000316165
CHORDC1	3.55058e-30	0.930163	0.782	0.626	1.50339e-25
CMYA5	2.57078e-08	0.412924	0.331	0.131	0.00108852
CNTN1	2.03076e-21	0.710589	0.976	0.909	8.59865e-17
CNTNAP3B	1.2172e-14	-0.557267	0.702	0.846	5.15386e-10
CRYAB	8.11463e-10	0.483643	0.387	0.176	3.4359e-05
CWF19L2	9.95588e-18	0.704249	0.815	0.654	4.21552e-13
CXCL13	6.10411e-09	0.358746	0.177	0.091	0.00025846
CYFIP2	1.63519e-07	0.331098	0.911	0.801	0.00692374
CYP39A1	6.4884e-18	0.442416	0.218	0.014	2.74732e-13
DANT2	4.31893e-18	-0.471726	0.75	0.889	1.82872e-13
DCAF5	3.17561e-08	0.395097	0.798	0.691	0.00134462
DCAF7	8.63305e-08	0.429399	0.694	0.534	0.00365541
DCLK1	4.68822e-13	-0.284597	0.927	0.918	1.98509e-08
DENND2A	1.98611e-09	0.63297	0.597	0.473	8.40958e-05
DERA	4.17301e-16	0.567745	0.306	0.102	1.76693e-11
DGKI	2.09695e-11	0.571442	0.984	0.866	8.87891e-07
DISC1FP1	1.96399e-22	0.783721	0.234	0.076	8.31595e-18
DNAJA1	2.7784e-08	0.313645	0.653	0.462	0.00117643
DNAJA4	9.98389e-18	0.638401	0.637	0.416	4.22738e-13
DNAJB1	5.28089e-30	0.834768	0.516	0.219	2.23603e-25
DNAJB6	1.91737e-12	0.452631	0.758	0.646	8.11854e-08
DOPEY1	5.93117e-07	-0.302846	0	0.108	0.0251138
DTNA	2.18846e-11	-0.379475	0.887	0.96	9.26639e-07
ELMOD1	8.121e-07	0.324999	0.847	0.758	0.0343859
ELOVL5	7.12419e-11	0.454102	0.508	0.359	3.01652e-06
EPB41L1	2.89278e-11	0.362022	0.855	0.758	1.22486e-06
FAIM2	3.18057e-09	0.322644	0.758	0.646	0.000134672
FAM135B	7.22444e-10	0.375973	0.984	0.857	3.05897e-05
FAM19A2	8.15951e-11	-1.29379	0	0.175	3.4549e-06
FAM208B	1.58469e-07	-0.394515	0	0.118	0.00670988
FAM222A	5.69573e-07	0.304638	0.363	0.206	0.0241168
FAM69A	3.37325e-07	-0.397899	0	0.113	0.014283
FAR2	1.03439e-06	-0.33315	0.702	0.848	0.043798
FBXL14	1.45446e-29	0.815313	0.653	0.268	6.15847e-25
FKBP8	1.30724e-08	0.301137	0.597	0.437	0.00055351
FLT3	1.18143e-07	-0.298314	0.395	0.644	0.00500241
FMR1	1.46007e-24	-0.267958	0.016	0.439	6.18223e-20
FTX	1.02971e-21	-0.322165	0.944	0.955	4.36001e-17
FXR1	1.26248e-20	0.640802	0.927	0.791	5.34559e-16
GABBR2	1.73095e-08	0.376669	0.96	0.88	0.00073292
GABPB1-AS1	5.87924e-08	-0.351683	0.532	0.72	0.00248939
GFM2	3.40765e-12	0.463772	0.685	0.478	1.44287e-07
GMFG	9.18894e-12	0.299741	0.21	0.046	3.89078e-07
GNAL	1.68518e-08	0.690244	0.79	0.759	0.000713539
GNAO1	4.05001e-07	0.333924	0.887	0.837	0.0171486
GNAS	2.82466e-10	0.350755	0.96	0.853	1.19602e-05
GNB1	3.98362e-08	0.27144	0.839	0.788	0.00168674
GOLGA8B	2.98201e-07	-0.313879	0.629	0.838	0.0126264
GPN1	4.52882e-07	0.256954	0.298	0.165	0.0191759
GPR75-ASB3	3.37325e-07	-0.395123	0	0.113	0.014283
GPR89B	9.70965e-09	0.306167	0.581	0.426	0.000411126
GRIA1	1.79879e-18	0.861833	0.992	0.906	7.61644e-14
GRIN2B	7.52707e-08	0.289954	1	0.931	0.00318711
HERC4	6.13618e-08	0.518567	0.919	0.828	0.00259818
HIBCH	6.80005e-30	1.19589	0.887	0.752	2.87928e-25
HIVEP3	6.48219e-07	-0.346834	0.863	0.887	0.0274469
HMGB1	8.87283e-28	1.0749	0.984	0.843	3.75694e-23
HNRNPK	3.70012e-08	0.275953	0.702	0.537	0.0015667
HNRNPU	9.70372e-12	0.512285	0.935	0.823	4.10875e-07
HPSE2	5.7265e-07	-0.715443	0.202	0.421	0.0242472
HS3ST4	2.93579e-07	0.547092	0.218	0.166	0.0124307
HSP90AA1	1.55558e-26	1.02403	0.952	0.798	6.58662e-22
HSP90AB1	1.31526e-08	0.363234	0.871	0.768	0.000556907
HSPA1A	7.11091e-20	0.650263	0.355	0.107	3.0109e-15
HSPA1B	5.99744e-25	0.799775	0.331	0.058	2.53944e-20
HSPA4	9.62535e-08	0.343987	0.685	0.527	0.00407556
HSPA4L	1.98267e-32	1.04095	0.935	0.753	8.39503e-28
HSPA6	2.89789e-17	0.655612	0.169	0.001	1.22702e-12
HSPA9	2.81057e-11	0.43444	0.702	0.595	1.19005e-06
HSPB1	2.85824e-29	0.947563	0.306	0.053	1.21023e-24
HSPD1	9.12986e-31	1.08506	0.879	0.667	3.86577e-26
HSPH1	2.41328e-36	1.64236	0.847	0.605	1.02183e-31
HUNK	1.14173e-09	0.469285	0.879	0.786	4.83433e-05
ICA1	1.11882e-06	-0.307005	0.653	0.844	0.0473732
IQGAP2	3.16583e-07	0.422241	0.452	0.41	0.0134047
ITPK1	3.13653e-10	0.410333	0.548	0.322	1.32807e-05
ITSN2	1.69834e-12	0.587186	0.855	0.683	7.19111e-08
JAM3	5.49395e-10	0.503064	0.661	0.535	2.32625e-05
KANSL1	1.2147e-09	-0.299046	0.855	0.859	5.14326e-05
KCNJ6	7.67144e-20	0.98231	0.911	0.788	3.24824e-15
KDM4C	4.49448e-09	0.459187	0.919	0.837	0.000190305
KDM5A	4.60547e-13	0.485178	0.863	0.684	1.95005e-08
KIAA0408	6.85943e-17	0.480889	0.75	0.508	2.90442e-12
KIAA1217	1.13531e-15	-0.266531	0.968	0.961	4.80712e-11
KIAA1328	4.8807e-11	-0.469545	0.629	0.81	2.06659e-06
KLHL25	5.9923e-07	0.265841	0.315	0.219	0.0253726
KTN1	8.50318e-17	0.543291	0.944	0.834	3.60042e-12
LDLRAD4	7.51133e-07	-0.457142	0.702	0.843	0.0318045
LIMK2	2.24228e-19	0.769309	0.419	0.225	9.49428e-15
LINC00535	4.22636e-09	0.572595	0.548	0.369	0.000178952
LINC00877	2.28425e-15	0.698325	0.242	0.032	9.67198e-11
LINC02798	7.4299e-22	0.816227	0.734	0.517	3.14597e-17
MAP1A	5.30972e-15	0.530636	0.847	0.655	2.24824e-10
MAP2	4.1185e-31	0.66208	0.992	0.912	1.74386e-26
MAP2K4	3.80657e-22	0.712131	0.96	0.82	1.61178e-17
MAPRE2	4.84043e-15	0.620444	0.935	0.817	2.04954e-10
MARCH1	1.37757e-18	1.23037	0.685	0.345	5.83289e-14
MEF2C	8.47542e-18	-0.340202	0.895	0.934	3.58866e-13
MEG8	1.65026e-09	0.441254	0.976	0.864	6.98753e-05
MEIKIN	1.04645e-06	0.28458	0.573	0.403	0.0443089
MIATNB	2.04121e-15	0.461504	0.435	0.219	8.64287e-11
MIB1	7.08526e-17	0.613424	0.879	0.72	3.00004e-12
MIR7-3HG	1.75223e-08	0.341531	0.5	0.345	0.000741927
MND1	2.7652e-07	0.383467	0.218	0.117	0.0117084
MOB4	4.68452e-33	1.09204	0.774	0.469	1.98352e-28
MORC4	1.57251e-13	0.504594	0.355	0.152	6.65832e-09
MOSMO	2.2048e-08	0.379593	0.831	0.674	0.000933557
MTCH1	2.15661e-07	0.310125	0.718	0.592	0.00913151
MTRNR2L12	3.25927e-72	1.44648	0.887	0.304	1.38004e-67
MTRNR2L8	2.70582e-30	0.524622	0.411	0.032	1.1457e-25
MYO16	1.80816e-10	-0.362496	0.782	0.818	7.6561e-06
MYO5A	2.00455e-07	0.276471	0.895	0.856	0.00848765
NAA50	8.64507e-18	0.718308	0.685	0.569	3.66049e-13
NCOA2	3.88609e-08	0.380092	0.944	0.879	0.00164545
NEK11	5.58216e-11	0.480036	0.548	0.478	2.3636e-06
NGRN	4.91895e-11	0.303625	0.637	0.42	2.08278e-06
NOP58	1.56168e-10	0.417462	0.806	0.719	6.61245e-06
NORAD	6.44103e-18	0.421993	0.694	0.528	2.72726e-13
NPHP1	2.01354e-10	0.371792	0.379	0.283	8.52574e-06
NRXN1	8.91166e-07	-0.359659	0.839	0.968	0.0377337
NUCB1	1.15256e-06	0.258359	0.435	0.359	0.0488019
OIP5-AS1	6.59271e-22	0.473633	0.726	0.662	2.79148e-17
OPA1	7.07023e-15	0.564069	0.871	0.75	2.99368e-10
OPCML	4.24828e-13	-0.375235	0.976	0.967	1.79881e-08
OSBPL1A	4.32644e-08	0.444311	0.919	0.83	0.0018319
PACSIN1	3.68999e-09	0.353732	0.766	0.69	0.000156241
PALM2-AKAP2	3.01093e-08	0.408846	0.685	0.556	0.00127489
PAPOLA	1.54745e-08	0.363648	0.879	0.782	0.000655222
PARD6G-AS1	7.04589e-08	0.2959	0.258	0.16	0.00298337
PDS5B	1.3327e-07	0.380524	0.887	0.838	0.00564293
PGAP1	1.91657e-12	0.436724	0.798	0.651	8.11513e-08
PHF14	1.79385e-08	0.402369	0.944	0.87	0.000759554
PHF8	1.20815e-10	0.47883	0.581	0.382	5.11555e-06
PLCG2	8.73434e-12	0.611959	0.629	0.508	3.69829e-07
PLEKHA3	4.61311e-13	0.370633	0.758	0.488	1.95328e-08
PLEKHA6	7.66114e-16	0.672672	0.823	0.701	3.24388e-11
PLPPR5	1.08082e-07	0.420746	0.79	0.661	0.00457639
PNLDC1	1.33759e-09	0.253339	0.129	0.014	5.66361e-05
POU2F2	1.85695e-26	1.04912	0.581	0.351	7.86269e-22
PPP1R42	4.29374e-09	0.286188	0.218	0.079	0.000181806
PPP2R2C	1.22806e-11	0.439595	0.855	0.711	5.19985e-07
PPP3CA	3.35387e-07	0.364374	0.935	0.892	0.0142009
PPP3R1	8.94777e-07	0.344779	0.774	0.649	0.0378866
PRNP	5.00211e-10	0.383762	0.79	0.684	2.11799e-05
PTGES3	2.70019e-22	0.791642	0.831	0.553	1.14331e-17
PTK7	2.68687e-07	0.252566	0.29	0.162	0.0113767
PTPRD	8.57151e-07	-0.344495	0.847	0.898	0.0362935
PTPRO	4.90005e-08	-0.452584	0.556	0.713	0.00207478
PURA	7.72113e-09	0.264386	0.758	0.69	0.000326928
PVT1	4.95924e-09	0.37639	0.371	0.166	0.000209984
PWAR6	4.07229e-07	-0.383764	0	0.111	0.0172429
RAB3B	1.77293e-07	0.33383	0.46	0.372	0.00750696
RAB6B	7.60927e-09	0.256634	0.782	0.638	0.000322192
RABGAP1L	8.44957e-07	-0.262007	0.863	0.902	0.0357772
RAI1	8.82842e-12	0.458968	0.669	0.584	3.73813e-07
RELCH	3.13787e-07	0.318794	0.823	0.657	0.0132864
RERE	2.75409e-10	0.479395	0.968	0.9	1.16614e-05
RGS5	6.0061e-07	0.330737	0.669	0.677	0.025431
RNF185	3.98269e-12	0.440503	0.581	0.372	1.68635e-07
RORA	4.20068e-12	-0.419148	0.919	0.957	1.77865e-07
RPS6KA2	5.89022e-19	-0.46537	0.919	0.916	2.49404e-14
RYBP	4.57361e-14	0.53316	0.75	0.586	1.93656e-09
SCMH1	3.30181e-07	-0.346612	0.702	0.861	0.0139805
SCN3A	2.88421e-11	0.706726	0.871	0.703	1.22123e-06
SCUBE2	1.93945e-17	0.588139	0.452	0.266	8.21202e-13
SEPT11	1.91476e-07	-0.44509	0	0.117	0.00810746
SEPT7	9.02039e-09	-0.70516	0	0.14	0.000381942
SEPTIN6	1.12565e-10	0.40491	0.734	0.574	4.76624e-06
SEPTIN7	2.13351e-07	0.306349	0.863	0.734	0.00903372
SESN3	1.95894e-14	0.721198	0.919	0.782	8.29455e-10
SEZ6L	1.08986e-08	0.582124	0.573	0.369	0.00046147
SGCD	9.90907e-10	-0.744199	0.202	0.483	4.1957e-05
SGSM1	1.83063e-19	0.831402	0.927	0.768	7.75126e-15
SH3RF3	1.08095e-06	0.520093	0.976	0.863	0.0457694
SLC38A1	1.75206e-07	0.277557	0.806	0.802	0.00741857
SLC44A5	2.69972e-09	-0.357385	0.887	0.912	0.000114312
SLC4A5	3.7976e-10	0.334254	0.274	0.137	1.60798e-05
SLC5A3	6.70048e-26	0.770819	0.823	0.537	2.83712e-21
SLC7A5	5.68268e-11	0.408768	0.427	0.208	2.40616e-06
SLC9A9	9.35274e-07	-0.336582	0.815	0.847	0.0396014
SLCO3A1	8.09411e-08	0.533273	0.823	0.749	0.00342721
SMAD1	6.78399e-12	0.447465	0.653	0.482	2.87248e-07
SMIM12	4.98384e-08	0.267087	0.556	0.456	0.00211026
SMPD3	6.37308e-07	0.338714	0.484	0.358	0.0269849
SNAP23	4.85639e-13	0.59298	0.589	0.443	2.05629e-08
SNAP25	1.30552e-13	0.382748	0.935	0.874	5.52783e-09
SNCB	2.51217e-17	0.419784	0.734	0.514	1.0637e-12
SNRNP70	9.38562e-07	-0.319262	0.621	0.792	0.0397406
SNX31	2.82824e-07	0.262654	0.145	0.094	0.0119753
SOGA3	1.24537e-09	0.360999	0.726	0.593	5.27316e-05
SORCS1	1.24129e-07	0.921686	0.605	0.463	0.00525589
SPARCL1	1.51824e-08	-0.372366	0.847	0.957	0.000642854
SPOPL	8.21936e-20	0.643696	0.782	0.547	3.48024e-15
ST8SIA5	1.08518e-07	0.459414	0.879	0.791	0.00459487
STAT4	2.88107e-07	-0.270518	0.403	0.61	0.012199
STIP1	5.02835e-12	0.398497	0.532	0.354	2.1291e-07
STX17-AS1	1.0179e-07	0.269269	0.21	0.084	0.00430999
SUGT1	8.93513e-18	0.537229	0.774	0.563	3.78331e-13
SYN3	6.34535e-12	1.02895	0.839	0.737	2.68675e-07
SYT14	2.31331e-07	-0.271639	0.839	0.859	0.00979503
TARBP1	1.79891e-07	-0.363422	0.669	0.828	0.00761697
TARID	1.85123e-14	0.728922	0.169	0.022	7.83848e-10
TBPL1	3.6028e-14	0.522053	0.573	0.405	1.5255e-09
TCF20	1.96305e-07	0.395758	0.871	0.769	0.00831195
TENT4B	4.0798e-10	0.38467	0.677	0.506	1.72747e-05
TET3	1.11926e-08	0.401838	0.742	0.605	0.000473916
TMC4	2.69289e-12	0.383596	0.25	0.087	1.14022e-07
TMEM132B	1.79367e-07	-0.262612	0.863	0.899	0.00759477
TMEM178A	1.53707e-07	0.422474	0.911	0.786	0.00650828
TMEM178B	7.49595e-14	0.67748	0.992	0.921	3.17393e-09
TNRC6A	1.25122e-12	-0.278926	0.903	0.921	5.2979e-08
TP53BP1	3.37759e-09	0.406414	0.863	0.788	0.000143014
TPST2	1.0102e-10	0.49784	0.669	0.538	4.2774e-06
TRA2B	6.00806e-07	0.308836	0.766	0.667	0.0254393
TRIM9	2.55034e-07	-0.269264	0.879	0.911	0.0107986
TRPC5	4.06008e-08	0.528191	0.831	0.768	0.00171912
TSPYL1	2.57155e-11	0.317991	0.685	0.498	1.08885e-06
TTC28	3.07038e-11	-0.504642	0.669	0.873	1.30006e-06
TYW3	7.9432e-07	0.267921	0.419	0.343	0.0336331
UBA6-AS1	6.35598e-07	-0.374868	0.774	0.848	0.0269125
UBB	1.40761e-07	0.359194	0.524	0.329	0.00596012
UBC	6.47558e-08	0.395516	0.637	0.439	0.00274189
UBE2D3	1.41737e-15	0.512039	0.919	0.817	6.00145e-11
UBE2F	1.50654e-10	0.305796	0.589	0.365	6.37898e-06
USF3	2.89137e-10	0.497462	0.613	0.44	1.22426e-05
USPL1	1.18783e-08	0.326373	0.5	0.45	0.00050295
VAMP2	8.30662e-14	0.393744	0.766	0.674	3.51719e-09
VPS37B	2.25635e-07	0.305645	0.46	0.356	0.00955384
WDR26	3.35365e-07	0.298598	0.726	0.631	0.0142
WDR82	1.1424e-09	0.260088	0.565	0.392	4.83715e-05
YWHAB	7.51304e-10	0.315595	0.742	0.583	3.18117e-05
YWHAG	1.49981e-21	0.419606	0.782	0.706	6.3505e-17
ZCCHC17	8.22313e-08	0.28904	0.694	0.557	0.00348184
ZDHHC14	8.0256e-10	0.524867	0.831	0.703	3.3982e-05
ZMYND8	8.90492e-09	0.523064	0.895	0.821	0.000377052
ZNF706	5.99149e-11	0.414099	0.758	0.618	2.53692e-06

## Sheet: InhPVALBII
GeneId	p_val	avg_logFC	pct.1	pct.2	p_val_adj
ACSL3	6.95898e-09	0.65481	0.896	0.803	0.000294657			Up	11
ARHGAP5	2.31099e-09	0.731131	0.979	0.796	9.7852e-05			Down	2
FMR1	2.51106e-10	-0.363139	0.021	0.49	1.06323e-05			Total	13
HIBCH	2.09499e-07	1.10912	0.708	0.741	0.0088706
HSPH1	2.47259e-07	1.11519	0.708	0.565	0.0104694
MAP2	1.76601e-07	0.484501	0.938	0.973	0.00747764
MTRNR2L12	3.22038e-15	1.22082	0.729	0.245	1.36357e-10
MYO16	3.23293e-07	-0.428911	0.875	0.952	0.0136889
NORAD	2.12031e-08	0.596124	0.812	0.612	0.000897782
OIP5-AS1	8.58914e-07	0.50379	0.812	0.782	0.0363681
OSBPL1A	1.78419e-07	0.902532	0.854	0.85	0.00755461
VAMP2	1.12271e-06	0.52012	0.854	0.68	0.047538
YWHAG	2.95064e-07	0.520838	0.833	0.741	0.0124936

## Sheet: InhSST
GeneId	p_val	avg_logFC	pct.1	pct.2	p_val_adj
ABCB1	2.15847e-18	0.498423	0.324	0.166	9.13941e-14			Up	245
ABHD3	1.10661e-16	0.615617	0.489	0.314	4.68562e-12			Down	123
ABTB2	4.11246e-18	0.674195	0.346	0.186	1.7413e-13			Total	368
AC004160.1	1.09771e-13	0.380104	0.268	0.132	4.64793e-09
AC004949.1	4.59737e-29	0.660192	0.154	0.012	1.94662e-24
AC006115.2	9.1624e-09	0.283526	0.673	0.498	0.000387954
AC007389.1	4.54977e-11	0.363551	0.473	0.29	1.92646e-06
AC011346.1	2.08721e-09	0.260271	0.419	0.248	8.83765e-05
AC016831.7	1.33121e-10	-0.448321	0.627	0.682	5.6366e-06
AC073050.1	7.02048e-08	0.346945	0.886	0.783	0.00297261
AC090578.1	2.66507e-13	0.408273	0.503	0.299	1.12844e-08
AC092683.1	7.07644e-07	-0.298158	0.519	0.546	0.0299631
AC107223.1	6.75026e-17	0.309878	0.386	0.169	2.85819e-12
AC111006.1	2.53746e-16	0.66497	0.457	0.294	1.07441e-11
AC120193.1	6.55303e-17	0.585156	0.235	0.101	2.77468e-12
AC124312.1	1.22087e-22	-0.787954	0	0.139	5.16942e-18
AC233296.1	3.58804e-13	-0.476688	0.257	0.387	1.51925e-08
AC245060.5	2.16166e-07	0.515572	0.478	0.365	0.00915291
ADAM32	1.46285e-11	0.331107	0.303	0.196	6.19401e-07
ADCY2	2.80866e-14	-0.279096	0.835	0.913	1.18924e-09
ADGRL3	2.2737e-10	0.261405	0.992	0.962	9.62731e-06
ADK	3.16523e-09	-0.27646	0.686	0.786	0.000134022
AGAP3	1.72908e-11	0.374094	0.573	0.433	7.32128e-07
AGFG1	1.1012e-06	0.277778	0.651	0.55	0.0466269
AHCTF1	1.61961e-14	0.463421	0.689	0.53	6.85777e-10
AHNAK	7.58e-20	0.363121	0.143	0.025	3.20952e-15
AHSA1	1.0522e-12	0.34882	0.259	0.134	4.45524e-08
AIG1	2.53046e-10	-0.287484	0.678	0.779	1.07145e-05
AL137009.1	7.90151e-07	0.263569	0.189	0.098	0.0334566
AL445623.2	9.72452e-09	0.289081	0.741	0.594	0.000411756
AL592156.2	2.66618e-10	-0.503546	0.305	0.39	1.12891e-05
AL592183.1	4.00498e-11	-0.312649	0.37	0.502	1.69579e-06
AL627171.2	4.70706e-07	0.344803	0.238	0.161	0.0199307
AMOTL1	2.39503e-09	0.331914	0.646	0.497	0.00010141
ANK3	9.25546e-12	0.288761	0.984	0.943	3.91895e-07
ANKRD11	2.04754e-11	0.418774	0.876	0.749	8.66971e-07
ANKRD12	4.5582e-07	0.285387	0.892	0.833	0.0193003
ANKRD26	7.53942e-08	-0.265023	0.77	0.799	0.00319234
ANKRD30BL	7.7815e-14	-0.467094	0.551	0.567	3.29484e-09
ANKRD36B	1.01915e-12	-0.285524	0.719	0.781	4.31527e-08
ANP32A	1.14408e-16	0.486759	0.462	0.295	4.84425e-12
AP000943.2	3.16518e-12	0.318236	0.562	0.358	1.3402e-07
AP001831.1	1.39354e-20	0.495473	0.43	0.206	5.90052e-16
APP	1.43142e-46	0.613375	0.949	0.844	6.06093e-42
APTX	3.67338e-08	0.262036	0.473	0.337	0.00155538
ARL17B	9.94815e-11	-0.251358	0.241	0.395	4.21224e-06
ATP2C1	7.29353e-36	0.809845	0.816	0.623	3.08822e-31
ATP6V0C	3.54125e-17	0.309059	0.562	0.324	1.49944e-12
ATP6V1C1	4.88448e-10	0.279905	0.568	0.422	2.06819e-05
ATXN10	9.23444e-10	-0.307032	0.592	0.714	3.91005e-05
AUXG01000058.1	4.67914e-26	0.495202	0.632	0.369	1.98124e-21
B3GLCT	2.182e-30	1.01274	0.311	0.113	9.23904e-26
BCL11A	1.01044e-13	-0.322375	0.735	0.828	4.27841e-09
BEND4	9.06584e-14	0.309385	0.208	0.157	3.83866e-09
BEX3	9.76354e-14	0.275911	0.511	0.321	4.13408e-09
BID	1.6251e-34	0.789231	0.446	0.218	6.88099e-30
BMT2	6.05032e-14	0.404198	0.562	0.371	2.56182e-09
C17orf67	5.92411e-12	0.305638	0.311	0.204	2.50839e-07
C20orf194	5.04792e-08	-0.278575	0.662	0.757	0.00213739
C3orf58	5.80279e-18	-0.270837	0	0.11	2.45702e-13
C9orf3	2.18014e-25	-0.484378	0	0.156	9.23115e-21
CAB39	6.73159e-12	0.310085	0.659	0.483	2.85029e-07
CACNA1A	1.49998e-19	-0.273337	0.903	0.925	6.3512e-15
CACNA1B	9.13616e-14	-0.322715	0.768	0.87	3.86843e-09
CACNA1D	2.83391e-13	0.463563	0.943	0.867	1.19993e-08
CACNA1E	5.07597e-09	-0.270152	0.684	0.769	0.000214927
CACYBP	6.03943e-29	0.601459	0.414	0.198	2.55722e-24
CAMK2D	6.56862e-09	0.377989	0.724	0.623	0.000278128
CAMK2N2	1.9578e-18	0.290192	0.408	0.203	8.28972e-14
CAP2	3.8785e-12	0.388894	0.719	0.602	1.64223e-07
CAST	8.14068e-08	0.356916	0.505	0.386	0.00344693
CBFA2T2	1.51462e-11	-0.262298	0.595	0.673	6.41322e-07
CCDC59	1.44616e-31	0.761167	0.505	0.261	6.12335e-27
CCDC81	2.49791e-23	0.432952	0.165	0.055	1.05766e-18
CCNG2	9.91696e-20	0.536776	0.303	0.133	4.19904e-15
CCSER2	1.80015e-08	-0.286857	0.605	0.697	0.000762219
CDH10	2.99328e-12	-0.345557	0.724	0.823	1.26741e-07
CDH9	3.11733e-25	-0.316497	0.724	0.93	1.31994e-20
CERS6	1.90875e-25	0.561814	0.93	0.812	8.08204e-21
CHIC2	1.82203e-13	0.488141	0.554	0.41	7.71483e-09
CHL1-AS2	2.9712e-12	0.331254	0.238	0.112	1.25806e-07
CHORDC1	1.06083e-56	1.09009	0.7	0.421	4.49175e-52
CHSY3	5.5773e-09	-0.35808	0.546	0.678	0.000236154
CMYA5	5.50552e-14	0.456266	0.211	0.102	2.33115e-09
CNTN1	8.1952e-44	0.745256	0.981	0.907	3.47001e-39
CNTNAP3B	1.76767e-13	-0.339586	0.368	0.498	7.48466e-09
COL4A3BP	5.37932e-23	-0.32508	0	0.141	2.27771e-18
COPA	1.34038e-10	0.336382	0.592	0.469	5.67545e-06
CRB1	1.10782e-09	-0.330171	0.603	0.729	4.69072e-05
CRYAB	2.0435e-19	0.651068	0.332	0.143	8.65259e-15
CWF19L2	1.88788e-21	0.596058	0.686	0.52	7.99364e-17
DANT2	1.3319e-17	-0.37142	0.716	0.865	5.63952e-13
DCAF5	1.51445e-07	0.298436	0.643	0.533	0.00641248
DCAF7	5.37658e-07	0.269068	0.508	0.38	0.0227655
DERA	1.43218e-23	0.634492	0.235	0.08	6.06414e-19
DGKI	4.85421e-14	0.455231	0.914	0.81	2.05537e-09
DHDH	3.87193e-14	0.285202	0.108	0.031	1.63945e-09
DIRAS2	2.21457e-08	0.418093	0.3	0.238	0.000937695
DISC1FP1	3.53542e-46	1.12823	0.311	0.067	1.49697e-41
DNAJA1	2.37049e-14	0.46188	0.438	0.306	1.00371e-09
DNAJA4	4.67936e-30	0.625441	0.462	0.282	1.98134e-25
DNAJB1	1.70064e-48	1.08367	0.357	0.101	7.20084e-44
DNAJB6	1.27731e-19	0.495435	0.603	0.435	5.40837e-15
DNHD1	6.03554e-12	0.404698	0.443	0.28	2.55557e-07
DNM3	2.99115e-12	0.319663	0.959	0.93	1.26651e-07
DOCK10	5.41225e-12	0.493677	0.446	0.283	2.29165e-07
DOPEY1	5.99632e-24	-0.417745	0	0.147	2.53896e-19
ELOVL5	5.51782e-22	0.618812	0.373	0.227	2.33635e-17
EPN2	9.84985e-08	-0.309518	0.468	0.526	0.00417062
EXT1	2.98098e-09	-0.293946	0.689	0.747	0.000126221
FAM106A	1.13536e-11	-0.292318	0.486	0.508	4.80735e-07
FAM135B	2.85064e-08	0.356525	0.903	0.823	0.00120702
FAM19A2	4.76721e-22	-0.856461	0	0.135	2.01853e-17
FAM19A5	1.61038e-20	-0.320805	0	0.126	6.81866e-16
FAM208B	7.07062e-23	-0.373115	0	0.14	2.99384e-18
FAM66D	4.61713e-10	-0.251174	0.314	0.442	1.95499e-05
FAM69A	4.5541e-24	-0.424419	0	0.148	1.9283e-19
FAR2	1.36298e-09	-0.330653	0.414	0.552	5.77112e-05
FBXL14	6.1485e-31	0.579019	0.343	0.172	2.6034e-26
FBXL4	4.83589e-08	-0.257019	0.422	0.493	0.00204761
FKBP4	3.26282e-18	0.311921	0.295	0.119	1.38154e-13
FLT3	2.30313e-11	-0.33944	0.486	0.617	9.75192e-07
FMR1	5.99219e-55	-0.391252	0.003	0.336	2.53721e-50
FOS	4.13343e-13	0.26989	0.108	0.018	1.75018e-08
FRMD4A	4.69997e-27	-0.266533	0.962	0.976	1.99006e-22
FTX	1.96215e-29	-0.332383	0.868	0.964	8.30813e-25
FXR1	1.12564e-29	0.649316	0.803	0.625	4.76617e-25
GABRB3	2.52097e-09	0.401968	0.859	0.76	0.000106743
GABRG1	4.72402e-09	0.415836	0.216	0.127	0.000200025
GALNT13	3.87734e-10	0.557844	0.541	0.424	1.64174e-05
GALNT8	1.27491e-07	0.30959	0.646	0.509	0.00539822
GFM2	6.80805e-07	0.259867	0.405	0.295	0.0288266
GFPT2	4.23486e-12	0.365036	0.286	0.24	1.79312e-07
GIPC2	1.57233e-14	0.368582	0.386	0.21	6.65754e-10
GLCCI1	6.94707e-07	-0.250463	0.627	0.681	0.0294153
GLRA3	8.067e-07	0.263435	0.211	0.15	0.0341573
GNAL	2.33399e-15	0.688542	0.181	0.127	9.88259e-11
GOLGA8B	3.13608e-16	-0.41403	0.614	0.762	1.32788e-11
GPBP1	7.17358e-11	0.378385	0.719	0.608	3.03744e-06
GPR75-ASB3	2.76e-20	-0.260729	0	0.125	1.16864e-15
GPR89B	6.71333e-07	0.263018	0.346	0.283	0.0284256
GRID2	3.26145e-08	0.31025	0.97	0.94	0.00138096
HCG17	2.12456e-08	-0.270889	0.495	0.568	0.00089958
HERC2	3.20363e-10	-0.290343	0.614	0.697	1.35648e-05
HERC4	8.97671e-14	0.465987	0.824	0.71	3.80092e-09
HIBCH	6.557e-53	1.17135	0.795	0.558	2.77636e-48
HMGB1	2.12444e-54	1.20128	0.951	0.775	8.9953e-50
HNRNPA2B1	2.05784e-17	0.43479	0.849	0.703	8.71333e-13
HNRNPU	9.42875e-38	0.790378	0.878	0.696	3.99232e-33
HOOK1	3.92323e-07	0.319123	0.576	0.446	0.0166117
HPSE2	4.00277e-08	-0.480696	0.111	0.224	0.00169485
HSP90AA1	7.5074e-64	1.37581	0.905	0.65	3.17878e-59
HSP90AB1	3.23524e-15	0.431476	0.786	0.626	1.36987e-10
HSPA1A	1.59658e-33	0.89552	0.289	0.087	6.76024e-29
HSPA1B	5.08448e-49	1.18706	0.286	0.045	2.15287e-44
HSPA4	3.09233e-16	0.390653	0.462	0.295	1.30936e-11
HSPA4L	1.01137e-57	1.19084	0.805	0.561	4.28234e-53
HSPA6	2.79065e-44	0.855626	0.176	0.001	1.18162e-39
HSPA8	7.43627e-14	0.38605	0.327	0.163	3.14866e-09
HSPA9	3.44428e-10	0.338632	0.486	0.358	1.45838e-05
HSPB1	4.04368e-49	1.19674	0.243	0.025	1.71217e-44
HSPD1	1.49778e-38	1.07324	0.595	0.369	6.34188e-34
HSPE1	1.09507e-25	0.577605	0.303	0.133	4.63677e-21
HSPH1	2.58533e-86	1.68333	0.8	0.434	1.09468e-81
HUNK	4.90536e-09	0.331462	0.708	0.549	0.000207703
IDS	6.16399e-12	0.278334	0.778	0.71	2.60996e-07
ITGB1-DT	3.61362e-12	0.278541	0.132	0.062	1.53008e-07
ITGB5	1.35539e-07	-0.307367	0.351	0.442	0.00573898
ITPK1	1.12018e-12	0.398658	0.449	0.311	4.74306e-08
ITSN2	6.86683e-08	0.377297	0.724	0.613	0.00290756
JAK2	7.63949e-09	-0.304096	0.624	0.723	0.000323471
JAM3	6.91097e-09	0.349494	0.673	0.552	0.000292624
JUND	3.7895e-11	0.257641	0.524	0.354	1.60455e-06
KCNAB1	3.31353e-11	-0.515749	0.216	0.265	1.40301e-06
KCNJ6	7.33272e-27	0.710226	0.778	0.64	3.10482e-22
KDM4C	8.70473e-12	0.380105	0.792	0.671	3.68576e-07
KDM5A	1.8672e-08	0.31574	0.716	0.581	0.000790612
KHDRBS1	4.99991e-07	0.288222	0.584	0.466	0.0211706
KIAA1217	2.13836e-33	-0.325755	0.93	0.98	9.05426e-29
KIAA1328	6.91886e-16	-0.396455	0.586	0.739	2.92958e-11
KIF26B	2.64608e-15	-0.273467	0.889	0.917	1.1204e-10
KTN1	1.36968e-09	0.362508	0.786	0.684	5.79951e-05
LHFPL3	4.283e-08	-0.324674	0.689	0.799	0.00181351
LIMK2	1.02837e-25	0.632107	0.308	0.151	4.35434e-21
LINC00472	1.27541e-11	0.352024	0.162	0.05	5.40036e-07
LINC00877	2.14902e-22	0.448376	0.162	0.038	9.09937e-18
LINC01322	2.68499e-09	-0.294203	0.716	0.798	0.000113688
LINC01482	3.08185e-08	-0.327044	0.235	0.369	0.00130492
LINC01588	1.13325e-15	0.389093	0.292	0.13	4.79839e-11
LINC02798	1.39181e-23	0.840244	0.592	0.354	5.89321e-19
LINGO2	2.88416e-07	0.404542	0.57	0.521	0.0122121
LRRIQ1	8.00515e-09	0.280757	0.103	0.038	0.000338954
LRRK2	2.3803e-07	-0.263457	0.395	0.513	0.0100787
MAN2A1	1.22531e-09	0.356574	0.57	0.426	5.18821e-05
MAP1A	2.5541e-09	0.38375	0.57	0.461	0.000108146
MAP1B	5.56888e-08	0.294669	0.849	0.796	0.00235797
MAP2	8.70694e-41	0.627115	0.976	0.925	3.68669e-36
MAP2K4	1.68539e-21	0.564818	0.849	0.715	7.13627e-17
MAPK8	5.23066e-09	-0.265684	0.632	0.753	0.000221476
MAPRE2	2.30169e-11	0.421758	0.797	0.684	9.74581e-07
MARCH1	4.86292e-46	1.40538	0.738	0.504	2.05906e-41
MCTP1	2.52621e-09	-0.304624	0.649	0.738	0.000106965
ME1	3.59804e-07	0.382196	0.659	0.54	0.0152348
MECP2	3.87349e-08	0.263915	0.643	0.519	0.00164011
MEF2C	1.42765e-16	-0.411305	0.781	0.888	6.04497e-12
MEG8	6.71076e-15	0.384194	0.889	0.774	2.84147e-10
MIA3	3.02026e-12	0.349898	0.646	0.497	1.27884e-07
MIATNB	1.64664e-15	0.418197	0.219	0.096	6.9722e-11
MIB1	5.11061e-22	0.544254	0.822	0.657	2.16393e-17
MIF	4.88271e-14	0.316299	0.349	0.171	2.06744e-09
MKL1	1.36719e-23	-0.374728	0	0.145	5.78894e-19
MKL2	3.61228e-20	-0.314217	0	0.124	1.52951e-15
MOB4	5.27843e-51	0.976644	0.532	0.256	2.23499e-46
MORC4	4.61692e-13	0.365835	0.238	0.122	1.95489e-08
MOSMO	2.07826e-10	0.277167	0.624	0.453	8.79977e-06
MPP6	9.07479e-10	0.333666	0.754	0.66	3.84245e-05
MRPS6	9.30439e-20	0.510449	0.589	0.413	3.93967e-15
MSH4	1.28098e-08	0.283985	0.273	0.197	0.000542393
MSRB3	1.46409e-07	0.296436	0.386	0.306	0.00619924
MTRNR2L12	6.13704e-149	1.62216	0.827	0.182	2.59854e-144
MTRNR2L8	2.9747e-38	0.459015	0.23	0.021	1.25955e-33
MTSS1	1.09252e-07	-0.25242	0.659	0.731	0.00462595
MUM1	1.058e-19	-0.258328	0	0.121	4.4798e-15
MYEF2	3.92241e-07	-0.267028	0.57	0.67	0.0166083
MYO6	5.30193e-07	0.256947	0.759	0.629	0.0224494
MYRFL	1.91574e-21	0.506042	0.23	0.154	8.11161e-17
MYRIP	2.62911e-14	-0.355787	0.824	0.88	1.11322e-09
NAA50	3.97466e-19	0.476441	0.543	0.395	1.68295e-14
NALCN	1.28201e-09	-0.274531	0.735	0.835	5.42828e-05
NEK11	4.31437e-09	0.42446	0.497	0.36	0.000182679
NGRN	7.16617e-17	0.279325	0.462	0.255	3.0343e-12
NKAIN3	4.24336e-13	-0.650827	0.297	0.466	1.79672e-08
NKRF	1.7611e-10	0.255269	0.335	0.193	7.45686e-06
NKTR	2.28312e-14	-0.397888	0.692	0.823	9.66719e-10
NLGN4Y	2.61251e-10	-0.288414	0.714	0.827	1.10619e-05
NOP58	3.10279e-07	0.264029	0.649	0.546	0.0131379
NORAD	1.68347e-16	0.301193	0.581	0.388	7.12817e-12
NUDT4	1.5052e-10	0.25879	0.314	0.177	6.3733e-06
NYAP2	1.27751e-07	-0.268503	0.284	0.4	0.00540925
OIP5-AS1	5.75777e-18	0.356952	0.668	0.468	2.43796e-13
OLFM2	8.5244e-10	0.364528	0.651	0.497	3.6094e-05
OPA1	1.14988e-18	0.554838	0.732	0.568	4.86883e-14
OPCML	2.57794e-22	-0.288387	0.973	0.971	1.09155e-17
OSBPL1A	2.55523e-18	0.620144	0.773	0.631	1.08194e-13
PALM2-AKAP2	1.61013e-18	0.443176	0.827	0.686	6.81763e-14
PAPOLA	9.16749e-07	0.286976	0.754	0.634	0.038817
PARD6G-AS1	5.0817e-16	0.307473	0.189	0.094	2.15169e-11
PARP8	2.45481e-10	0.413745	0.751	0.615	1.03941e-05
PCDH15	1.92826e-07	-0.337955	0.795	0.852	0.00816464
PCM1	3.01339e-10	-0.311127	0.749	0.827	1.27593e-05
PDXDC1	4.51503e-10	0.377656	0.678	0.548	1.91176e-05
PGAP1	1.05085e-09	0.294334	0.705	0.572	4.44949e-05
PHACTR3	2.62989e-07	-0.259811	0.595	0.66	0.0111355
PHF20L1	1.88553e-09	-0.306696	0.692	0.791	7.98371e-05
PHF8	9.29345e-11	0.37532	0.392	0.266	3.93503e-06
PHKB	2.38114e-08	-0.266757	0.659	0.753	0.00100822
PKD2	1.28282e-07	-0.259108	0.586	0.679	0.00543172
PKNOX2	5.39371e-07	-0.255334	0.554	0.624	0.022838
PLCG2	2.98906e-39	0.759019	0.584	0.293	1.26563e-34
PLCH1	4.18045e-12	-0.32473	0.624	0.787	1.77009e-07
PLD5	5.3087e-08	-0.367772	0.111	0.226	0.00224781
PLEKHA6	2.65828e-25	0.639915	0.792	0.619	1.12557e-20
PLPPR5	9.33976e-07	0.326307	0.646	0.539	0.0395464
PNLDC1	2.28546e-21	0.362883	0.114	0.012	9.67708e-17
PNPLA7	4.7977e-09	-0.251165	0.265	0.38	0.000203144
POLR1C	1.7446e-10	0.277287	0.292	0.151	7.38701e-06
POU2F2	2.28928e-43	1.08474	0.492	0.288	9.69328e-39
PPP2R2C	3.08675e-17	0.463801	0.819	0.676	1.30699e-12
PPP3R1	5.63991e-16	0.403058	0.668	0.508	2.38805e-11
PRICKLE2	2.68924e-08	0.375041	0.83	0.714	0.00113868
PRKCB	2.25287e-09	-0.252667	0.668	0.702	9.53909e-05
PRKD1	6.76852e-08	0.519424	0.562	0.455	0.00286593
PRLR	5.1791e-09	0.418512	0.168	0.1	0.000219294
PRNP	2.81582e-22	0.411858	0.778	0.613	1.19227e-17
PROM1	4.42381e-07	-0.266566	0.222	0.331	0.0187313
PTCHD4	9.75139e-07	-0.290688	0.614	0.713	0.0412893
PTGER3	2.39388e-16	0.456519	0.149	0.028	1.01362e-11
PTGES3	6.54765e-39	0.941271	0.608	0.384	2.77241e-34
PTPRO	7.59707e-10	-0.368602	0.711	0.806	3.21675e-05
PWAR6	1.36719e-23	-0.424853	0	0.145	5.78894e-19
PWRN1	3.84571e-15	0.377606	0.805	0.686	1.62835e-10
QKI	7.34318e-09	0.307138	0.941	0.898	0.000310925
RAB3B	4.35526e-12	0.296876	0.551	0.459	1.84411e-07
RAI1	6.40412e-11	0.386096	0.659	0.519	2.71163e-06
RALY	2.88843e-07	0.254708	0.438	0.311	0.0122302
RBFOX3	1.95311e-09	-0.274196	0.73	0.788	8.26987e-05
RELCH	1.53716e-12	0.35048	0.649	0.442	6.50863e-08
RERE	2.42886e-18	0.440427	0.957	0.881	1.02843e-13
RIN2	2.6245e-07	-0.304975	0.489	0.601	0.0111127
RNF185	3.10599e-09	0.288139	0.319	0.23	0.000131514
RNPC3	1.27192e-07	-0.312252	0.681	0.771	0.00538557
RPS6KA2	9.81332e-32	-0.523892	0.808	0.928	4.15516e-27
RUFY2	1.17574e-09	-0.298265	0.638	0.729	4.97831e-05
RYBP	1.17694e-17	0.537493	0.641	0.46	4.98341e-13
SCAPER	2.15002e-09	-0.27884	0.751	0.83	9.1036e-05
SCMH1	6.88978e-12	-0.304134	0.657	0.761	2.91727e-07
SCN3A	3.13781e-09	0.311346	0.83	0.721	0.000132861
SCUBE2	1.99132e-08	0.264773	0.384	0.278	0.000843167
SEMA4D	2.00414e-07	0.265368	0.416	0.326	0.00848591
SEMA6D	8.95307e-08	-0.352745	0.441	0.484	0.00379091
SENP7	4.13874e-07	-0.268809	0.651	0.704	0.0175243
SEPT11	5.00597e-25	-0.479785	0	0.154	2.11963e-20
SEPT2	2.76613e-22	-0.28343	0	0.137	1.17123e-17
SEPT7	2.11372e-30	-0.717488	0	0.185	8.94991e-26
SESN3	1.0601e-19	0.502667	0.797	0.613	4.48869e-15
SEZ6L	1.10332e-08	0.334843	0.338	0.187	0.000467167
SGSM1	6.88423e-16	0.487393	0.851	0.689	2.91492e-11
SH3GL3	9.40422e-12	-0.304116	0.705	0.793	3.98194e-07
SLC25A12	4.75781e-09	-0.264946	0.722	0.812	0.000201455
SLC38A1	6.74502e-08	0.271039	0.681	0.582	0.00285598
SLC44A5	1.89957e-14	-0.340506	0.797	0.87	8.04317e-10
SLC4A5	5.72298e-12	0.371022	0.297	0.173	2.42323e-07
SLC5A3	2.29426e-42	0.789968	0.654	0.395	9.71434e-38
SLC7A5	6.92761e-25	0.408631	0.354	0.14	2.93329e-20
SLCO3A1	4.42316e-09	0.487572	0.662	0.568	0.000187285
SMAD1	1.67425e-15	0.4585	0.443	0.306	7.0891e-11
SNAP23	2.78916e-36	0.770883	0.43	0.249	1.18099e-31
SNAP25	5.26645e-17	0.297171	0.897	0.851	2.22992e-12
SORCS1	7.1614e-09	0.658516	0.211	0.131	0.000303228
SPARCL1	3.86663e-15	-0.43496	0.743	0.868	1.63721e-10
SPATS2L	8.93207e-09	0.372149	0.811	0.718	0.000378202
SPOPL	1.6283e-08	0.290504	0.541	0.405	0.000689454
SRP19	4.84869e-13	0.295141	0.405	0.217	2.05303e-08
SRRM1	7.69665e-07	-0.263013	0.557	0.635	0.0325892
SRRM2	4.12261e-08	-0.343556	0.708	0.794	0.0017456
SRSF11	1.91598e-10	-0.343173	0.695	0.82	8.11266e-06
STAT4	4.42913e-08	-0.301846	0.335	0.442	0.00187538
STAU2	1.46608e-09	0.267257	0.862	0.763	6.20769e-05
STIP1	2.05496e-20	0.461766	0.343	0.204	8.70113e-16
STK32B	2.41675e-08	0.308128	0.332	0.191	0.0010233
SUGT1	1.44568e-16	0.408235	0.576	0.446	6.12129e-12
SYBU	1.19849e-09	0.312096	0.77	0.653	5.07465e-05
TANC2	4.81574e-09	0.295628	0.892	0.828	0.000203908
TARBP1	1.26409e-10	-0.307807	0.624	0.738	5.3524e-06
TBPL1	3.76864e-19	0.440218	0.389	0.234	1.59572e-14
TCP1	1.63925e-09	0.265491	0.305	0.178	6.94089e-05
TENM4	9.80078e-09	0.330202	0.927	0.825	0.000414985
TENT4B	1.83247e-12	0.337272	0.5	0.327	7.75903e-08
TET3	1.83248e-09	0.326036	0.651	0.515	7.75909e-05
THSD7A	1.19475e-09	-0.323462	0.705	0.803	5.05882e-05
TLE5	7.20522e-11	0.274349	0.489	0.308	3.05083e-06
TMC4	7.63606e-23	0.474714	0.157	0.033	3.23326e-18
TMEM132B	1.14208e-09	-0.28003	0.765	0.848	4.83581e-05
TMEM178B	3.72656e-07	0.280765	0.959	0.912	0.015779
TMEM221	9.32333e-09	0.331076	0.192	0.083	0.000394768
TNFSF13B	3.58498e-08	0.250536	0.181	0.105	0.00151795
TNRC6A	2.21376e-13	-0.276564	0.803	0.909	9.37349e-09
TPST2	2.52037e-14	0.390733	0.443	0.295	1.06717e-09
TSHZ1	4.92463e-08	0.30143	0.224	0.133	0.00208519
TYW3	1.64687e-14	0.451554	0.343	0.22	6.97319e-10
UBA6-AS1	1.852e-08	-0.31183	0.632	0.69	0.000784172
UBB	6.21714e-16	0.510493	0.414	0.25	2.63246e-11
UBC	3.00576e-10	0.365633	0.446	0.291	1.2727e-05
UBE2D3	1.17685e-16	0.41677	0.797	0.664	4.98303e-12
UBE2F	8.1867e-09	0.280773	0.305	0.18	0.000346641
UPF3A	5.79771e-07	-0.25897	0.63	0.688	0.0245487
USF3	1.29559e-08	0.324909	0.376	0.261	0.000548578
USP25	1.03854e-07	-0.265162	0.495	0.576	0.0043974
USPL1	2.31546e-13	0.379479	0.422	0.29	9.8041e-09
VSTM2A	3.26194e-11	-0.370578	0.454	0.573	1.38117e-06
WDR60	6.49736e-11	-0.331533	0.643	0.761	2.75111e-06
WNT2B	7.19564e-10	0.328261	0.254	0.151	3.04678e-05
WWOX	1.0732e-06	-0.279087	0.716	0.789	0.0454415
YWHAG	2.94582e-26	0.404417	0.708	0.539	1.24732e-21
ZDHHC14	2.04743e-08	0.337917	0.603	0.465	0.000866923
ZHX3	1.01003e-07	-0.261378	0.581	0.683	0.00427667
ZNF536	2.71662e-08	-0.383786	0.481	0.602	0.00115027
ZNF706	1.43679e-16	0.464165	0.611	0.452	6.08365e-12

## Sheet: InhSV2CI
GeneId	p_val	avg_logFC	pct.1	pct.2	p_val_adj
ABCA10	7.49666e-08	-0.256994	0.502	0.625	0.00317423			Up	350
ABHD18	6.81202e-13	-0.278842	0.542	0.79	2.88434e-08			Down	144
ABHD3	4.65486e-28	0.605361	0.533	0.284	1.97096e-23			Total	494
ABLIM2	5.97067e-13	-0.34474	0.631	0.819	2.5281e-08
AC004949.1	9.33983e-20	0.671733	0.24	0.037	3.95467e-15
AC006387.1	7.96181e-08	0.744511	0.378	0.274	0.00337119
AC007563.2	2.09758e-11	-0.384055	0.2	0.428	8.88158e-07
AC079296.1	1.95549e-09	-0.259592	0.467	0.634	8.27993e-05
AC090578.1	1.07319e-09	0.277255	0.431	0.206	4.54409e-05
AC111006.1	1.15907e-24	0.662387	0.378	0.133	4.90774e-20
AC137770.1	2.89322e-12	-0.448053	0.449	0.691	1.22505e-07
AC233296.1	1.19997e-10	-0.441441	0.56	0.741	5.08092e-06
ACOT7	6.88956e-09	0.256344	0.676	0.602	0.000291718
ACTB	2.89286e-08	0.250908	0.729	0.65	0.00122489
ADAM32	7.55487e-09	0.291284	0.489	0.385	0.000319888
ADARB2	1.53699e-51	-0.485673	0.996	1	6.50794e-47
ADARB2-AS1	5.95885e-10	-0.292267	0.48	0.638	2.5231e-05
ADCY2	1.76235e-09	-0.294566	0.853	0.95	7.46215e-05
ADCY7	1.30875e-16	0.301539	0.24	0.099	5.54151e-12
ADGRL3	9.339e-11	0.357135	0.987	0.986	3.95432e-06
ADK	6.80484e-16	-0.315692	0.742	0.941	2.8813e-11
AGAP3	1.97775e-18	0.391158	0.733	0.599	8.37419e-14
AGBL4	1.22878e-10	-0.287551	0.88	0.975	5.20288e-06
AGO3	2.94162e-10	0.251567	0.88	0.86	1.24554e-05
AHCTF1	5.74263e-29	0.744513	0.84	0.741	2.43154e-24
AHNAK	6.12245e-16	0.274744	0.24	0.057	2.59237e-11
AHSA1	8.90565e-23	0.472529	0.467	0.236	3.77083e-18
AL157396.1	9.50493e-12	0.258162	0.484	0.249	4.02458e-07
AL358937.1	1.42115e-11	0.250306	0.164	0.034	6.01745e-07
AL391807.1	2.42597e-12	-0.28572	0.511	0.718	1.0272e-07
AL589935.1	2.60669e-17	0.555108	0.444	0.245	1.10372e-12
AL590434.1	6.31696e-22	0.31305	0.249	0.041	2.67473e-17
AMPH	2.1145e-08	0.296019	0.898	0.897	0.000895321
ANK3	8.421e-14	0.334621	1	0.993	3.56562e-09
ANKRD11	2.79002e-15	0.48109	0.996	0.927	1.18135e-10
ANKRD12	1.16193e-15	0.373	0.978	0.961	4.91984e-11
ANKRD26	1.11748e-08	-0.252181	0.924	0.972	0.000473163
ANKRD30BL	1.92294e-23	-0.656091	0.84	0.867	8.14212e-19
ANKRD36B	8.74852e-15	-0.359656	0.707	0.881	3.7043e-10
ANKRD55	4.80754e-13	-0.340046	0.56	0.801	2.03561e-08
AP001831.1	8.65831e-11	0.426303	0.676	0.464	3.6661e-06
AP001977.1	1.84916e-22	0.522096	0.298	0.048	7.82972e-18
AP2B1	2.9164e-13	0.30799	0.889	0.87	1.23486e-08
AP5M1	5.76049e-12	0.262368	0.613	0.373	2.43911e-07
APBA1	2.06356e-07	0.307335	0.947	0.943	0.00873751
APP	1.07765e-25	0.438009	0.996	0.963	4.56297e-21
ARHGAP32	4.20255e-08	0.256118	0.893	0.902	0.00177944
ARHGAP5	2.17039e-16	0.32059	0.889	0.876	9.18985e-12
ARHGEF12	1.43095e-08	0.295325	0.96	0.948	0.000605892
ARHGEF7	2.00919e-10	0.311076	0.938	0.925	8.50729e-06
ARID5B	8.92884e-11	-0.276167	0.773	0.925	3.78065e-06
ARMCX5-GPRASP2	5.97418e-15	0.374537	0.84	0.632	2.52959e-10
ASAP1	1.18053e-06	0.280124	0.916	0.902	0.0499862
ASIC2	8.31704e-10	-0.659671	0.618	0.75	3.5216e-05
ATF2	2.52318e-12	0.297496	0.796	0.75	1.06836e-07
ATP2C1	1.53827e-39	1.26828	0.978	0.842	6.51333e-35
ATP5F1B	3.20059e-18	0.386496	0.631	0.361	1.35519e-13
ATP6V0C	6.82549e-09	0.259566	0.809	0.661	0.000289005
ATP6V1C1	3.0569e-15	0.364664	0.716	0.606	1.29435e-10
ATP8A2	2.26346e-16	-0.335844	0.973	0.991	9.58395e-12
ATR	4.20624e-11	-0.272005	0.529	0.748	1.78101e-06
ATXN10	3.06629e-14	-0.296527	0.702	0.904	1.29833e-09
AUXG01000058.1	7.49853e-31	0.45278	0.724	0.377	3.17503e-26
BACE2	5.71359e-28	0.751134	0.396	0.121	2.41925e-23
BACH1	1.10696e-12	-0.398665	0.658	0.858	4.68709e-08
BACH2	3.76758e-10	-0.251737	0.684	0.881	1.59527e-05
BAG3	1.08036e-30	0.696686	0.289	0.036	4.57447e-26
BANP	1.14516e-08	0.272363	0.6	0.478	0.000484884
BEND4	6.18278e-21	0.38954	0.342	0.163	2.61791e-16
BICRAL	8.64743e-11	-0.286506	0.733	0.837	3.6615e-06
BID	1.14006e-41	1.01402	0.582	0.32	4.82723e-37
BMT2	9.8343e-26	0.543072	0.862	0.67	4.16404e-21
BNIP3L	7.31813e-10	0.26962	0.764	0.657	3.09864e-05
C17orf67	6.55858e-16	0.354053	0.391	0.243	2.77703e-11
C1orf21	2.99643e-07	0.296616	0.951	0.936	0.0126875
C20orf194	2.34156e-13	-0.282601	0.747	0.931	9.91463e-09
C7orf50	1.18745e-13	0.329502	0.698	0.57	5.0279e-09
C9orf3	1.05793e-13	-0.27778	0	0.14	4.4795e-09
CAB39	6.00991e-11	0.33076	0.733	0.634	2.54472e-06
CACYBP	3.08539e-37	0.725015	0.671	0.343	1.30642e-32
CADM2	6.98747e-09	0.300669	1	0.995	0.000295863
CALD1	2.37929e-14	-0.34268	0.444	0.716	1.00744e-09
CALM1	8.06719e-34	0.539613	0.942	0.933	3.41581e-29
CALM3	3.61741e-23	0.397851	0.791	0.668	1.53168e-18
CAMK2D	7.85571e-07	0.373231	0.809	0.742	0.0332626
CAP2	3.34204e-23	0.615083	0.938	0.806	1.41508e-18
CASK	8.86408e-11	0.343055	0.933	0.886	3.75323e-06
CAST	1.32502e-13	0.440831	0.836	0.753	5.61038e-09
CCDC171	2.20125e-10	-0.298422	0.667	0.854	9.32053e-06
CCDC59	2.0007e-17	0.47243	0.489	0.321	8.47137e-13
CCDC81	2.72952e-26	0.407727	0.307	0.126	1.15573e-21
CCPG1	1.49134e-15	-0.284132	0.684	0.904	6.31462e-11
CCT4	4.65472e-10	0.27959	0.591	0.494	1.9709e-05
CDR2	2.59725e-12	-0.317919	0.733	0.901	1.09973e-07
CELF4	4.72802e-09	0.276541	0.991	0.973	0.000200194
CEP164	6.85354e-18	-0.343215	0.502	0.783	2.90193e-13
CERS6	1.74311e-21	0.549969	0.991	0.948	7.38069e-17
CHL1-AS2	1.52094e-20	0.693293	0.573	0.316	6.43996e-16
CHORDC1	9.42519e-48	1.19588	0.871	0.686	3.99081e-43
CIT	4.54663e-08	0.296617	0.844	0.789	0.00192513
CLASP1	7.70342e-09	0.36262	0.951	0.922	0.000326178
CLIP3	1.45428e-14	0.304697	0.667	0.519	6.15772e-10
CLU	4.66212e-11	0.349521	0.88	0.824	1.97403e-06
CLVS1	2.22951e-12	0.414738	0.924	0.822	9.44021e-08
CMIP	3.7079e-10	0.311184	0.938	0.911	1.57e-05
CMYA5	2.34584e-12	0.304734	0.236	0.085	9.93275e-08
CNTN1	1.7478e-36	0.706185	1	0.972	7.40053e-32
COLGALT2	1.61607e-07	0.295252	0.804	0.716	0.00684278
COPA	3.19135e-17	0.430874	0.822	0.687	1.35128e-12
CPLANE1	1.19829e-10	-0.316939	0.724	0.86	5.0738e-06
CRYAB	2.97324e-23	0.690238	0.56	0.29	1.25893e-18
CSTF3	3.62691e-12	0.340948	0.773	0.703	1.53571e-07
CTDSPL	6.44544e-07	0.261034	0.871	0.81	0.0272913
CWF19L2	3.24733e-16	0.539907	0.8	0.725	1.37498e-11
CYLD	1.61992e-17	0.403402	0.8	0.666	6.85905e-13
CYP39A1	6.13322e-30	0.461871	0.24	0.004	2.59693e-25
DANT2	6.48296e-30	-0.461456	0.773	0.963	2.74502e-25
DCAF5	7.03038e-13	0.35737	0.791	0.76	2.97681e-08
DCAF7	1.76395e-19	0.483593	0.729	0.574	7.4689e-15
DENND2A	2.06087e-09	0.5251	0.573	0.501	8.72613e-05
DERA	5.28411e-15	0.430009	0.342	0.206	2.2374e-10
DGKD	4.13731e-07	-0.280339	0.756	0.877	0.0175182
DGKI	2.00251e-17	0.414763	1	0.973	8.47903e-13
DHDH	1.27582e-14	0.25375	0.227	0.075	5.40209e-10
DHRS7B	1.67422e-07	0.285173	0.613	0.526	0.007089
DISC1FP1	1.40827e-36	1.20557	0.427	0.08	5.96292e-32
DNAJA1	4.89407e-27	0.576265	0.756	0.512	2.07225e-22
DNAJA4	2.83121e-33	0.709488	0.658	0.393	1.19879e-28
DNAJB1	3.75276e-48	1.31034	0.587	0.178	1.58899e-43
DNAJB6	4.24298e-34	0.69821	0.831	0.629	1.79656e-29
DNHD1	1.8991e-13	0.39242	0.6	0.464	8.04116e-09
DNM3	1.27416e-10	0.367807	0.978	0.956	5.39505e-06
DOCK10	1.72296e-10	0.303539	1	0.991	7.29537e-06
DOPEY1	3.30866e-14	-0.280132	0	0.146	1.40095e-09
DPP6	8.94411e-14	-0.305694	0.978	0.996	3.78712e-09
DPYSL2	4.14975e-22	0.382249	0.933	0.888	1.75709e-17
DYNC1I1	3.21784e-22	-0.363994	0.809	0.972	1.3625e-17
DYNC2H1	4.49939e-09	-0.273092	0.644	0.817	0.000190513
ECHDC2	2.02432e-10	-0.270331	0.32	0.526	8.57137e-06
EFEMP1	1.37017e-10	0.524473	0.276	0.137	5.80157e-06
EIF1AX	8.70037e-14	0.293653	0.653	0.465	3.68391e-09
EIF4G3	1.50231e-17	-0.274575	0.898	0.986	6.36107e-13
ELOVL2	1.16384e-08	0.257609	0.453	0.329	0.000492793
ELOVL5	8.87229e-26	0.572644	0.733	0.483	3.75671e-21
ELP4	1.23667e-09	0.332225	0.818	0.71	5.23632e-05
ENTPD3	1.90705e-09	-0.264244	0.582	0.767	8.07482e-05
EPHA5	2.17111e-07	-0.253932	0.693	0.851	0.0091929
EPS8	2.14463e-08	0.529164	0.564	0.471	0.00090808
ESRRG	2.12511e-08	0.339777	0.938	0.886	0.000899814
EXT1	1.74475e-12	-0.381869	0.907	0.968	7.38764e-08
FAIM2	4.98978e-12	0.272988	0.849	0.746	2.11277e-07
FAM106A	8.61385e-09	-0.297253	0.551	0.682	0.000364728
FAM19A5	2.28926e-13	-0.29458	0	0.137	9.69317e-09
FAM228B	1.61001e-14	-0.322024	0.564	0.798	6.81711e-10
FAM66D	5.09722e-18	-0.289077	0.391	0.689	2.15827e-13
FAM69A	2.24314e-14	-0.292846	0	0.147	9.49792e-10
FBXL14	7.82623e-27	0.59341	0.436	0.218	3.31378e-22
FERMT3	1.94029e-23	0.36791	0.253	0.027	8.21559e-19
FKBP4	1.66185e-15	0.341706	0.458	0.236	7.03661e-11
FMR1	1.24697e-49	-0.300445	0	0.46	5.2799e-45
FOXN3	1.69849e-10	-0.251562	0.884	0.97	7.19175e-06
FTL	1.99721e-10	0.276308	0.764	0.602	8.45659e-06
FTX	1.51475e-25	-0.368562	0.973	0.996	6.41377e-21
FXR1	4.30414e-41	0.742345	0.942	0.851	1.82246e-36
G3BP1	1.82134e-08	0.263522	0.636	0.513	0.00077119
GABPB1-AS1	5.83215e-13	-0.288372	0.631	0.817	2.46945e-08
GABRB3	8.70174e-16	0.394026	0.987	0.979	3.68449e-11
GABRG1	3.57696e-18	0.592073	0.387	0.206	1.51456e-13
GABRG3	2.37873e-09	-0.285358	0.88	0.97	0.00010072
GAPDH	4.51805e-08	0.263289	0.8	0.677	0.00191303
GAS7	3.05747e-17	0.367107	0.964	0.945	1.29459e-12
GCNA	3.16811e-20	0.423274	0.458	0.245	1.34144e-15
GDAP1	2.82148e-08	0.272827	0.884	0.849	0.00119467
GFM2	3.70601e-09	0.257228	0.622	0.515	0.00015692
GIPC2	8.20943e-22	0.460065	0.596	0.359	3.47604e-17
GLRA3	4.32369e-21	0.692683	0.453	0.181	1.83074e-16
GNAL	6.41603e-46	1.63946	0.973	0.892	2.71667e-41
GNAS	3.11311e-17	0.39524	0.956	0.929	1.31815e-12
GOLGA8B	6.76583e-33	-0.503399	0.644	0.941	2.86479e-28
GOLIM4	2.01585e-07	-0.367688	0.36	0.416	0.00853551
GPBP1	8.61837e-16	0.427966	0.898	0.856	3.64919e-11
GPR89A	3.07375e-16	0.321671	0.516	0.382	1.30149e-11
GPR89B	2.74665e-15	0.36068	0.569	0.41	1.16299e-10
GRIA1	6.82069e-11	0.420212	1	0.989	2.88802e-06
GRIK1	1.95684e-08	-0.320291	0.96	0.982	0.000828564
H2AFV	9.15666e-14	0.259643	0.604	0.393	3.87711e-09
HERC4	7.0642e-25	0.918165	0.942	0.879	2.99112e-20
HGSNAT	3.05582e-16	-0.303162	0.533	0.801	1.2939e-11
HIBCH	5.69627e-44	1.38678	0.929	0.844	2.41191e-39
HIVEP2	7.4373e-07	0.284363	0.951	0.909	0.031491
HMGB1	1.83783e-46	1.34836	0.982	0.901	7.78175e-42
HNRNPA2B1	8.0802e-15	0.306969	0.911	0.913	3.42132e-10
HNRNPU	1.84983e-43	0.925615	0.973	0.897	7.83255e-39
HPCAL1	2.8805e-08	0.327715	0.72	0.572	0.00121966
HPRT1	7.86793e-08	0.25634	0.729	0.652	0.00333144
HPSE2	2.77059e-08	-0.48003	0.298	0.506	0.00117312
HSP90AA1	5.23287e-59	1.28057	0.996	0.897	2.2157e-54
HSP90AB1	2.38869e-26	0.563621	0.964	0.849	1.01142e-21
HSPA1A	3.28397e-34	0.929088	0.489	0.146	1.3905e-29
HSPA1B	8.01963e-43	1.07502	0.369	0.052	3.39567e-38
HSPA4	1.26983e-24	0.537049	0.733	0.568	5.37673e-20
HSPA4L	2.25308e-62	1.51892	0.96	0.771	9.53998e-58
HSPA6	1.12323e-39	0.6519	0.302	0.002	4.75599e-35
HSPA8	7.25841e-08	0.274157	0.582	0.416	0.00307336
HSPA9	7.29311e-14	0.33414	0.729	0.597	3.08805e-09
HSPB1	1.1367e-52	1.59046	0.453	0.048	4.813e-48
HSPB8	1.95764e-12	0.276183	0.351	0.156	8.28904e-08
HSPD1	1.54877e-47	1.31299	0.858	0.609	6.55782e-43
HSPE1	8.92696e-31	0.663679	0.618	0.302	3.77985e-26
HSPH1	2.71524e-62	1.95211	0.933	0.666	1.14969e-57
HTR1E	5.88014e-08	-0.277138	0.484	0.696	0.00248977
IBTK	1.06873e-12	-0.259113	0.582	0.821	4.52523e-08
ICA1	2.16168e-15	-0.294081	0.644	0.886	9.153e-11
ICA1L	2.94539e-10	-0.254033	0.707	0.87	1.24714e-05
IDS	1.17339e-29	0.33714	0.84	0.876	4.96838e-25
IER5	6.71005e-19	0.29183	0.227	0.03	2.84117e-14
IGSF11	3.46049e-14	-0.497374	0.604	0.844	1.46524e-09
IGSF9B	3.50758e-17	0.404724	0.56	0.421	1.48518e-12
IL6ST	7.36572e-14	0.280086	0.809	0.75	3.11879e-09
IMMP2L	6.04995e-14	-0.342985	0.804	0.948	2.56167e-09
INVS	4.58814e-08	-0.269213	0.627	0.787	0.00194271
ITGB1-DT	3.36403e-24	0.564864	0.369	0.114	1.4244e-19
ITGB3BP	1.97485e-11	0.332883	0.596	0.52	8.36192e-07
ITPK1	1.53072e-12	0.321633	0.547	0.472	6.48136e-08
ITSN2	1.5661e-11	0.406461	0.929	0.845	6.63117e-07
JAM3	1.71352e-16	0.50768	0.667	0.551	7.2554e-12
KANSL1	3.71205e-12	-0.293036	0.938	0.972	1.57176e-07
KAZN	2.29233e-13	-0.277415	0.996	1	9.7062e-09
KCNH1	3.78277e-12	-0.305774	0.436	0.714	1.6017e-07
KCNIP4	7.55302e-08	-0.532254	0.876	0.945	0.0031981
KCNJ6	7.80285e-21	0.563327	0.96	0.911	3.30388e-16
KCNQ2	3.60485e-09	0.309327	0.773	0.709	0.000152637
KCTD8	1.68443e-07	0.28834	0.916	0.801	0.00713222
KDM4C	6.52412e-15	0.481846	0.951	0.901	2.76244e-10
KDM5A	4.27607e-21	0.576894	0.858	0.771	1.81057e-16
KHDRBS1	1.04993e-14	0.353378	0.773	0.645	4.44561e-10
KIAA0408	4.76625e-20	0.34482	0.756	0.487	2.01813e-15
KIAA1211	3.47446e-11	-0.300162	0.836	0.957	1.47115e-06
KIF26B	1.21655e-07	-0.367686	0.444	0.615	0.00515113
KIF2A	1.27004e-09	0.266986	0.844	0.805	5.3776e-05
KIF9-AS1	2.16798e-12	-0.28748	0.631	0.854	9.17966e-08
KIRREL3	1.52823e-07	-0.340466	0.796	0.897	0.00647085
KLHL32	1.04375e-12	-0.279436	0.502	0.767	4.41946e-08
KLRD1	1.14238e-12	0.315572	0.307	0.158	4.83705e-08
KTN1	3.69737e-11	0.455307	0.924	0.911	1.56554e-06
L3MBTL3	1.3302e-10	0.317067	0.378	0.204	5.63234e-06
LIMK2	1.08987e-17	0.572524	0.489	0.364	4.61474e-13
LINC00342	1.38309e-09	-0.388886	0.747	0.815	5.85627e-05
LINC00472	6.15194e-09	0.3694	0.876	0.799	0.000260485
LINC00862	2.25052e-12	0.311792	0.369	0.194	9.52915e-08
LINC00877	1.72819e-24	0.531906	0.342	0.082	7.31748e-20
LINC01184	5.55312e-10	-0.267627	0.631	0.838	2.3513e-05
LINC01588	8.97787e-17	0.36082	0.502	0.245	3.80141e-12
LINC02798	8.63354e-10	0.351227	0.511	0.309	3.65561e-05
LIPE-AS1	1.58801e-08	-0.261784	0.551	0.693	0.000672394
LRRIQ1	4.14431e-18	0.43424	0.293	0.08	1.75478e-13
LUC7L	4.13754e-12	-0.259686	0.68	0.888	1.75192e-07
LUZP2	1.89923e-11	-0.315939	0.627	0.849	8.0417e-07
MAK	7.14525e-10	-0.27293	0.391	0.591	3.02544e-05
MAP1A	1.09315e-17	0.408438	0.8	0.581	4.62863e-13
MAP2	1.73418e-47	0.915217	1	0.989	7.34285e-43
MAP2K4	8.11481e-35	0.829741	0.964	0.879	3.43597e-30
MAPRE2	8.42561e-16	0.354169	0.933	0.861	3.56757e-11
MARCH1	2.60981e-18	1.09447	0.827	0.668	1.10505e-13
MARCH6	1.66438e-15	0.273851	0.933	0.904	7.0473e-11
MBNL1	5.63654e-13	0.474809	0.942	0.909	2.38662e-08
MBOAT7	4.06165e-14	0.331848	0.498	0.339	1.71978e-09
MCU	1.00218e-28	0.805395	0.809	0.718	4.24344e-24
ME1	5.55784e-08	0.293754	0.733	0.703	0.0023533
MECP2	5.3506e-15	0.442454	0.809	0.673	2.26555e-10
MEF2C	1.94044e-16	-0.308653	0.893	0.977	8.2162e-12
METTL6	2.05919e-11	-0.252253	0.564	0.796	8.71903e-07
MIB1	6.87205e-32	0.766517	0.871	0.778	2.90976e-27
MICU2	3.24944e-17	-0.349724	0.653	0.89	1.37588e-12
MIF	1.12519e-13	0.264851	0.569	0.314	4.76428e-09
MIR137HG	1.69872e-12	0.468353	0.662	0.513	7.19273e-08
MIR7-3HG	1.93425e-14	0.401019	0.431	0.245	8.19002e-10
MKL1	3.30866e-14	-0.251041	0	0.146	1.40095e-09
MKL2	2.24314e-14	-0.318231	0	0.147	9.49792e-10
MMP16	7.20343e-21	0.806975	0.827	0.671	3.05008e-16
MOB4	6.15484e-51	1.32043	0.787	0.492	2.60608e-46
MORC4	1.07558e-07	0.302656	0.511	0.382	0.00455421
MORF4L2	1.95443e-11	0.25713	0.853	0.755	8.27546e-07
MRPS6	5.33039e-17	0.436109	0.756	0.65	2.25699e-12
MSH4	1.25038e-17	0.371849	0.409	0.229	5.29436e-13
MTCH1	4.95073e-13	0.279183	0.693	0.535	2.09624e-08
MTRNR2L12	3.05821e-79	1.08048	0.884	0.345	1.29491e-74
MTSS1	1.38667e-11	-0.274099	0.871	0.968	5.87143e-07
MYRFL	1.31028e-09	0.391628	0.396	0.263	5.54798e-05
NAA16	2.26321e-08	0.272661	0.818	0.789	0.000958287
NAA50	1.99478e-16	0.362785	0.707	0.615	8.4463e-12
NALCN	5.50074e-16	-0.356213	0.787	0.947	2.32912e-11
NAP1L3	8.66047e-18	0.352467	0.711	0.478	3.66701e-13
NBAS	5.94273e-09	0.300743	0.942	0.94	0.000251627
NCOA2	1.2094e-17	0.490492	0.96	0.94	5.12083e-13
NEB	4.77956e-10	0.276378	0.431	0.259	2.02376e-05
NEK11	5.75777e-16	0.508798	0.662	0.568	2.43795e-11
NFAT5	2.10948e-11	0.353067	0.951	0.927	8.93195e-07
NKAIN3	1.61349e-08	-0.41363	0.311	0.536	0.000683183
NKRF	2.23199e-13	0.282664	0.52	0.318	9.45068e-09
NKTR	3.33135e-14	-0.327251	0.787	0.94	1.41056e-09
NOP58	4.01373e-09	0.318669	0.809	0.801	0.000169949
NORAD	3.22139e-40	0.509757	0.747	0.595	1.364e-35
NPHP1	4.63962e-13	0.300046	0.4	0.309	1.96451e-08
NRIP1	2.49331e-12	0.352468	0.787	0.583	1.05572e-07
NTRK3	3.07972e-11	-0.288971	0.827	0.94	1.30401e-06
NUB1	5.65957e-09	0.271307	0.667	0.522	0.000239638
NUDC	3.25918e-08	0.254508	0.542	0.456	0.00138
NUFIP2	1.20644e-21	0.444941	0.796	0.655	5.10831e-17
OIP5-AS1	1.41324e-27	0.475592	0.813	0.675	5.98393e-23
OLFM2	3.00388e-12	0.412435	0.751	0.663	1.2719e-07
OPA1	4.31424e-20	0.498412	0.876	0.783	1.82673e-15
OSBPL1A	2.35832e-28	0.852979	0.973	0.918	9.98558e-24
OSBPL3	4.49722e-24	0.728102	0.791	0.581	1.90421e-19
OXR1	7.61787e-13	-0.432912	0.796	0.943	3.22556e-08
P4HA2	9.18994e-23	0.412718	0.52	0.282	3.89121e-18
PACS1	2.86187e-13	0.384634	0.911	0.829	1.21177e-08
PAPOLA	4.99149e-26	0.501104	0.947	0.885	2.11349e-21
PARD6G-AS1	7.20531e-20	0.397143	0.329	0.126	3.05087e-15
PATJ	1.47715e-12	-0.335111	0.582	0.778	6.25454e-08
PDS5B	6.59083e-07	0.273527	0.933	0.901	0.0279069
PDZD2	5.48735e-07	-0.313008	0.822	0.917	0.0232345
PEG10	7.78171e-10	0.269458	0.582	0.387	3.29493e-05
PEG3	8.36212e-23	0.359791	0.871	0.874	3.54069e-18
PGAP1	4.46301e-23	0.490566	0.924	0.828	1.88973e-18
PGK1	4.03981e-14	0.272669	0.604	0.4	1.71053e-09
PGM2L1	4.42861e-11	0.267247	0.747	0.698	1.87516e-06
PID1	1.35768e-07	-0.275698	0.924	0.964	0.00574868
PIGL	7.40247e-12	-0.265039	0.489	0.732	3.13435e-07
PKNOX2	1.04747e-13	-0.344026	0.831	0.954	4.43519e-09
PLCG2	2.64315e-34	0.6901	0.76	0.425	1.11916e-29
PLPPR1	7.99714e-08	-0.313295	0.649	0.796	0.00338615
PLPPR5	2.95056e-21	0.466026	0.942	0.837	1.24933e-16
PNLDC1	1.93859e-29	0.423109	0.267	0.014	8.2084e-25
PNMA2	3.80208e-23	0.361869	0.76	0.679	1.60988e-18
PNMA8A	4.22937e-17	0.260813	0.604	0.321	1.7908e-12
POU2F2	2.5841e-35	0.827027	0.529	0.439	1.09416e-30
PPP2R2C	5.38483e-12	0.3449	0.898	0.838	2.28004e-07
PPP3R1	1.39966e-14	0.379163	0.787	0.679	5.92643e-10
PRDM2	1.41994e-08	0.316023	0.884	0.842	0.000601231
PRELID2	1.64767e-24	-0.787535	0.631	0.867	6.97658e-20
PRKD1	3.98831e-08	0.494739	0.684	0.696	0.00168873
PRKD2	3.68012e-14	0.301001	0.364	0.155	1.55824e-09
PRKN	3.19088e-13	-0.336644	0.849	0.909	1.35108e-08
PRKRIP1	5.87792e-15	-0.293537	0.56	0.803	2.48883e-10
PRLR	1.52723e-09	0.401545	0.147	0.036	6.4666e-05
PRNP	1.75478e-36	0.522173	0.924	0.838	7.43009e-32
PTGES3	1.71609e-48	1.21984	0.858	0.625	7.26625e-44
PTPN6	1.05408e-12	0.252314	0.156	0.018	4.46318e-08
PTPRN2	4.33914e-15	-0.310689	0.969	0.984	1.83728e-10
PUM3	3.09003e-08	0.316555	0.871	0.851	0.00130838
PURA	3.65393e-25	0.381886	0.796	0.709	1.54715e-20
PURB	1.57939e-17	0.275371	0.578	0.307	6.68746e-13
PVT1	2.29569e-07	0.307187	0.902	0.813	0.00972043
PWRN1	1.39931e-15	0.414425	0.973	0.885	5.92495e-11
QKI	3.84068e-07	0.277765	0.996	0.977	0.0162622
R3HDM2	1.81782e-17	-0.326111	0.862	0.964	7.69703e-13
RAB3IP	3.37532e-10	0.480053	0.818	0.719	1.42918e-05
RAB6B	5.29368e-20	0.333003	0.782	0.611	2.24145e-15
RAI1	1.23713e-10	0.382156	0.76	0.684	5.23827e-06
RANGAP1	1.40143e-12	0.269906	0.471	0.258	5.93395e-08
RAP1GDS1	5.45149e-14	0.556566	0.867	0.803	2.30827e-09
RAPGEF2	3.04588e-11	0.407322	0.96	0.909	1.28969e-06
RBFOX3	6.40623e-11	-0.293098	0.92	0.972	2.71253e-06
RELCH	3.52768e-12	0.328486	0.867	0.693	1.49369e-07
RERG	1.08202e-08	-0.261239	0.733	0.879	0.00045815
RIN2	7.82438e-10	-0.323218	0.316	0.551	3.313e-05
RNF185	8.84744e-08	0.285486	0.52	0.439	0.00374618
RNPC3	1.62396e-11	-0.275523	0.769	0.934	6.87617e-07
RPH3A	1.60854e-08	0.2653	0.956	0.94	0.000681087
RPS6KA2	4.01963e-17	-0.372796	0.893	0.972	1.70199e-12
RYBP	1.56924e-18	0.467481	0.782	0.718	6.64449e-14
SCMH1	1.25064e-27	-0.457157	0.676	0.936	5.29547e-23
SCN3A	1.4078e-21	0.694127	0.951	0.886	5.96089e-17
SCN8A	3.0089e-11	0.305752	0.951	0.945	1.27403e-06
SCUBE2	1.89273e-07	0.303536	0.578	0.52	0.00801418
SELENOW	6.54042e-13	0.30077	0.72	0.551	2.76935e-08
SENP1	4.94689e-11	0.302398	0.542	0.361	2.09461e-06
SEPT7	9.79031e-16	-0.500994	0	0.162	4.14541e-11
SEPTIN6	3.30724e-08	0.276925	0.707	0.544	0.00140035
SERINC1	3.16768e-18	0.276683	0.809	0.838	1.34126e-13
SERINC5	7.50752e-10	-0.264012	0.627	0.824	3.17884e-05
SERPINE2	1.22183e-07	0.327988	0.489	0.366	0.00517349
SESN3	1.12851e-41	0.91524	0.942	0.778	4.77835e-37
SETD5	6.14701e-10	0.303045	0.96	0.924	2.60277e-05
SEZ6L	8.4676e-14	0.589358	0.867	0.739	3.58535e-09
SGK1	2.31186e-13	-0.267432	0.831	0.963	9.78887e-09
SGO1-AS1	1.15549e-06	0.319058	0.724	0.529	0.0489258
SGSM1	5.51633e-13	0.527435	0.698	0.677	2.33573e-08
SHISA9	3.00432e-14	-0.403	0.947	0.984	1.27209e-09
SHROOM3	3.19272e-12	0.669797	0.187	0.048	1.35186e-07
SLC25A12	1.33575e-10	-0.287503	0.871	0.94	5.65582e-06
SLC4A5	8.60668e-10	0.291335	0.4	0.279	3.64424e-05
SLC5A3	2.65153e-35	0.734896	0.822	0.561	1.12271e-30
SLC6A1-AS1	2.75414e-09	-0.273697	0.147	0.325	0.000116616
SLC7A5	3.78491e-18	0.378981	0.551	0.337	1.60261e-13
SLC8B1	2.9471e-11	0.48205	0.307	0.144	1.24786e-06
SLCO3A1	6.81836e-09	0.396123	0.991	0.957	0.000288703
SMAD1	1.36706e-11	0.350343	0.524	0.286	5.78838e-07
SMARCA2	1.27768e-10	0.369807	0.964	0.938	5.40996e-06
SMYD3	7.92497e-13	-0.333795	0.916	0.966	3.35559e-08
SNAP23	8.46697e-31	0.866337	0.631	0.467	3.58508e-26
SNAP25	2.83871e-27	0.429348	0.982	0.95	1.20197e-22
SNCA	3.60936e-07	0.320206	0.582	0.504	0.0152828
SNRNP70	7.4106e-16	-0.312909	0.702	0.897	3.1378e-11
SNX29	5.52293e-11	-0.260261	0.596	0.79	2.33852e-06
SNX3	7.543e-15	0.341076	0.729	0.575	3.19386e-10
SNX31	7.48153e-17	0.292329	0.231	0.075	3.16783e-12
SNX8	2.49179e-12	-0.254043	0.311	0.552	1.05508e-07
SORBS1	7.18015e-24	0.641221	0.996	0.947	3.04022e-19
SPATA7	3.49465e-14	-0.266567	0.418	0.689	1.47971e-09
SPATS2L	2.18e-12	0.488847	0.796	0.607	9.23056e-08
SPPL3	5.45881e-14	0.305086	0.893	0.892	2.31137e-09
SPTBN4	2.78124e-14	-0.289735	0.889	0.964	1.17763e-09
SRCIN1	6.48425e-15	0.420631	0.813	0.712	2.74556e-10
SRP19	1.16111e-06	0.260886	0.6	0.464	0.0491636
SRSF11	4.70632e-12	-0.265815	0.787	0.95	1.99275e-07
ST13	3.32766e-27	0.491065	0.764	0.638	1.409e-22
ST3GAL6	9.36626e-17	0.482835	0.502	0.327	3.96586e-12
STIP1	1.18045e-32	0.691697	0.631	0.343	4.99826e-28
STPG4	8.33815e-12	0.324199	0.227	0.075	3.53054e-07
STX18-AS1	5.64247e-11	-0.31711	0.618	0.801	2.38914e-06
SUGT1	9.92441e-25	0.492129	0.809	0.623	4.20219e-20
SV2A	6.31926e-17	0.309476	0.787	0.716	2.6757e-12
SYN1	4.3002e-18	0.348543	0.738	0.499	1.82079e-13
SYNPO2	9.1013e-12	0.404277	0.689	0.503	3.85367e-07
TANC2	1.83802e-10	0.326265	0.973	0.963	7.78253e-06
TARBP1	1.33967e-14	-0.298579	0.751	0.931	5.67243e-10
TARID	1.85022e-07	0.346157	0.24	0.156	0.00783421
TBPL1	1.58681e-15	0.413101	0.658	0.419	6.71888e-11
TCEAL9	3.65572e-14	0.267836	0.378	0.153	1.54791e-09
TCP1	7.24207e-13	0.344318	0.498	0.314	3.06644e-08
TENT4B	1.09028e-21	0.535918	0.809	0.597	4.61645e-17
TET3	9.22017e-22	0.582099	0.738	0.597	3.904e-17
TFCP2	1.21609e-10	-0.26903	0.609	0.789	5.14918e-06
TFDP2	9.02111e-10	-0.272763	0.764	0.895	3.81972e-05
THSD7A	1.12672e-07	-0.286643	0.587	0.789	0.00477076
TLE5	4.49653e-16	0.295539	0.738	0.449	1.90392e-11
TLN2	1.57774e-07	0.279756	0.822	0.671	0.00668045
TMC4	7.96625e-20	0.341338	0.227	0.043	3.37307e-15
TMEM131	7.87945e-09	0.304546	0.858	0.81	0.000333632
TMEM132B	6.68335e-18	-0.33816	0.844	0.986	2.82986e-13
TMEM161B-AS1	5.98055e-17	0.455431	0.996	0.966	2.53229e-12
TNFSF13B	1.59842e-09	0.27948	0.369	0.178	6.76804e-05
TNRC6A	3.42829e-33	-0.455882	0.902	0.989	1.45161e-28
TNRC6C	1.41439e-08	0.326787	0.964	0.931	0.000598881
TPT1	3.75135e-10	0.260444	0.676	0.526	1.5884e-05
TRAF6	2.54309e-12	0.264801	0.52	0.368	1.0768e-07
TRANK1	2.59935e-11	-0.259358	0.587	0.815	1.10062e-06
TRAPPC9	7.21639e-09	-0.259014	0.778	0.902	0.000305556
TRERF1	1.22286e-11	0.520043	0.911	0.863	5.17785e-07
TRIM26	3.32637e-15	0.308784	0.529	0.384	1.40845e-10
TRIO	1.53756e-09	0.26904	0.973	0.959	6.51034e-05
TRPC1	1.28024e-14	-0.253102	0.658	0.899	5.42077e-10
TSHZ1	1.38816e-10	0.331857	0.64	0.574	5.87775e-06
TSHZ3	8.48044e-17	0.562216	0.44	0.222	3.59079e-12
TSPYL1	2.97982e-20	0.336724	0.72	0.558	1.26172e-15
TSPYL4	1.27175e-27	0.439605	0.609	0.309	5.38483e-23
TTC28	1.31157e-17	-0.349727	0.889	0.986	5.55344e-13
TUBB4A	1.40841e-12	0.255623	0.48	0.247	5.96347e-08
UBA6-AS1	2.26509e-08	-0.341364	0.729	0.829	0.000959086
UBASH3B	5.10103e-09	-0.317589	0.733	0.87	0.000215988
UBB	2.47271e-26	0.661195	0.684	0.387	1.04699e-21
UBC	3.393e-22	0.519127	0.716	0.487	1.43666e-17
UBE2D3	4.02203e-18	0.381409	0.929	0.892	1.70301e-13
UBE2E2	1.59509e-12	0.424023	0.96	0.895	6.75391e-08
UBE2F	2.18185e-11	0.374879	0.52	0.35	9.23837e-07
UBE2H	1.05442e-11	0.312546	0.867	0.844	4.46463e-07
UBL3	3.74095e-12	0.299539	0.742	0.652	1.58399e-07
UBR2	1.06764e-08	0.309231	0.924	0.918	0.000452062
UCHL1	1.83625e-10	0.267764	0.827	0.78	7.77506e-06
ULK4	6.82879e-10	-0.266143	0.658	0.824	2.89145e-05
UPF3A	4.14863e-12	-0.266371	0.747	0.915	1.75661e-07
USF3	1.64731e-09	0.302564	0.573	0.385	6.97505e-05
USPL1	9.4226e-26	0.560136	0.676	0.409	3.98972e-21
VAMP2	2.33576e-17	0.373066	0.809	0.705	9.89005e-13
VAPA	1.66928e-21	0.366073	0.884	0.773	7.06805e-17
WDR60	3.47959e-18	-0.40732	0.716	0.917	1.47333e-13
WDR82	5.78094e-20	0.341244	0.676	0.405	2.44776e-15
WNK2	5.78324e-09	0.313619	0.902	0.897	0.000244874
WSB1	1.915e-17	-0.296166	0.698	0.936	8.10851e-13
WWOX	4.79187e-09	-0.291992	0.831	0.947	0.000202898
XPO1	3.51103e-09	0.254446	0.951	0.876	0.000148664
YWHAB	1.42499e-15	0.303725	0.751	0.597	6.0337e-11
YWHAG	1.87604e-42	0.556264	0.827	0.714	7.94351e-38
ZDHHC11B	1.68783e-11	-0.262731	0.307	0.542	7.14662e-07
ZEB2	1.56866e-14	-0.370094	0.809	0.959	6.64202e-10
ZNF148	3.20992e-09	0.272329	0.942	0.92	0.000135914
ZNF483	3.62276e-16	0.25418	0.858	0.899	1.53395e-11
ZNF516	9.55177e-33	0.846368	0.8	0.623	4.04441e-28
ZNF536	4.63813e-12	-0.278531	0.956	0.977	1.96388e-07
ZNF608	1.59272e-18	-0.389362	0.644	0.895	6.74391e-14
ZNF706	6.05492e-16	0.374076	0.738	0.641	2.56377e-11
ZNF83	2.40029e-14	0.443034	0.804	0.68	1.01633e-09

## Sheet: InhSV2CII
GeneId	p_val	avg_logFC	pct.1	pct.2	p_val_adj
GRIK1	5.823e-07	-0.967328	0.917	1	0.0246557			Up	1
HSP90AA1	7.14029e-07	1.25489	1	0.957	0.0302334			Down	1
								Total	2

## Sheet: InhVIP
GeneId	p_val	avg_logFC	pct.1	pct.2	p_val_adj
ABCB1	1.06278e-17	0.504228	0.464	0.326	4.50001e-13			Up	261
ABHD3	1.26347e-31	0.526333	0.57	0.304	5.34977e-27			Down	71
AC003093.1	9.87535e-19	0.260361	0.219	0.057	4.18142e-14			Total	332
AC004083.1	4.26935e-11	0.355651	0.589	0.392	1.80773e-06
AC004949.1	2.45812e-33	0.528361	0.205	0.014	1.04082e-28
AC005993.1	2.18742e-09	0.276205	0.209	0.101	9.26196e-05
AC006387.1	3.58735e-09	0.361927	0.192	0.131	0.000151896
AC007389.1	6.5771e-15	0.808688	0.573	0.319	2.78487e-10
AC008691.1	2.14211e-14	-0.591298	0.278	0.46	9.07014e-10
AC079148.3	2.05191e-07	0.425918	0.179	0.094	0.00868819
AC107223.1	2.94488e-36	0.726922	0.735	0.436	1.24692e-31
AC111006.1	1.87855e-29	0.642859	0.447	0.203	7.95418e-25
AC120193.1	3.12954e-23	0.299519	0.285	0.071	1.32511e-18
AC124312.1	2.69408e-18	-0.710769	0	0.136	1.14073e-13
AC245060.5	7.66238e-08	0.751928	0.447	0.384	0.00324441
ACOT7	8.04292e-09	0.2925	0.636	0.543	0.000340553
ACTB	5.97441e-23	0.426232	0.762	0.624	2.52968e-18
ADAM32	7.99228e-10	0.253163	0.44	0.347	3.38409e-05
ADARB2	5.76162e-44	-0.432204	0.997	1	2.43958e-39
ADCY7	3.58243e-14	0.2985	0.242	0.136	1.51687e-09
ADGRL3	4.34867e-11	0.372765	0.98	0.96	1.84131e-06
AGAP3	3.11736e-12	0.274962	0.629	0.562	1.31995e-07
AHCTF1	2.37953e-16	0.437004	0.755	0.688	1.00754e-11
AHNAK	3.58827e-19	0.289387	0.195	0.048	1.51935e-14
AHSA1	1.99216e-20	0.377935	0.414	0.265	8.43519e-16
AL590434.1	6.99857e-19	0.252534	0.189	0.038	2.96334e-14
ANK3	9.44188e-22	0.406566	0.977	0.968	3.99788e-17
ANKRD30BL	4.00819e-21	-0.394937	0.818	0.771	1.69715e-16
ANKRD36B	1.31484e-19	-0.33395	0.712	0.813	5.56729e-15
ANKRD55	2.39635e-12	-0.27796	0.573	0.759	1.01466e-07
AP001831.1	8.96225e-11	0.328633	0.656	0.476	3.7948e-06
AP001977.1	1.17037e-20	0.386927	0.189	0.032	4.9556e-16
APP	1.48119e-21	0.4789	0.964	0.924	6.27166e-17
APPL2	1.33187e-09	-0.257712	0.474	0.647	5.6394e-05
ARHGAP28	7.01487e-09	-0.311287	0.53	0.665	0.000297024
ARHGAP5	6.12534e-13	0.276798	0.894	0.827	2.59359e-08
ARMCX5-GPRASP2	4.96389e-11	0.280014	0.659	0.532	2.10181e-06
ASIC2	9.79081e-19	-0.49687	0.795	0.911	4.14562e-14
ATP2C1	3.57521e-47	0.981407	0.901	0.787	1.51381e-42
ATP5F1B	6.94688e-17	0.331476	0.543	0.34	2.94145e-12
ATP6V0C	5.62634e-14	0.256004	0.821	0.592	2.38231e-09
ATP6V1C1	2.6109e-09	0.25241	0.682	0.547	0.000110551
ATXN1	2.89384e-14	-0.254314	0.907	0.948	1.22531e-09
AUXG01000058.1	3.24801e-29	0.449702	0.728	0.459	1.37527e-24
BACE2	1.67447e-18	0.486402	0.252	0.099	7.09003e-14
BAG3	3.54397e-25	0.587542	0.238	0.053	1.50059e-20
BEX3	1.21496e-13	0.337085	0.722	0.594	5.1444e-09
BICC1	2.28233e-11	0.396169	0.576	0.487	9.66383e-07
BID	8.17919e-41	0.85504	0.553	0.439	3.46323e-36
BMERB1	2.84306e-13	0.259379	0.887	0.691	1.20381e-08
BMT2	4.75207e-19	0.413742	0.745	0.573	2.01212e-14
C16orf45	2.16496e-21	-0.277423	0	0.159	9.16688e-17
C17orf67	1.23479e-22	0.335569	0.344	0.203	5.22834e-18
C9orf3	8.19108e-25	-0.463674	0	0.184	3.46827e-20
CACNA2D3	2.83083e-11	-0.331612	0.894	0.919	1.19863e-06
CACYBP	4.66168e-34	0.593037	0.57	0.324	1.97385e-29
CALM1	2.11508e-14	0.323753	0.887	0.892	8.95568e-10
CALM3	9.90261e-17	0.321895	0.765	0.636	4.19296e-12
CALN1	4.18375e-08	-0.276042	0.864	0.902	0.00177148
CAMK2B	6.16836e-11	0.259958	0.907	0.842	2.61181e-06
CAMK2D	7.76205e-09	0.338864	0.828	0.785	0.000328661
CAMK2N1	3.94634e-17	0.383267	0.848	0.76	1.67096e-12
CAMK4	5.36825e-08	0.331341	0.921	0.84	0.00227302
CAP2	3.63929e-27	0.552433	0.834	0.712	1.54095e-22
CCDC171	1.36899e-08	-0.253634	0.616	0.772	0.00057966
CCDC59	1.67245e-23	0.483759	0.497	0.265	7.0815e-19
CCDC81	1.59545e-29	0.390131	0.288	0.117	6.75547e-25
CCNI	3.73825e-09	0.280122	0.808	0.779	0.000158285
CDH4	5.85781e-07	-0.266796	0.566	0.574	0.0248031
CERS6	9.30499e-23	0.472945	0.924	0.88	3.93992e-18
CHL1-AS2	7.11842e-21	0.383504	0.265	0.079	3.01408e-16
CHORDC1	6.06142e-51	1.03531	0.801	0.61	2.56653e-46
CNTN1	5.40912e-38	0.545557	0.977	0.946	2.29033e-33
COL4A3BP	3.72972e-23	-0.281288	0	0.172	1.57924e-18
COPA	8.64045e-16	0.332591	0.791	0.698	3.65854e-11
CPLX2	9.42289e-14	0.34961	0.699	0.652	3.98984e-09
CRADD	2.61862e-10	-0.32161	0.487	0.635	1.10878e-05
CRB1	1.00609e-07	-0.280994	0.424	0.565	0.00425999
CRYAB	6.4745e-32	0.717107	0.47	0.188	2.74143e-27
CSTF3	1.99234e-16	0.291939	0.735	0.656	8.43598e-12
CTBP1	6.6325e-15	0.255866	0.619	0.442	2.80833e-10
CWF19L2	4.57243e-31	0.674567	0.755	0.609	1.93606e-26
CYP39A1	1.52886e-31	0.427884	0.195	0.014	6.47351e-27
DANT2	4.23898e-19	-0.308528	0.798	0.935	1.79487e-14
DCAF7	1.76598e-14	0.332087	0.662	0.523	7.4775e-10
DENND2A	4.07283e-19	0.696364	0.606	0.524	1.72452e-14
DERA	6.33993e-11	0.258731	0.285	0.152	2.68445e-06
DISC1FP1	3.15683e-43	1.07021	0.351	0.084	1.33667e-38
DLC1	1.07387e-08	-0.300671	0.593	0.724	0.000454698
DNAJA1	5.73001e-25	0.487745	0.692	0.459	2.4262e-20
DNAJA4	3.08712e-40	0.665098	0.57	0.332	1.30715e-35
DNAJB1	1.92128e-49	1.16669	0.43	0.179	8.13507e-45
DNAJB4	9.45887e-17	0.295728	0.464	0.298	4.00508e-12
DNAJB6	2.06964e-29	0.51355	0.758	0.61	8.76326e-25
DOPEY1	8.63441e-24	-0.385931	0	0.177	3.65598e-19
DPYSL2	1.11395e-12	0.274083	0.904	0.875	4.71667e-08
DTNA	7.47368e-08	-0.260632	0.785	0.883	0.00316451
DYNLL2	1.61743e-14	0.284079	0.546	0.389	6.84852e-10
EEF1A1	1.1173e-07	0.281653	0.788	0.725	0.00473087
EEF1A2	1.89855e-10	0.264594	0.629	0.506	8.03883e-06
EEF2	1.22512e-16	0.276398	0.566	0.367	5.18739e-12
EFEMP1	7.05487e-10	0.308691	0.295	0.149	2.98718e-05
EIF1AX	8.90748e-15	0.337072	0.649	0.488	3.7716e-10
ELAVL3	2.33627e-10	0.260593	0.891	0.815	9.89224e-06
ELOVL5	1.12868e-11	0.355941	0.619	0.478	4.77907e-07
ENO2	4.48602e-15	0.312545	0.712	0.565	1.89947e-10
EXT1	5.56387e-07	-0.264202	0.811	0.893	0.0235585
FAIM2	3.13651e-12	0.269483	0.772	0.684	1.32806e-07
FAM19A2	4.0787e-29	-1.06054	0	0.215	1.727e-24
FAM19A5	2.78499e-23	-0.401187	0	0.173	1.17922e-18
FAM208B	2.86012e-22	-0.281905	0	0.166	1.21103e-17
FAM69A	6.68393e-23	-0.340574	0	0.171	2.83011e-18
FAR2	3.85889e-08	-0.251194	0.656	0.799	0.00163393
FAT1	1.87339e-10	0.262991	0.444	0.28	7.9323e-06
FBXL14	3.62968e-26	0.431951	0.404	0.243	1.53688e-21
FKBP4	1.52918e-20	0.326762	0.407	0.218	6.47485e-16
FMR1	3.49274e-61	-0.298687	0.007	0.442	1.47889e-56
FNDC3A	3.12443e-11	0.263562	0.917	0.888	1.32295e-06
FOS	1.75349e-19	0.300576	0.192	0.031	7.42464e-15
FTX	1.15492e-29	-0.317036	0.96	0.988	4.89015e-25
FXR1	8.56937e-37	0.622616	0.877	0.789	3.62844e-32
GABPB1-AS1	2.04092e-13	-0.261749	0.507	0.679	8.64165e-09
GABRB3	3.55678e-09	0.304897	0.967	0.915	0.000150601
GAPDH	1.8108e-15	0.468966	0.755	0.631	7.66728e-11
GAS7	4.58764e-15	0.390264	0.854	0.768	1.9425e-10
GCNA	4.72955e-16	0.301543	0.391	0.219	2.00258e-11
GIPC2	1.30689e-30	0.435872	0.669	0.427	5.53364e-26
GLRA3	7.01785e-19	0.392467	0.368	0.206	2.9715e-14
GMFG	4.51141e-19	0.305322	0.166	0.025	1.91022e-14
GNAL	4.31233e-25	1.10073	0.904	0.844	1.82593e-20
GOLGA8B	3.43016e-22	-0.370284	0.675	0.894	1.4524e-17
GPBP1	2.37315e-14	0.364551	0.854	0.8	1.00484e-09
GPR75-ASB3	8.94405e-23	-0.298489	0	0.17	3.78709e-18
GPR89B	2.01528e-15	0.275583	0.483	0.372	8.5331e-11
HERC4	2.53699e-19	0.618386	0.871	0.849	1.07421e-14
HIBCH	7.08336e-46	1.19819	0.864	0.782	2.99924e-41
HIKESHI	5.59765e-13	0.253788	0.474	0.323	2.37016e-08
HMGB1	1.13051e-32	0.9283	0.927	0.832	4.78681e-28
HNRNPA2B1	2.16086e-10	0.251511	0.911	0.882	9.1495e-06
HNRNPU	1.11161e-31	0.600063	0.921	0.842	4.70677e-27
HPRT1	1.1168e-10	0.250795	0.752	0.658	4.72876e-06
HSP90AA1	2.40809e-46	1.1786	0.954	0.819	1.01963e-41
HSP90AB1	2.26765e-17	0.4946	0.907	0.813	9.6017e-13
HSPA1A	9.10947e-34	0.792284	0.328	0.147	3.85713e-29
HSPA1B	2.55854e-53	0.988742	0.328	0.046	1.08334e-48
HSPA4	3.69533e-29	0.534725	0.679	0.541	1.56468e-24
HSPA4L	4.43897e-58	1.1019	0.864	0.729	1.87955e-53
HSPA6	1.62832e-50	0.776892	0.242	0.001	6.89461e-46
HSPA8	3.15997e-10	0.347632	0.464	0.377	1.33799e-05
HSPA9	4.57773e-14	0.291104	0.679	0.521	1.9383e-09
HSPB1	2.55471e-54	1.17933	0.358	0.058	1.08171e-49
HSPD1	2.17324e-48	0.919005	0.742	0.529	9.20193e-44
HSPE1	1.62491e-23	0.407458	0.46	0.283	6.8802e-19
HSPH1	1.50631e-71	1.50261	0.851	0.612	6.37802e-67
HUNK	1.03026e-16	0.509568	0.503	0.4	4.36234e-12
IDS	2.3076e-46	0.474442	0.874	0.818	9.77084e-42
IGFBP5	7.76458e-07	-0.32301	0.291	0.379	0.0328768
ITGB1-DT	4.5294e-27	0.356011	0.265	0.104	1.91784e-22
ITGB3BP	1.6535e-17	0.383992	0.546	0.437	7.00126e-13
JAM3	1.35863e-13	0.326903	0.632	0.535	5.75271e-09
KCNAB1	4.33259e-11	-0.482073	0.272	0.351	1.8345e-06
KCNJ6	4.72374e-11	0.398708	0.795	0.695	2.00013e-06
KCNMB2-AS1	2.22613e-07	-0.340223	0.689	0.808	0.00942588
KCNQ1OT1	1.72777e-08	-0.300992	0.728	0.832	0.00073157
KCTD8	9.77957e-07	0.289486	0.629	0.467	0.0414087
KDM5A	8.09888e-26	0.540705	0.781	0.697	3.42923e-21
KHDRBS1	2.48626e-15	0.294685	0.679	0.53	1.05273e-10
KIAA0408	7.74524e-23	0.295115	0.659	0.374	3.27949e-18
KIAA1328	1.12348e-08	-0.258373	0.636	0.766	0.000475704
KIAA1468	1.19652e-22	-0.296563	0	0.169	5.06631e-18
KIF13A	9.82835e-09	-0.274806	0.394	0.568	0.000416152
KIF9-AS1	4.17621e-09	-0.271655	0.636	0.754	0.000176829
KTN1	1.84618e-10	0.345904	0.911	0.849	7.8171e-06
LIMK2	9.52289e-17	0.500934	0.338	0.237	4.03218e-12
LINC00461	9.9464e-16	-0.294936	0.891	0.942	4.2115e-11
LINC00877	1.99222e-21	0.413661	0.278	0.122	8.43545e-17
LINC02798	4.43268e-13	0.560628	0.434	0.255	1.87688e-08
LRFN2	4.64631e-18	-0.343997	0.838	0.899	1.96734e-13
LRRIQ1	9.36547e-17	0.251947	0.195	0.054	3.96553e-12
MAP1A	2.38166e-17	0.356038	0.699	0.518	1.00844e-12
MAP1B	1.78437e-11	0.304278	0.944	0.913	7.55539e-07
MAP2	1.40822e-46	0.645582	0.98	0.958	5.96267e-42
MAP2K4	2.59149e-28	0.555871	0.904	0.838	1.09729e-23
MAP4K3	1.47392e-13	0.297812	0.911	0.877	6.24088e-09
MARCH1	4.45352e-36	0.864657	0.96	0.876	1.88571e-31
MBOAT7	8.58923e-16	0.271888	0.483	0.332	3.63685e-11
MCU	1.13233e-22	0.624024	0.682	0.598	4.7945e-18
ME1	3.68182e-15	0.494174	0.715	0.683	1.55896e-10
MGAT3	2.17522e-11	0.285997	0.623	0.535	9.21033e-07
MIB1	6.96215e-39	0.645946	0.781	0.691	2.94791e-34
MIF	1.0398e-11	0.277346	0.427	0.286	4.40273e-07
MKL1	2.78499e-23	-0.356481	0	0.173	1.17922e-18
MKL2	2.07899e-23	-0.335282	0	0.174	8.80285e-19
MMP16	3.66604e-20	0.545341	0.798	0.634	1.55228e-15
MOB4	1.80716e-59	1.08787	0.666	0.399	7.65189e-55
MORC4	4.09363e-10	0.256479	0.394	0.266	1.73332e-05
MRPS6	1.18574e-11	0.302517	0.646	0.532	5.02065e-07
MSH4	8.49351e-17	0.307777	0.351	0.196	3.59632e-12
MTRNR2L12	6.0819e-130	1.21386	0.884	0.242	2.5752e-125
MTRNR2L8	4.71451e-32	0.303066	0.248	0.026	1.99622e-27
NAA50	6.86797e-25	0.404187	0.685	0.537	2.90804e-20
NAP1L3	1.18496e-25	0.383773	0.755	0.492	5.01735e-21
NCKAP1	1.09671e-16	0.312	0.897	0.845	4.64368e-12
NCOA2	1.33831e-07	0.268057	0.917	0.87	0.00566667
NDRG4	1.05469e-21	0.297381	0.765	0.604	4.46577e-17
NEK11	2.24066e-15	0.365539	0.603	0.448	9.48741e-11
NELL1	3.14076e-08	-0.384394	0.517	0.662	0.00132986
NETO2	7.03958e-07	-0.3537	0.613	0.723	0.029807
NKAIN3	1.05951e-13	-0.456306	0.666	0.812	4.4862e-09
NKTR	9.53504e-13	-0.29184	0.788	0.898	4.03733e-08
NOP58	4.87722e-12	0.282457	0.778	0.701	2.06511e-07
NORAD	2.16119e-46	0.543701	0.781	0.582	9.15091e-42
NPAS3	1.28071e-12	-0.382954	0.94	0.965	5.42279e-08
NUCB1	7.29825e-12	0.270065	0.48	0.333	3.09022e-07
NUDC	4.30612e-13	0.302361	0.523	0.401	1.8233e-08
NUDT3	2.35336e-24	0.308215	0.712	0.466	9.9646e-20
NUFIP2	4.18533e-15	0.312964	0.732	0.57	1.77215e-10
OAZ1	3.06701e-14	0.304808	0.629	0.482	1.29863e-09
OIP5-AS1	1.23164e-48	0.581044	0.848	0.615	5.21502e-44
OIT3	2.99926e-32	0.264641	0.185	0.007	1.26994e-27
OLFM2	1.90962e-10	0.377571	0.695	0.615	8.0857e-06
OPA1	2.2714e-17	0.355213	0.808	0.687	9.61754e-13
OPCML	3.08385e-15	-0.272094	0.98	0.976	1.30576e-10
OSBPL1A	7.01095e-21	0.480437	0.944	0.912	2.96857e-16
OSBPL3	3.33066e-12	0.375789	0.871	0.747	1.41027e-07
OXR1	7.61635e-15	-0.290922	0.844	0.957	3.22492e-10
P4HA1	7.60892e-09	0.266492	0.546	0.428	0.000322177
PACRG	3.49046e-07	-0.26984	0.57	0.711	0.0147793
PACS1	1.63515e-09	0.308439	0.834	0.773	6.92353e-05
PALM2-AKAP2	7.942e-14	0.358316	0.831	0.724	3.3628e-09
PAPOLA	1.19108e-15	0.337792	0.851	0.784	5.04328e-11
PARP8	1.10136e-08	0.31694	0.877	0.833	0.000466339
PDE8B	1.66337e-10	0.25117	0.881	0.802	7.04305e-06
PDS5B	9.67795e-13	0.293125	0.93	0.882	4.09784e-08
PEG3	2.89787e-16	0.310911	0.871	0.789	1.22701e-11
PGAP1	1.21613e-12	0.283086	0.795	0.717	5.14932e-08
PGM2L1	1.51661e-10	0.289447	0.695	0.582	6.42165e-06
PHF14	2.10364e-11	0.310818	0.897	0.869	8.90724e-07
PHF8	1.84225e-11	0.268339	0.5	0.383	7.80045e-07
PLCG2	5.13495e-39	0.699689	0.705	0.425	2.17424e-34
PLEKHA6	3.79568e-07	0.260951	0.752	0.68	0.0160717
PLPPR5	1.60101e-09	0.290721	0.841	0.79	6.77898e-05
PNMA2	7.64187e-22	0.314574	0.768	0.654	3.23572e-17
POU2F2	7.3898e-20	0.459914	0.424	0.392	3.12899e-15
PRLR	2.5436e-14	0.268019	0.103	0.008	1.07701e-09
PRNP	1.80254e-33	0.479102	0.841	0.738	7.63231e-29
PTGES3	1.99957e-50	0.981174	0.772	0.565	8.46657e-46
PUM3	2.65424e-09	0.312871	0.818	0.73	0.000112386
PURA	3.74463e-17	0.30126	0.785	0.67	1.58555e-12
PURB	3.72704e-18	0.266694	0.563	0.344	1.5781e-13
PVT1	4.71228e-10	0.457016	0.387	0.259	1.99527e-05
PWAR6	8.19108e-25	-0.441331	0	0.184	3.46827e-20
QKI	8.0696e-13	0.283931	0.967	0.92	3.41683e-08
RAB3IP	2.00147e-21	0.458635	0.679	0.545	8.47464e-17
RAB6B	4.2523e-16	0.288278	0.719	0.586	1.80051e-11
RAI1	1.4205e-11	0.28126	0.695	0.604	6.01469e-07
RAP1GDS1	3.10561e-18	0.407563	0.788	0.658	1.31498e-13
RBFOX1	4.81925e-11	-0.390253	0.924	0.957	2.04057e-06
RELCH	1.3972e-12	0.30721	0.788	0.612	5.91604e-08
RPL37A	1.60024e-10	0.3253	0.725	0.596	6.77572e-06
RYBP	7.24579e-10	0.27131	0.695	0.623	3.06801e-05
SCMH1	4.28943e-16	-0.29371	0.732	0.907	1.81623e-11
SCN3A	5.68863e-19	0.452751	0.924	0.869	2.40868e-14
SDK2	1.64108e-10	0.415141	0.503	0.351	6.94866e-06
SEPT11	3.57722e-24	-0.428441	0	0.18	1.51467e-19
SEPT7	6.9856e-27	-0.623186	0	0.199	2.95784e-22
SEPTIN3	2.06105e-18	0.285102	0.715	0.479	8.72691e-14
SESN3	2.02439e-39	0.63973	0.798	0.585	8.57168e-35
SEZ6L	1.65238e-10	0.299647	0.921	0.898	6.99652e-06
SGSM1	8.15844e-20	0.536429	0.805	0.735	3.45445e-15
SHISA9	7.89969e-07	-0.382293	0.609	0.66	0.0334489
SLC4A5	6.28274e-09	0.27187	0.344	0.259	0.000266024
SLC5A3	3.80337e-29	0.535278	0.732	0.537	1.61042e-24
SLC5A4-AS1	1.45513e-08	0.328459	0.493	0.345	0.000616133
SLC6A1	4.89668e-14	-0.305648	0.775	0.899	2.07335e-09
SLC7A5	1.55581e-24	0.319541	0.55	0.298	6.58763e-20
SMAD1	8.26823e-24	0.486653	0.579	0.401	3.50093e-19
SMOC1	1.3537e-07	-0.322005	0.301	0.444	0.00573182
SNAP23	2.14679e-30	0.585715	0.56	0.387	9.08992e-26
SNAP25	2.85007e-46	0.483351	0.944	0.894	1.20678e-41
SNCA	1.16247e-09	0.326153	0.533	0.375	4.92215e-05
SNCB	1.8657e-15	0.274293	0.52	0.37	7.89974e-11
SNX3	5.37486e-11	0.27028	0.702	0.567	2.27582e-06
SNX31	5.8726e-18	0.253861	0.228	0.063	2.48658e-13
SORBS1	2.45204e-15	0.401477	0.944	0.924	1.03824e-10
SOX2-OT	2.32734e-11	0.306047	0.871	0.679	9.8544e-07
SRP19	7.14699e-10	0.300859	0.593	0.441	3.02618e-05
ST13	1.90138e-21	0.42452	0.695	0.571	8.05083e-17
ST3GAL6	1.50839e-21	0.444114	0.54	0.395	6.38681e-17
ST3GAL6-AS1	2.34936e-15	0.284728	0.195	0.064	9.94764e-11
STIP1	2.87893e-32	0.492255	0.483	0.327	1.219e-27
STPG4	7.60936e-19	0.252638	0.238	0.078	3.22195e-14
SUGT1	3.45795e-17	0.360538	0.738	0.609	1.46416e-12
SVEP1	2.49588e-11	-0.339912	0.553	0.707	1.05681e-06
SYN1	4.81162e-13	0.277368	0.613	0.487	2.03734e-08
SYNPO2	7.38458e-15	0.396351	0.48	0.324	3.12678e-10
TAC3	1.29116e-07	-0.353235	0.404	0.572	0.00546703
TBPL1	5.46875e-14	0.271624	0.543	0.428	2.31558e-09
TENM4	3.68128e-11	0.429073	0.752	0.625	1.55873e-06
TENT4B	1.4428e-24	0.526457	0.712	0.511	6.10911e-20
TET3	4.09896e-17	0.43328	0.662	0.547	1.73558e-12
TLE5	6.53363e-16	0.289149	0.659	0.446	2.76647e-11
TLN2	9.52106e-10	0.305376	0.834	0.739	4.03141e-05
TMC4	5.3942e-18	0.250195	0.166	0.038	2.28401e-13
TMEM132B	3.1922e-09	-0.309473	0.887	0.94	0.000135164
TMEM161B-AS1	6.56695e-14	0.35556	0.947	0.901	2.78058e-09
TMEM178A	3.11935e-07	0.26759	0.652	0.559	0.013208
TNRC6A	2.21182e-25	-0.335667	0.897	0.964	9.36528e-21
TRAF3IP2-AS1	7.80436e-11	-0.256699	0.821	0.888	3.30452e-06
TRERF1	1.64111e-08	0.312381	0.788	0.724	0.000694879
TSEN15	1.56407e-10	0.29073	0.55	0.448	6.6226e-06
TSPYL1	9.77492e-23	0.354166	0.728	0.486	4.1389e-18
TSPYL4	6.31456e-28	0.348082	0.573	0.308	2.67371e-23
TUBA1B	9.27749e-11	0.295578	0.656	0.543	3.92827e-06
TYW3	3.76941e-19	0.310835	0.407	0.276	1.59604e-14
UBB	2.52036e-30	0.562041	0.503	0.328	1.06717e-25
UBC	3.72494e-19	0.596162	0.589	0.433	1.57721e-14
USF3	4.96321e-12	0.299286	0.493	0.398	2.10152e-07
USPL1	3.66136e-21	0.410345	0.533	0.398	1.55029e-16
VAMP2	2.07314e-27	0.458909	0.838	0.686	8.77811e-23
VAPA	1.19221e-11	0.250513	0.825	0.722	5.04807e-07
VGF	9.27543e-16	0.407629	0.639	0.486	3.9274e-11
WDR60	1.46897e-13	-0.294615	0.705	0.864	6.21992e-09
WWOX	3.24816e-16	-0.424734	0.798	0.906	1.37533e-11
XPO1	1.86912e-14	0.316218	0.861	0.796	7.91421e-10
YWHAB	5.50451e-16	0.266045	0.669	0.57	2.33072e-11
YWHAG	2.05796e-61	0.572167	0.854	0.693	8.71381e-57
YWHAZ	1.65553e-15	0.272463	0.854	0.788	7.00986e-11
ZNF516	5.76719e-24	0.582646	0.702	0.572	2.44195e-19
ZNF536	2.78772e-13	-0.251146	0.934	0.93	1.18038e-08
ZNF608	6.79635e-19	-0.352019	0.679	0.862	2.87771e-14
ZNF83	1.7509e-12	0.370543	0.669	0.613	7.41366e-08

## Sheet: Micro
GeneId	p_val	avg_logFC	pct.1	pct.2	p_val_adj
A2M	3.14802e-52	-0.410123	0.614	0.818	1.33293e-47			Up	699
ABCC4	2.52258e-118	-0.562125	0.525	0.865	1.06811e-113			Down	744
ABHD12	6.13645e-28	-0.330531	0.288	0.476	2.59829e-23			Total	1443
ABHD15-AS1	6.63014e-30	-0.412857	0.186	0.356	2.80733e-25
ABHD3	1.56582e-262	1.52019	0.694	0.392	6.62999e-258
ABI1	5.72698e-41	0.385128	0.68	0.639	2.42492e-36
ABL1	4.63174e-19	-0.272364	0.321	0.478	1.96117e-14
ABR	7.87653e-79	-0.445002	0.71	0.92	3.33508e-74
AC005261.1	8.10037e-33	0.343505	0.187	0.068	3.42986e-28
AC005670.3	1.46441e-22	0.323052	0.351	0.199	6.20059e-18
AC006230.1	1.6505e-22	0.338631	0.305	0.166	6.98853e-18
AC006978.2	2.2188e-51	-0.50055	0	0.115	9.39482e-47
AC007216.4	8.66145e-27	0.423347	0.173	0.079	3.66743e-22
AC007319.1	2.64885e-11	0.40572	0.101	0.048	1.12158e-06
AC008050.1	7.10757e-13	-0.431663	0.169	0.221	3.00949e-08
AC008105.3	1.96127e-16	0.339976	0.194	0.124	8.3044e-12
AC008697.1	4.79112e-93	-0.790769	0	0.202	2.02866e-88
AC009432.2	1.14031e-30	0.452433	0.196	0.068	4.82832e-26
AC009950.2	2.68391e-53	-0.340048	0	0.119	1.13642e-48
AC011346.1	1.96576e-25	0.372839	0.148	0.05	8.32343e-21
AC011586.1	3.14788e-26	0.268778	0.114	0.032	1.33288e-21
AC011586.2	8.28718e-105	1.27485	0.423	0.161	3.50896e-100
AC012150.1	9.29625e-17	0.287139	0.297	0.175	3.93622e-12
AC012291.3	2.59494e-46	0.400005	0.165	0.036	1.09875e-41
AC015871.1	6.08898e-101	0.782501	0.255	0.038	2.5782e-96
AC018362.1	5.29171e-127	1.04882	0.382	0.116	2.24062e-122
AC020916.1	6.01713e-32	0.340157	0.129	0.037	2.54777e-27
AC023051.1	4.54177e-15	-0.270761	0.099	0.191	1.92308e-10
AC044781.1	7.14106e-19	-0.335753	0.195	0.326	3.02367e-14
AC074289.1	5.52284e-54	-0.321927	0	0.121	2.33848e-49
AC074327.1	9.19503e-71	-1.26573	0	0.157	3.89336e-66
AC079015.1	3.82429e-18	-0.333234	0.237	0.375	1.61928e-13
AC087627.1	5.02087e-61	0.539158	0.168	0.022	2.12594e-56
AC087672.2	3.06659e-31	0.395368	0.144	0.041	1.29845e-26
AC090630.1	1.66451e-18	0.334789	0.201	0.096	7.04787e-14
AC097376.3	5.14448e-31	0.465577	0.327	0.165	2.17827e-26
AC104123.1	2.37045e-15	-0.53957	0.114	0.175	1.0037e-10
AC104389.5	3.16268e-12	0.258189	0.135	0.068	1.33914e-07
AC120193.1	4.2922e-29	-0.525734	0.257	0.373	1.8174e-24
AC244021.1	9.24789e-74	-1.23129	0	0.163	3.91574e-69
AC245297.3	1.90559e-119	1.00065	0.441	0.164	8.06863e-115
ACSL4	2.10705e-94	0.848453	0.534	0.366	8.92166e-90
ACTB	4.10558e-16	0.271907	0.61	0.515	1.73838e-11
ACTR3C	1.89452e-26	0.260288	0.103	0.022	8.02176e-22
ADAM10	1.88745e-66	-0.426314	0.498	0.776	7.99185e-62
ADAM28	5.77395e-88	-0.464839	0.752	0.924	2.44481e-83
ADAM32	1.4039e-28	0.377781	0.114	0.027	5.94438e-24
ADAP2	1.50134e-82	-0.54654	0.367	0.695	6.35698e-78
ADCY7	2.67218e-20	0.268902	0.527	0.503	1.13145e-15
ADGRG1	1.27832e-21	-0.285531	0.255	0.417	5.41265e-17
ADGRG6	1.74671e-21	0.43228	0.202	0.138	7.39593e-17
ADK	3.58513e-28	-0.256724	0.493	0.683	1.51801e-23
ADRB2	3.25274e-30	-0.292782	0.073	0.219	1.37727e-25
ADRBK2	6.87307e-89	-0.650605	0	0.194	2.9102e-84
AEBP2	7.38691e-18	0.291721	0.412	0.375	3.12776e-13
AF117829.1	2.77165e-67	0.678787	0.387	0.162	1.17357e-62
AF127936.2	1.20781e-76	0.759593	0.306	0.101	5.11412e-72
AFF3	4.61699e-29	-0.534123	0.112	0.269	1.95493e-24
AFF4	1.15385e-19	0.301468	0.516	0.448	4.88561e-15
AGO4	4.99804e-31	-0.328145	0.264	0.462	2.11627e-26
AGPAT4	4.82675e-11	0.250468	0.129	0.068	2.04374e-06
AHCTF1	1.83346e-95	0.810431	0.45	0.289	7.76324e-91
AHNAK	2.345e-46	0.489344	0.159	0.029	9.92919e-42
AHSA1	3.09616e-76	0.656582	0.268	0.077	1.31098e-71
AHSA2	6.06828e-46	-0.260129	0	0.103	2.56943e-41
AIG1	2.93702e-43	-0.431804	0.332	0.571	1.24359e-38
AK9	7.51475e-11	-0.250362	0.121	0.206	3.18189e-06
AKAP10	1.13752e-27	-0.275562	0.372	0.565	4.81648e-23
AKAP7	1.12989e-17	-0.261827	0.185	0.32	4.78419e-13
AKT3	4.80468e-26	-0.301885	0.622	0.78	2.0344e-21
AL008633.1	1.08659e-25	0.438549	0.381	0.216	4.60084e-21
AL078604.4	5.87396e-161	1.03145	0.293	0.015	2.48715e-156
AL096803.2	1.02625e-41	0.481819	0.228	0.076	4.34535e-37
AL136441.1	4.53837e-23	0.336162	0.117	0.036	1.92164e-18
AL160272.1	7.51773e-15	0.286898	0.153	0.072	3.18316e-10
AL163541.1	1.31952e-65	-1.16997	0.198	0.332	5.5871e-61
AL353138.1	2.59985e-16	0.316616	0.196	0.099	1.10083e-11
AL589935.1	3.8222e-29	0.33542	0.127	0.035	1.6184e-24
AL592429.2	3.88397e-16	0.329978	0.129	0.05	1.64455e-11
AL627171.2	4.7653e-62	0.504007	0.132	0.012	2.01772e-57
AL731577.2	6.43397e-56	0.519129	0.318	0.11	2.72427e-51
ALOX5	8.54699e-69	-0.56875	0.311	0.609	3.61897e-64
ALPK3	4.78924e-81	0.799505	0.245	0.063	2.02786e-76
ANAPC16	3.22526e-30	0.370165	0.456	0.378	1.36564e-25
ANK3	2.64453e-08	0.26676	0.178	0.118	0.00111975
ANKAR	9.95827e-24	0.384926	0.403	0.308	4.21653e-19
ANKDD1B	9.63996e-34	0.387803	0.141	0.042	4.08175e-29
ANKFY1	1.9377e-29	-0.354803	0.209	0.392	8.20459e-25
ANKHD1	6.0221e-64	0.540649	0.603	0.329	2.54988e-59
ANKRD13C	9.23086e-21	-0.267553	0.154	0.295	3.90853e-16
ANKRD36B	7.17472e-18	-0.254109	0.087	0.196	3.03792e-13
ANKRD44	7.91961e-120	-0.562301	0.733	0.948	3.35332e-115
ANKUB1	5.80793e-48	-0.454866	0.162	0.392	2.45919e-43
ANO10	9.04109e-18	-0.265771	0.182	0.317	3.82818e-13
ANXA4	5.87427e-52	-0.485346	0.272	0.531	2.48728e-47
AOAH	7.60967e-71	-0.404788	0.673	0.9	3.22209e-66
AP000476.1	2.00431e-50	-0.407143	0	0.113	8.48665e-46
AP000769.1	2.74386e-50	-0.303514	0	0.113	1.1618e-45
AP001831.1	5.22933e-43	0.399299	0.124	0.019	2.2142e-38
AP001977.1	1.90307e-212	1.68725	0.38	0.033	8.05797e-208
AP003481.1	6.6659e-72	-1.13166	0	0.159	2.82247e-67
AP1B1	9.7958e-84	-0.598006	0.355	0.667	4.14774e-79
AP4B1	1.36484e-28	0.302618	0.143	0.045	5.77902e-24
APBA1	4.64733e-25	-0.333865	0.316	0.497	1.96777e-20
APBA2	6.13272e-16	-0.250796	0.104	0.212	2.59672e-11
APBB1IP	8.31615e-110	-0.446664	0.823	0.968	3.52122e-105
APMAP	2.20648e-24	-0.29241	0.202	0.368	9.34269e-20
APP	7.61442e-234	1.89158	0.59	0.266	3.2241e-229
APPL2	1.17863e-62	-0.431241	0.51	0.778	4.99056e-58
ARAP1	9.23048e-19	0.302122	0.342	0.261	3.90837e-14
ARGLU1	3.14011e-23	-0.262163	0.525	0.688	1.32959e-18
ARHGAP12	3.32423e-66	-0.410268	0.505	0.783	1.40755e-61
ARHGAP17	3.61151e-38	-0.376751	0.329	0.554	1.52919e-33
ARHGAP20	4.60299e-19	-0.280478	0.108	0.23	1.949e-14
ARHGAP22	3.04146e-143	-0.676423	0.6	0.913	1.28781e-138
ARHGAP24	8.36485e-111	-0.354235	0.742	0.964	3.54184e-106
ARHGAP25	3.93993e-54	-0.350475	0.39	0.658	1.66825e-49
ARHGAP32	6.17623e-30	-0.331862	0.343	0.543	2.61514e-25
ARHGAP5	5.48948e-35	0.479206	0.495	0.387	2.32436e-30
ARHGAP6	1.25624e-30	-0.341212	0.428	0.628	5.31917e-26
ARHGEF40	4.84961e-18	-0.260878	0.13	0.253	2.05342e-13
ARHGEF6	2.16516e-28	-0.32015	0.373	0.567	9.16773e-24
ARID1A	6.33331e-39	-0.386232	0.418	0.638	2.68165e-34
ARID3A	5.92413e-27	-0.33146	0.177	0.346	2.5084e-22
ARL8B	8.05623e-19	0.293492	0.406	0.335	3.41117e-14
ARMCX4	5.53749e-17	-0.252996	0.178	0.308	2.34469e-12
ARMCX5-GPRASP2	7.87617e-67	0.651474	0.253	0.071	3.33493e-62
ARMH4	9.27356e-50	0.60646	0.424	0.221	3.92661e-45
ARRB1	1.58222e-34	-0.328945	0.292	0.505	6.69944e-30
ARSB	6.99087e-12	-0.258977	0.244	0.357	2.96007e-07
ARSG	1.68377e-19	-0.253068	0.078	0.189	7.12941e-15
ASB3	9.91204e-38	0.485638	0.401	0.221	4.19695e-33
ASTN1	1.3571e-53	-0.584394	0.041	0.226	5.74623e-49
ATG5	3.25862e-28	0.36643	0.37	0.356	1.37977e-23
ATG7	2.31925e-20	0.312906	0.692	0.647	9.82016e-16
ATP13A3	2.07038e-41	0.445547	0.436	0.371	8.76642e-37
ATP1B3	8.64355e-16	0.279362	0.245	0.186	3.65985e-11
ATP2C1	1.2864e-266	1.38193	0.855	0.758	5.44689e-262
ATP5F1B	5.66522e-144	0.986302	0.386	0.084	2.39877e-139
ATP5F1E	6.56813e-61	0.610885	0.308	0.11	2.78108e-56
ATP5MG	9.62464e-22	0.325167	0.202	0.095	4.07527e-17
ATP6V0A1	8.0498e-40	0.412438	0.51	0.436	3.40845e-35
ATP6V0B	4.12909e-14	0.25703	0.227	0.172	1.74834e-09
ATP6V0C	4.06654e-26	0.356361	0.269	0.128	1.72185e-21
ATP6V1B2	5.34397e-50	0.538506	0.452	0.302	2.26274e-45
ATP6V1C1	1.32824e-57	0.592654	0.422	0.284	5.62405e-53
ATP7A	1.69447e-19	-0.309648	0.111	0.221	7.17473e-15
ATP8B1	8.04439e-41	-0.47538	0.133	0.315	3.40616e-36
ATP8B4	9.41011e-165	-0.4673	0.546	0.927	3.98443e-160
ATP9B	3.41548e-51	-0.431616	0.409	0.664	1.44618e-46
ATRN	2.11566e-39	-0.35267	0.35	0.581	8.95814e-35
ATXN10	3.09304e-34	-0.406927	0.333	0.537	1.30965e-29
ATXN7L1	6.22395e-20	-0.271213	0.315	0.476	2.63535e-15
AUH	2.48706e-17	-0.278572	0.214	0.351	1.05307e-12
AUTS2	1.55666e-146	-0.963349	0.525	0.863	6.5912e-142
AXL	1.0801e-18	-0.265825	0.231	0.378	4.57338e-14
B3GLCT	4.30511e-13	0.296533	0.173	0.109	1.82287e-08
BACH1	9.82292e-22	-0.328215	0.601	0.734	4.15922e-17
BAG3	0	2.31164	0.477	0.035	0
BANP	3.41679e-50	0.56364	0.436	0.305	1.44674e-45
BAZ1A	1.86428e-24	0.349218	0.386	0.36	7.89375e-20
BAZ2A	4.72052e-112	0.931893	0.423	0.191	1.99876e-107
BCAR3	1.0419e-33	-0.375242	0.322	0.532	4.41161e-29
BCAS3	1.37906e-34	-0.353973	0.416	0.631	5.83923e-30
BCAT1	3.13145e-20	-0.250828	0.225	0.377	1.32592e-15
BCL6	7.3956e-68	0.716308	0.353	0.128	3.13144e-63
BCYRN1	6.06828e-46	-0.330725	0	0.103	2.56943e-41
BHLHE41	3.42642e-85	-0.693838	0.381	0.691	1.45082e-80
BID	4.44508e-45	0.546516	0.352	0.237	1.88214e-40
BIN1	5.16575e-19	0.299167	0.653	0.604	2.18728e-14
BIN2	1.19565e-55	-0.479911	0.253	0.523	5.06264e-51
BLNK	2.86183e-68	-0.446738	0.596	0.841	1.21175e-63
BLOC1S6	3.72783e-15	0.267533	0.21	0.128	1.57844e-10
BMI1	5.20844e-35	0.384864	0.218	0.087	2.20536e-30
BMPR2	3.12619e-14	-0.26372	0.375	0.508	1.32369e-09
BMT2	1.25466e-62	0.745953	0.364	0.176	5.31246e-58
BNC2	1.37951e-34	-0.292214	0.573	0.771	5.84113e-30
BRE	5.79884e-91	-0.684841	0	0.198	2.45535e-86
BRINP2	1.35572e-21	-0.262723	0.032	0.125	5.74041e-17
BRWD3	5.03895e-246	1.67523	0.583	0.317	2.13359e-241
BTG2	2.66641e-16	-0.328776	0.179	0.302	1.12901e-11
C10orf11	3.35051e-151	-2.82081	0	0.312	1.41867e-146
C10orf54	8.90192e-90	-0.606619	0	0.196	3.76925e-85
C10orf76	5.28483e-92	-0.63883	0	0.2	2.2377e-87
C12orf75	3.50914e-27	-0.31386	0.238	0.42	1.48584e-22
C14orf159	1.46396e-50	-0.338589	0	0.113	6.19871e-46
C14orf37	2.25402e-59	-0.412962	0	0.132	9.54397e-55
C16orf62	7.68508e-64	-0.404322	0	0.142	3.25402e-59
C17orf67	2.03769e-146	1.04964	0.396	0.131	8.62797e-142
C1orf132	3.2963e-85	-0.546269	0	0.186	1.39572e-80
C1orf162	7.42302e-35	-0.308574	0.03	0.158	3.14305e-30
C1orf56	7.73339e-23	0.354371	0.27	0.168	3.27447e-18
C3orf70	2.27007e-24	-0.357374	0.073	0.194	9.61194e-20
C6orf106	9.14892e-61	-0.368082	0	0.135	3.87383e-56
C7orf50	2.70604e-84	0.820129	0.321	0.117	1.14579e-79
C7orf60	4.12609e-48	-0.32763	0	0.108	1.74707e-43
C9orf3	7.22648e-83	-0.623694	0	0.182	3.05983e-78
C9orf72	2.25377e-24	-0.315638	0.163	0.317	9.5429e-20
C9orf84	3.455e-73	-0.488143	0	0.162	1.46291e-68
CA8	2.85923e-26	-0.350806	0.039	0.152	1.21065e-21
CABLES1	7.43926e-32	-0.400761	0.18	0.363	3.14993e-27
CACNA1A	1.90301e-21	-0.396978	0.227	0.374	8.05773e-17
CACNB2	2.79163e-13	-0.251016	0.06	0.139	1.18203e-08
CACNB4	1.20984e-38	-0.42644	0.386	0.612	5.1227e-34
CACYBP	7.86956e-226	1.40874	0.445	0.093	3.33213e-221
CALCOCO2	3.46737e-41	0.481826	0.295	0.143	1.46816e-36
CALM1	1.0925e-14	0.277887	0.41	0.32	4.62586e-10
CAMK1D	1.73764e-69	-0.462717	0.526	0.801	7.3575e-65
CAMK2D	2.07873e-33	-0.251697	0.486	0.694	8.80177e-29
CAPZB	2.8531e-38	-0.358711	0.705	0.852	1.20806e-33
CARD11	3.47829e-28	-0.259159	0.305	0.492	1.47278e-23
CARD8	2.74513e-29	-0.275253	0.319	0.515	1.16234e-24
CASP1	2.47749e-181	1.26631	0.406	0.147	1.04902e-176
CASP4	1.19342e-28	0.384253	0.247	0.151	5.05318e-24
CASP5	3.87322e-229	1.54001	0.37	0.019	1.64e-224
CAST	1.16056e-25	-0.310369	0.286	0.467	4.91404e-21
CBWD1	8.54038e-28	0.327504	0.325	0.262	3.61617e-23
CCDC117	1.68162e-17	0.271286	0.176	0.096	7.12033e-13
CCDC144A	4.31892e-66	0.627	0.454	0.268	1.82872e-61
CCDC194	2.83135e-101	0.549639	0.161	0.002	1.19885e-96
CCDC26	1.71869e-07	0.327391	0.224	0.187	0.00727728
CCDC50	1.73262e-18	0.26431	0.555	0.543	7.33624e-14
CCDC59	1.36998e-84	0.777817	0.263	0.063	5.80077e-80
CCDC7	1.39333e-14	-0.273873	0.246	0.376	5.89964e-10
CCDC81	2.7017e-89	0.595029	0.167	0.008	1.14395e-84
CCL3	2.73808e-17	0.252332	0.103	0.032	1.15936e-12
CCM2	4.08646e-32	-0.388708	0.296	0.498	1.73029e-27
CCNG2	1.18771e-19	0.327797	0.158	0.085	5.029e-15
CCNH	6.84399e-60	0.602654	0.675	0.521	2.89788e-55
CCNL1	4.199e-36	0.371023	0.473	0.398	1.77794e-31
CCNY	9.00739e-31	-0.279962	0.536	0.728	3.81391e-26
CCT2	1.03367e-12	0.285386	0.204	0.132	4.37678e-08
CCT3	8.80413e-43	0.484561	0.288	0.158	3.72785e-38
CCT4	3.61496e-105	0.80412	0.429	0.216	1.53065e-100
CCT5	2.41389e-31	0.382679	0.267	0.148	1.02209e-26
CCT6A	1.33095e-25	0.323222	0.284	0.187	5.63552e-21
CCT8	2.65161e-31	0.403926	0.282	0.167	1.12275e-26
CD2AP	5.94422e-50	-0.488577	0.281	0.531	2.5169e-45
CD4	1.70448e-33	-0.352551	0.219	0.419	7.21712e-29
CD83	2.79718e-51	0.531007	0.325	0.116	1.18438e-46
CDC42SE1	2.10127e-35	0.36698	0.337	0.258	8.89718e-31
CDH23	8.18061e-48	-0.493178	0.131	0.35	3.46383e-43
CDKL3	3.36563e-16	0.289627	0.19	0.095	1.42507e-11
CEBPG	2.70686e-16	0.268706	0.193	0.118	1.14614e-11
CECR1	4.12609e-48	-0.288126	0	0.108	1.74707e-43
CECR2	1.55303e-49	-0.512242	0.148	0.38	6.57583e-45
CEP192	1.50606e-19	-0.277654	0.307	0.464	6.37697e-15
CEP63	3.55399e-18	-0.281079	0.206	0.346	1.50483e-13
CERK	5.98286e-13	0.269993	0.281	0.205	2.53326e-08
CERS6	1.61593e-28	0.447163	0.383	0.295	6.84215e-24
CERT1	1.38699e-47	0.486643	0.444	0.218	5.87279e-43
CFAP161	1.36088e-18	0.324734	0.127	0.071	5.76224e-14
CFAP74	1.46139e-33	-0.331225	0.052	0.195	6.18781e-29
CGAS	1.08858e-144	1.10728	0.438	0.128	4.60928e-140
CH17-437K3.1	2.93622e-122	-1.16172	0	0.259	1.24326e-117
CHD1L	1.71653e-42	-0.335859	0.013	0.14	7.26814e-38
CHD6	5.45158e-24	-0.269663	0.33	0.508	2.30831e-19
CHD9	6.5207e-84	-0.418691	0.693	0.919	2.761e-79
CHN2	3.75721e-97	-1.12475	0.037	0.298	1.59088e-92
CHORDC1	0	2.47654	0.618	0.237	0
CHST11	1.10865e-38	-0.280971	0.817	0.939	4.69426e-34
CHST15	1.42359e-12	0.270989	0.426	0.354	6.02775e-08
CHSY1	4.04445e-19	-0.251582	0.258	0.41	1.7125e-14
CLDN11	1.84102e-24	0.286305	0.107	0.026	7.79524e-20
CLEC9A	4.90666e-21	-0.289926	0.081	0.197	2.07758e-16
CLIC2	6.86152e-17	0.362382	0.111	0.048	2.9053e-12
CLIC4	2.88382e-26	0.328448	0.157	0.051	1.22107e-21
CLIP2	2.71006e-37	0.498096	0.446	0.329	1.14749e-32
CLK1	1.84033e-39	0.415264	0.481	0.376	7.79234e-35
CLSTN1	5.94024e-20	-0.250681	0.179	0.322	2.51522e-15
CLYBL	2.32507e-18	-0.311163	0.117	0.239	9.84482e-14
CMKLR1	1.03327e-37	-0.376507	0.196	0.406	4.37506e-33
CMTM7	1.00256e-18	-0.254347	0.33	0.483	4.24503e-14
CMYA5	3.83978e-26	0.325028	0.108	0.026	1.62584e-21
CNOT2	5.17962e-18	0.268116	0.609	0.577	2.19315e-13
CNTRL	2.9364e-20	-0.270743	0.343	0.506	1.24333e-15
COA1	2.5549e-24	-0.348949	0.26	0.431	1.0818e-19
COL4A3BP	1.39885e-107	-0.671572	0	0.231	5.92302e-103
COMMD10	2.71187e-41	-0.348539	0.473	0.703	1.14826e-36
COP1	2.67215e-31	0.359185	0.671	0.48	1.13144e-26
COPA	6.8901e-100	0.748715	0.541	0.384	2.9174e-95
COPG2	8.27757e-16	-0.250574	0.117	0.228	3.50489e-11
COX10-AS1	2.24519e-10	0.250932	0.31	0.213	9.50657e-06
COX6A1	5.8015e-26	0.344981	0.185	0.073	2.45647e-21
CPEB4	7.88715e-82	0.723047	0.606	0.438	3.33958e-77
CPED1	2.11912e-44	0.471815	0.809	0.819	8.97278e-40
CPM	3.68817e-25	0.447273	0.38	0.244	1.56164e-20
CPVL	5.02563e-51	-0.540143	0.239	0.489	2.12795e-46
CREB3L2	7.96884e-27	-0.295016	0.23	0.409	3.37417e-22
CREG1	2.89819e-20	-0.272076	0.161	0.302	1.22715e-15
CRLF3	1.45778e-31	-0.327277	0.333	0.537	6.17253e-27
CRYAB	6.77827e-47	0.564944	0.227	0.065	2.87006e-42
CSF1R	1.53414e-98	-0.565228	0.63	0.862	6.49584e-94
CSF2RA	6.94116e-111	-0.629388	0.391	0.763	2.93903e-106
CSF3R	9.44497e-79	-0.540662	0.322	0.646	3.99919e-74
CSGALNACT1	5.2757e-66	-0.387064	0.538	0.81	2.23384e-61
CSNK1E	7.91911e-31	-0.414795	0.125	0.282	3.35311e-26
CTBP2	8.96435e-22	-0.275085	0.528	0.688	3.79568e-17
CTDSPL2	1.28372e-23	-0.282488	0.241	0.409	5.43551e-19
CTSB	7.18095e-26	-0.333434	0.513	0.683	3.04056e-21
CTSC	7.41768e-35	-0.388635	0.28	0.49	3.14079e-30
CTSZ	4.92678e-33	0.394203	0.368	0.301	2.0861e-28
CTTNBP2NL	1.76595e-27	-0.275682	0.435	0.627	7.4774e-23
CUEDC1	1.67016e-19	-0.269365	0.172	0.312	7.07181e-15
CUL5	2.78193e-19	-0.27701	0.305	0.461	1.17793e-14
CWF19L2	2.10418e-217	1.34883	0.656	0.445	8.90954e-213
CX3CR1	3.31679e-136	-0.847668	0.372	0.768	1.4044e-131
CYFIP1	4.61374e-204	-0.865128	0.643	0.929	1.95355e-199
CYLD	1.51431e-15	0.267738	0.347	0.291	6.41188e-11
CYSLTR1	1.28597e-61	0.726131	0.389	0.219	5.44504e-57
CYTH4	1.79426e-64	-0.492553	0.244	0.53	7.59725e-60
DAP	1.33023e-35	-0.33208	0.153	0.345	5.63244e-31
DCAF5	1.59373e-18	0.30192	0.44	0.389	6.74818e-14
DCAF7	4.8607e-17	0.309182	0.312	0.272	2.05812e-12
DDX21	5.23719e-13	0.265192	0.316	0.239	2.21753e-08
DDX3Y	1.60772e-38	0.431379	0.299	0.17	6.80741e-34
DEDD2	6.64885e-68	0.489026	0.174	0.023	2.81525e-63
DEK	1.87592e-25	0.359178	0.414	0.321	7.94301e-21
DENND1A	2.73982e-18	0.253163	0.704	0.717	1.16009e-13
DENND3	1.17598e-23	-0.31861	0.483	0.651	4.97935e-19
DENND4C	1.12837e-29	-0.294316	0.288	0.484	4.77773e-25
DENND6A	3.05068e-19	-0.28411	0.183	0.324	1.29172e-14
DEPTOR	4.17304e-37	-0.452881	0.298	0.507	1.76695e-32
DGKD	1.10197e-28	0.432158	0.345	0.214	4.66595e-24
DGKE	9.14704e-53	0.577299	0.254	0.091	3.87304e-48
DHDH	6.02635e-90	0.545906	0.139	0.001	2.55168e-85
DHRSX	9.00302e-24	-0.356008	0.263	0.431	3.81206e-19
DIAPH2-AS1	4.92844e-38	-0.463786	0.114	0.294	2.0868e-33
DIP2A	5.77876e-48	-0.430199	0.472	0.705	2.44684e-43
DIRC2	1.30138e-52	-0.360927	0	0.118	5.51031e-48
DIS3L2	1.38552e-31	-0.345968	0.233	0.429	5.86657e-27
DISC1	1.01483e-41	0.343763	0.914	0.877	4.29701e-37
DISP1	2.38513e-23	0.310832	0.477	0.307	1.00991e-18
DLEU1	1.76879e-36	0.462874	0.774	0.677	7.48942e-32
DLEU2	4.06401e-42	-0.292971	0.664	0.855	1.72078e-37
DLEU7	2.05034e-46	-0.470175	0.269	0.514	8.68154e-42
DLEU7-AS1	2.90925e-136	-0.9481	0	0.285	1.23184e-131
DLG1	2.90864e-24	-0.258479	0.363	0.543	1.23157e-19
DNAJA1	5.06936e-227	1.37918	0.508	0.217	2.14647e-222
DNAJA4	0	2.49517	0.499	0.039	0
DNAJB1	0	3.0253	0.517	0.047	0
DNAJB2	9.92709e-25	0.289992	0.147	0.048	4.20333e-20
DNAJB4	1.24524e-116	0.808631	0.279	0.041	5.27259e-112
DNAJB6	6.64213e-287	1.44803	0.688	0.47	2.81241e-282
DNAJC7	2.34054e-50	0.558298	0.401	0.274	9.91031e-46
DNM3	1.07245e-09	0.259952	0.332	0.291	4.54095e-05
DNMT3A	2.59543e-28	-0.297766	0.352	0.547	1.09896e-23
DNTTIP2	6.05894e-20	0.270497	0.143	0.062	2.56547e-15
DOCK2	8.48396e-65	-0.348385	0.707	0.909	3.59228e-60
DOCK3	3.85579e-36	0.551144	0.331	0.172	1.63262e-31
DOCK4	7.55623e-100	-0.369478	0.944	0.981	3.19946e-95
DOCK8	4.33044e-65	-0.260561	0.834	0.969	1.83359e-60
DOP1A	6.90163e-52	0.519235	0.44	0.207	2.92229e-47
DOPEY1	1.04682e-114	-0.697302	0	0.245	4.43245e-110
DOPEY2	2.20761e-48	-0.304083	0	0.108	9.34745e-44
DPH6	2.58577e-15	-0.29971	0.178	0.3	1.09486e-10
DPYS	3.50143e-32	-0.333705	0.028	0.148	1.48258e-27
DPYSL2	5.93127e-21	0.273956	0.586	0.567	2.51142e-16
DSCAM	5.15948e-26	-0.287073	0.54	0.712	2.18463e-21
DTNB	1.13509e-14	0.258268	0.657	0.624	4.80618e-10
DUSP10	8.47597e-24	0.326089	0.146	0.056	3.5889e-19
DUSP16	4.41522e-19	0.35584	0.355	0.291	1.86949e-14
DUSP27	1.98239e-25	-0.264379	0.016	0.105	8.39384e-21
DYNLL1	1.33569e-13	0.267068	0.204	0.124	5.65557e-09
DYRK1A	2.2232e-25	0.29491	0.72	0.703	9.41346e-21
DYSF	1.52911e-32	-0.329564	0.02	0.132	6.47457e-28
EDA	1.93135e-20	-0.327231	0.286	0.446	8.17771e-16
EDEM1	7.10989e-33	0.392376	0.246	0.145	3.01047e-28
EDEM3	4.18082e-17	0.27013	0.319	0.258	1.77024e-12
EEF1A1	3.09721e-42	0.472808	0.516	0.418	1.31142e-37
EEF1G	2.17675e-88	0.67336	0.272	0.062	9.21679e-84
EEFSEC	6.34937e-28	-0.323749	0.129	0.29	2.68845e-23
EEPD1	2.9457e-20	-0.27687	0.215	0.366	1.24727e-15
EFCAB13	8.98049e-25	0.372952	0.456	0.336	3.80252e-20
EI24	1.23763e-45	0.499209	0.197	0.067	5.24036e-41
EIF1	1.28225e-48	0.508149	0.379	0.24	5.42931e-44
EIF2B3	1.47945e-17	-0.284059	0.185	0.319	6.26429e-13
EIF2S2	5.36607e-12	0.252431	0.269	0.211	2.2721e-07
EIF3H	2.12311e-17	0.316205	0.417	0.342	8.98967e-13
EIF4A1	4.60795e-31	0.421512	0.353	0.207	1.9511e-26
EIF4G3	7.29374e-68	-0.384193	0.681	0.894	3.08832e-63
EIF5	6.29702e-76	0.616734	0.422	0.278	2.66628e-71
ELAVL4	2.64059e-89	0.956479	0.366	0.187	1.11808e-84
ELK3	1.52883e-37	-0.330344	0.213	0.425	6.47337e-33
ELMO1-AS1	3.24018e-30	-0.318386	0.087	0.234	1.37196e-25
ELMSAN1	2.58116e-21	-0.260175	0.113	0.244	1.09292e-16
ELOVL5	2.21958e-191	1.25516	0.538	0.211	9.39813e-187
EMID1	3.6412e-28	-0.292786	0.067	0.203	1.54176e-23
EML1	8.05172e-39	-0.416096	0.132	0.328	3.40926e-34
EML4	7.70466e-31	-0.29676	0.559	0.747	3.26231e-26
ENGASE	2.74198e-111	0.846501	0.354	0.096	1.16101e-106
ENSA	5.65989e-16	0.299244	0.299	0.235	2.39651e-11
ENTPD1	1.82681e-82	-0.486643	0.431	0.755	7.73507e-78
ENTPD1-AS1	3.6041e-59	-0.533904	0.355	0.626	1.52605e-54
EPC1	5.51415e-26	-0.288224	0.44	0.624	2.3348e-21
EPN2	1.8187e-42	-0.417088	0.179	0.399	7.70075e-38
EPS15	2.51567e-57	-0.445245	0.386	0.663	1.06519e-52
EPSTI1	1.9489e-24	-0.32332	0.215	0.383	8.25202e-20
ERBB2IP	1.15011e-110	-0.857547	0	0.237	4.8698e-106
ERICH1	1.00382e-22	-0.298104	0.274	0.443	4.25039e-18
ERMAP	6.45932e-19	-0.26636	0.126	0.252	2.73501e-14
ETFA	7.7135e-21	-0.277942	0.158	0.301	3.26605e-16
ETNK1	1.74354e-44	0.425008	0.623	0.537	7.38248e-40
ETV6	4.79474e-104	-0.536686	0.556	0.866	2.03019e-99
EVL	3.22854e-60	-0.478348	0.466	0.726	1.36703e-55
EXOC2	9.41475e-22	-0.265489	0.224	0.383	3.98639e-17
EXOC6	9.13868e-29	-0.326556	0.276	0.468	3.8695e-24
EXT1	5.41791e-24	-0.385199	0.204	0.368	2.29405e-19
FAM105A	1.09741e-102	-0.718047	0	0.221	4.64666e-98
FAM107B	1.22226e-29	0.564831	0.228	0.127	5.17528e-25
FAM149A	6.61311e-93	0.742092	0.717	0.641	2.80012e-88
FAM177B	4.31323e-34	-0.433277	0.198	0.392	1.82631e-29
FAM196B	5.52284e-54	-0.312502	0	0.121	2.33848e-49
FAM198B	1.28875e-72	-0.43232	0	0.16	5.45682e-68
FAM204A	2.33447e-17	-0.252932	0.115	0.232	9.8846e-13
FAM208A	2.63563e-83	-0.492644	0	0.182	1.11598e-78
FAM208B	2.7091e-98	-0.627282	0	0.213	1.14709e-93
FAM63B	3.45514e-56	-0.371626	0	0.125	1.46297e-51
FAM69A	3.37415e-49	-0.353433	0	0.11	1.42868e-44
FAM73A	6.85412e-47	-0.300462	0	0.105	2.90217e-42
FAR2	1.02873e-19	-0.305522	0.292	0.45	4.35583e-15
FAU	1.63749e-13	0.260545	0.269	0.194	6.93347e-09
FBXL14	5.25642e-265	1.72387	0.457	0.063	2.22567e-260
FBXO18	2.2188e-51	-0.296778	0	0.115	9.39482e-47
FBXW8	1.40598e-21	-0.26782	0.147	0.289	5.9532e-17
FCGR1A	7.0646e-30	0.400819	0.362	0.249	2.99129e-25
FCGR2A	9.33704e-170	1.20958	0.541	0.215	3.95349e-165
FCGRT	1.788e-35	-0.309987	0.181	0.381	7.57076e-31
FCHSD2	3.65356e-144	-0.461814	0.64	0.947	1.54699e-139
FEM1C	4.18651e-27	0.328816	0.157	0.059	1.77265e-22
FERMT3	1.64344e-75	0.65249	0.321	0.127	6.95864e-71
FEZ2	8.23818e-30	-0.332757	0.322	0.521	3.48821e-25
FGD2	1.05381e-124	-0.755774	0.274	0.666	4.46203e-120
FGGY	2.50144e-12	-0.265068	0.167	0.271	1.05916e-07
FIP1L1	8.61915e-23	0.343799	0.32	0.186	3.64952e-18
FKBP5	3.37698e-32	-0.699458	0.34	0.341	1.42988e-27
FMN1	2.24445e-29	-0.411851	0.438	0.629	9.50346e-25
FMNL2	4.84338e-32	0.379967	0.811	0.815	2.05078e-27
FMR1	3.40427e-75	-0.392436	0	0.166	1.44143e-70
FNBP4	9.65211e-52	-0.457126	0.301	0.558	4.0869e-47
FNDC3B	1.36386e-21	0.475874	0.58	0.542	5.77488e-17
FNIP1	4.4938e-70	0.623556	0.569	0.324	1.90276e-65
FOXN3	8.93481e-238	-0.697522	0.818	0.981	3.78318e-233
FOXP2	3.46992e-69	0.692427	0.698	0.812	1.46923e-64
FRMD4A	1.18129e-259	-0.73797	0.817	0.978	5.00184e-255
FRMD4B	6.67058e-70	-0.376647	0.44	0.739	2.82446e-65
FTH1	2.10915e-17	0.265341	0.565	0.468	8.93058e-13
FTL	2.92232e-132	1.04763	0.682	0.547	1.23737e-127
FXR1	4.09631e-252	1.27781	0.66	0.424	1.73446e-247
FYB	2.2034e-152	-1.73988	0	0.314	9.32964e-148
G3BP1	1.53186e-16	0.31024	0.306	0.241	6.48621e-12
GAB2	5.76927e-61	-0.369726	0.636	0.866	2.44283e-56
GAB3	4.20098e-41	-0.325434	0.281	0.513	1.77878e-36
GABARAP	4.595e-18	0.303419	0.213	0.112	1.94561e-13
GAL3ST4	8.05516e-33	-0.322398	0.139	0.319	3.41072e-28
GALNT10	5.65652e-31	-0.36368	0.318	0.516	2.39508e-26
GALNT2	1.39346e-43	-0.315498	0.484	0.719	5.9002e-39
GATM	8.85423e-251	1.68159	0.526	0.218	3.74906e-246
GCC2	1.20358e-24	-0.33581	0.312	0.488	5.09622e-20
GCNA	4.69889e-57	0.550077	0.183	0.036	1.98961e-52
GCNT2	3.13544e-40	-0.437823	0.302	0.532	1.32761e-35
GDAP1	5.79821e-12	-0.255314	0.121	0.215	2.45508e-07
GFM2	7.73383e-20	0.321282	0.234	0.151	3.27466e-15
GGNBP2	1.33654e-34	-0.346215	0.177	0.373	5.65919e-30
GGT7	3.49209e-24	-0.276782	0.106	0.246	1.47862e-19
GIMAP4	1.53318e-23	-0.250004	0.077	0.203	6.49181e-19
GIMAP8	3.40598e-37	-0.395135	0.113	0.296	1.44216e-32
GIPC2	8.49579e-109	0.821451	0.277	0.041	3.59729e-104
GKAP1	1.61107e-18	0.316806	0.277	0.169	6.82159e-14
GLCE	6.52602e-38	-0.402103	0.212	0.425	2.76325e-33
GLDN	2.62693e-16	-0.536897	0.16	0.265	1.11229e-11
GLIPR1	1.03928e-23	-0.289953	0.168	0.323	4.40052e-19
GLIS3	5.86363e-11	-0.258362	0.198	0.302	2.48278e-06
GLS	4.62449e-90	0.666748	0.734	0.615	1.9581e-85
GLTSCR1L	6.87307e-89	-0.621928	0	0.194	2.9102e-84
GLUL	1.67039e-18	0.307538	0.454	0.335	7.07276e-14
GMDS	5.83989e-22	-0.358134	0.265	0.424	2.47273e-17
GMDS-AS1	2.66306e-92	-0.839482	0	0.201	1.12759e-87
GNA15	9.59677e-36	0.435133	0.251	0.149	4.06346e-31
GNAS	5.42789e-127	0.765769	0.749	0.645	2.29828e-122
GNB4	4.91089e-30	-0.291851	0.465	0.662	2.07937e-25
GNG2	2.15192e-11	-0.274292	0.186	0.287	9.11167e-07
GNG7	1.38941e-46	0.474676	0.774	0.705	5.88306e-42
GNPTAB	5.13101e-16	-0.252	0.211	0.341	2.17257e-11
GPATCH2L	4.55942e-16	0.263001	0.532	0.462	1.93055e-11
GPBP1	3.53902e-280	1.44689	0.763	0.585	1.49849e-275
GPC5	1.45837e-16	0.408619	0.18	0.102	6.17505e-12
GPCPD1	5.26309e-54	-0.371582	0.381	0.651	2.2285e-49
GPN1	1.87466e-16	0.265685	0.101	0.038	7.93769e-12
GPR34	5.01511e-60	-0.550738	0.255	0.523	2.1235e-55
GPR75-ASB3	3.37415e-49	-0.321769	0	0.11	1.42868e-44
GPR89A	5.37021e-20	0.33021	0.154	0.085	2.27385e-15
GPR89B	4.35052e-41	0.514966	0.203	0.082	1.8421e-36
GRB2	4.54268e-52	-0.417076	0.538	0.763	1.92346e-47
GRID2	1.90602e-15	0.610333	0.438	0.378	8.07048e-11
GRK2	1.04041e-15	0.276211	0.248	0.155	4.40532e-11
GS1-114I9.3	8.67114e-97	-0.688709	0	0.21	3.67153e-92
GSN	6.42555e-27	-0.330842	0.351	0.534	2.72071e-22
GSTM2	2.05814e-52	-0.458243	0.095	0.314	8.71458e-48
GUCY1A3	9.62869e-50	-0.377968	0	0.111	4.07698e-45
HAUS2	6.43513e-115	0.976305	0.301	0.068	2.72476e-110
HAUS3	1.02395e-18	0.291373	0.148	0.077	4.3356e-14
HAVCR2	3.13635e-31	-0.274074	0.346	0.551	1.32799e-26
HBP1	2.86069e-29	0.399414	0.348	0.226	1.21127e-24
HCG22	1.15299e-84	-0.675472	0.048	0.304	4.882e-80
HCK	1.72365e-42	-0.416738	0.369	0.604	7.29826e-38
HCLS1	6.04225e-18	-0.257295	0.375	0.526	2.55841e-13
HDAC9	1.26935e-30	0.378053	0.859	0.848	5.37469e-26
HDX	7.59259e-19	0.386029	0.232	0.139	3.21485e-14
HEATR5B	9.34842e-28	-0.308068	0.313	0.504	3.95831e-23
HEBP2	1.786e-27	0.324786	0.149	0.052	7.56228e-23
HECA	4.83721e-19	0.320843	0.373	0.304	2.04817e-14
HECTD2	2.10412e-39	-0.442972	0.357	0.574	8.90925e-35
HERC1	2.84583e-58	-0.329094	0.401	0.678	1.20498e-53
HERC4	8.5914e-123	0.884449	0.75	0.653	3.63777e-118
HGSNAT	1.24644e-28	-0.332286	0.172	0.347	5.27767e-24
HIKESHI	1.24021e-54	0.563305	0.271	0.092	5.2513e-50
HINT1	2.63453e-10	0.257497	0.15	0.086	1.11551e-05
HIPK1	2.20974e-53	0.558391	0.369	0.198	9.35647e-49
HIST1H2AC	6.62369e-48	-0.778786	0.147	0.364	2.8046e-43
HIVEP2	3.47308e-27	0.573199	0.231	0.12	1.47057e-22
HIVEP3	8.45205e-43	-0.415135	0.54	0.755	3.57877e-38
HLA-DMB	3.30149e-17	-0.26304	0.159	0.285	1.39792e-12
HLA-DRB5	1.21797e-25	-0.335686	0.054	0.165	5.15713e-21
HMGB1	1.73369e-211	1.35175	0.72	0.518	7.3408e-207
HMOX1	2.59032e-70	0.756989	0.265	0.101	1.09679e-65
HNRNPA2B1	5.94232e-155	0.783686	0.824	0.751	2.5161e-150
HNRNPU	0	1.73978	0.755	0.5	0
HOMER3	4.13847e-42	0.45336	0.194	0.063	1.75231e-37
HPRT1	1.37562e-14	0.303516	0.205	0.159	5.82466e-10
HS3ST4	3.26658e-68	-0.748786	0.638	0.81	1.38313e-63
HSBP1	6.04182e-23	0.321967	0.192	0.091	2.55823e-18
HSD17B12	3.85717e-34	-0.427507	0.089	0.246	1.6332e-29
HSP90AA1	0	2.88629	0.785	0.52	0
HSP90AB1	1.85221e-306	1.69983	0.679	0.366	7.84263e-302
HSPA1A	4.57085e-174	1.55267	0.611	0.3	1.93539e-169
HSPA1B	1.20589e-292	2.14029	0.572	0.205	5.10597e-288
HSPA1L	1.28898e-74	0.387962	0.129	0.003	5.45779e-70
HSPA4	6.89325e-93	0.76713	0.408	0.209	2.91874e-88
HSPA4L	3.16874e-242	2.23391	0.365	0.024	1.34171e-237
HSPA6	0	2.31649	0.489	0.037	0
HSPA8	3.88753e-119	0.975208	0.424	0.154	1.64606e-114
HSPA9	2.08096e-138	0.907448	0.467	0.214	8.81119e-134
HSPB1	0	2.76818	0.504	0.069	0
HSPD1	0	2.84907	0.56	0.197	0
HSPE1	3.03205e-277	1.75805	0.467	0.081	1.28383e-272
HSPH1	0	3.33421	0.617	0.243	0
HTRA1	5.76218e-66	-0.606738	0.335	0.61	2.43982e-61
HULC	1.07878e-16	0.319991	0.127	0.048	4.56778e-12
IARS	2.52026e-29	0.371613	0.288	0.225	1.06713e-24
IBTK	1.09629e-31	-0.363156	0.225	0.421	4.64192e-27
ICAM1	3.11095e-56	0.506289	0.2	0.049	1.31724e-51
IDH1	3.97516e-28	0.396363	0.287	0.199	1.68316e-23
IDI2-AS1	1.06308e-42	0.334243	0.105	0.012	4.50129e-38
IER5	6.14105e-259	1.80222	0.419	0.033	2.60024e-254
IFNGR1	6.71333e-36	-0.364904	0.56	0.747	2.84256e-31
IFRD1	4.98367e-17	0.319127	0.278	0.22	2.11018e-12
IGF1	1.80951e-56	-0.614455	0.126	0.361	7.66183e-52
IGSF21	6.13796e-96	-0.648626	0.366	0.715	2.59893e-91
IGSF6	5.07717e-36	-0.397844	0.138	0.324	2.14977e-31
IKBKB	4.68548e-42	-0.385598	0.258	0.49	1.98392e-37
IKZF1	1.56674e-80	-0.507705	0.478	0.782	6.63391e-76
IL18	3.97475e-46	-0.410047	0.391	0.634	1.68299e-41
IL4R	2.15294e-18	-0.283155	0.193	0.33	9.11599e-14
IL6R	1.1466e-32	-0.349196	0.277	0.481	4.85492e-28
ILRUN	6.67329e-34	0.406849	0.284	0.124	2.8256e-29
IMMP2L	5.12667e-29	-0.3335	0.544	0.728	2.17073e-24
INPP4A	8.44112e-25	-0.287791	0.338	0.519	3.57414e-20
INPP5D	4.76661e-112	-0.540332	0.653	0.915	2.01828e-107
INTS6	3.88212e-39	0.525485	0.424	0.379	1.64377e-34
INTS6L	2.52812e-36	0.549394	0.293	0.149	1.07046e-31
IRAK2	8.28695e-17	0.340675	0.249	0.165	3.50886e-12
IRAK3	1.72667e-46	-0.41839	0.339	0.588	7.31106e-42
IREB2	8.66545e-17	-0.257159	0.254	0.392	3.66912e-12
IRF2	3.27773e-19	-0.267341	0.255	0.407	1.38786e-14
IRF2BP2	3.11573e-19	0.299653	0.231	0.151	1.31926e-14
IRF8	3.42085e-22	-0.284076	0.278	0.445	1.44845e-17
ITFG1	1.40559e-32	-0.306371	0.426	0.635	5.95155e-28
ITGA9	4.39678e-55	-0.508732	0.313	0.58	1.86168e-50
ITGAM	1.91004e-56	-0.49654	0.312	0.578	8.08749e-52
ITGAX	2.18315e-66	-0.297824	0.356	0.644	9.24388e-62
ITGB3BP	3.07215e-31	0.437959	0.253	0.141	1.30081e-26
ITGB5	4.85506e-37	-0.384645	0.278	0.498	2.05573e-32
ITM2B	2.12679e-50	-0.414351	0.652	0.826	9.00525e-46
ITPRID2	2.12604e-28	0.393666	0.212	0.093	9.00207e-24
JAK2	1.70933e-81	-0.506707	0.427	0.745	7.23763e-77
JAK3	4.72454e-47	0.555886	0.317	0.154	2.00046e-42
JMJD1C	2.88284e-45	-0.282731	0.701	0.885	1.22065e-40
JMJD6	1.22359e-22	0.276071	0.16	0.065	5.18094e-18
JUN	2.34138e-41	0.523055	0.302	0.126	9.91388e-37
JUND	5.34157e-139	1.03766	0.413	0.139	2.26173e-134
KANSL1L	2.94198e-103	0.844358	0.603	0.43	1.24569e-98
KAT6A	8.26601e-25	-0.271335	0.513	0.688	3.49999e-20
KAT6B	2.42654e-29	-0.360554	0.184	0.364	1.02745e-24
KATNAL2	2.21154e-28	0.383702	0.218	0.101	9.36409e-24
KATNBL1	1.153e-25	-0.329432	0.255	0.429	4.88205e-21
KB-1507C5.4	2.39479e-60	-0.391918	0	0.134	1.014e-55
KBTBD12	3.42323e-81	-0.689831	0.248	0.566	1.44946e-76
KCNIP1	1.0767e-46	-0.604777	0.256	0.495	4.55895e-42
KCNIP4	7.75518e-07	-0.298303	0.111	0.176	0.032837
KCNK13	1.98515e-34	-0.406697	0.288	0.5	8.40551e-30
KCNMA1	8.93636e-40	0.530344	0.707	0.513	3.78383e-35
KCNMB1	4.98367e-26	-0.309423	0.093	0.232	2.11018e-21
KCNQ1	3.13409e-76	-0.558888	0.31	0.628	1.32704e-71
KCNQ1OT1	2.13697e-28	-0.420229	0.163	0.329	9.04837e-24
KCNQ3	6.75704e-111	-0.528158	0.688	0.931	2.86107e-106
KCTD12	7.48645e-49	0.479497	0.462	0.344	3.16991e-44
KDM2B	1.13444e-14	-0.265637	0.271	0.39	4.80343e-10
KDM5A	8.98749e-73	0.611026	0.616	0.485	3.80548e-68
KDM7A	1.72189e-19	-0.284385	0.321	0.478	7.29084e-15
KHDRBS1	1.03428e-41	0.458004	0.419	0.326	4.37936e-37
KHDRBS3	6.0684e-37	-0.294764	0.508	0.723	2.56948e-32
KIAA0141	7.80811e-51	-0.282847	0	0.114	3.30611e-46
KIAA0226L	2.64574e-113	-0.888199	0	0.242	1.12026e-108
KIAA0319L	8.72653e-20	-0.250479	0.261	0.416	3.69499e-15
KIAA0368	1.0692e-50	-0.331266	0	0.114	4.52719e-46
KIAA0922	3.67918e-62	-0.483669	0	0.138	1.55784e-57
KIAA1033	4.8339e-108	-0.732005	0	0.232	2.04677e-103
KIAA1109	1.63816e-74	0.53524	0.733	0.651	6.93629e-70
KIAA1147	3.5081e-142	-0.823563	0	0.296	1.4854e-137
KIAA1328	2.02119e-18	-0.302995	0.255	0.404	8.55811e-14
KIAA1468	4.60424e-131	-0.753418	0	0.275	1.94953e-126
KIAA1551	4.81928e-120	-0.709059	0	0.255	2.04058e-115
KIF20B	4.69456e-17	-0.258106	0.113	0.228	1.98777e-12
KIF26B	1.71448e-20	0.326931	0.324	0.299	7.25945e-16
KIF2A	1.01284e-73	0.76798	0.522	0.388	4.28858e-69
KLF3	4.55227e-29	-0.315478	0.19	0.37	1.92752e-24
KLHL18	9.06638e-21	-0.274434	0.229	0.384	3.83889e-16
KLHL24	3.7823e-26	0.401067	0.4	0.292	1.6015e-21
KLHL25	8.28013e-149	0.897317	0.266	0.012	3.50597e-144
KLHL28	5.82164e-53	0.578269	0.31	0.208	2.465e-48
KLHL5	1.30953e-36	-0.387494	0.416	0.629	5.54482e-32
KLHL6	1.43309e-45	0.513067	0.378	0.211	6.06797e-41
KMT2E	2.90921e-33	0.314879	0.746	0.735	1.23182e-28
KMT5B	1.91882e-31	-0.312806	0.234	0.43	8.12466e-27
KTN1	6.95618e-79	0.646618	0.661	0.612	2.94539e-74
LAMTOR5-AS1	1.65045e-22	0.274677	0.161	0.063	6.98834e-18
LAP3	9.32799e-99	0.819454	0.462	0.271	3.94966e-94
LARGE	3.75595e-50	-0.412898	0	0.112	1.59035e-45
LARP4	4.91298e-23	0.323178	0.44	0.331	2.08026e-18
LAT2	4.35147e-71	0.576822	0.547	0.441	1.8425e-66
LCP1	1.15026e-117	0.895051	0.499	0.29	4.87041e-113
LCP2	2.96942e-19	-0.251501	0.288	0.444	1.25731e-14
LDLRAD4	6.76508e-221	-0.82965	0.649	0.959	2.86447e-216
LGMN	3.25758e-32	-0.269593	0.167	0.351	1.37933e-27
LHFPL2	9.96492e-47	-0.435314	0.592	0.799	4.21935e-42
LILRB4	5.81198e-31	-0.326236	0.143	0.318	2.46091e-26
LIMD1	1.20662e-19	0.325515	0.255	0.181	5.10907e-15
LIMK2	1.72026e-18	0.356281	0.217	0.127	7.28392e-14
LIMS1	4.68276e-22	-0.280884	0.5	0.664	1.98277e-17
LINC-PINT	1.83965e-49	-0.759828	0.167	0.345	7.78943e-45
LINC00310	1.74657e-115	0.896436	0.233	0.018	7.39533e-111
LINC00472	2.51326e-137	1.16733	0.46	0.147	1.06417e-132
LINC00623	3.08546e-50	0.559524	0.289	0.148	1.30644e-45
LINC00862	1.0782e-50	0.528027	0.207	0.063	4.5653e-46
LINC00969	1.28875e-72	-0.451241	0	0.16	5.45682e-68
LINC00996	1.06265e-91	-0.854021	0.087	0.384	4.49948e-87
LINC01004	1.9277e-55	0.569591	0.408	0.281	8.16226e-51
LINC01091	2.63518e-18	-0.364553	0.138	0.265	1.11579e-13
LINC01138	3.39577e-23	0.367152	0.19	0.139	1.43784e-18
LINC01141	1.26691e-82	-0.615711	0.322	0.65	5.36434e-78
LINC01266	7.35703e-49	-0.830549	0.125	0.33	3.11511e-44
LINC01268	4.41147e-31	-0.391989	0.308	0.502	1.8679e-26
LINC01410	2.04785e-33	-0.338982	0.133	0.311	8.67101e-29
LINC01572	1.6636e-27	-0.442578	0.055	0.178	7.044e-23
LINC01619	2.15295e-28	0.345359	0.11	0.024	9.11601e-24
LINC02245	4.29868e-15	0.277732	0.282	0.167	1.82015e-10
LINC02246	5.03027e-148	1.25807	0.355	0.052	2.12992e-143
LINC02712	1.16011e-09	0.265562	0.356	0.257	4.91215e-05
LINC02798	8.40122e-102	0.735647	0.736	0.374	3.55725e-97
LIPC	2.30066e-17	-0.282617	0.125	0.243	9.74147e-13
LMCD1-AS1	2.35167e-07	0.290216	0.136	0.086	0.00995745
LMF1	8.99952e-18	-0.262163	0.114	0.231	3.81058e-13
LNCAROD	1.42582e-239	1.89699	0.752	0.358	6.03722e-235
LONP2	7.62227e-26	-0.279834	0.385	0.57	3.22742e-21
LONRF3	1.37792e-43	0.432073	0.111	0.012	5.83438e-39
LPAR1	4.35192e-43	-0.349924	0.337	0.579	1.84269e-38
LPAR5	1.45649e-32	-0.375173	0.197	0.388	6.16709e-28
LPAR6	5.1907e-162	-0.767232	0.515	0.881	2.19785e-157
LPIN2	5.32193e-54	-0.441161	0.42	0.683	2.25341e-49
LPP	2.71996e-42	-0.277339	0.69	0.873	1.15169e-37
LRIF1	6.65379e-37	0.444743	0.207	0.081	2.81735e-32
LRIG1	2.47828e-47	0.584412	0.407	0.316	1.04935e-42
LRMP	1.64111e-63	-0.498212	0.349	0.637	6.94879e-59
LRPPRC	3.8033e-30	0.36299	0.399	0.337	1.61039e-25
LRRC16A	1.13392e-54	-0.419513	0	0.122	4.80125e-50
LRRC23	6.42218e-30	0.443264	0.188	0.084	2.71928e-25
LRRK1	4.41298e-85	-0.589627	0.505	0.798	1.86854e-80
LSMEM1	2.5266e-53	0.397627	0.133	0.014	1.06981e-48
LUC7L2	8.92465e-13	0.257509	0.35	0.243	3.77887e-08
LY86	1.17776e-63	-0.457472	0.522	0.781	4.98686e-59
LYN	1.67419e-47	-0.289788	0.59	0.813	7.08885e-43
LYPLA1	5.71717e-20	-0.269844	0.178	0.321	2.42076e-15
LYST	2.50895e-47	-0.362027	0.565	0.792	1.06234e-42
LYVE1	1.79621e-39	-0.346961	0.084	0.26	7.60551e-35
MAF	2.71872e-80	-0.592911	0.591	0.835	1.15116e-75
MAFG	6.54604e-26	0.342323	0.256	0.181	2.77173e-21
MAGT1	2.78276e-16	0.28648	0.222	0.18	1.17827e-11
MAMDC2	4.83559e-17	-0.323637	0.158	0.28	2.04748e-12
MAML2	8.7909e-77	0.63688	0.96	0.946	3.72224e-72
MAML3	2.45279e-152	-0.567806	0.567	0.923	1.03856e-147
MAN1C1	1.68905e-23	-0.264853	0.193	0.353	7.15176e-19
MAP2	4.28927e-09	0.339249	0.138	0.092	0.000181616
MAP2K1	3.07553e-22	-0.271656	0.298	0.466	1.30224e-17
MAP2K6	4.10056e-18	-0.322808	0.119	0.238	1.73626e-13
MAP3K14	3.50235e-34	-0.32652	0.16	0.351	1.48296e-29
MAP3K5	1.34107e-69	-0.489703	0.617	0.843	5.67835e-65
MAP4K4	2.19859e-37	-0.281203	0.791	0.919	9.30928e-33
MAP7	3.12234e-32	0.466893	0.211	0.076	1.32206e-27
MARCH3	1.76882e-17	-0.259084	0.461	0.611	7.48954e-13
MARCH6	1.25838e-48	0.487263	0.541	0.446	5.32825e-44
MAST3	5.3702e-35	0.405175	0.337	0.278	2.27385e-30
MAT2A	4.50558e-57	0.521012	0.365	0.213	1.90775e-52
MBNL2	6.78535e-83	0.658587	0.625	0.519	2.87305e-78
MBOAT7	4.12328e-191	1.34316	0.407	0.085	1.74588e-186
MBTPS1	1.93518e-21	-0.271355	0.179	0.329	8.19396e-17
MCCC1	2.73999e-23	-0.271083	0.195	0.355	1.16017e-18
MCF2L2	1.45524e-59	-0.609466	0.201	0.456	6.16179e-55
MCL1	1.70832e-30	0.377801	0.219	0.099	7.23335e-26
MCM9	1.48636e-21	-0.299687	0.163	0.309	6.29355e-17
MCTP1	1.29671e-14	0.441192	0.137	0.065	5.49053e-10
MCU	6.22448e-129	1.24416	0.443	0.185	2.63557e-124
MECP2	9.12008e-101	0.83582	0.527	0.348	3.86162e-96
MED1	2.40666e-14	0.25729	0.204	0.13	1.01903e-09
MED12L	2.07342e-84	-0.671136	0.215	0.535	8.77926e-80
MED4	1.22925e-14	0.259621	0.255	0.19	5.2049e-10
MEF2C	9.60855e-124	-0.488527	0.861	0.973	4.06845e-119
MEF2C-AS1	5.10218e-25	-0.296539	0.39	0.573	2.16037e-20
MERTK	1.70405e-117	-0.807786	0.559	0.828	7.21528e-113
METTL21A	8.62982e-37	0.407493	0.347	0.268	3.65404e-32
MFSD1	1.08344e-76	0.721892	0.487	0.324	4.58748e-72
MGAT1	2.83298e-16	0.314161	0.264	0.205	1.19954e-11
MGEA5	5.16365e-83	-0.53323	0	0.182	2.18639e-78
MGMT	1.31695e-13	-0.281106	0.207	0.323	5.57625e-09
MGST2	1.59819e-27	-0.304553	0.202	0.38	6.76705e-23
MGST3	2.01066e-17	0.321264	0.279	0.218	8.51356e-13
MIB1	7.6964e-198	1.18122	0.612	0.401	3.25881e-193
MICOS10	3.76527e-12	0.282071	0.336	0.224	1.59429e-07
MICU3	4.11112e-33	-0.369414	0.221	0.419	1.74073e-28
MIF	7.62337e-28	0.313516	0.171	0.057	3.22789e-23
MILR1	9.78009e-37	-0.362802	0.243	0.457	4.14109e-32
MIR155HG	1.85057e-65	0.635089	0.161	0.02	7.8357e-61
MIR29B2CHG	2.06621e-25	0.384988	0.484	0.326	8.74873e-21
MIR31HG	8.67275e-36	0.534221	0.258	0.108	3.67222e-31
MIR99AHG	6.88099e-63	-0.303781	0.489	0.766	2.91355e-58
MKL1	1.60839e-141	-0.86314	0	0.295	6.81025e-137
MKL2	2.93257e-54	-0.39822	0	0.121	1.24171e-49
MKNK1	1.77359e-75	-0.490189	0.526	0.797	7.50972e-71
MKNK2	1.60125e-65	0.585654	0.227	0.058	6.78002e-61
MLH1	1.44387e-15	0.27872	0.205	0.14	6.11362e-11
MLKL	1.19772e-84	0.918397	0.311	0.148	5.07137e-80
MLLT10	8.08984e-62	-0.399322	0.386	0.674	3.4254e-57
MMP24-AS1	2.11012e-64	-0.421236	0	0.143	8.93467e-60
MMRN1	2.75193e-146	1.27424	0.393	0.136	1.16522e-141
MNAT1	1.65581e-18	-0.277505	0.239	0.386	7.01104e-14
MNDA	8.86788e-50	-0.458767	0.19	0.433	3.75484e-45
MOB4	0	2.55624	0.561	0.094	0
MORC3	6.60911e-38	0.374224	0.522	0.458	2.79843e-33
MORC4	5.1914e-41	0.549543	0.168	0.062	2.19814e-36
MORF4L2	2.49443e-34	0.442651	0.304	0.174	1.05619e-29
MPZL1	3.51412e-23	-0.317929	0.29	0.458	1.48795e-18
MRC1	1.66396e-35	0.417276	0.471	0.523	7.04554e-31
MRC2	1.47315e-23	-0.305245	0.226	0.392	6.23763e-19
MRPL18	1.29671e-139	0.958619	0.332	0.076	5.49053e-135
MRPS6	0	2.1366	0.538	0.116	0
MRTFA	8.86939e-84	0.703116	0.591	0.281	3.75548e-79
MS4A14	1.12319e-30	0.404504	0.228	0.097	4.75581e-26
MS4A6A	9.7487e-19	0.501296	0.397	0.269	4.1278e-14
MS4A7	4.28313e-12	0.256356	0.353	0.281	1.81356e-07
MSI2	4.19295e-22	-0.319918	0.417	0.58	1.77538e-17
MSN	2.47464e-189	1.24619	0.638	0.38	1.04781e-184
MT3	9.17183e-17	0.376423	0.233	0.147	3.88354e-12
MTHFS	1.63641e-68	0.688682	0.266	0.076	6.92887e-64
MTOR	4.67474e-19	-0.252789	0.14	0.271	1.97938e-14
MTRNR2L12	4.23428e-222	1.33082	0.462	0.049	1.79288e-217
MTRNR2L8	2.69842e-65	0.488675	0.126	0.006	1.14257e-60
MTSS1	1.54613e-71	-0.582458	0.344	0.654	6.54661e-67
MTURN	9.03537e-21	-0.260928	0.16	0.303	3.82576e-16
MTUS1	5.12098e-47	-0.409307	0.296	0.547	2.16832e-42
MUM1	6.87307e-89	-0.480725	0	0.194	2.9102e-84
MVB12B	1.0441e-66	-0.474343	0.333	0.631	4.42094e-62
MXD4	4.38982e-15	0.254008	0.306	0.264	1.85874e-10
MYLK3	1.10634e-44	0.344115	0.112	0.012	4.68448e-40
MYO18A	4.03925e-25	-0.294372	0.163	0.322	1.7103e-20
MYO1F	1.24255e-25	-0.272292	0.593	0.757	5.26121e-21
MYO6	1.1488e-33	0.504756	0.315	0.223	4.86424e-29
MYOF	1.37458e-41	0.459494	0.581	0.478	5.82024e-37
N4BP2L2	2.14175e-35	0.320829	0.839	0.82	9.0686e-31
NAA16	6.99857e-85	0.78053	0.483	0.298	2.96334e-80
NAA50	7.03115e-71	0.693217	0.4	0.213	2.97713e-66
NABP1	3.11349e-37	0.510173	0.353	0.246	1.31831e-32
NACA	1.59393e-31	0.404379	0.336	0.233	6.74903e-27
NAIP	7.58033e-38	-0.355391	0.358	0.584	3.20966e-33
NAMPT	1.02504e-09	0.303635	0.141	0.099	4.34022e-05
NAV2	5.29203e-101	-0.866499	0.356	0.708	2.24075e-96
NCK1-AS1	3.75595e-50	-0.297335	0	0.112	1.59035e-45
NCK2	5.63331e-39	0.478905	0.72	0.662	2.38526e-34
NCKAP1L	5.16496e-40	-0.346169	0.464	0.687	2.18695e-35
NCKAP5	2.67871e-53	-0.479819	0.508	0.745	1.13422e-48
NCOR2	1.87642e-22	-0.252406	0.454	0.625	7.94512e-18
NEAT1	1.0001e-29	0.34698	0.964	0.936	4.23461e-25
NECTIN3	2.12744e-23	0.433074	0.192	0.094	9.008e-19
NEDD4L	1.25494e-75	0.688146	0.671	0.551	5.31365e-71
NEDD9	1.20093e-11	-0.25478	0.141	0.233	5.08497e-07
NEK10	6.25629e-96	0.996904	0.368	0.141	2.64904e-91
NEK11	1.57773e-49	0.641505	0.226	0.082	6.68042e-45
NEK3	8.46329e-15	-0.257693	0.108	0.208	3.58353e-10
NEK6	1.57671e-26	-0.319462	0.147	0.306	6.67611e-22
NEMF	1.82916e-21	-0.252398	0.381	0.55	7.74501e-17
NETO2	1.03915e-10	0.285744	0.133	0.086	4.39998e-06
NFAT5	6.81173e-111	0.825761	0.712	0.566	2.88422e-106
NFIC	1.5561e-35	-0.361008	0.365	0.582	6.58885e-31
NFKB1	5.97363e-45	0.62378	0.471	0.348	2.52936e-40
NGRN	2.5765e-21	0.25419	0.136	0.048	1.09094e-16
NHLRC2	3.01212e-21	-0.28331	0.194	0.345	1.27539e-16
NIBAN1	2.19753e-26	0.399444	0.298	0.147	9.30478e-22
NIN	1.94931e-19	-0.251612	0.225	0.374	8.25376e-15
NIPBL	1.71952e-40	0.342916	0.827	0.832	7.2808e-36
NIPBL-DT	2.47868e-25	0.262472	0.123	0.036	1.04952e-20
NKIRAS2	1.33952e-28	0.309683	0.137	0.05	5.67179e-24
NKRF	6.58509e-164	1.07384	0.337	0.059	2.78826e-159
NKTR	4.96094e-47	-0.353852	0.388	0.64	2.10056e-42
NLGN4Y	7.15672e-30	-0.320658	0.29	0.487	3.0303e-25
NLRP3	6.24956e-23	-0.293597	0.138	0.283	2.64619e-18
NOP56	8.23701e-37	0.464592	0.22	0.103	3.48771e-32
NOP58	2.97407e-94	0.708825	0.428	0.255	1.25928e-89
NOTCH1	7.68024e-43	0.482933	0.282	0.138	3.25197e-38
NPAS3	1.20918e-52	-0.593305	0.212	0.467	5.1199e-48
NPC1	2.80848e-20	-0.27196	0.327	0.489	1.18917e-15
NR3C2	3.12678e-25	-0.338899	0.23	0.403	1.32394e-20
NRIP1	1.68406e-77	0.577569	0.841	0.776	7.13066e-73
NRP1	1.86519e-16	-0.300702	0.201	0.333	7.89759e-12
NSD1	8.20921e-34	-0.323488	0.496	0.698	3.47594e-29
NSD3	1.11362e-14	0.261046	0.44	0.316	4.7153e-10
NSL1	8.45439e-18	-0.268013	0.246	0.388	3.57976e-13
NSRP1	1.06676e-28	-0.283067	0.244	0.43	4.51689e-24
NUCB1	6.78063e-104	0.778418	0.317	0.103	2.87105e-99
NUDC	9.96958e-151	1.01372	0.408	0.124	4.22132e-146
NUDT3	1.61253e-28	-0.277695	0.145	0.312	6.82776e-24
NUDT9	6.31733e-25	0.349341	0.209	0.114	2.67488e-20
NUFIP2	7.05589e-92	0.675503	0.603	0.45	2.9876e-87
NUPL2	1.01477e-62	-0.372191	0	0.139	4.29675e-58
NUTM2A-AS1	4.77764e-82	0.642176	0.622	0.49	2.02295e-77
OAZ1	3.45636e-92	0.743413	0.402	0.211	1.46349e-87
OLMALINC	1.96534e-24	0.360387	0.222	0.102	8.32164e-20
OOEP	1.76022e-95	0.582266	0.17	0.006	7.45311e-91
OPRM1	2.68769e-50	-0.503046	0.114	0.33	1.13802e-45
OR3A2	1.19162e-21	-0.378693	0.022	0.104	5.04556e-17
OSBPL11	1.08214e-41	-0.403695	0.306	0.537	4.58199e-37
OSBPL3	2.10709e-34	0.379299	0.606	0.552	8.92185e-30
OSBPL6	1.91612e-39	-0.452052	0.229	0.449	8.11325e-35
OSTF1	1.22266e-21	-0.262265	0.314	0.481	5.177e-17
OTULIN	7.73586e-22	0.317737	0.366	0.306	3.27552e-17
OXR1	1.16662e-87	-0.273239	0.464	0.786	4.93972e-83
P2RX4	1.04807e-29	-0.306342	0.187	0.368	4.43774e-25
P2RY12	2.87906e-143	-0.779765	0.522	0.874	1.21905e-138
P2RY13	3.97418e-81	-0.66847	0.174	0.476	1.68275e-76
P2RY6	5.95243e-29	-0.290739	0.071	0.211	2.52038e-24
P3H2	2.39637e-44	-0.465048	0.306	0.549	1.01467e-39
P4HA1	4.320037813672e-312	1.78357	0.704	0.476	1.82919e-307
PACS2	2.24228e-17	-0.261704	0.258	0.401	9.49426e-13
PACSIN2	3.94849e-29	-0.336043	0.424	0.617	1.67187e-24
PAG1	1.64739e-35	0.455874	0.795	0.774	6.97539e-31
PAK1	4.67097e-21	-0.260234	0.245	0.404	1.97778e-16
PALD1	9.00031e-75	-0.474408	0.566	0.833	3.81091e-70
PAPD4	8.77706e-122	-0.917389	0	0.258	3.71638e-117
PAPOLA	8.0815e-26	0.287939	0.534	0.489	3.42187e-21
PAQR8	2.82623e-54	-0.496443	0.037	0.215	1.19668e-49
PARK2	8.59651e-94	-0.908189	0	0.204	3.63993e-89
PARN	4.31117e-23	-0.298318	0.226	0.39	1.82544e-18
PARP4	1.40268e-38	-0.353814	0.239	0.459	5.93922e-34
PARP8	2.58432e-140	1.09504	0.755	0.6	1.09425e-135
PARVG	4.83356e-57	0.565847	0.461	0.296	2.04662e-52
PBRM1	6.37867e-33	-0.314898	0.451	0.657	2.70086e-28
PCBP1	1.86352e-55	0.505148	0.257	0.095	7.89052e-51
PCBP1-AS1	3.37197e-18	0.301214	0.304	0.177	1.42776e-13
PCBP2	3.43271e-34	0.360998	0.473	0.401	1.45348e-29
PCED1B	4.36278e-50	-0.461301	0.24	0.493	1.84729e-45
PCNX	1.77652e-74	-0.51764	0	0.164	7.52216e-70
PCNXL2	8.05302e-111	-0.867864	0	0.237	3.40981e-106
PDE4B	1.86759e-09	0.264858	0.364	0.314	7.90773e-05
PDE4D	2.20694e-21	-0.422382	0.221	0.375	9.34461e-17
PDE9A	1.72063e-28	-0.371334	0.149	0.317	7.28549e-24
PDGFB	1.69978e-14	-0.255518	0.158	0.272	7.19719e-10
PEA15	3.79677e-39	0.414336	0.215	0.086	1.60763e-34
PER3	2.74522e-20	-0.354791	0.137	0.267	1.16238e-15
PFKFB3	1.23829e-29	-0.269795	0.298	0.494	5.24318e-25
PFN1	5.99765e-35	0.445755	0.256	0.122	2.53953e-30
PGK1	8.94453e-65	0.595325	0.394	0.243	3.78729e-60
PGM5	3.10411e-48	-0.476451	0.296	0.545	1.31434e-43
PGM5P2	1.19625e-85	-0.568365	0	0.187	5.06517e-81
PHACTR1	5.98432e-22	-0.338916	0.32	0.482	2.53388e-17
PHC2	3.40397e-35	-0.387109	0.276	0.484	1.44131e-30
PHLPP1	8.80522e-14	0.358719	0.272	0.178	3.72831e-09
PHYKPL	2.19223e-42	-0.426334	0.201	0.42	9.28235e-38
PIAS2	6.60584e-29	0.387722	0.453	0.385	2.79704e-24
PICALM	9.18398e-59	-0.383164	0.829	0.935	3.88868e-54
PIK3C2B	1.95393e-25	-0.270817	0.082	0.216	8.27331e-21
PIK3CD	1.33342e-27	-0.324683	0.293	0.481	5.64598e-23
PIK3R1	2.1709e-38	-0.303212	0.481	0.703	9.19202e-34
PIK3R2	1.7793e-35	0.348928	0.127	0.03	7.53393e-31
PIK3R5	1.84594e-81	-0.554098	0.421	0.734	7.81608e-77
PILRA	1.06607e-18	-0.25408	0.275	0.427	4.51394e-14
PIP4K2A	8.03582e-37	-0.30823	0.521	0.732	3.40253e-32
PIP5K1B	2.05007e-32	-0.389891	0.224	0.421	8.68042e-28
PKD2	3.79385e-31	-0.303489	0.261	0.459	1.60639e-26
PKDCC	3.89533e-81	0.563206	0.187	0.02	1.64936e-76
PKNOX1	1.17532e-31	0.449708	0.29	0.192	4.97652e-27
PLA2G15	1.82864e-22	-0.264215	0.111	0.246	7.74282e-18
PLA2G4A	3.76473e-36	-0.339066	0.331	0.551	1.59406e-31
PLAT	4.30688e-35	-0.392415	0.084	0.246	1.82362e-30
PLCB2	5.47264e-17	-0.27167	0.214	0.351	2.31723e-12
PLCL2	2.13658e-114	-0.616749	0.417	0.788	9.04672e-110
PLD1	4.17895e-57	-0.574229	0.314	0.579	1.76945e-52
PLEKHA5	2.72251e-10	0.300057	0.293	0.22	1.15276e-05
PLOD1	1.61658e-27	0.343532	0.168	0.065	6.84492e-23
PLTP	3.5625e-15	0.280926	0.138	0.072	1.50844e-10
PLVAP	1.99428e-52	0.593878	0.265	0.137	8.44419e-48
PM20D2	1.08919e-49	0.493198	0.179	0.048	4.61185e-45
PMEPA1	1.3296e-35	-0.402502	0.171	0.367	5.62979e-31
PMS1	1.1308e-15	-0.26959	0.252	0.383	4.78803e-11
PMVK	1.44373e-39	0.432798	0.177	0.057	6.11305e-35
PNLDC1	4.96828e-281	1.66352	0.406	0.008	2.10367e-276
PNPLA6	2.13119e-24	0.332744	0.246	0.148	9.0239e-20
PNPLA8	5.80849e-12	0.258822	0.26	0.188	2.45943e-07
PNRC1	1.35144e-11	0.25525	0.303	0.257	5.72228e-07
POU2F2	1.12428e-190	1.15305	0.668	0.437	4.76041e-186
PPARD	3.86547e-60	0.606311	0.571	0.469	1.63672e-55
PPARG	2.8909e-10	0.306976	0.215	0.17	1.22406e-05
PPID	1.75093e-87	0.689708	0.316	0.122	7.41379e-83
PPM1L	6.45837e-14	0.523446	0.285	0.242	2.7346e-09
PPP1R10	3.68651e-15	0.26214	0.336	0.275	1.56094e-10
PPP1R15A	6.58089e-88	0.674936	0.225	0.029	2.78648e-83
PPP1R18	2.16009e-48	0.4947	0.276	0.145	9.14625e-44
PPP2CA	3.99953e-18	0.313903	0.269	0.157	1.69348e-13
PPP2CB	8.10673e-20	0.339892	0.28	0.188	3.43255e-15
PPP2R5C	1.0899e-22	-0.323246	0.398	0.568	4.61484e-18
PPP3CC	3.18975e-17	-0.264659	0.193	0.325	1.3506e-12
PPP3R1	7.5473e-39	0.471178	0.487	0.293	3.19568e-34
PPP4R3A	1.05855e-24	0.281117	0.439	0.416	4.48211e-20
PPP6R2	1.2962e-36	-0.306103	0.51	0.723	5.48835e-32
PRAM1	2.26125e-34	-0.338505	0.193	0.392	9.57457e-30
PREX1	2.54564e-61	-0.435059	0.658	0.858	1.07787e-56
PRKACB	1.52387e-19	0.35607	0.346	0.275	6.45236e-15
PRKAG2	2.59732e-46	-0.448854	0.335	0.579	1.09976e-41
PRKCA-AS1	5.93548e-20	-0.250759	0.059	0.159	2.5132e-15
PRKCQ	9.7972e-26	-0.314653	0.035	0.138	4.14833e-21
PRKD2	2.00523e-83	0.766511	0.297	0.082	8.49055e-79
PRKRIP1	3.0189e-22	-0.276281	0.195	0.351	1.27826e-17
PRKY	7.20896e-43	0.525304	0.385	0.184	3.05242e-38
PRMT2	7.99876e-27	-0.271292	0.437	0.625	3.38684e-22
PRNP	1.05798e-44	0.560641	0.288	0.148	4.47972e-40
PROX1	1.07827e-32	0.349609	0.143	0.037	4.56559e-28
PRPF38B	4.07143e-20	0.257278	0.568	0.538	1.72392e-15
PRPF40A	1.8659e-29	0.4029	0.465	0.385	7.9006e-25
PRRG4	2.9912e-29	0.403472	0.169	0.079	1.26654e-24
PSMA1	9.37929e-15	-0.258566	0.448	0.584	3.97138e-10
PTAFR	5.79704e-28	-0.31058	0.202	0.381	2.45458e-23
PTCHD4	5.75909e-11	0.339933	0.182	0.108	2.43851e-06
PTGDS	6.00949e-09	0.274488	0.368	0.291	0.000254454
PTGES3	0	2.61712	0.683	0.401	0
PTGS1	2.02149e-21	-0.27814	0.138	0.278	8.55938e-17
PTMA	8.67392e-59	0.592291	0.49	0.346	3.67271e-54
PTPN18	3.86283e-31	-0.31263	0.167	0.349	1.6356e-26
PTPRE	5.68503e-108	-0.639251	0.644	0.884	2.40716e-103
PTPRG	2.12032e-11	-0.463784	0.05	0.117	8.97787e-07
PTPRJ	5.98148e-75	-0.436464	0.76	0.93	2.53268e-70
PTPRM	5.46934e-14	0.380518	0.327	0.253	2.31583e-09
PWWP3A	1.76001e-47	0.51529	0.373	0.174	7.45224e-43
PYGL	2.1984e-10	0.261695	0.299	0.24	9.30845e-06
QKI	1.34342e-43	0.326531	0.959	0.968	5.68829e-39
R3HDM2	5.06851e-61	-0.445772	0.401	0.685	2.14611e-56
RAB11A	2.99145e-30	-0.407231	0.3	0.475	1.26664e-25
RAB14	7.35253e-18	0.272278	0.284	0.224	3.11321e-13
RAB21	3.11652e-13	0.270244	0.261	0.188	1.3196e-08
RAB27A	5.76365e-51	0.687129	0.307	0.163	2.44045e-46
RAB30-AS1	5.56384e-64	-0.376854	0	0.142	2.35584e-59
RAB3IP	1.46585e-28	0.383127	0.119	0.032	6.20672e-24
RAB5C	1.86495e-35	0.404245	0.24	0.102	7.89658e-31
RABGAP1L	1.44656e-57	-0.392111	0.564	0.812	6.12501e-53
RABGEF1	1.12168e-17	0.254485	0.353	0.217	4.74943e-13
RAD51B	9.90944e-39	-0.262816	0.481	0.702	4.19586e-34
RALY	1.29935e-35	0.477203	0.44	0.352	5.50172e-31
RANBP3	2.93276e-46	0.499779	0.318	0.19	1.24179e-41
RANBP9	2.76019e-57	0.518858	0.586	0.51	1.16872e-52
RANGAP1	1.0576e-98	0.784475	0.34	0.1	4.47808e-94
RAP1GAP2	4.41499e-34	-0.392927	0.237	0.443	1.86939e-29
RAPGEF2	2.38695e-20	0.297276	0.607	0.605	1.01068e-15
RAPGEF6	9.00095e-72	0.597722	0.685	0.42	3.81118e-67
RASA3	1.44673e-17	-0.261718	0.34	0.49	6.12573e-13
RASAL2	5.56626e-23	-0.251218	0.603	0.763	2.35686e-18
RASGEF1C	5.87199e-134	-0.825605	0.44	0.807	2.48632e-129
RBAK-RBAKDN	1.9326e-62	-0.411124	0	0.139	8.183e-58
RBM14	3.94475e-15	0.272164	0.204	0.126	1.67029e-10
RBM26	3.29032e-26	-0.25033	0.416	0.604	1.39319e-21
RBMS1	3.08483e-30	-0.280061	0.273	0.47	1.30618e-25
RBMS3	8.70269e-07	0.322922	0.142	0.099	0.0368489
RBPJ	2.97145e-19	-0.279965	0.32	0.478	1.25817e-14
RCBTB2	1.31676e-23	-0.323851	0.277	0.449	5.57542e-19
RCSD1	1.19114e-77	-0.524719	0.324	0.647	5.04351e-73
RECK	1.47487e-27	-0.358905	0.185	0.357	6.24488e-23
REPS1	3.2891e-18	-0.272404	0.187	0.324	1.39267e-13
RFWD2	9.69192e-117	-0.876689	0	0.249	4.10375e-112
RGL1	2.3412e-32	-0.379431	0.194	0.384	9.91311e-28
RGS10	2.4435e-66	-0.524626	0.384	0.667	1.03463e-61
RGS12	8.45568e-27	-0.313955	0.283	0.468	3.5803e-22
RGS19	4.04367e-26	-0.307012	0.108	0.252	1.71217e-21
RHEB	9.04543e-13	0.267153	0.29	0.222	3.83002e-08
RIN2	1.57744e-78	-0.526934	0.355	0.677	6.67919e-74
RIN3	1.67918e-48	-0.303638	0.485	0.733	7.10999e-44
RIPK2	5.05604e-92	0.800013	0.348	0.132	2.14083e-87
RMRP	6.57019e-31	0.322973	0.109	0.02	2.78195e-26
RNF111	1.66098e-26	-0.271488	0.431	0.618	7.0329e-22
RNF13	2.83796e-40	-0.313486	0.395	0.628	1.20165e-35
RNF130	3.39794e-42	-0.314106	0.588	0.8	1.43876e-37
RNF150	1.49382e-29	0.425031	0.394	0.343	6.32513e-25
RNF185	1.62087e-20	0.316915	0.172	0.12	6.86307e-16
RNF213	2.60828e-65	-0.482057	0.445	0.724	1.1044e-60
RNF4	1.5745e-16	-0.265777	0.168	0.294	6.66677e-12
RNF6	2.26771e-17	0.278821	0.127	0.07	9.60195e-13
RNLS	7.53542e-09	0.291766	0.174	0.143	0.000319065
RNPC3	1.76119e-22	-0.305626	0.368	0.535	7.45723e-18
RORA	6.65909e-11	-0.39552	0.108	0.186	2.81959e-06
RP11-106M3.2	6.52344e-56	-0.409485	0	0.125	2.76215e-51
RP11-13N12.1	3.77298e-121	-1.88566	0	0.257	1.59756e-116
RP11-142M10.2	3.45813e-96	-0.724196	0	0.208	1.46424e-91
RP11-159G9.5	8.28358e-46	-0.304566	0	0.103	3.50743e-41
RP11-16C1.3	3.01821e-48	-0.29854	0	0.108	1.27797e-43
RP11-187O7.3	5.75435e-109	-1.49986	0	0.234	2.43651e-104
RP11-248J23.7	3.43943e-71	-0.489096	0	0.157	1.45632e-66
RP11-35G9.5	1.54316e-45	-0.359611	0	0.102	6.53407e-41
RP11-437B10.1	1.43986e-47	-0.255743	0	0.107	6.09665e-43
RP11-440L14.1	2.46645e-49	-0.302919	0	0.111	1.04434e-44
RP11-452H21.1	1.67948e-99	-0.822305	0	0.215	7.11124e-95
RP11-455P21.3	1.77652e-74	-0.53633	0	0.164	7.52216e-70
RP11-480C22.1	5.24936e-133	-1.44313	0	0.279	2.22269e-128
RP11-489O18.1	5.79884e-91	-0.65468	0	0.198	2.45535e-86
RP11-513G19.1	1.63674e-59	-0.362847	0	0.133	6.93028e-55
RP11-556E13.1	6.30449e-114	-1.2884	0	0.243	2.66945e-109
RP11-588H23.3	8.37105e-100	-0.758131	0	0.216	3.54447e-95
RP11-597D13.9	1.2312e-55	-0.36248	0	0.124	5.21317e-51
RP11-624C23.1	1.16781e-106	-0.84463	0	0.229	4.94474e-102
RP11-666F17.1	5.98725e-66	-0.474874	0	0.146	2.53512e-61
RP11-733O18.1	2.87381e-45	-0.303622	0	0.102	1.21683e-40
RP11-756G20.1	4.2736e-59	-0.445185	0	0.132	1.80953e-54
RP11-83A24.2	5.78508e-65	-0.495625	0	0.144	2.44952e-60
RP5-1031D4.2	1.78469e-71	-0.588456	0	0.158	7.55673e-67
RP6-159A1.4	2.39479e-60	-0.37951	0	0.134	1.014e-55
RPL10	2.22899e-18	0.349346	0.375	0.28	9.43797e-14
RPL11	1.04793e-33	0.42795	0.391	0.315	4.43715e-29
RPL13	3.33352e-58	0.595715	0.5	0.375	1.41148e-53
RPL13A	2.07776e-44	0.522753	0.368	0.24	8.79765e-40
RPL17	3.30875e-21	0.34828	0.281	0.171	1.40099e-16
RPL18	1.96489e-38	0.409073	0.319	0.244	8.31973e-34
RPL18A	1.45065e-19	0.337805	0.227	0.136	6.14233e-15
RPL19	6.88245e-18	0.334833	0.308	0.211	2.91417e-13
RPL21	2.11311e-40	0.492544	0.329	0.205	8.94734e-36
RPL26	5.22922e-21	0.3673	0.29	0.186	2.21416e-16
RPL27	4.9342e-42	0.466892	0.245	0.11	2.08924e-37
RPL27A	2.24267e-26	0.382661	0.231	0.126	9.4959e-22
RPL28	4.32044e-24	0.401942	0.374	0.267	1.82936e-19
RPL29	6.97679e-19	0.314068	0.219	0.128	2.95411e-14
RPL30	6.41394e-44	0.538564	0.289	0.165	2.71579e-39
RPL31	4.61628e-17	0.281972	0.273	0.205	1.95463e-12
RPL32	5.77896e-49	0.587401	0.372	0.214	2.44693e-44
RPL34	8.93288e-32	0.485441	0.343	0.229	3.78236e-27
RPL35	2.37663e-41	0.50328	0.324	0.188	1.00631e-36
RPL35A	1.6417e-14	0.297006	0.231	0.153	6.9513e-10
RPL36	3.66077e-34	0.453585	0.271	0.144	1.55005e-29
RPL37	7.58925e-43	0.498241	0.364	0.269	3.21344e-38
RPL37A	2.23043e-44	0.534625	0.408	0.246	9.44407e-40
RPL38	3.66582e-18	0.334876	0.243	0.149	1.55218e-13
RPL39	1.53161e-67	0.724411	0.337	0.147	6.48515e-63
RPL41	3.99864e-20	0.374283	0.437	0.338	1.6931e-15
RPL8	1.13049e-31	0.424942	0.265	0.153	4.78671e-27
RPL9	5.39609e-27	0.401505	0.281	0.171	2.28481e-22
RPLP1	1.87307e-55	0.594201	0.424	0.305	7.93097e-51
RPLP2	6.16955e-15	0.301318	0.294	0.214	2.61231e-10
RPRD2	3.60158e-21	-0.291778	0.302	0.466	1.52498e-16
RPS11	1.26515e-19	0.327435	0.251	0.143	5.35692e-15
RPS13	4.17623e-13	0.251681	0.201	0.122	1.7683e-08
RPS14	6.35272e-23	0.366044	0.299	0.195	2.68987e-18
RPS15	3.78635e-25	0.38978	0.339	0.211	1.60321e-20
RPS15A	7.45752e-18	0.30213	0.216	0.156	3.15766e-13
RPS17	1.07299e-29	0.366922	0.183	0.072	4.54327e-25
RPS18	1.1327e-19	0.335739	0.299	0.196	4.79607e-15
RPS19	3.05606e-61	0.587772	0.42	0.344	1.294e-56
RPS2	2.19085e-31	0.400963	0.339	0.261	9.2765e-27
RPS20	1.22904e-37	0.460324	0.271	0.139	5.20402e-33
RPS23	1.20897e-25	0.375197	0.316	0.22	5.11902e-21
RPS24	3.8317e-21	0.336043	0.452	0.392	1.62242e-16
RPS27	6.36875e-27	0.445238	0.339	0.234	2.69665e-22
RPS27A	1.10809e-15	0.318816	0.303	0.227	4.69185e-11
RPS28	1.12481e-34	0.414713	0.387	0.334	4.76268e-30
RPS29	4.04094e-28	0.385765	0.285	0.186	1.71101e-23
RPS3	8.9529e-16	0.29587	0.294	0.226	3.79084e-11
RPS5	3.23488e-15	0.257014	0.172	0.099	1.36971e-10
RPS6	1.13282e-23	0.37456	0.307	0.183	4.79658e-19
RPS6KA2	6.93074e-18	-0.336954	0.387	0.529	2.93461e-13
RPS6KA5	4.29236e-15	-0.260806	0.249	0.381	1.81747e-10
RPS8	1.14368e-24	0.390731	0.36	0.253	4.84256e-20
RPS9	4.73773e-54	0.603953	0.361	0.199	2.00605e-49
RRBP1	2.05039e-15	0.266466	0.341	0.288	8.68177e-11
RREB1	6.10257e-71	-0.466034	0.363	0.671	2.58395e-66
RSL24D1	3.81981e-27	0.35257	0.179	0.075	1.61738e-22
RSRC2	1.32879e-29	0.328074	0.488	0.411	5.62635e-25
RSRP1	2.0772e-51	-0.462419	0.33	0.585	8.7953e-47
RTCB	8.24981e-19	-0.260724	0.158	0.291	3.49314e-14
RUBCNL	4.86041e-70	0.620829	0.661	0.395	2.058e-65
RUNX2	1.32653e-30	-0.306544	0.522	0.713	5.6168e-26
RUVBL2	2.18589e-25	0.307887	0.11	0.029	9.25551e-21
RYBP	2.51488e-27	0.442826	0.397	0.281	1.06485e-22
S100Z	7.88618e-16	-0.316997	0.292	0.426	3.33917e-11
SAMD4A	2.17704e-11	0.299523	0.362	0.307	9.21803e-07
SAMHD1	4.19284e-42	-0.347353	0.341	0.579	1.77533e-37
SARAF	9.40131e-14	0.255753	0.399	0.348	3.9807e-09
SAT1	3.06388e-30	-0.257101	0.703	0.86	1.29731e-25
SBNO2	2.29978e-24	0.345222	0.205	0.112	9.73775e-20
SCAF4	9.94553e-20	0.293268	0.34	0.272	4.21114e-15
SCAI	7.45046e-15	-0.260761	0.154	0.269	3.15468e-10
SCARB1	6.32236e-23	0.292161	0.404	0.391	2.67701e-18
SCARB2	6.70055e-51	0.563908	0.405	0.272	2.83715e-46
SCFD2	6.7097e-23	-0.36211	0.333	0.503	2.84102e-18
SCLT1	7.98455e-34	-0.370093	0.288	0.499	3.38082e-29
SDCBP	7.40252e-49	0.591924	0.353	0.189	3.13438e-44
SDK1	7.39205e-38	-0.451546	0.502	0.71	3.12994e-33
SEC23IP	4.20126e-44	0.520431	0.315	0.187	1.7789e-39
SELENOT	1.05872e-15	0.259139	0.204	0.112	4.48283e-11
SELENOW	6.03641e-51	0.4993	0.255	0.089	2.55594e-46
SELPLG	1.48798e-22	-0.292134	0.136	0.276	6.30041e-18
SEM1	3.18762e-57	0.608395	0.332	0.144	1.3497e-52
SEPT2	6.88925e-108	-0.618805	0	0.231	2.91705e-103
SEPT6	9.60368e-84	-0.50456	0	0.183	4.06639e-79
SEPT7	2.2665e-112	-0.671311	0	0.24	9.59681e-108
SEPTIN11	4.25786e-15	0.254194	0.15	0.067	1.80287e-10
SEPTIN2	3.34513e-18	0.272189	0.343	0.208	1.4164e-13
SEPTIN6	1.05535e-32	0.439374	0.318	0.158	4.46856e-28
SEPTIN7	3.64714e-21	0.329113	0.418	0.263	1.54427e-16
SERF2	8.73768e-41	0.481464	0.327	0.184	3.69971e-36
SERGEF	1.84166e-17	-0.301291	0.179	0.31	7.79796e-13
SERPINB9	2.29842e-26	-0.388187	0.358	0.535	9.73195e-22
SERPINH1	5.1859e-280	1.88278	0.418	0.021	2.19581e-275
SESN3	9.5037e-234	1.58534	0.678	0.44	4.02406e-229
SET	2.16458e-15	0.264555	0.236	0.151	9.16526e-11
SETBP1	2.04892e-18	0.363675	0.599	0.53	8.67555e-14
SETD5	1.002e-65	0.516321	0.688	0.594	4.24267e-61
SFMBT1	1.39727e-18	0.328001	0.376	0.25	5.91634e-14
SFMBT2	1.99448e-93	-0.508813	0.902	0.976	8.44501e-89
SFPQ	2.07965e-38	0.384623	0.648	0.586	8.80567e-34
SGK1	7.75202e-19	-0.264414	0.312	0.467	3.28236e-14
SGMS1	1.4127e-29	-0.293503	0.509	0.702	5.98164e-25
SH2B3	9.87189e-35	-0.30935	0.335	0.55	4.17996e-30
SHPRH	5.63779e-25	-0.323894	0.313	0.492	2.38715e-20
SHROOM3	1.23329e-53	-0.742131	0.015	0.168	5.22198e-49
SIGLEC10	4.64411e-22	-0.276186	0.103	0.235	1.96641e-17
SIL1	6.06684e-17	-0.273221	0.256	0.398	2.56882e-12
SIPA1L1	2.66324e-14	-0.266138	0.3	0.434	1.12767e-09
SIRT6	1.00705e-43	0.428178	0.162	0.045	4.26406e-39
SKI	7.01887e-25	0.355231	0.574	0.564	2.97193e-20
SKIL	2.52227e-36	0.445405	0.584	0.479	1.06798e-31
SKIV2L2	2.11196e-58	-0.384853	0	0.13	8.94246e-54
SLA	9.48373e-33	-0.393645	0.18	0.366	4.0156e-28
SLBP	6.75246e-24	0.318975	0.164	0.07	2.85913e-19
SLC11A1	3.06037e-33	-0.580093	0.094	0.243	1.29582e-28
SLC12A7	2.00682e-14	0.250145	0.187	0.114	8.49726e-10
SLC12A8	3.44759e-26	0.288882	0.11	0.03	1.45978e-21
SLC22A23	1.31098e-29	-0.377589	0.23	0.418	5.55097e-25
SLC25A12	4.72527e-16	-0.272396	0.139	0.255	2.00077e-11
SLC25A13	6.22177e-30	-0.296539	0.295	0.492	2.63442e-25
SLC25A53	9.58011e-17	0.280944	0.222	0.125	4.05641e-12
SLC29A3	7.05859e-21	-0.270954	0.159	0.302	2.98875e-16
SLC2A5	9.65571e-21	-0.306528	0.316	0.48	4.08842e-16
SLC38A2	2.97741e-39	0.437623	0.429	0.338	1.26069e-34
SLC39A11	1.77843e-39	-0.416076	0.353	0.58	7.53021e-35
SLC39A12	1.80021e-48	0.515414	0.146	0.023	7.62244e-44
SLC3A2	1.82697e-33	0.393194	0.188	0.077	7.73575e-29
SLC43A2	1.63821e-27	-0.290503	0.122	0.278	6.9365e-23
SLC66A2	1.03661e-90	0.794761	0.316	0.083	4.38924e-86
SLC7A5	7.07416e-89	0.8554	0.279	0.067	2.99534e-84
SLC7A8	9.93799e-33	-0.394317	0.092	0.251	4.20794e-28
SLC8A1	1.01003e-84	-0.433166	0.788	0.943	4.27667e-80
SLC8A1-AS1	5.8991e-55	-0.541114	0.123	0.344	2.4978e-50
SLC9A9	4.96298e-104	-0.531723	0.82	0.959	2.10143e-99
SLCO2B1	4.72354e-143	-0.682626	0.528	0.877	2.00004e-138
SLIT2	5.30882e-07	0.295061	0.175	0.16	0.0224786
SLTM	4.70142e-21	-0.254668	0.38	0.547	1.99067e-16
SMAD3	2.29872e-17	-0.264714	0.304	0.45	9.73324e-13
SMAD6	5.76416e-18	-0.258302	0.08	0.186	2.44066e-13
SMAP2	8.54702e-26	-0.282423	0.63	0.78	3.61898e-21
SMC5-AS1	5.19742e-11	0.252167	0.121	0.064	2.20069e-06
SMG6	2.5161e-22	-0.302888	0.247	0.412	1.06537e-17
SMG7	3.19035e-19	-0.257553	0.198	0.342	1.35086e-14
SMIM35	5.36475e-14	0.265475	0.223	0.124	2.27154e-09
SMURF2	3.27382e-26	-0.273512	0.473	0.659	1.3862e-21
SNAP23	0	2.43553	0.659	0.312	0
SNCA	2.41805e-176	1.44252	0.643	0.36	1.02385e-171
SNHG14	4.33907e-30	0.383375	0.416	0.234	1.83725e-25
SNHG29	6.64675e-16	0.260092	0.163	0.086	2.81437e-11
SNHG5	2.02517e-42	0.438594	0.211	0.068	8.57499e-38
SNX24	4.30762e-25	-0.347323	0.217	0.387	1.82393e-20
SNX29	4.92149e-71	-0.423122	0.637	0.877	2.08386e-66
SNX3	3.59747e-78	0.687663	0.425	0.245	1.52324e-73
SOD1	3.20674e-48	0.494283	0.266	0.094	1.3578e-43
SOD2	5.57756e-222	1.33578	0.52	0.214	2.36165e-217
SOGA1	6.60791e-19	-0.266266	0.223	0.37	2.79792e-14
SORBS1	3.32394e-26	0.576779	0.141	0.049	1.40742e-21
SORL1	1.73486e-104	-0.480705	0.737	0.937	7.34573e-100
SOX5	5.59754e-13	-0.358602	0.162	0.269	2.37011e-08
SP140	2.79817e-41	-0.456606	0.179	0.395	1.1848e-36
SPATA6	7.29193e-25	-0.467961	0.266	0.415	3.08755e-20
SPATS2L	1.93451e-31	0.502764	0.467	0.371	8.19109e-27
SPECC1L	3.31743e-18	0.277018	0.451	0.305	1.40467e-13
SPIDR	1.27687e-23	-0.25108	0.57	0.736	5.40651e-19
SPINDOC	8.72559e-80	0.52265	0.202	0.024	3.69459e-75
SPNS2	2.33387e-32	-0.339086	0.17	0.358	9.88207e-28
SPOPL	1.4381e-27	0.367351	0.428	0.397	6.08919e-23
SPPL3	6.01319e-41	-0.308629	0.409	0.644	2.5461e-36
SPRED1	1.75272e-80	-0.476004	0.559	0.84	7.42136e-76
SPTLC2	2.40582e-41	-0.484052	0.428	0.635	1.01867e-36
SPTLC3	1.08033e-52	-0.518197	0.139	0.374	4.57435e-48
SQSTM1	9.11165e-49	0.538332	0.377	0.223	3.85805e-44
SRGAP2	2.15509e-235	-0.728967	0.739	0.963	9.12509e-231
SRGAP2-AS1	1.33006e-42	-0.38071	0.077	0.256	5.63174e-38
SRGAP2B	4.3061e-186	-0.802444	0.548	0.905	1.82329e-181
SRGAP2C	1.23865e-133	-0.716692	0.52	0.847	5.24468e-129
SRP19	3.31469e-17	0.307192	0.244	0.159	1.40351e-12
SRSF7	3.11101e-44	-0.409244	0.258	0.493	1.31727e-39
SSBP2	8.95481e-38	0.603922	0.828	0.796	3.79164e-33
SSH1	1.00705e-37	-0.331458	0.387	0.613	4.26405e-33
SSH2	2.60275e-29	-0.308973	0.715	0.862	1.10206e-24
ST13	7.33663e-238	1.40955	0.495	0.187	3.10647e-233
ST5	2.65806e-23	-0.367382	0.158	0.307	1.12548e-18
ST6GAL1	3.89183e-60	-0.349455	0.87	0.964	1.64788e-55
ST6GALNAC3	3.71861e-55	-0.459479	0.705	0.878	1.57453e-50
STAT3	1.75341e-130	0.87983	0.601	0.444	7.4243e-126
STAU2	1.05039e-36	0.451775	0.558	0.45	4.44756e-32
STIM1	1.82083e-19	-0.277588	0.218	0.366	7.70978e-15
STIP1	3.23824e-236	1.38385	0.466	0.146	1.37113e-231
STK10	2.28309e-41	-0.384067	0.276	0.506	9.66708e-37
STK32B	3.11246e-12	-0.282701	0.185	0.29	1.31788e-07
STK38L	2.52867e-27	0.414471	0.44	0.358	1.07069e-22
STK40	6.26043e-24	0.351272	0.244	0.141	2.65079e-19
STON2	1.3096e-17	-0.273838	0.144	0.269	5.54512e-13
STX6	1.36664e-29	0.418027	0.331	0.249	5.78661e-25
STX8	3.70546e-22	-0.273214	0.309	0.478	1.56897e-17
SUCLG2	4.66498e-44	-0.362102	0.354	0.599	1.97524e-39
SUFU	4.03429e-26	-0.323772	0.208	0.38	1.7082e-21
SUGT1	6.16969e-85	0.684572	0.392	0.221	2.61237e-80
SUMF1	2.64747e-29	-0.376431	0.333	0.53	1.12099e-24
SUMO2	2.82627e-18	0.296294	0.231	0.15	1.1967e-13
SUSD3	2.25863e-33	-0.337341	0.114	0.288	9.5635e-29
SUSD6	1.25e-38	-0.325082	0.541	0.75	5.29277e-34
SWAP70	2.15588e-20	-0.261107	0.363	0.526	9.12844e-16
SYK	5.1135e-67	-0.3612	0.58	0.84	2.16516e-62
SYNDIG1	2.36799e-92	-0.552894	0.58	0.869	1.00266e-87
SYTL3	3.37028e-17	-0.269605	0.163	0.292	1.42704e-12
TACC1	8.5763e-163	1.09898	0.674	0.516	3.63138e-158
TACC3	2.20796e-27	0.367846	0.112	0.032	9.34895e-23
TAF15	1.53673e-36	-0.326935	0.324	0.545	6.50681e-32
TAF7	6.93882e-39	0.454883	0.253	0.139	2.93803e-34
TANC1	2.5085e-52	-0.624382	0.19	0.428	1.06215e-47
TANK	9.6111e-50	0.547284	0.541	0.425	4.06953e-45
TAOK3	3.09555e-202	1.13866	0.873	0.769	1.31072e-197
TARS	1.26781e-44	0.497633	0.283	0.135	5.36814e-40
TASOR	1.03931e-18	0.331587	0.306	0.181	4.40065e-14
TASOR2	4.62593e-52	0.544284	0.444	0.211	1.95871e-47
TBC1D1	1.18947e-40	-0.363996	0.45	0.677	5.03645e-36
TBC1D14	3.74128e-43	-0.492725	0.253	0.476	1.58413e-38
TBC1D16	1.07893e-16	-0.266826	0.142	0.263	4.56842e-12
TBC1D22A	7.44612e-39	-0.287614	0.794	0.921	3.15284e-34
TBC1D4	5.26837e-78	-0.506314	0.401	0.719	2.23073e-73
TBC1D8	5.64277e-14	0.314879	0.209	0.129	2.38926e-09
TBC1D9	2.30212e-63	-0.452783	0.319	0.612	9.74762e-59
TBCD	2.10533e-15	-0.258905	0.178	0.301	8.9144e-11
TBL1XR1	1.37777e-49	-0.336714	0.527	0.769	5.83374e-45
TBXAS1	1.60913e-122	-0.54073	0.711	0.935	6.81339e-118
TCEAL9	1.73601e-65	0.512707	0.14	0.011	7.35062e-61
TCP1	6.02358e-110	0.788476	0.318	0.09	2.5505e-105
TDRD3	1.67584e-22	-0.29343	0.203	0.362	7.09585e-18
TENT2	2.50231e-36	0.371689	0.675	0.463	1.05953e-31
TENT4A	1.63708e-10	0.264957	0.222	0.146	6.93172e-06
TENT4B	2.42388e-44	0.592533	0.345	0.169	1.02632e-39
TENT5A	3.29574e-114	0.991698	0.347	0.068	1.39548e-109
TET3	5.79827e-49	-0.428166	0.308	0.564	2.4551e-44
TFCP2	5.83767e-33	-0.391811	0.317	0.518	2.47179e-28
TFEC	8.26074e-29	0.344203	0.598	0.567	3.49776e-24
TGFA	3.88822e-41	0.587115	0.253	0.109	1.64635e-36
THUMPD3-AS1	9.3319e-70	0.577633	0.429	0.316	3.95131e-65
TIAM1	1.80049e-57	-0.362206	0.413	0.689	7.62364e-53
TICAM2	1.39178e-179	1.13278	0.387	0.051	5.89308e-175
TIMM23B	1.04083e-43	-0.415942	0.024	0.166	4.40706e-39
TLE5	1.28781e-20	0.280771	0.145	0.055	5.45283e-16
TLN2	4.09755e-111	-0.670613	0.424	0.772	1.73498e-106
TMC4	3.99403e-144	0.944044	0.25	0.011	1.69115e-139
TMCC1	2.43031e-35	-0.332341	0.362	0.581	1.02904e-30
TMCC3	4.59006e-16	-0.296116	0.331	0.47	1.94352e-11
TMED8	4.31271e-13	0.274748	0.208	0.123	1.82609e-08
TMEM156	1.61278e-36	-0.400996	0.342	0.561	6.82884e-32
TMEM161B-AS1	2.99573e-10	0.264948	0.315	0.239	1.26845e-05
TMEM163	4.22934e-33	-0.715531	0.075	0.206	1.79079e-28
TMEM176A	1.20424e-148	0.909416	0.284	0.024	5.09899e-144
TMEM176B	1.2495e-151	1.05077	0.418	0.155	5.29062e-147
TMEM178B	4.99659e-24	-0.35649	0.04	0.144	2.11565e-19
TMEM230	5.33959e-46	0.493815	0.277	0.128	2.26089e-41
TMEM243	1.80946e-179	1.21826	0.487	0.223	7.66161e-175
TMEM65	4.4134e-26	0.414368	0.423	0.429	1.86872e-21
TMLHE-AS1	5.19177e-23	-0.287783	0.069	0.188	2.1983e-18
TMPRSS9	2.26057e-73	0.829486	0.149	0.016	9.57169e-69
TMTC2	7.91492e-09	0.301197	0.146	0.091	0.000335134
TMX2	4.15734e-17	0.283738	0.179	0.099	1.7603e-12
TNFRSF13C	7.12414e-30	-0.26853	0.046	0.174	3.0165e-25
TNFRSF1B	4.76189e-38	-0.364433	0.218	0.433	2.01628e-33
TNFRSF21	1.97999e-30	-0.340603	0.035	0.156	8.38366e-26
TNFSF13B	2.52177e-36	0.481415	0.317	0.173	1.06777e-31
TNFSF14	3.32838e-142	0.795488	0.222	0.003	1.4093e-137
TNRC18	1.33772e-31	-0.303755	0.586	0.763	5.66418e-27
TNRC6B	3.22714e-37	-0.295901	0.648	0.829	1.36644e-32
TOGARAM1	7.4901e-103	1.03024	0.391	0.164	3.17146e-98
TOP1	2.43786e-33	0.409573	0.571	0.53	1.03224e-28
TOR1AIP2	1.41995e-14	0.274156	0.266	0.185	6.01236e-10
TPCN1	1.51221e-28	-0.34976	0.304	0.494	6.40301e-24
TPT1	7.72208e-138	1.06779	0.516	0.337	3.26968e-133
TRA2B	2.92398e-82	0.610831	0.588	0.475	1.23807e-77
TRAF2	2.23656e-34	0.34857	0.143	0.036	9.47003e-30
TRAF3	2.53232e-46	0.551675	0.524	0.376	1.07224e-41
TRAF3IP3	5.8436e-29	-0.297468	0.19	0.369	2.4743e-24
TRAF6	7.33757e-46	0.518594	0.275	0.125	3.10687e-41
TRAPPC10	3.20828e-20	-0.281711	0.273	0.43	1.35845e-15
TRAPPC9	2.10822e-54	-0.444626	0.419	0.684	8.92662e-50
TRIM13	1.34603e-22	-0.28536	0.18	0.334	5.69937e-18
TRIM22	9.22848e-25	-0.264739	0.274	0.451	3.90752e-20
TRIM26	7.35628e-16	0.277141	0.193	0.113	3.11479e-11
TRPM2	1.13979e-22	-0.268261	0.396	0.57	4.82609e-18
TSC22D2	2.51909e-31	0.41914	0.522	0.458	1.06663e-26
TSEN15	2.2319e-28	0.440447	0.226	0.133	9.45031e-24
TSHZ1	3.87529e-73	0.920452	0.288	0.097	1.64087e-68
TSPYL2	2.88848e-48	0.513352	0.164	0.033	1.22304e-43
TTC13	1.59088e-18	-0.272354	0.189	0.327	6.7361e-14
TTC17	5.17095e-45	-0.370309	0.52	0.747	2.18948e-40
TTC28	3.24395e-39	-0.425855	0.475	0.69	1.37355e-34
TTC7A	1.31616e-56	-0.433816	0.292	0.568	5.5729e-52
TTTY14	9.29154e-39	0.656426	0.424	0.368	3.93422e-34
TTTY15	9.49194e-53	-0.306023	0	0.118	4.01908e-48
TUBA1B	1.70082e-13	0.252637	0.349	0.279	7.20163e-09
TUBGCP2	3.51824e-28	-0.302205	0.121	0.28	1.4897e-23
TUBGCP3	2.10808e-21	-0.311446	0.216	0.368	8.92601e-17
TUT7	9.34083e-20	0.363696	0.418	0.292	3.9551e-15
TXNIP	2.72672e-209	1.40572	0.516	0.255	1.15455e-204
TYW1	5.98542e-18	-0.253698	0.238	0.383	2.53435e-13
TYW3	4.64899e-17	0.288292	0.168	0.092	1.96847e-12
UBA52	1.41312e-54	0.569475	0.288	0.119	5.98343e-50
UBAC2	4.17036e-66	-0.453708	0.387	0.683	1.76581e-61
UBASH3B	5.29923e-27	-0.385681	0.255	0.431	2.2438e-22
UBB	6.61925e-82	0.760461	0.342	0.109	2.80272e-77
UBC	1.0548e-145	1.08405	0.574	0.257	4.46624e-141
UBE2B	4.9763e-41	0.466515	0.398	0.277	2.10706e-36
UBE2D2	1.64618e-23	-0.279187	0.266	0.437	6.97023e-19
UBE2D3	3.60724e-204	1.17438	0.746	0.534	1.52738e-199
UBE2D3-AS1	6.5304e-33	0.292906	0.109	0.02	2.7651e-28
UBE2E2	1.22365e-25	0.259685	0.926	0.935	5.18119e-21
UBE2F	1.40239e-54	0.635557	0.339	0.176	5.938e-50
UBE2H	8.97366e-71	0.670475	0.565	0.432	3.79963e-66
UBE2W	5.31362e-41	0.477718	0.568	0.365	2.24989e-36
UBQLN1	4.98464e-35	0.434009	0.416	0.294	2.1106e-30
UBR2	2.42323e-47	0.435087	0.577	0.527	1.02604e-42
ULK2	4.15101e-44	-0.4348	0.252	0.49	1.75762e-39
UPF2	5.8479e-16	0.262271	0.542	0.512	2.47612e-11
UPF3A	1.74335e-32	-0.363474	0.146	0.325	7.3817e-28
USP24	1.36753e-46	-0.400203	0.397	0.645	5.79038e-42
USP53	6.85932e-22	-0.295831	0.482	0.649	2.90437e-17
USP9Y	1.113e-20	0.263988	0.538	0.491	4.71266e-16
USPL1	3.46299e-260	1.51506	0.538	0.236	1.4663e-255
UTP23	1.00508e-69	0.706881	0.286	0.098	4.25571e-65
VAPA	2.80041e-22	0.324031	0.451	0.392	1.18575e-17
VASH1	2.99469e-30	-0.291106	0.297	0.496	1.26801e-25
VASP	2.97822e-48	0.505085	0.273	0.137	1.26104e-43
VMP1	2.65179e-23	0.318629	0.557	0.48	1.12282e-18
VOPP1	3.26641e-38	-0.370183	0.373	0.596	1.38306e-33
VPS13C	8.82665e-36	-0.255224	0.773	0.912	3.73738e-31
VPS36	2.24292e-23	-0.284608	0.179	0.334	9.49697e-19
VSIG4	1.11746e-19	-0.475474	0.178	0.283	4.73154e-15
VSIR	1.19542e-23	-0.382636	0.216	0.36	5.06166e-19
WAC	1.75574e-41	0.414831	0.754	0.7	7.43417e-37
WARS2-AS1	2.52557e-31	0.387815	0.191	0.064	1.06938e-26
WASF2	2.1041e-50	-0.436698	0.522	0.747	8.90918e-46
WDFY2	3.57033e-69	-0.428595	0.411	0.712	1.51175e-64
WDFY3	3.45692e-42	-0.284573	0.635	0.835	1.46373e-37
WDFY4	5.71507e-26	-0.258141	0.551	0.725	2.41987e-21
WDR26	4.79511e-34	0.409639	0.492	0.394	2.03035e-29
WHSC1L1	1.77652e-74	-0.485041	0	0.164	7.52216e-70
WIPF1	1.09565e-25	-0.290734	0.443	0.626	4.63919e-21
WIPF3	2.85694e-69	0.735839	0.247	0.057	1.20969e-64
WLS	8.0304e-31	-0.390338	0.185	0.368	3.40023e-26
WNT5B	1.9553e-23	0.311795	0.195	0.1	8.27911e-19
WWOX	5.39537e-38	-0.457242	0.516	0.724	2.28451e-33
XPA	7.98039e-22	-0.281785	0.129	0.264	3.37906e-17
XPO1	4.48235e-88	0.616406	0.636	0.496	1.89792e-83
XXYLT1	8.71194e-16	-0.253019	0.078	0.174	3.68881e-11
YARS	1.05516e-19	0.312373	0.236	0.14	4.46778e-15
YBX1	6.67672e-17	0.292272	0.302	0.23	2.82706e-12
YTHDC1	7.45927e-25	0.329607	0.469	0.386	3.1584e-20
YWHAG	1.1558e-30	0.429383	0.356	0.235	4.89391e-26
YY1	2.45954e-38	0.449846	0.406	0.303	1.04142e-33
ZBTB1	2.99804e-57	0.539018	0.444	0.32	1.26943e-52
ZBTB16	4.1674e-15	-0.41664	0.09	0.154	1.76456e-10
ZBTB20	5.23491e-81	-0.374631	0.586	0.869	2.21656e-76
ZBTB21	2.91897e-23	0.267067	0.121	0.041	1.23595e-18
ZBTB7A	2.3614e-21	0.353203	0.233	0.163	9.99864e-17
ZC3H11A	1.14984e-35	-0.280818	0.012	0.115	4.86867e-31
ZC3H6	2.05145e-16	-0.270634	0.163	0.288	8.68623e-12
ZC3HAV1	5.54912e-184	1.29917	0.602	0.343	2.34961e-179
ZCCHC11	3.62755e-101	-0.728193	0	0.218	1.53598e-96
ZCCHC6	1.10507e-64	-0.409452	0	0.144	4.67909e-60
ZDHHC14	1.61267e-13	0.266718	0.578	0.579	6.82837e-09
ZEB2	6.96646e-85	-0.427155	0.689	0.92	2.94974e-80
ZFAND2A	6.30938e-111	0.750385	0.254	0.029	2.67152e-106
ZFAND5	4.04459e-16	0.285438	0.231	0.135	1.71256e-11
ZFAT	1.44824e-33	0.477289	0.277	0.154	6.13212e-29
ZFHX3	1.05348e-38	-0.291692	0.815	0.919	4.46066e-34
ZFP14	3.3374e-15	-0.256991	0.114	0.218	1.41312e-10
ZFP36L2	3.77017e-59	-0.55557	0.415	0.683	1.59637e-54
ZMYND8	4.42125e-28	0.378832	0.536	0.499	1.87205e-23
ZNF106	5.52844e-65	0.553886	0.579	0.448	2.34085e-60
ZNF254	1.1171e-21	-0.316838	0.208	0.361	4.73004e-17
ZNF280D	2.04883e-41	-0.413665	0.347	0.577	8.67516e-37
ZNF292	3.55093e-33	-0.317164	0.44	0.648	1.50353e-28
ZNF33A	5.9347e-24	-0.308125	0.247	0.418	2.51287e-19
ZNF438	1.95715e-16	-0.281496	0.203	0.334	8.28695e-12
ZNF609	6.35539e-67	-0.453571	0.493	0.772	2.691e-62
ZNF652	6.07902e-41	-0.382671	0.347	0.581	2.57398e-36
ZNF706	7.00187e-43	0.490808	0.335	0.238	2.96473e-38
ZNF708	4.35757e-25	-0.305357	0.139	0.292	1.84508e-20
ZNF710	5.2305e-118	-0.538702	0.448	0.821	2.2147e-113
ZNF780B	4.27886e-18	-0.2786	0.267	0.413	1.81175e-13
ZNF800	4.17525e-19	0.30159	0.352	0.281	1.76788e-14
ZNF83	5.77556e-62	0.61256	0.474	0.335	2.44549e-57
ZNF846	5.63564e-31	-0.302449	0.301	0.503	2.38624e-26
ZNRF2	2.41535e-31	-0.292002	0.512	0.707	1.02271e-26
ZSWIM6	1.27781e-44	-0.266228	0.792	0.935	5.4105e-40
ZZZ3	2.40824e-76	-0.547093	0	0.168	1.0197e-71
HIBCH	3.95038833281171e-317	1.77672	0.642	0.355	1.67267342787913E-312
FKBP4	7.92054769057305e-317	1.92114	0.469	0.031	3.35371830314244E-312
SLC5A3	1.08694442085074e-322	2.06275	0.518	0.095	4.60234006676621E-318

[truncated: 11 more sheets: MOL, NeuL4I, NeuL4II, NeuNRGN, NeuNTNG2, OLI, OLII, OPC, L5 6 I, L5 6 II, L2 3-4]
