# Supplementary material for: Glial dysregulation in the human brain in fragile X-associated tremor/ataxia syndrome
Source: Proc Natl Acad Sci U S A. 2023 May 30;120(23):e2300052120. doi: 10.1073/pnas.2300052120 (PMC10265985; doi:10.1073/pnas.2300052120)
Supplement: Supplementary file 3 — Dataset S02 (XLSX) [file pnas.2300052120.sd02.xlsx]

## Sheet: AstroI
GeneId	p_val	avg_logFC	pct.1	pct.2	p_val_adj
ABCC9	8.46271e-100	0.482533	0.83	0.548	3.58328e-95			Up	223
ABCD2	1.26762e-46	-0.320528	0.685	0.765	5.36736e-42			Down	162
AC016716.2	1.15942e-61	-0.367212	0.47	0.592	4.90921e-57			Total	385
AC025159.1	1.41761e-41	0.459535	0.571	0.383	6.00243e-37
AC053513.1	2.19507e-25	0.33397	0.678	0.496	9.29435e-21
AC073050.1	9.31274e-41	-0.279844	0.83	0.805	3.9432e-36
AC074391.1	1.37593e-26	-0.437073	0.079	0.165	5.82598e-22
AC083870.1	1.13353e-41	0.251349	0.349	0.144	4.79958e-37
AC093865.1	5.82766e-32	0.259134	0.514	0.303	2.46755e-27
AC098829.1	4.90502e-32	0.409072	0.685	0.508	2.07688e-27
AC104574.2	2.31925e-17	0.258435	0.282	0.155	9.82016e-13
AC110023.1	4.88595e-28	0.27655	0.581	0.379	2.06881e-23
ACSS3	1.19087e-40	0.278476	0.939	0.845	5.0424e-36
ACTB	5.61506e-70	0.322656	0.739	0.429	2.37753e-65
ADAM12	2.21437e-49	0.337269	0.487	0.239	9.3761e-45
ADAMTS17	6.82502e-133	-0.740203	0.724	0.875	2.88985e-128
ADAMTS9-AS2	6.59425e-105	0.562784	0.551	0.192	2.79214e-100
ADGRB1	8.80316e-43	-0.289527	0.435	0.464	3.72743e-38
AF165147.1	5.68918e-37	0.296799	0.396	0.194	2.40891e-32
AFF1	4.25876e-48	0.27408	0.962	0.848	1.80324e-43
AFF3	1.0308e-24	-0.282569	0.233	0.305	4.3646e-20
AGBL4	6.53641e-41	0.36764	0.812	0.606	2.76765e-36
AHCYL1	7.05148e-114	0.440074	0.985	0.893	2.98574e-109
AL078604.4	3.69537e-39	0.263004	0.394	0.182	1.5647e-34
AL137139.2	1.22599e-112	-0.366073	0.691	0.58	5.1911e-108
AL354740.1	2.23067e-79	0.298027	0.497	0.183	9.44511e-75
AL356737.2	3.38379e-32	0.297755	0.615	0.409	1.43276e-27
AL445426.1	6.29196e-67	0.380744	0.53	0.231	2.66414e-62
ALDH1L1	7.56342e-75	0.379482	0.953	0.798	3.2025e-70
ANGPT1	9.2392e-83	0.429348	0.466	0.16	3.91206e-78
ANGPTL4	8.61402e-212	1.07803	0.8	0.372	3.64735e-207
ANKRD28	8.21031e-45	0.252198	0.737	0.486	3.47641e-40
ANO5	5.56742e-26	0.282046	0.749	0.599	2.35736e-21
AP000311.1	3.70374e-28	-0.332903	0.074	0.174	1.56824e-23
AP002336.2	3.58298e-33	0.274808	0.675	0.49	1.51711e-28
AP003086.1	7.87274e-61	0.280784	0.426	0.163	3.33347e-56
APBA1	3.98388e-34	-0.261312	0.572	0.614	1.68686e-29
APOL6	3.89869e-132	0.320925	0.467	0.099	1.65078e-127
AQP4	1.2425e-134	0.542505	0.981	0.884	5.261e-130
AQP4-AS1	1.27914e-22	0.422386	0.772	0.634	5.41612e-18
ARHGAP24	4.7772e-79	-0.370099	0.932	0.977	2.02276e-74
ARHGAP26	7.46756e-60	0.332982	0.96	0.863	3.16191e-55
ARHGAP39	9.25414e-88	0.293523	0.581	0.235	3.91839e-83
ARHGAP5	2.8322e-57	-0.290361	0.944	0.971	1.19921e-52
ARHGEF3	1.24828e-226	0.839086	0.742	0.22	5.28546e-222
ARL17B	2.14048e-54	-0.313587	0.247	0.366	9.06321e-50
ASPH	1.11166e-168	0.474386	0.996	0.966	4.70699e-164
ATP1B2	4.25879e-115	0.519958	0.96	0.883	1.80326e-110
B2M	1.09053e-83	0.339395	0.537	0.212	4.61753e-79
B4GALT5	5.93996e-48	0.283526	0.767	0.521	2.5151e-43
BAALC-AS1	1.2928e-65	0.546593	0.821	0.617	5.47397e-61
BAG3	1.29142e-64	0.259194	0.55	0.252	5.46813e-60
BARD1	1.85724e-61	0.278326	0.56	0.267	7.86393e-57
BCL6	0	0.851035	0.973	0.678	0
BCYRN1	5.43631e-13	0.424452	0.133	0.175	2.30184e-08
BHLHE40	4.56466e-80	0.347659	0.612	0.288	1.93277e-75
BICC1	1.11268e-31	-0.314841	0.639	0.687	4.7113e-27
BMP2K	8.78128e-31	-0.265624	0.923	0.935	3.71817e-26
BRINP2	3.69271e-93	-0.537284	0.629	0.798	1.56357e-88
BRINP3	1.68941e-34	-0.2985	0.861	0.91	7.15331e-30
C1orf198	1.96214e-63	0.274994	0.707	0.404	8.3081e-59
C1orf61	1.41741e-28	-0.285827	0.974	0.985	6.00159e-24
C1RL	8.13927e-127	0.41333	0.557	0.163	3.44633e-122
C1S	4.31154e-50	0.250557	0.607	0.337	1.82559e-45
C3orf70	1.44374e-71	0.408235	0.81	0.568	6.11309e-67
CACNA1C	1.8928e-33	0.295533	0.755	0.546	8.01448e-29
CACNA2D3	1.25504e-21	0.375183	0.648	0.477	5.31407e-17
CALN1	3.39697e-59	0.457021	0.737	0.464	1.43835e-54
CAMK2G	5.93303e-105	-0.456485	0.935	0.971	2.51217e-100
CAMK4	1.74604e-34	-0.273788	0.485	0.53	7.39308e-30
CD44	4.31309e-131	0.553325	0.363	0.052	1.82625e-126
CDH10	4.29859e-39	-0.334833	0.714	0.8	1.82011e-34
CDH23	9.85528e-33	0.255764	0.423	0.223	4.17292e-28
CEP85L	7.88342e-71	-0.44759	0.935	0.956	3.338e-66
CHD9	3.67874e-60	-0.290998	0.988	0.992	1.55765e-55
CHI3L1	2.32614e-129	0.858985	0.563	0.19	9.84936e-125
CHRDL1	4.40472e-40	-0.292136	0.532	0.576	1.86505e-35
CHST11	5.69524e-33	-0.275016	0.824	0.869	2.41148e-28
CKB	9.08103e-55	-0.348787	0.902	0.91	3.84509e-50
CLIC4	1.08045e-95	0.427822	0.588	0.235	4.57486e-91
CLU	3.32533e-58	0.405199	0.993	0.955	1.40801e-53
CLYBL	2.44129e-44	-0.251837	0.85	0.849	1.03369e-39
CMYA5	1.25049e-44	-0.305428	0.562	0.659	5.29483e-40
CNKSR2	2.22428e-20	0.254316	0.627	0.46	9.41803e-16
CNN3	3.429e-87	0.44875	0.905	0.73	1.45191e-82
CNTNAP3B	3.98629e-44	0.330815	0.798	0.638	1.68788e-39
COL16A1	3.69518e-52	-0.250343	0.527	0.556	1.56461e-47
COL5A3	9.18362e-215	-0.754124	0.945	0.985	3.88853e-210
COLEC12	2.76835e-133	0.685192	0.876	0.556	1.17218e-128
CPM	1.79263e-56	-0.368041	0.161	0.387	7.59035e-52
CPNE8	2.26105e-31	0.375686	0.628	0.442	9.57374e-27
CRISPLD1	2.2696e-106	0.37979	0.34	0.059	9.60993e-102
CSNK1E	8.88885e-45	-0.252801	0.52	0.513	3.76372e-40
CSPG5	9.72299e-47	-0.27653	0.479	0.541	4.11691e-42
CTNNA2	1.8867e-119	-0.336097	0.999	1	7.98864e-115
CTXND1	1.73751e-35	-0.331114	0.232	0.35	7.35696e-31
DAAM2	1.04051e-41	-0.311943	0.671	0.757	4.40574e-37
DCHS2	8.4334e-63	-0.471463	0.277	0.566	3.57087e-58
DENND2A	4.16448e-52	-0.387	0.441	0.538	1.76332e-47
DGKB	6.55427e-21	-0.318828	0.265	0.372	2.77521e-16
DGKG	7.38361e-68	0.309375	0.993	0.945	3.12637e-63
DGKZ	3.96524e-65	-0.441561	0.568	0.673	1.67896e-60
DIRC3	3.25343e-46	0.274467	0.335	0.125	1.37757e-41
DLC1	2.35493e-34	-0.324663	0.949	0.957	9.97124e-30
DNAH7	7.18881e-28	-0.251901	0.862	0.881	3.04389e-23
DNM3	5.17988e-43	-0.265962	0.968	0.978	2.19326e-38
DPP10	5.14919e-36	1.33232	0.606	0.498	2.18027e-31
DPY19L1	2.72144e-66	0.317108	0.714	0.408	1.15231e-61
DPYSL2	3.83704e-246	0.649917	0.985	0.929	1.62468e-241
DPYSL3	9.68575e-53	0.259588	0.476	0.216	4.10114e-48
DPYSL5	4.12065e-36	-0.268067	0.196	0.295	1.74477e-31
DST	3.7823e-283	0.675581	1	0.999	1.6015e-278
DTNA	6.63229e-116	0.311728	1	1	2.80825e-111
EAF2	1.18804e-37	-0.256583	0.426	0.51	5.03039e-33
EFNA5	2.13814e-73	-0.411956	0.845	0.936	9.05333e-69
ELL2	2.25414e-61	0.312862	0.482	0.204	9.54449e-57
EPHA4	1.03515e-40	-0.320708	0.433	0.589	4.38303e-36
EPHB1	1.43919e-43	-0.380631	0.903	0.933	6.09382e-39
ERBB2IP	1.42682e-40	0.25904	0.133	0.158	6.04145e-36
ERBIN	2.16163e-46	0.336211	0.85	0.775	9.15277e-42
ESRRG	7.57569e-41	-0.367288	0.869	0.924	3.2077e-36
ETV5	3.65191e-34	-0.268288	0.33	0.442	1.54629e-29
ETV6	3.10067e-52	0.365146	0.84	0.632	1.31288e-47
EYA1	1.03666e-42	-0.342389	0.683	0.81	4.38941e-38
F3	7.424e-128	0.603377	0.949	0.86	3.14347e-123
FADS2	1.27254e-39	0.262812	0.829	0.634	5.38817e-35
FAM155A	1.74774e-28	-0.383836	0.984	0.984	7.4003e-24
FAM184A	8.89044e-85	-0.370213	0.969	0.975	3.76439e-80
FAM189A2	1.99624e-151	0.701035	0.961	0.829	8.45248e-147
FAM198B-AS1	3.64655e-47	-0.280746	0.449	0.462	1.54402e-42
FAM19A1	1.2542e-94	-1.15991	0.104	0.377	5.31052e-90
FAM19A5	7.54356e-23	-0.354446	0.213	0.345	3.19409e-18
FAM20C	2.69624e-117	0.407724	0.575	0.19	1.14164e-112
FAXDC2	6.31691e-47	-0.288934	0.498	0.573	2.6747e-42
FGF2	2.59528e-62	0.365684	0.918	0.748	1.09889e-57
FGFR3	8.0344e-55	-0.29342	0.883	0.865	3.40193e-50
FHOD3	1.52057e-79	-0.509228	0.683	0.789	6.4384e-75
FKBP5	5.09937e-45	0.485406	0.555	0.331	2.15917e-40
FLRT2	3.20172e-63	-0.378992	0.884	0.928	1.35567e-58
FREM2	7.58425e-54	-0.425719	0.235	0.422	3.21132e-49
FRMD4A	1.80525e-64	-0.581468	0.803	0.886	7.64381e-60
FSTL5	1.79244e-31	-0.398401	0.167	0.32	7.58954e-27
FTH1	6.48092e-19	-0.413169	0.898	0.862	2.74415e-14
FUT9	2.96327e-36	-0.257817	0.982	0.989	1.25471e-31
GAB2	2.03387e-109	0.465066	0.742	0.348	8.61181e-105
GABRA2	5.45763e-33	-0.267381	0.94	0.951	2.31087e-28
GADD45B	1.45662e-153	0.385308	0.356	0.034	6.16762e-149
GALNT16	5.25933e-108	0.45049	0.534	0.176	2.22691e-103
GAN	1.02617e-36	0.260181	0.799	0.585	4.34499e-32
GAPDH	3.18945e-47	0.350666	0.784	0.58	1.35047e-42
GAREM1	5.50142e-38	-0.287922	0.912	0.923	2.32941e-33
GASK1A	1.79498e-78	0.486596	0.652	0.367	7.60032e-74
GFAP	1.89419e-259	1.11052	0.961	0.508	8.02037e-255
GLI3	4.06797e-52	-0.312904	0.934	0.958	1.72246e-47
GLIS3	1.72272e-59	0.320719	0.998	0.985	7.29434e-55
GNA12	1.02201e-70	0.330804	0.85	0.577	4.32739e-66
GNAO1	5.28372e-48	-0.358092	0.927	0.932	2.23723e-43
GNG7	6.26092e-33	-0.271699	0.733	0.722	2.651e-28
GPM6A	4.38604e-90	-0.255042	1	1	1.85714e-85
GRIA2	1.72173e-77	-0.330927	0.953	0.976	7.29017e-73
GRIK4	3.60085e-59	-0.460833	0.445	0.652	1.52467e-54
GRM3	5.48268e-80	-0.841847	0.885	0.953	2.32147e-75
HES1	3.87176e-26	0.273828	0.555	0.371	1.63938e-21
HGF	5.97759e-47	0.373075	0.618	0.366	2.53103e-42
HIF1A	1.88847e-44	0.275582	0.859	0.661	7.99616e-40
HILPDA	1.00735e-208	0.800824	0.676	0.168	4.26531e-204
HIPK3	2.17493e-73	0.348206	0.811	0.51	9.20909e-69
HLA-C	7.99503e-116	0.288685	0.425	0.091	3.38526e-111
HMGCLL1	1.17235e-50	0.275471	0.353	0.13	4.96398e-46
HPSE2	5.3637e-228	-1.25326	0.695	0.919	2.2711e-223
HS3ST5	8.83312e-44	-0.36551	0.542	0.677	3.74012e-39
IARS	1.96014e-41	0.250978	0.621	0.38	8.29961e-37
IFI44	1.24135e-110	0.298835	0.408	0.088	5.25611e-106
IFI44L	1.06246e-275	0.6754	0.481	0.027	4.49866e-271
IFITM3	2.24582e-90	0.318342	0.52	0.183	9.50923e-86
IGFBP7	2.53321e-26	0.282909	0.853	0.76	1.07261e-21
IL6ST	3.11266e-60	0.315146	0.863	0.657	1.31796e-55
IMMP2L	1.22065e-73	0.494154	0.92	0.758	5.16849e-69
IPO9-AS1	1.65752e-54	0.300825	0.638	0.362	7.01828e-50
IRS2	2.56723e-41	0.274691	0.711	0.475	1.08702e-36
ITGB4	1.8285e-81	0.420636	0.668	0.326	7.74225e-77
ITPKB	1.14706e-85	0.40003	0.978	0.876	4.85689e-81
ITPKC	1.1803e-59	0.27229	0.384	0.136	4.99761e-55
JAKMIP1	1.65375e-37	-0.324078	0.1	0.267	7.00231e-33
JUNB	1.72628e-116	0.327101	0.399	0.077	7.30944e-112
KAZN	6.47777e-21	0.282796	0.391	0.232	2.74282e-16
KCND2	5.13376e-10	0.283075	0.204	0.132	2.17374e-05
KCND3	1.11829e-53	0.371966	0.739	0.48	4.73505e-49
KCNMB2	6.43173e-24	0.252536	0.477	0.297	2.72332e-19
KLF12	4.01934e-36	-0.289841	0.837	0.873	1.70187e-31
KLF7	5.7276e-80	0.38862	0.857	0.596	2.42518e-75
KLF9	8.64874e-70	0.261562	0.586	0.272	3.66205e-65
LGR6	1.96186e-44	-0.401786	0.1	0.244	8.30691e-40
LIMCH1	2.90232e-34	-0.283867	0.931	0.951	1.2289e-29
LINC00499	9.20213e-87	0.588233	0.911	0.681	3.89637e-82
LINC01088	7.75346e-28	0.451059	0.183	0.068	3.28297e-23
LINC01138	3.57871e-83	0.469359	0.845	0.626	1.5153e-78
LINC02649	2.32295e-66	0.475556	0.676	0.468	9.83586e-62
LRIG1	9.48655e-154	0.535725	0.982	0.938	4.01679e-149
LRMDA	9.01311e-10	0.396807	0.54	0.447	3.81633e-05
LRRC16A	1.71158e-46	-0.522486	0.133	0.178	7.24718e-42
LRRC4C	5.89767e-49	-0.454503	0.892	0.933	2.49719e-44
LRRTM4	4.49921e-38	-0.611854	0.57	0.648	1.90506e-33
LTBP1	7.71692e-33	0.289288	0.734	0.535	3.2675e-28
LUC7L3	1.23284e-61	-0.262578	0.981	0.978	5.22009e-57
LYN	6.13585e-39	-0.37298	0.426	0.51	2.59804e-34
MACF1	3.60524e-101	0.347966	1	0.999	1.52653e-96
MAOB	4.30089e-104	0.603296	0.788	0.498	1.82108e-99
MAP3K14	4.12006e-68	0.294291	0.558	0.252	1.74452e-63
MAPRE2	1.99492e-41	0.340091	0.895	0.755	8.44688e-37
MBOAT2	2.06567e-34	-0.254085	0.803	0.822	8.74644e-30
MED12L	5.12892e-54	0.311621	0.989	0.97	2.17169e-49
MED13L	4.8378e-99	0.370932	0.99	0.936	2.04842e-94
MFGE8	3.7772e-51	-0.345493	0.505	0.609	1.59934e-46
MFHAS1	1.77525e-59	0.343695	0.912	0.739	7.51677e-55
MGST1	9.5415e-40	0.281964	0.955	0.846	4.04006e-35
MIR100HG	2.43526e-33	0.341477	0.787	0.615	1.03114e-28
MIR181A1HG	1.51792e-30	-0.259848	0.148	0.289	6.42717e-26
MMD2	5.38143e-109	-0.841977	0.817	0.877	2.2786e-104
MPPED2	1.71093e-28	-0.250946	0.712	0.76	7.24442e-24
MRTFB	1.10187e-46	0.340571	0.6	0.35	4.66554e-42
MRVI1	1.52089e-138	0.481663	0.981	0.897	6.43977e-134
MT1M	4.845e-36	0.280133	0.426	0.217	2.05147e-31
MT1X	3.97469e-146	0.652675	0.687	0.265	1.68296e-141
MTSS1L	3.03925e-17	-0.303735	0.242	0.371	1.28688e-12
MYO6	1.62008e-42	-0.259131	0.962	0.973	6.85974e-38
MYO9A	1.715e-64	0.32736	0.953	0.844	7.26165e-60
NAV1	3.28529e-118	0.530356	0.926	0.755	1.39106e-113
NAV2	1.20179e-36	0.288518	0.991	0.97	5.08863e-32
NCKAP5	3.54871e-92	-0.455924	0.922	0.97	1.50259e-87
NDRG2	2.02114e-83	-0.488811	0.832	0.905	8.55792e-79
NEAT1	1.03975e-246	0.647658	1	0.997	4.40251e-242
NEO1	9.91647e-52	0.276818	0.974	0.943	4.19883e-47
NHSL1	4.04614e-53	-0.319864	0.985	0.989	1.71322e-48
NKAIN2	3.12339e-22	0.344466	0.643	0.473	1.32251e-17
NKAIN3	7.15624e-106	-0.410574	0.986	0.999	3.0301e-101
NPNT	2.11999e-58	0.259429	0.272	0.069	8.97647e-54
NRP1	9.62146e-28	0.314521	0.816	0.691	4.07392e-23
NRXN1	1.65162e-217	-0.417299	1	1	6.9933e-213
NTM	1.83033e-140	-0.393208	0.999	1	7.74999e-136
NTRK3	6.71731e-112	0.424777	0.986	0.966	2.84425e-107
OAF	5.47862e-76	-0.446392	0.648	0.758	2.31976e-71
OLFM1	2.15411e-54	-0.311413	0.36	0.395	9.12092e-50
OSBPL11	2.77459e-168	0.60396	0.929	0.582	1.17482e-163
OSBPL3	7.4716e-39	-0.33042	0.423	0.6	3.16362e-34
OSBPL6	1.60189e-79	-0.479183	0.884	0.909	6.78271e-75
OSMR	4.87096e-190	0.640236	0.723	0.229	2.06246e-185
OSMR-AS1	1.56101e-164	0.653136	0.78	0.367	6.60962e-160
OTUD7A	1.68045e-38	0.267934	0.941	0.826	7.11534e-34
OXTR	8.06978e-111	0.273538	0.372	0.069	3.41691e-106
PAMR1	1.32814e-131	-0.685252	0.789	0.936	5.62359e-127
PARD3	2.51467e-54	0.260043	0.999	0.988	1.06476e-49
PARP14	8.24454e-63	0.26073	0.515	0.227	3.4909e-58
PARP9	2.16434e-98	0.324529	0.575	0.213	9.16424e-94
PBX1	9.38498e-43	-0.261645	0.937	0.967	3.97379e-38
PDE3A	3.19375e-33	-0.318454	0.514	0.699	1.3523e-28
PDE3B	1.01859e-24	-0.253202	0.763	0.816	4.31291e-20
PDE4D	1.59331e-57	-0.282572	0.98	0.992	6.74641e-53
PDE7B	1.49651e-35	-0.261386	0.935	0.96	6.33652e-31
PDE8B	1.95551e-88	0.508308	0.683	0.351	8.28003e-84
PELI2	1.89934e-44	-0.357096	0.579	0.72	8.0422e-40
PFKFB3	1.15205e-95	0.471683	0.895	0.729	4.878e-91
PGK1	1.64022e-60	0.328445	0.54	0.272	6.945e-56
PHF21B	6.39724e-38	-0.260859	0.9	0.899	2.70872e-33
PHLPP1	7.60414e-66	-0.375591	0.964	0.985	3.21975e-61
PIK3C2A	2.37096e-132	-0.503059	0.871	0.91	1.00391e-127
PIP4K2A	4.46125e-50	0.34287	0.847	0.632	1.88898e-45
PIP5K1B	1.35363e-38	-0.312402	0.242	0.418	5.73152e-34
PKIA	3.00395e-51	0.381284	0.584	0.319	1.27193e-46
PLCE1	5.5195e-147	0.702235	0.626	0.213	2.33707e-142
PLCG2	3.2523e-295	1.02851	0.769	0.259	1.37709e-290
PLCH1	1.35993e-33	-0.316695	0.526	0.638	5.75823e-29
PLD5	4.60867e-72	-0.574264	0.276	0.558	1.9514e-67
PLEKHA5	1.23137e-53	0.565471	0.562	0.331	5.21386e-49
PLEKHA6	7.95799e-48	-0.312908	0.636	0.738	3.36957e-43
PLOD2	5.6534e-43	0.352373	0.827	0.656	2.39376e-38
PLSCR1	5.64927e-189	0.65131	0.643	0.186	2.39201e-184
PLSCR4	1.78844e-69	0.356486	0.954	0.837	7.57262e-65
POT1-AS1	1.58411e-32	-0.386164	0.522	0.598	6.70743e-28
POU6F2	1.62328e-79	-0.560988	0.261	0.558	6.87331e-75
PPFIA1	6.59595e-67	0.323124	0.949	0.841	2.79286e-62
PPFIA2	1.8523e-17	0.330275	0.637	0.499	7.84301e-13
PRICKLE2	1.65669e-66	-0.648364	0.779	0.776	7.01477e-62
PRKCQ	5.33321e-69	0.32054	0.615	0.303	2.25819e-64
PRKG1	4.89836e-42	0.265336	0.981	0.979	2.07406e-37
PSMG4	1.65549e-66	0.313288	0.737	0.433	7.00969e-62
PTCHD1-AS	1.33866e-38	0.364854	0.933	0.812	5.66816e-34
PTPN9	6.07257e-25	0.254975	0.853	0.731	2.57125e-20
PTPRD	2.89349e-34	-0.291012	0.454	0.623	1.22516e-29
PTPRG	2.26646e-25	-0.277229	0.954	0.959	9.59665e-21
RALGDS	4.5788e-156	0.562703	0.839	0.49	1.93876e-151
RASD1	3.55388e-91	0.259233	0.353	0.079	1.50478e-86
RERG	1.633e-20	-0.279164	0.684	0.765	6.91446e-16
RFTN1	4.1442e-43	0.269281	0.384	0.167	1.75474e-38
RFX4	2.7111e-61	0.30566	0.992	0.969	1.14794e-56
RGL1	3.89314e-135	0.512562	0.966	0.873	1.64843e-130
RGS6	2.90531e-09	0.26088	0.359	0.257	0.000123017
RHBDL3	7.11983e-43	-0.299272	0.326	0.382	3.01468e-38
RHOB	1.65931e-75	0.328022	0.684	0.351	7.02584e-71
RHOJ	1.81038e-40	-0.291969	0.85	0.898	7.66552e-36
RIMS1	7.09165e-10	0.257782	0.56	0.477	3.00275e-05
RNF19A	8.6823e-40	0.28092	0.903	0.722	3.67626e-35
RNF219-AS1	5.44691e-61	-0.891021	0.256	0.405	2.30633e-56
RNPC3	1.38978e-61	-0.26019	0.96	0.95	5.88459e-57
RORB	5.6441e-61	-0.41367	0.943	0.956	2.38982e-56
RP11-561I11.4	1.8838e-56	-0.609643	0.001	0.148	7.97639e-52
RPS27	1.08663e-69	-0.439862	0.364	0.549	4.60102e-65
RYR3	5.14064e-108	0.330351	1	0.997	2.17665e-103
SAMD4A	8.59391e-65	0.503296	0.944	0.91	3.63883e-60
SAT1	3.49325e-71	-0.523825	0.783	0.867	1.47911e-66
SCG3	1.22448e-35	-0.280335	0.679	0.733	5.18468e-31
SEL1L3	8.43566e-58	-0.400983	0.446	0.627	3.57183e-53
SEMA3E	8.95445e-36	-0.273599	0.034	0.15	3.79149e-31
SEPT7	2.28906e-44	-0.528893	0.253	0.397	9.69235e-40
SEPTIN11	4.42491e-39	0.309544	0.625	0.398	1.8736e-34
SEPTIN7	7.87092e-27	0.292915	0.72	0.572	3.33271e-22
SEPTIN9	3.61893e-71	0.275688	0.513	0.209	1.53233e-66
SERGEF	6.14892e-52	0.260713	0.705	0.428	2.60357e-47
SERPINA3	2.49777e-84	0.423886	0.249	0.035	1.05761e-79
SFXN5	1.12987e-168	-0.477207	0.992	0.994	4.78408e-164
SGCD	2.5973e-76	-0.444924	0.928	0.987	1.09975e-71
SGCZ	3.14102e-41	-0.521755	0.344	0.349	1.32997e-36
SH3RF3	7.73028e-30	-0.290059	0.462	0.562	3.27316e-25
SLC14A1	9.61602e-79	0.629148	0.881	0.625	4.07162e-74
SLC15A2	2.53778e-39	-0.252002	0.794	0.837	1.07454e-34
SLC1A2	2.29424e-100	-0.357343	1	1	9.71427e-96
SLC20A2	6.53137e-35	0.303661	0.877	0.743	2.76551e-30
SLC24A3	5.04916e-53	-0.41606	0.562	0.759	2.13791e-48
SLC25A33	5.58993e-56	-0.331408	0.598	0.665	2.36689e-51
SLC27A1	3.02757e-54	-0.275343	0.63	0.635	1.28193e-49
SLC39A14	3.0953e-146	0.430927	0.533	0.129	1.31061e-141
SLC6A1-AS1	2.31146e-35	-0.253414	0.189	0.294	9.78719e-31
SLC7A2	1.25067e-56	0.318391	0.745	0.461	5.29558e-52
SLC9A9	2.04829e-56	0.313658	0.967	0.87	8.67288e-52
SMAD1	6.18909e-88	0.397782	0.796	0.475	2.62058e-83
SNHG14	5.4102e-21	0.290087	0.731	0.586	2.29079e-16
SOBP	9.28428e-36	-0.266917	0.823	0.846	3.93115e-31
SON	2.46413e-39	-0.261598	0.956	0.962	1.04336e-34
SORBS1	1.50852e-114	0.366836	1	0.996	6.38736e-110
SOX9	8.35858e-76	0.399049	0.766	0.52	3.53919e-71
SPOCK1	3.31667e-27	0.269228	0.844	0.688	1.40434e-22
SRGAP3	2.82884e-59	-0.342636	0.943	0.958	1.19779e-54
ST6GALNAC5	2.28394e-14	-0.261645	0.253	0.337	9.67065e-10
STAT1	2.10537e-135	0.391175	0.543	0.144	8.91456e-131
STAT3	4.69498e-81	0.380911	0.859	0.569	1.98795e-76
STK3	1.14328e-56	0.316693	0.942	0.833	4.8409e-52
SYBU	3.54639e-89	0.363978	0.578	0.23	1.50161e-84
SYNE1	2.21145e-34	-0.252763	0.993	0.996	9.36374e-30
SYTL4	1.90746e-68	0.285972	0.597	0.287	8.07657e-64
TAFA1	4.82934e-37	0.462363	0.478	0.268	2.04484e-32
TANC1	1.43706e-35	0.267856	0.612	0.387	6.0848e-31
TENM4	1.06978e-43	0.399676	0.879	0.75	4.52965e-39
TMBIM1	2.97132e-79	0.324515	0.588	0.257	1.25812e-74
TMEM108	1.47191e-106	-0.644025	0.725	0.883	6.23238e-102
TMEM184B	2.12646e-78	-0.384799	0.648	0.752	9.00387e-74
TMEM72-AS1	4.20236e-47	0.256739	0.584	0.323	1.77936e-42
TMTC1	2.99847e-31	0.300619	0.59	0.379	1.26961e-26
TNC	4.17903e-37	0.392078	0.258	0.094	1.76949e-32
TNFRSF1A	3.31064e-84	0.252469	0.518	0.192	1.40179e-79
TNS1	1.73977e-61	0.280209	0.688	0.388	7.36653e-57
TNS3	2.87382e-78	-0.406987	0.8	0.822	1.21683e-73
TOM1L2	6.5115e-54	-0.31858	0.886	0.906	2.7571e-49
TOX	3.29766e-35	-0.259256	0.898	0.924	1.3963e-30
TPCN1	1.83132e-50	-0.31149	0.835	0.88	7.75418e-46
TPST1	2.14808e-205	0.88996	0.893	0.569	9.09542e-201
TRIO	6.07394e-35	0.257089	0.972	0.933	2.57183e-30
TSC22D1	8.48001e-53	0.352003	0.817	0.592	3.59061e-48
TUBB2B	2.05962e-53	0.381071	0.7	0.506	8.72086e-49
UNC5D	4.34248e-20	-0.320834	0.374	0.392	1.83869e-15
VAV3	1.77412e-54	-0.364669	0.818	0.882	7.51198e-50
VCAN	1.44045e-70	0.5539	0.323	0.101	6.09917e-66
VEGFA	1.99763e-52	0.400621	0.711	0.587	8.45835e-48
WARS	2.44397e-33	0.256475	0.307	0.133	1.03483e-28
WASF3	5.35341e-55	-0.290728	0.912	0.924	2.26674e-50
WDR49	5.76614e-54	0.270042	0.306	0.094	2.4415e-49
WFDC1	2.71728e-90	-0.729232	0.055	0.322	1.15055e-85
WIF1	1.05233e-175	-0.937346	0.398	0.769	4.45579e-171
XAF1	2.16011e-76	0.396994	0.707	0.413	9.14632e-72
YBX3	3.18543e-121	0.431968	0.577	0.186	1.34878e-116
YTHDF1	4.81007e-85	0.339051	0.58	0.242	2.03668e-80
ZFP36	9.36615e-112	0.365154	0.42	0.092	3.96582e-107
ZFYVE28	1.39195e-42	0.279011	0.742	0.5	5.89378e-38
ZHX2	1.02557e-46	-0.338812	0.918	0.937	4.34246e-42
ZIC1	4.19283e-33	0.303271	0.796	0.599	1.77533e-28
ZNF98	9.92652e-80	-0.760389	0.83	0.943	4.20309e-75

## Sheet: AstroII
GeneId	p_val	avg_logFC	pct.1	pct.2	p_val_adj
NRXN1	1.85095e-145	-1.07688	0.793	0.975	7.8373e-141			Up	372
CD44	9.63481e-122	1.35603	0.748	0.224	4.07957e-117			Down	320
ARHGEF3	9.21234e-104	1.03107	0.739	0.271	3.90069e-99			Total	692
CTNNA2	1.00974e-97	-0.663274	0.966	0.992	4.27546e-93
NEAT1	1.9327e-93	0.740452	0.968	0.933	8.18343e-89
TPST1	2.01258e-90	1.06612	0.799	0.467	8.52165e-86
NTM	4.70769e-85	-0.466823	0.97	0.992	1.99333e-80
AQP1	1.0065e-84	0.932305	0.434	0.062	4.26171e-80
BCL6	9.46253e-82	0.843838	0.842	0.501	4.00662e-77
CRISPLD1	1.27073e-77	0.639056	0.47	0.079	5.38054e-73
LRRC4C	3.22252e-73	-1.00377	0.579	0.825	1.36448e-68
SERPINA3	1.1614e-70	0.873017	0.316	0.024	4.91762e-66
C3	1.26783e-70	0.798888	0.432	0.07	5.36826e-66
COLEC12	1.552e-69	0.958621	0.665	0.261	6.57148e-65
OSMR	1.72981e-69	0.709101	0.553	0.152	7.32435e-65
MAOB	2.2656e-69	0.984399	0.726	0.371	9.593e-65
MARCH3	6.22254e-69	0.98841	0.686	0.312	2.63475e-64
PDE8B	2.36897e-68	0.765104	0.6	0.194	1.00307e-63
ADAMTSL3	6.97624e-68	0.978661	0.376	0.072	2.95388e-63
PLEKHA5	3.51812e-67	0.964298	0.81	0.556	1.48964e-62
RP11-403A3.3	5.59041e-67	0.597769	0.207	0.001	2.36709e-62
IFI44L	1.61656e-66	0.819766	0.404	0.089	6.84486e-62
ADAMTS9-AS2	3.05357e-66	0.921717	0.714	0.306	1.29294e-61
MAN1C1	3.10053e-64	0.858077	0.65	0.294	1.31283e-59
HILPDA	5.89379e-64	0.72482	0.459	0.101	2.49555e-59
MMD2	3.09208e-62	-0.898711	0.603	0.857	1.30925e-57
PDE4D	1.73057e-61	-0.652547	0.69	0.887	7.32756e-57
KAZN	4.8816e-60	0.93098	0.799	0.493	2.06697e-55
SPARCL1	6.22542e-60	-0.539698	0.932	0.946	2.63597e-55
SLC1A2	1.31417e-59	-0.927182	0.929	0.972	5.56447e-55
TNIK	2.06645e-58	-0.473938	0.938	0.955	8.74978e-54
HPSE2	1.79835e-57	-1.73317	0.19	0.439	7.61456e-53
ALPK1	2.51099e-57	0.571636	0.425	0.095	1.0632e-52
CAMK2G	3.01477e-57	-0.590633	0.769	0.858	1.27651e-52
ADGRB3	1.35334e-56	-0.529993	0.932	0.966	5.7303e-52
NHSL1	2.15234e-56	-0.6656	0.767	0.865	9.11342e-52
TPD52L1	3.50295e-56	0.740853	0.795	0.415	1.48322e-51
OSMR-AS1	3.83217e-56	0.669911	0.585	0.227	1.62262e-51
TENM4	5.53015e-56	0.674494	0.833	0.677	2.34158e-51
MRVI1	1.17465e-55	0.68135	0.821	0.59	4.97372e-51
PLCG2	4.48153e-55	0.782455	0.585	0.232	1.89757e-50
NFASC	5.81835e-55	0.808182	0.517	0.204	2.46361e-50
GRIA2	2.31158e-54	-0.67807	0.592	0.809	9.78769e-50
PLCE1	2.43408e-54	0.681361	0.793	0.508	1.03064e-49
SORBS1	5.16809e-54	0.489228	0.957	0.935	2.18827e-49
NCKAP5	6.90918e-54	-0.598563	0.72	0.867	2.92548e-49
DST	2.7923e-53	0.620206	0.987	0.968	1.18232e-48
GLIS3	9.55924e-53	0.585176	0.921	0.887	4.04758e-48
GALNT15	1.80578e-52	0.835879	0.626	0.29	7.64602e-48
MAP1LC3B2	1.19826e-51	0.420781	0.374	0.073	5.07368e-47
PDE1C	1.50343e-51	0.783057	0.331	0.058	6.36583e-47
DPYSL2	3.20848e-51	0.545885	0.908	0.768	1.35853e-46
CP	6.75206e-51	0.449391	0.306	0.042	2.85896e-46
GRM3	8.29528e-51	-1.38851	0.261	0.565	3.51239e-46
RASGEF1A	8.98152e-51	0.256707	0.284	0.034	3.80295e-46
RASGEF1B	1.09554e-50	0.743915	0.267	0.038	4.63875e-46
SLC39A14	1.41017e-49	0.523464	0.434	0.119	5.97094e-45
C1RL	2.67729e-49	0.466775	0.466	0.132	1.13362e-44
RNF219-AS1	3.54258e-49	-0.896646	0.323	0.392	1.5e-44
CACNA1C	8.27666e-49	0.665132	0.709	0.454	3.5045e-44
ADGRV1	2.16282e-48	-0.371009	0.972	0.992	9.1578e-44
LSAMP	4.77261e-48	-0.341827	0.976	0.995	2.02082e-43
GPM6A	8.99708e-48	-0.475714	0.966	0.988	3.80954e-43
RFTN1	1.29237e-47	0.638653	0.511	0.18	5.47214e-43
PLSCR1	1.69599e-47	0.588004	0.462	0.153	7.18116e-43
RP11-123O10.4	2.65557e-47	0.627674	0.199	0.012	1.12442e-42
ADAM12	8.2353e-47	0.560258	0.429	0.12	3.48699e-42
L3MBTL4	8.42003e-47	0.850853	0.532	0.267	3.56521e-42
GFAP	1.39622e-46	0.571537	0.923	0.666	5.91186e-42
OSBPL11	1.42422e-46	0.595842	0.786	0.505	6.03042e-42
AL137139.2	2.24447e-46	-0.683673	0.47	0.533	9.50353e-42
PHLPP1	3.31415e-46	-0.613405	0.771	0.876	1.40328e-41
CACNA2D3	4.48469e-46	1.28007	0.536	0.311	1.89891e-41
MSI2	8.01855e-46	-0.401398	0.936	0.956	3.39521e-41
FAM20C	1.32476e-45	0.470359	0.491	0.159	5.60931e-41
FKBP5	3.10629e-45	0.741679	0.568	0.245	1.31527e-40
ACTN1	3.31912e-45	0.530414	0.331	0.067	1.40538e-40
TNS1	4.11023e-45	0.365864	0.558	0.209	1.74035e-40
CHST6	4.6341e-45	0.342422	0.325	0.061	1.96217e-40
ITGB4	3.32637e-44	0.58841	0.714	0.39	1.40845e-39
NKAIN3	1.1976e-43	-0.626983	0.865	0.93	5.07088e-39
UGCG	1.32446e-42	0.558462	0.417	0.13	5.60803e-38
FAM19A1	2.61545e-42	-1.30769	0.09	0.328	1.10744e-37
SYTL4	4.07768e-42	0.472694	0.652	0.3	1.72657e-37
ITPKB	2.29032e-41	0.526062	0.88	0.713	9.69766e-37
YBX3	2.45677e-41	0.341145	0.425	0.127	1.04025e-36
FAM155A	2.47514e-41	-0.601337	0.84	0.931	1.04803e-36
CFI	3.67073e-41	0.433082	0.348	0.081	1.55426e-36
ST6GAL1	4.1153e-41	0.431735	0.504	0.182	1.7425e-36
IRS2	1.01925e-40	0.582685	0.635	0.309	4.31571e-36
VCAN	1.56621e-40	0.724158	0.729	0.458	6.63163e-36
COL5A3	7.21008e-40	-0.899698	0.605	0.712	3.05289e-35
FAM189A2	8.84859e-40	0.667407	0.84	0.691	3.74667e-35
TRIM22	1.13747e-39	0.301995	0.321	0.069	4.81628e-35
GADD45A	1.82758e-39	0.263257	0.224	0.026	7.73836e-35
SLC4A4	3.44854e-39	-0.621502	0.857	0.931	1.46018e-34
CLIC4	3.83074e-39	0.603004	0.553	0.252	1.62201e-34
LINC00836	4.01029e-39	0.608491	0.361	0.094	1.69804e-34
FAM134B	5.05118e-39	0.459232	0.201	0.022	2.13877e-34
SAT1	6.02909e-39	-0.758094	0.528	0.627	2.55284e-34
ANGPT1	6.36186e-39	0.558075	0.639	0.309	2.69374e-34
CCDC85A	1.59415e-38	0.738931	0.293	0.061	6.74995e-34
RP11-627D16.1	3.43198e-38	0.799797	0.231	0.037	1.45317e-33
GYG2	9.92372e-38	0.470107	0.547	0.232	4.2019e-33
DNER	1.15171e-37	0.630626	0.703	0.432	4.87658e-33
CEP85L	1.26881e-37	-0.67111	0.62	0.729	5.37241e-33
CHI3L1	1.42785e-37	0.784226	0.274	0.052	6.04579e-33
MACF1	1.9218e-37	0.423098	0.985	0.983	8.13729e-33
SLC14A1	2.10544e-37	0.808477	0.741	0.469	8.91483e-33
MGST1	2.78924e-37	0.539282	0.808	0.564	1.18102e-32
SFXN5	1.19997e-36	-0.523523	0.818	0.871	5.08092e-32
LINC01088	2.2862e-36	1.23224	0.485	0.245	9.68025e-32
OAF	3.36519e-36	-0.658514	0.286	0.522	1.42489e-31
EPHB1	4.17709e-36	-0.722852	0.549	0.688	1.76866e-31
SLC24A4	5.33938e-36	0.675854	0.468	0.207	2.2608e-31
SLC7A2	6.91163e-36	0.602381	0.669	0.397	2.92652e-31
FAM189A1	1.07229e-35	0.439277	0.291	0.064	4.54028e-31
CD99	1.92861e-35	0.472543	0.6	0.29	8.1661e-31
CDR1-AS	1.9423e-35	0.434175	0.171	0.015	8.22408e-31
RYR3	3.94911e-35	0.392748	0.964	0.89	1.67213e-30
MAP3K14	1.03771e-34	0.442177	0.502	0.21	4.39386e-30
LAMA2	1.82783e-34	0.478049	0.25	0.045	7.73942e-30
C1orf61	1.9536e-34	-0.560774	0.795	0.843	8.27195e-30
TNC	2.6199e-34	0.768932	0.652	0.414	1.10932e-29
CKB	2.80884e-34	-0.553389	0.545	0.715	1.18932e-29
WIF1	4.42858e-34	-0.722341	0.038	0.246	1.87515e-29
IFI44	5.7097e-34	0.432822	0.338	0.101	2.4176e-29
C1R	5.86253e-34	0.320868	0.274	0.057	2.48231e-29
AHCYL1	7.2618e-34	0.532968	0.842	0.71	3.07479e-29
RP11-561I11.4	8.09491e-34	-0.603074	0	0.166	3.42755e-29
ELL2	4.09224e-33	0.500834	0.485	0.205	1.73274e-28
BRINP3	5.16376e-33	-0.612436	0.474	0.68	2.18644e-28
ADGRL3	5.387e-33	-0.429141	0.868	0.919	2.28096e-28
IGDCC4	5.78205e-33	0.300431	0.37	0.115	2.44824e-28
PIRT	1.23325e-32	0.292103	0.299	0.073	5.22184e-28
TMEM72-AS1	2.23266e-32	0.385285	0.487	0.202	9.45351e-28
TNFRSF1A	2.70015e-32	0.291518	0.397	0.135	1.1433e-27
ARHGAP39	2.87264e-32	0.412319	0.532	0.237	1.21633e-27
PTCHD1-AS	5.72157e-32	0.575047	0.735	0.455	2.42263e-27
LRRC16A	8.37654e-32	-0.532865	0.205	0.218	3.54679e-27
STAT1	1.05132e-31	0.317657	0.35	0.107	4.45149e-27
PPFIA1	1.20204e-31	0.508043	0.88	0.734	5.08967e-27
DLC1	1.28719e-31	-0.718613	0.536	0.668	5.45021e-27
SOX5	2.07742e-31	-0.394886	0.882	0.952	8.79621e-27
CNTNAP1	2.82192e-31	0.25159	0.314	0.086	1.19486e-26
HIP1R	3.39318e-31	-0.540648	0.506	0.643	1.43674e-26
PARP9	4.30868e-31	0.378572	0.425	0.159	1.82438e-26
ATP9A	6.46182e-31	0.444884	0.716	0.432	2.73606e-26
CNKSR2	7.23433e-31	0.509935	0.641	0.361	3.06316e-26
EMP1	9.97556e-31	0.322354	0.355	0.112	4.22385e-26
MATN2	1.17544e-30	0.36863	0.41	0.149	4.97705e-26
POU6F2	1.46215e-30	-0.544446	0.081	0.325	6.19106e-26
CNTNAP3B	1.5956e-30	0.444502	0.647	0.361	6.75608e-26
AC083864.5	2.09951e-30	0.29413	0.162	0.017	8.88973e-26
LRP4	3.59986e-30	-0.504907	0.581	0.69	1.52425e-25
FLNA	5.5305e-30	0.279154	0.404	0.147	2.34173e-25
FRMPD3	5.78726e-30	0.330932	0.278	0.068	2.45044e-25
PARP8	8.16519e-30	0.374736	0.357	0.116	3.45731e-25
APOL6	9.89579e-30	0.264805	0.274	0.067	4.19007e-25
RFX4	1.09841e-29	0.427446	0.904	0.834	4.65087e-25
LINC01138	1.21959e-29	0.497689	0.716	0.542	5.16397e-25
PRR16	1.23173e-29	0.417317	0.218	0.039	5.21537e-25
SLC15A2	3.19834e-29	-0.490453	0.404	0.61	1.35424e-24
IGFBP7	4.53284e-29	0.524339	0.746	0.477	1.91929e-24
PPP1R9A	8.07133e-29	-0.436507	0.799	0.8	3.41756e-24
MAP1B	1.36464e-28	0.525097	0.585	0.304	5.77817e-24
MT1X	1.76582e-28	0.451174	0.41	0.156	7.47682e-24
PLCB4	2.17007e-28	0.465446	0.261	0.064	9.18851e-24
AC005753.2	2.89546e-28	0.253757	0.194	0.032	1.226e-23
HIF1A	3.2763e-28	0.438411	0.673	0.401	1.38725e-23
TTN	4.72784e-28	0.869045	0.419	0.201	2.00186e-23
RALGDS	4.7997e-28	0.448247	0.615	0.353	2.03229e-23
ARHGAP24	5.03699e-28	-0.703996	0.353	0.511	2.13276e-23
TANC1	5.3223e-28	0.376124	0.571	0.292	2.25357e-23
MYRIP	7.27722e-28	0.520271	0.44	0.206	3.08132e-23
ITPKC	7.502e-28	0.317087	0.344	0.113	3.1765e-23
MYLK	1.19536e-27	0.512315	0.483	0.25	5.06138e-23
MYO9A	1.38288e-27	0.393394	0.838	0.652	5.8554e-23
ADAMTS17	1.7651e-27	-0.6735	0.331	0.525	7.4738e-23
RERG	1.91865e-27	-0.59117	0.107	0.353	8.12395e-23
ZNF708	1.98271e-27	0.443334	0.699	0.466	8.39521e-23
TMEM108	2.08297e-27	-0.690353	0.348	0.545	8.81972e-23
CYP4F3	2.16984e-27	0.305279	0.265	0.067	9.18754e-23
PREX2	2.68253e-27	-0.502318	0.833	0.891	1.13584e-22
ANO6	2.68764e-27	0.450928	0.62	0.346	1.138e-22
TNS3	2.89629e-27	-0.495779	0.472	0.638	1.22635e-22
GRIP1	5.82518e-27	0.457593	0.38	0.141	2.4665e-22
DTNA	7.4612e-27	0.341195	0.974	0.969	3.15922e-22
KANSL1	7.96196e-27	-0.44001	0.705	0.72	3.37125e-22
LAMA4	8.80849e-27	0.420417	0.391	0.155	3.72969e-22
GALNT16	9.9289e-27	0.380581	0.365	0.134	4.2041e-22
EVA1C	1.12164e-26	0.397414	0.496	0.23	4.74926e-22
RORA	1.54308e-26	-0.365541	0.947	0.974	6.5337e-22
ERBB2IP	1.93122e-26	0.535536	0.231	0.174	8.17716e-22
GLUD1	2.31949e-26	-0.362162	0.752	0.77	9.82118e-22
GPC5	2.52334e-26	-0.480138	0.917	0.943	1.06843e-21
SCG3	2.93404e-26	-0.544913	0.318	0.537	1.24233e-21
LINC00461	3.05759e-26	-0.362655	0.806	0.825	1.29464e-21
ZNF98	3.26509e-26	-1.06959	0.38	0.54	1.3825e-21
DAAM1	3.85775e-26	0.495415	0.808	0.651	1.63345e-21
SYNPO2	4.74325e-26	0.441553	0.327	0.111	2.00839e-21
SYBU	5.39714e-26	0.347352	0.423	0.176	2.28526e-21
PBX1	6.58982e-26	-0.382134	0.741	0.808	2.79026e-21
PTPRG	6.76174e-26	-0.47663	0.774	0.816	2.86305e-21
PAM	7.4003e-26	0.375898	0.506	0.245	3.13344e-21
ZFYVE28	9.22988e-26	0.449402	0.643	0.39	3.90812e-21
VAV3	1.03355e-25	-0.567298	0.284	0.491	4.37627e-21
PDE7B	1.06377e-25	-0.460643	0.682	0.77	4.50421e-21
LIMK2	1.06544e-25	0.333929	0.468	0.212	4.51128e-21
NPNT	1.50634e-25	0.283177	0.239	0.058	6.37814e-21
RORB	1.52421e-25	-0.488714	0.63	0.714	6.45383e-21
SLC9B2	1.84905e-25	0.267206	0.35	0.126	7.82925e-21
MGAT4C	1.96357e-25	-0.395087	0.814	0.852	8.31416e-21
METTL2B	2.52159e-25	0.319098	0.397	0.159	1.06769e-20
SYNE2	2.55786e-25	0.332823	0.254	0.067	1.08305e-20
COL21A1	2.64231e-25	0.381821	0.453	0.202	1.11881e-20
DPP6	2.90819e-25	-0.682569	0.483	0.619	1.23138e-20
RP5-965F6.2	2.92721e-25	0.27264	0.137	0.014	1.23944e-20
RP11-563J2.2	3.09338e-25	0.396778	0.199	0.044	1.3098e-20
DNM3	3.16892e-25	-0.461335	0.63	0.769	1.34178e-20
ANGPTL4	3.31349e-25	0.488913	0.588	0.321	1.403e-20
BCYRN1	3.35643e-25	1.38144	0.256	0.208	1.42118e-20
AHCYL2	4.03282e-25	-0.325129	0.889	0.914	1.70758e-20
HMBOX1	4.57089e-25	0.442166	0.771	0.587	1.93541e-20
ZFP36	4.86536e-25	0.332723	0.276	0.08	2.06009e-20
SRGAP3	5.28758e-25	-0.447199	0.654	0.761	2.23887e-20
MFGE8	6.09293e-25	-0.529967	0.162	0.378	2.57987e-20
ABCD2	8.46325e-25	-0.561077	0.197	0.412	3.58351e-20
AP1S2	8.5228e-25	0.39343	0.568	0.323	3.60872e-20
BNC2	9.13992e-25	0.45551	0.412	0.179	3.87003e-20
CLYBL	9.92538e-25	-0.390002	0.549	0.596	4.2026e-20
PLPP4	1.01062e-24	0.254645	0.331	0.116	4.27916e-20
DPYSL3	1.63005e-24	0.382017	0.688	0.433	6.90195e-20
FGFR3	2.41289e-24	-0.418292	0.581	0.656	1.02167e-19
TLN2	2.52392e-24	0.408201	0.694	0.444	1.06868e-19
MCC	2.7715e-24	-0.413947	0.707	0.744	1.17351e-19
DCLK1	2.7843e-24	0.581243	0.66	0.401	1.17893e-19
SLCO3A1	3.12451e-24	0.578361	0.479	0.26	1.32298e-19
ME3	3.13803e-24	0.342858	0.483	0.23	1.32871e-19
ADCY2	3.73141e-24	0.367246	0.932	0.896	1.57995e-19
CACNB2	5.61473e-24	-0.652026	0.712	0.794	2.37739e-19
GRIA1	6.77854e-24	-0.681783	0.265	0.48	2.87017e-19
PTN	7.15686e-24	-0.523677	0.519	0.69	3.03036e-19
SLC22A15	8.49897e-24	0.414819	0.459	0.219	3.59864e-19
PPFIA2	9.18928e-24	0.523647	0.583	0.332	3.89092e-19
RASL12	9.61309e-24	0.324511	0.496	0.244	4.07038e-19
PRKCQ	1.09353e-23	0.280996	0.389	0.159	4.63022e-19
PLD5	1.17003e-23	-0.548253	0.105	0.291	4.95415e-19
AGFG2	1.18377e-23	0.338683	0.526	0.269	5.01233e-19
BARD1	1.21528e-23	0.281339	0.353	0.134	5.14574e-19
WFDC1	1.31009e-23	-0.486106	0.002	0.129	5.54717e-19
STK32A	1.37503e-23	0.266018	0.205	0.045	5.82215e-19
NDRG2	1.59317e-23	-0.567013	0.551	0.65	6.7458e-19
FRMD4A	1.65909e-23	-0.68464	0.344	0.554	7.02492e-19
FRY	1.69322e-23	0.449269	0.453	0.219	7.16942e-19
KCND3	1.73786e-23	0.416516	0.425	0.188	7.35845e-19
CPAMD8	1.81233e-23	0.578749	0.201	0.048	7.67378e-19
LINC00609	1.88143e-23	0.721838	0.669	0.487	7.96635e-19
MYO6	2.30734e-23	-0.350649	0.818	0.831	9.76974e-19
SGCD	2.43617e-23	-0.782364	0.515	0.653	1.03153e-18
GALNT10	3.47109e-23	0.354343	0.483	0.237	1.46973e-18
ERBB4	3.85142e-23	-0.336361	0.925	0.955	1.63077e-18
SLC35F1	4.26022e-23	-0.466755	0.733	0.793	1.80386e-18
TEX2	4.44746e-23	0.30018	0.44	0.201	1.88314e-18
TAOK3	5.44525e-23	-0.381718	0.692	0.755	2.30563e-18
LYVE1	5.61232e-23	0.29688	0.376	0.153	2.37637e-18
AC016716.2	6.12986e-23	-0.445023	0.177	0.35	2.59551e-18
SEZ6L	8.23675e-23	-0.874829	0.098	0.255	3.4876e-18
TMTC1	8.42463e-23	0.530706	0.596	0.406	3.56715e-18
AHNAK	9.90225e-23	0.523827	0.69	0.454	4.19281e-18
FOS	1.16415e-22	-0.530911	0.231	0.271	4.92924e-18
IFITM3	1.20358e-22	0.272375	0.387	0.163	5.09621e-18
KCNQ5	1.50429e-22	0.493538	0.231	0.062	6.36947e-18
SLC24A3	1.54279e-22	-0.581091	0.199	0.42	6.5325e-18
ZNRF3	1.55099e-22	-0.322653	0.868	0.877	6.56721e-18
HMGCLL1	1.55798e-22	0.335576	0.412	0.187	6.5968e-18
SLC25A33	1.7844e-22	-0.494128	0.417	0.541	7.55551e-18
IMMP2L	2.47449e-22	0.443934	0.788	0.606	1.04775e-17
IARS	2.54108e-22	0.305643	0.496	0.25	1.07594e-17
SLC9A9	2.62272e-22	0.395117	0.825	0.685	1.11051e-17
SOD2	2.87254e-22	0.453298	0.496	0.276	1.21629e-17
AC083837.1	3.46931e-22	0.568977	0.182	0.04	1.46897e-17
UNC5D	3.62471e-22	-0.627149	0.261	0.421	1.53477e-17
IFI16	3.69676e-22	0.409435	0.432	0.199	1.56528e-17
NAV2	3.70539e-22	0.320026	0.925	0.866	1.56894e-17
FRMD5	4.29759e-22	0.678546	0.626	0.447	1.81968e-17
CALM2	4.40016e-22	-0.400225	0.635	0.596	1.86312e-17
DPYD	5.47168e-22	0.399275	0.41	0.184	2.31682e-17
PTCHD1	8.19047e-22	0.279759	0.432	0.201	3.46801e-17
CDH10	8.57133e-22	-0.534334	0.303	0.51	3.62927e-17
GNA12	8.97926e-22	0.288807	0.682	0.431	3.802e-17
SYNE1	1.00448e-21	-0.71883	0.816	0.845	4.25315e-17
RETREG1	1.33429e-21	0.307064	0.261	0.081	5.64965e-17
TOM1L2	1.55758e-21	-0.380182	0.66	0.702	6.59512e-17
BRINP2	1.84868e-21	-0.556211	0.286	0.494	7.82767e-17
PVT1	2.07275e-21	0.296627	0.359	0.148	8.77643e-17
CSGALNACT2	2.13284e-21	0.286136	0.496	0.256	9.03087e-17
TSHZ2	2.19412e-21	0.505551	0.323	0.123	9.29034e-17
ASAP3	2.57815e-21	0.254347	0.545	0.298	1.09164e-16
MED13L	3.83166e-21	0.291517	0.859	0.784	1.6224e-16
FHOD3	3.86021e-21	-0.397863	0.558	0.592	1.63449e-16
ITGB8	4.25638e-21	0.43911	0.654	0.44	1.80224e-16
CAMK2D	5.31682e-21	0.473498	0.632	0.44	2.25125e-16
ARHGAP10	6.02173e-21	0.258511	0.205	0.052	2.54972e-16
DENND4A	6.17982e-21	0.351122	0.808	0.619	2.61666e-16
NTRK3	8.5335e-21	0.372688	0.853	0.773	3.61325e-16
PFKFB3	1.00805e-20	0.318972	0.806	0.59	4.26829e-16
LIMCH1	1.09762e-20	-0.407409	0.669	0.753	4.64756e-16
PALLD	1.60896e-20	0.39061	0.774	0.588	6.81266e-16
RNF19A	1.74948e-20	0.35386	0.84	0.658	7.40765e-16
SMC5	1.95071e-20	0.338655	0.694	0.464	8.25971e-16
CPE	2.17687e-20	-0.360448	0.818	0.867	9.21729e-16
NAV1	2.51644e-20	0.334785	0.863	0.74	1.06551e-15
GLI3	2.55977e-20	-0.403535	0.673	0.681	1.08386e-15
MAPRE2	2.58664e-20	0.448665	0.694	0.509	1.09524e-15
PCLO	3.50379e-20	0.368066	0.506	0.272	1.48357e-15
SAMD4A	4.34477e-20	0.532776	0.765	0.622	1.83966e-15
GPM6B	4.38652e-20	-0.30953	0.874	0.866	1.85734e-15
MOB3B	4.60185e-20	0.34335	0.293	0.108	1.94852e-15
SYNM	4.89655e-20	0.388538	0.558	0.319	2.0733e-15
PRELID2	4.92411e-20	0.258707	0.359	0.154	2.08497e-15
CADPS	5.73999e-20	0.744051	0.551	0.365	2.43043e-15
TANK	5.82094e-20	0.26421	0.607	0.364	2.4647e-15
GALNT13	6.19004e-20	0.447874	0.271	0.094	2.62099e-15
JUN	8.07796e-20	-0.494682	0.359	0.358	3.42037e-15
MTHFD1L	9.5188e-20	0.315326	0.566	0.328	4.03045e-15
LINC00511	9.7767e-20	-0.391976	0.712	0.798	4.13965e-15
DPP10	1.10293e-19	0.363561	0.925	0.781	4.67002e-15
PKIA	1.25114e-19	0.370905	0.566	0.334	5.2976e-15
ACSS1	1.44153e-19	-0.372253	0.624	0.684	6.10372e-15
PAMR1	1.54346e-19	-0.511733	0.65	0.739	6.53531e-15
CAST	1.57043e-19	0.344926	0.66	0.437	6.6495e-15
HIPK3	1.574e-19	0.311961	0.607	0.375	6.66463e-15
ADGRB1	1.82949e-19	-0.488215	0.203	0.378	7.74642e-15
TRIO	2.47379e-19	0.33155	0.816	0.731	1.04745e-14
ZC3H12C	4.28334e-19	0.341527	0.624	0.397	1.81365e-14
SPOCK1	5.46632e-19	0.515263	0.667	0.464	2.31455e-14
AC002429.5	5.91209e-19	-0.584009	0.094	0.186	2.5033e-14
TENM2	6.64292e-19	-0.466768	0.603	0.695	2.81275e-14
SESTD1	6.64746e-19	0.298089	0.622	0.392	2.81467e-14
YARS	6.78377e-19	0.312789	0.368	0.168	2.87239e-14
RBPMS	8.71828e-19	0.398418	0.387	0.209	3.69149e-14
MKLN1	1.04333e-18	0.267837	0.917	0.859	4.41765e-14
PFKFB2	1.04431e-18	-0.410482	0.491	0.494	4.4218e-14
CPNE8	1.0707e-18	0.500362	0.573	0.367	4.53358e-14
DLGAP1	1.11046e-18	-0.319343	0.675	0.636	4.7019e-14
EFNA5	1.3655e-18	-0.442733	0.592	0.704	5.78182e-14
LRMDA	1.37872e-18	0.560231	0.404	0.201	5.83776e-14
MOK	1.38579e-18	-0.31375	0.579	0.602	5.8677e-14
GAB2	1.42111e-18	0.304979	0.568	0.336	6.01728e-14
ESRRG	2.1359e-18	-0.474885	0.549	0.679	9.04382e-14
GRIK4	2.21428e-18	-0.371804	0.581	0.668	9.37571e-14
AL354740.1	2.28329e-18	0.250459	0.299	0.118	9.66789e-14
ARHGAP5	2.29134e-18	-0.261005	0.799	0.817	9.702e-14
FAM184A	2.32785e-18	-0.312128	0.771	0.757	9.85659e-14
A2ML1-AS1	2.72363e-18	-0.298146	0.184	0.301	1.15324e-13
MERTK	2.72901e-18	-0.416226	0.541	0.631	1.15552e-13
SLC25A48	2.75989e-18	-0.470813	0.246	0.428	1.16859e-13
DYNC1I1	2.80438e-18	0.331099	0.19	0.051	1.18743e-13
KLF7	3.41545e-18	0.321039	0.611	0.393	1.44617e-13
C11orf80	3.70517e-18	0.255084	0.333	0.143	1.56884e-13
NCOA7	3.93594e-18	0.28709	0.391	0.188	1.66656e-13
ERBIN	4.01225e-18	0.372477	0.641	0.585	1.69887e-13
DGKG	4.07771e-18	0.282532	0.84	0.652	1.72659e-13
LYST	4.13264e-18	0.347913	0.669	0.467	1.74984e-13
AC026316.5	4.64278e-18	0.464038	0.267	0.103	1.96585e-13
ASPH	4.93705e-18	0.306585	0.88	0.782	2.09045e-13
LTBP1	5.57185e-18	0.366277	0.667	0.46	2.35923e-13
SMAD1	6.32795e-18	0.321439	0.626	0.41	2.67938e-13
AL445426.1	6.62617e-18	0.305651	0.286	0.112	2.80565e-13
GNAO1	7.46974e-18	-0.38323	0.669	0.72	3.16284e-13
CD109	9.19141e-18	0.269865	0.47	0.254	3.89182e-13
KSR2	1.03522e-17	0.346002	0.214	0.067	4.38334e-13
RP11-281A20.2	1.18913e-17	0.501528	0.201	0.074	5.03501e-13
AGBL4	1.36205e-17	0.434935	0.72	0.516	5.76721e-13
ASAP2	1.73698e-17	-0.363342	0.626	0.651	7.35473e-13
ETV6	1.75791e-17	0.423468	0.641	0.462	7.44335e-13
ACSS3	1.76072e-17	0.338846	0.795	0.631	7.45523e-13
ZIC1	1.78802e-17	0.454866	0.598	0.405	7.57084e-13
PELI2	1.7996e-17	-0.425158	0.408	0.569	7.61987e-13
CD38	1.82147e-17	0.330906	0.588	0.364	7.71246e-13
GABBR1	1.89208e-17	-0.311084	0.686	0.724	8.01144e-13
RASSF4	2.42865e-17	0.290672	0.739	0.528	1.02834e-12
AQP4	2.44251e-17	0.43757	0.846	0.743	1.03421e-12
SNAP91	2.48953e-17	0.266943	0.496	0.277	1.05412e-12
PCDH9-AS2	2.69878e-17	-0.334699	0.502	0.508	1.14272e-12
RFX3-AS1	2.96102e-17	0.326949	0.763	0.564	1.25376e-12
FOXG1	2.96423e-17	-0.368986	0.551	0.578	1.25511e-12
LINC02649	3.79265e-17	0.381942	0.462	0.383	1.60588e-12
KCNJ3	3.9553e-17	0.413073	0.34	0.157	1.67475e-12
OSBPL6	4.24106e-17	-0.392897	0.613	0.615	1.79575e-12
SLC13A3	4.95046e-17	0.353541	0.551	0.333	2.09612e-12
STIM2	5.16456e-17	-0.294546	0.562	0.592	2.18678e-12
LINC01314	5.65466e-17	-0.447833	0.034	0.149	2.3943e-12
FAM107A	6.52432e-17	0.315284	0.759	0.571	2.76253e-12
TMEM184B	6.59673e-17	-0.418602	0.385	0.491	2.79319e-12
INTU	6.62661e-17	-0.325059	0.731	0.768	2.80584e-12
LRP4-AS1	7.40896e-17	-0.350468	0.179	0.319	3.1371e-12
CNN3	7.5028e-17	0.33945	0.705	0.554	3.17684e-12
SON	7.72787e-17	-0.355205	0.818	0.835	3.27214e-12
PDGFRB	9.08885e-17	-0.35758	0.346	0.449	3.8484e-12
RGL1	9.61665e-17	0.347787	0.759	0.648	4.07188e-12
IDI1	9.74339e-17	-0.591058	0.239	0.328	4.12554e-12
CTD-2007H13.3	1.10135e-16	0.364597	0.199	0.074	4.66335e-12
ZBTB16	1.12315e-16	0.293655	0.714	0.51	4.75565e-12
SORT1	1.19839e-16	0.317206	0.667	0.457	5.07424e-12
DPH6-AS1	1.29467e-16	0.388669	0.182	0.059	5.48191e-12
ABI3BP	1.58136e-16	0.309458	0.293	0.121	6.69578e-12
C11orf49	1.59863e-16	-0.280377	0.686	0.691	6.76891e-12
TMEM132B	1.60398e-16	-0.346267	0.665	0.741	6.79155e-12
DPY19L1	1.62665e-16	0.295264	0.528	0.314	6.88758e-12
ARHGAP26	1.72159e-16	0.334555	0.848	0.718	7.28957e-12
SOX2	2.31688e-16	-0.331632	0.543	0.586	9.81014e-12
FSTL5	2.40699e-16	-0.380557	0.1	0.273	1.01917e-11
PGK1	2.44665e-16	0.30397	0.357	0.172	1.03596e-11
WARS	2.48441e-16	0.415763	0.239	0.096	1.05195e-11
SLC6A1	2.50421e-16	-0.392348	0.605	0.653	1.06033e-11
ILDR2	2.73515e-16	-0.335733	0.165	0.317	1.15812e-11
PSMG4	2.73918e-16	0.300516	0.436	0.233	1.15983e-11
BCAN	3.0772e-16	-0.358842	0.346	0.464	1.30295e-11
ATP2C1	3.44683e-16	-0.355949	0.521	0.555	1.45946e-11
BICC1	3.55458e-16	-0.515641	0.314	0.447	1.50508e-11
FGD6	3.64513e-16	-0.327761	0.581	0.653	1.54342e-11
NLGN1	4.46232e-16	-0.510205	0.252	0.394	1.88943e-11
H3F3B	4.67457e-16	-0.466918	0.378	0.344	1.97931e-11
ZDHHC14	5.08949e-16	0.262272	0.53	0.316	2.15499e-11
MRTFB	5.28464e-16	0.397474	0.429	0.273	2.23762e-11
ADAMTS19	5.92029e-16	-0.626045	0.03	0.135	2.50677e-11
MAST4	8.02078e-16	-0.355339	0.774	0.814	3.39616e-11
RFTN2	9.04275e-16	-0.361991	0.596	0.683	3.82888e-11
MAP7	1.03727e-15	0.369514	0.765	0.611	4.39201e-11
RHOJ	1.09162e-15	-0.352429	0.521	0.55	4.62213e-11
CPEB1	1.10234e-15	0.257676	0.34	0.161	4.66751e-11
DIRC3	1.27922e-15	0.383807	0.464	0.265	5.41647e-11
PSD2	1.34766e-15	-0.338442	0.607	0.645	5.70627e-11
OSBPL3	2.1529e-15	-0.357859	0.481	0.563	9.11579e-11
RNPC3	2.75196e-15	-0.282408	0.748	0.763	1.16524e-10
PCED1B	3.00195e-15	0.322226	0.432	0.236	1.27108e-10
EPB41L2	3.39379e-15	-0.356251	0.611	0.652	1.437e-10
ID2	3.7552e-15	-0.493439	0.442	0.469	1.59003e-10
BAALC-AS1	3.99325e-15	0.445455	0.562	0.362	1.69082e-10
ZFP36L1	4.3279e-15	-0.257871	0.611	0.525	1.83252e-10
UTRN	4.7456e-15	0.365647	0.806	0.66	2.00938e-10
FAT1	4.87827e-15	-0.37665	0.476	0.529	2.06556e-10
MASP1	4.90038e-15	0.257613	0.412	0.22	2.07492e-10
GASK1A	7.03274e-15	0.366405	0.425	0.279	2.9778e-10
AC007529.2	7.94046e-15	0.251498	0.13	0.029	3.36215e-10
AHI1	7.95377e-15	0.328191	0.844	0.689	3.36779e-10
PRICKLE2	8.53917e-15	-0.410483	0.652	0.639	3.61566e-10
GABRA2	8.60631e-15	-0.40094	0.6	0.644	3.64408e-10
NRCAM	9.24386e-15	0.25282	0.94	0.891	3.91403e-10
ST8SIA1	9.30861e-15	0.299293	0.656	0.467	3.94145e-10
PCDH7	9.49004e-15	-0.332741	0.573	0.668	4.01827e-10
MAP2	1.2363e-14	-0.358043	0.472	0.559	5.23475e-10
HS3ST3A1	1.32406e-14	-0.447888	0.212	0.349	5.60636e-10
HMGCS1	1.55476e-14	-0.610256	0.293	0.368	6.58316e-10
SLCO1C1	1.7142e-14	-0.360448	0.626	0.727	7.25827e-10
DNAJC6	1.72571e-14	0.294319	0.447	0.253	7.30702e-10
DPY19L3	2.04369e-14	0.293337	0.632	0.44	8.65341e-10
MVB12B	2.14403e-14	-0.26825	0.538	0.562	9.07823e-10
POC1B	2.26105e-14	0.272968	0.543	0.341	9.57373e-10
PLSCR4	2.2762e-14	0.311436	0.765	0.604	9.63789e-10
ZBED3-AS1	2.28005e-14	0.277666	0.451	0.258	9.6542e-10
TOB1	2.32972e-14	-0.356006	0.239	0.297	9.8645e-10
TIMP3	2.33592e-14	-0.425337	0.419	0.467	9.89077e-10
CLIP1	2.95627e-14	0.423671	0.821	0.68	1.25174e-09
TMEM165	3.22943e-14	0.312153	0.526	0.327	1.3674e-09
EGF	3.80156e-14	0.269146	0.244	0.099	1.60966e-09
SDC4	4.49168e-14	0.2619	0.496	0.302	1.90187e-09
CHKA	4.77517e-14	-0.297595	0.684	0.707	2.0219e-09
SLC6A1-AS1	5.681e-14	-0.294037	0.075	0.172	2.40545e-09
NR3C2	6.19448e-14	-0.292871	0.72	0.735	2.62286e-09
DGKZ	6.80874e-14	-0.472758	0.203	0.29	2.88296e-09
CDC42EP4	7.49441e-14	-0.428343	0.387	0.438	3.17328e-09
DCHS2	8.18758e-14	-0.447501	0.15	0.296	3.46678e-09
COL4A2	8.42121e-14	0.266968	0.391	0.21	3.56571e-09
ECE1	8.49713e-14	0.262271	0.579	0.379	3.59785e-09
ARL17B	9.26012e-14	-0.32023	0.182	0.264	3.92092e-09
AC093535.1	9.37383e-14	-0.280027	0.284	0.312	3.96907e-09
AGTPBP1	9.53415e-14	0.286871	0.515	0.318	4.03695e-09
HVCN1	1.07676e-13	0.253533	0.329	0.163	4.55923e-09
GNG7	1.11841e-13	-0.341898	0.408	0.458	4.73556e-09
EAF2	1.1497e-13	-0.319051	0.203	0.34	4.86804e-09
ZFHX4	1.22147e-13	-0.279637	0.746	0.738	5.17193e-09
CTD-2337A12.1	1.23159e-13	0.307294	0.124	0.029	5.2148e-09
TF	1.28262e-13	0.304938	0.318	0.154	5.43087e-09
CARMIL1	1.33257e-13	-0.363912	0.605	0.668	5.64237e-09
SEPT7	1.484e-13	-0.271071	0.325	0.305	6.28354e-09
PLEKHA7	2.0309e-13	-0.299488	0.545	0.581	8.59926e-09
SHANK2	2.07242e-13	-0.362338	0.244	0.379	8.77502e-09
CTXND1	2.07628e-13	-0.449218	0.135	0.269	8.7914e-09
FAM135A	2.2462e-13	0.281843	0.69	0.532	9.51087e-09
GAN	2.25281e-13	0.294773	0.724	0.543	9.53887e-09
PIK3C2A	2.57157e-13	-0.353974	0.564	0.588	1.08886e-08
SPON1	2.70674e-13	-0.294618	0.722	0.758	1.14609e-08
JUNB	2.72605e-13	-0.314562	0.259	0.243	1.15426e-08
STK3	3.25669e-13	0.284703	0.786	0.624	1.37895e-08
AFF3	3.77365e-13	-0.455888	0.173	0.322	1.59784e-08
ATP11A	3.89562e-13	0.250512	0.376	0.202	1.64948e-08
AL591686.2	3.90561e-13	-0.54495	0.096	0.218	1.65371e-08
ELF2	4.21565e-13	0.267223	0.679	0.489	1.78499e-08
DYNC2H1	4.38581e-13	-0.287425	0.724	0.734	1.85704e-08
ALCAM	4.53213e-13	-0.344953	0.575	0.667	1.91899e-08
HKDC1	4.54389e-13	-0.396663	0.103	0.222	1.92398e-08
TTYH1	4.86694e-13	-0.278068	0.654	0.664	2.06076e-08
KIAA0319	4.86913e-13	-0.325514	0.506	0.6	2.06169e-08
ST6GALNAC5	5.69488e-13	-0.43062	0.145	0.294	2.41132e-08
SEMA5A	5.90133e-13	-0.5289	0.282	0.39	2.49874e-08
SNX9	6.30182e-13	0.25473	0.558	0.365	2.66832e-08
FREM2	6.40034e-13	-0.392866	0.068	0.186	2.71003e-08
AC104123.1	6.62119e-13	0.28099	0.237	0.098	2.80354e-08
OLFM2	6.67146e-13	-0.352077	0.577	0.529	2.82483e-08
PHF21B	6.88056e-13	-0.326545	0.607	0.664	2.91337e-08
FADS1	7.74071e-13	0.255285	0.466	0.281	3.27757e-08
FGF2	7.80238e-13	0.301345	0.694	0.52	3.30369e-08
SEL1L3	7.84883e-13	-0.364155	0.077	0.197	3.32335e-08
STXBP5L	7.90816e-13	0.358674	0.481	0.295	3.34847e-08
WASF2	8.11019e-13	0.265232	0.658	0.468	3.43401e-08
F3	8.29421e-13	0.437396	0.699	0.598	3.51193e-08
JUND	8.91946e-13	-0.280563	0.261	0.301	3.77668e-08
PTTG1IP	9.7165e-13	0.282178	0.558	0.368	4.11416e-08
SHROOM3	9.85192e-13	-0.318449	0.701	0.776	4.1715e-08
TSC22D1	1.07685e-12	0.316492	0.645	0.461	4.55958e-08
NR4A1	1.24488e-12	-0.402148	0.03	0.126	5.27106e-08
CAMK1D	1.31008e-12	-0.343887	0.709	0.731	5.54714e-08
TLE1	1.3153e-12	-0.292741	0.524	0.528	5.56926e-08
LYN	1.35368e-12	-0.354554	0.12	0.26	5.73175e-08
COL16A1	1.54608e-12	-0.311483	0.417	0.506	6.54639e-08
CASKIN1	1.6706e-12	-0.312826	0.237	0.316	7.07363e-08
HS3ST5	1.67088e-12	-0.408004	0.171	0.289	7.07484e-08
MTSS1	1.74117e-12	-0.327504	0.171	0.293	7.37246e-08
TTTY14	1.83926e-12	0.294884	0.735	0.574	7.78778e-08
LINC00943	1.91549e-12	-0.272866	0.096	0.174	8.11058e-08
WDR17	1.9563e-12	-0.309753	0.479	0.529	8.28335e-08
FGFR2	2.03743e-12	-0.318398	0.628	0.73	8.62689e-08
RGS9	2.12348e-12	-0.333264	0.442	0.455	8.99125e-08
ATL2	2.47424e-12	-0.285109	0.389	0.444	1.04764e-07
CTSH	2.60716e-12	-0.322228	0.254	0.327	1.10393e-07
MAPK4	2.81332e-12	0.343365	0.803	0.708	1.19121e-07
ZHX2	3.17067e-12	-0.280523	0.754	0.77	1.34252e-07
AP003025.2	3.21864e-12	-0.306303	0.218	0.314	1.36284e-07
XKR6	3.56622e-12	-0.407847	0.372	0.52	1.51001e-07
ABCC9	3.57641e-12	0.325324	0.53	0.361	1.51432e-07
LRRTM4	5.12638e-12	-0.459432	0.408	0.546	2.17061e-07
RHBDL3	5.13398e-12	-0.304133	0.261	0.275	2.17383e-07
SH3RF1	5.43247e-12	-0.361731	0.432	0.491	2.30022e-07
PIP5K1B	5.46266e-12	-0.263151	0.049	0.151	2.313e-07
XAF1	5.47788e-12	0.288558	0.44	0.273	2.31944e-07
WASF3	6.00056e-12	-0.26845	0.635	0.667	2.54076e-07
KREMEN1	6.07306e-12	0.335205	0.656	0.483	2.57146e-07
CSPG5	6.23988e-12	-0.26246	0.214	0.356	2.64209e-07
PHACTR1	8.17064e-12	-0.292385	0.647	0.679	3.45961e-07
DNAH7	8.29323e-12	-0.417775	0.502	0.578	3.51152e-07
CHRDL1	9.9986e-12	-0.380366	0.162	0.252	4.23361e-07
DDX3X	1.03687e-11	-0.279657	0.455	0.437	4.3903e-07
PEAK1	1.06961e-11	0.289273	0.716	0.561	4.52895e-07
TAB2	1.18407e-11	0.313497	0.761	0.626	5.01358e-07
CAMK4	1.34535e-11	-0.352714	0.209	0.339	5.69647e-07
SPRED2	1.36569e-11	-0.298623	0.432	0.486	5.78261e-07
NAMPT	1.43577e-11	0.280983	0.244	0.11	6.07934e-07
GRAMD2B	1.45751e-11	-0.250754	0.577	0.627	6.17141e-07
AZIN1	1.45983e-11	-0.287158	0.412	0.405	6.18121e-07
LHX2	1.49257e-11	-0.286467	0.314	0.383	6.31983e-07
DOCK5	1.53273e-11	0.257998	0.455	0.281	6.48989e-07
IGFBP5	1.63208e-11	0.410182	0.346	0.189	6.91054e-07
MAP2K6	1.71215e-11	-0.279747	0.141	0.272	7.2496e-07
PPP1R3C	2.0174e-11	-0.436875	0.269	0.346	8.54206e-07
PLEKHA6	2.26919e-11	-0.33762	0.331	0.434	9.60818e-07
PPP1R12B	2.27452e-11	0.284444	0.759	0.629	9.63075e-07
SREBF2	2.37265e-11	-0.278266	0.579	0.617	1.00463e-06
ASCC3	2.41259e-11	0.274959	0.56	0.387	1.02154e-06
GRAMD3	2.83039e-11	0.416212	0.25	0.202	1.19845e-06
EZR	3.637e-11	-0.25659	0.59	0.565	1.53998e-06
FAM198B-AS1	3.75451e-11	-0.286135	0.293	0.353	1.58973e-06
PTGDS	3.78911e-11	-0.302427	0.897	0.881	1.60439e-06
LINC02062	3.83367e-11	0.351022	0.479	0.323	1.62325e-06
WWTR1	5.70966e-11	0.270123	0.581	0.408	2.41758e-06
SGCZ	5.76264e-11	-0.506292	0.1	0.19	2.44002e-06
RPS27	6.29263e-11	-0.320191	0.312	0.341	2.66443e-06
HS6ST3	6.70028e-11	0.347836	0.205	0.086	2.83703e-06
MBOAT2	6.7877e-11	-0.281998	0.588	0.604	2.87405e-06
AIFM3	6.93508e-11	-0.277412	0.188	0.264	2.93645e-06
GPR37L1	8.05954e-11	-0.277537	0.357	0.394	3.41257e-06
ROR1	8.14802e-11	-0.351268	0.387	0.487	3.45003e-06
NPL	8.31594e-11	0.25001	0.769	0.62	3.52113e-06
AFF1	9.15529e-11	0.256964	0.78	0.655	3.87653e-06
ZNF608	1.12517e-10	0.257818	0.667	0.499	4.7642e-06
IQCJ-SCHIP1	1.21688e-10	0.313498	0.274	0.136	5.1525e-06
CTNNA3	1.47547e-10	0.56873	0.276	0.141	6.24742e-06
TPCN1	1.55009e-10	-0.287215	0.609	0.635	6.56339e-06
TGFB2	1.56968e-10	0.276509	0.624	0.454	6.64635e-06
PLCG1	1.57372e-10	-0.28709	0.406	0.436	6.66346e-06
SLC13A5	1.75008e-10	-0.251916	0.075	0.162	7.4102e-06
ANO4	1.89572e-10	-0.501989	0.081	0.161	8.02685e-06
SNTA1	1.89929e-10	-0.265491	0.506	0.559	8.04198e-06
FGD4	1.9235e-10	-0.259359	0.658	0.691	8.14448e-06
FLRT2	1.9652e-10	-0.298235	0.348	0.364	8.32104e-06
EPHA6	1.97443e-10	-0.327058	0.316	0.347	8.36013e-06
ANO5	2.13184e-10	0.358829	0.528	0.368	9.02664e-06
CHST11	2.41993e-10	-0.337733	0.485	0.54	1.02465e-05
DGKB	2.53807e-10	-0.298953	0.466	0.5	1.07467e-05
ARHGEF9	2.82535e-10	-0.264344	0.346	0.39	1.19631e-05
DIAPH3	3.16557e-10	-0.252957	0.109	0.213	1.34037e-05
EFR3B	3.39011e-10	-0.285024	0.645	0.674	1.43544e-05
ACADVL	3.61354e-10	-0.27145	0.417	0.435	1.53004e-05
SUPT3H	3.67283e-10	0.255072	0.66	0.492	1.55515e-05
INSIG1	4.33706e-10	-0.322817	0.203	0.248	1.8364e-05
RAPGEF3	4.69005e-10	-0.338667	0.457	0.481	1.98586e-05
BMP2K	5.53646e-10	-0.312684	0.739	0.773	2.34425e-05
COL4A1	5.77122e-10	0.25541	0.124	0.039	2.44365e-05
ABCD3	5.79085e-10	1.5444	0.808	0.5	2.45196e-05
AC025159.1	5.90249e-10	0.321819	0.365	0.218	2.49923e-05
SHISA6	5.91781e-10	-0.398467	0.346	0.449	2.50572e-05
AC073050.1	6.92473e-10	-0.385992	0.53	0.605	2.93207e-05
DAB1	8.77231e-10	-0.341317	0.286	0.383	3.71437e-05
UPP2	9.0848e-10	0.255058	0.511	0.346	3.84669e-05
STXBP6	1.04253e-09	-0.386705	0.237	0.358	4.4143e-05
PDE9A	1.04894e-09	-0.292135	0.303	0.367	4.44143e-05
CPEB3	1.19881e-09	-0.290653	0.615	0.661	5.07599e-05
DOCK10	1.28285e-09	0.292201	0.216	0.099	5.43184e-05
TFRC	1.3005e-09	-0.412279	0.254	0.25	5.50656e-05
PDZRN3	1.52613e-09	-0.280045	0.684	0.763	6.46195e-05
THSD1	1.66189e-09	-0.286492	0.165	0.264	7.03676e-05
FAT3	1.9025e-09	-0.277517	0.735	0.784	8.05556e-05
RGS7	1.94132e-09	-0.303676	0.543	0.666	8.21994e-05
DSCAML1	1.96583e-09	-0.409356	0.186	0.243	8.32372e-05
EHBP1	1.97121e-09	0.271403	0.806	0.71	8.3465e-05
AL109809.5	2.18082e-09	-0.280634	0.447	0.47	9.23401e-05
LINC01182	2.23612e-09	-0.306469	0.152	0.255	9.4682e-05
AL078604.4	2.23644e-09	0.275193	0.22	0.104	9.46953e-05
GRID2	2.23681e-09	-0.597761	0.318	0.355	9.47112e-05
PLOD2	2.71894e-09	0.29907	0.588	0.436	0.000115125
CYCS	3.08131e-09	-0.286989	0.124	0.171	0.000130469
RASGRF1	3.24821e-09	-0.265625	0.079	0.185	0.000137536
AC002429.2	3.26989e-09	-0.357416	0.56	0.613	0.000138454
LINC00271	3.3073e-09	0.273061	0.464	0.311	0.000140038
PIP4K2A	4.13441e-09	0.305653	0.718	0.581	0.000175059
AL138828.1	4.54467e-09	-0.275928	0.156	0.222	0.00019243
BRINP1	4.60239e-09	-0.289229	0.615	0.649	0.000194875
PID1	4.67587e-09	-0.309793	0.081	0.171	0.000197986
GFOD1	4.97976e-09	-0.261657	0.222	0.328	0.000210853
SLC30A10	5.22792e-09	-0.276701	0.179	0.29	0.00022136
AC091826.2	5.66029e-09	-0.273348	0.468	0.458	0.000239668
ZBTB7C	6.77592e-09	0.251322	0.564	0.409	0.000286906
MSMO1	7.38098e-09	-0.315194	0.303	0.336	0.000312526
SHROOM2	8.067e-09	-0.254432	0.143	0.23	0.000341573
AC106845.1	9.07542e-09	-0.282681	0.244	0.327	0.000384272
TPT1	1.12885e-08	0.25179	0.344	0.207	0.000477979
TMEM132C	1.37981e-08	-0.397675	0.214	0.276	0.000584238
AC093879.1	1.38158e-08	-0.257398	0.261	0.288	0.000584989
OLFM1	1.47295e-08	-0.343322	0.139	0.203	0.000623676
POT1-AS1	1.53201e-08	-0.336029	0.316	0.37	0.000648686
CYP4F12	1.59662e-08	0.2789	0.145	0.059	0.000676042
NKAIN2	1.66129e-08	0.30959	0.532	0.378	0.000703423
ATP8A1	1.72135e-08	-0.290015	0.485	0.582	0.000728852
SLC44A1	1.81324e-08	0.334778	0.613	0.483	0.000767761
METTL7A	1.86249e-08	0.265292	0.47	0.321	0.000788616
ENTPD1	1.94425e-08	-0.254238	0.312	0.383	0.000823233
GRIN2C	2.01398e-08	-0.256143	0.427	0.436	0.00085276
KCNN2	2.04425e-08	-0.324289	0.361	0.365	0.000865578
TERF2IP	2.1048e-08	0.282581	0.496	0.347	0.000891216
ARHGEF26-AS1	2.11196e-08	-0.253612	0.376	0.408	0.000894245
AC074391.1	2.30861e-08	-0.329606	0.092	0.151	0.000977512
LMNTD1	2.41043e-08	0.34369	0.368	0.24	0.00102063
DMD	2.70848e-08	-0.254971	0.551	0.6	0.00114682
RNF182	2.90523e-08	-0.278356	0.306	0.415	0.00123013
CACNA1A	3.11632e-08	-0.332161	0.135	0.15	0.00131951
MICALL2	3.91808e-08	-0.259439	0.464	0.448	0.00165899
RP11-96H19.1	4.04749e-08	0.340247	0.167	0.078	0.00171379
CABLES1	5.29373e-08	-0.474887	0.299	0.421	0.00224147
PLP1	5.85264e-08	0.494569	0.363	0.239	0.00247812
ID1	6.20734e-08	-0.261834	0.152	0.223	0.00262831
AC245060.5	8.39289e-08	0.520065	0.246	0.133	0.00355372
KLKB1	9.00983e-08	-0.26776	0.248	0.321	0.00381494
AC092924.2	9.42764e-08	0.318442	0.397	0.299	0.00399185
PTPRJ	9.68989e-08	-0.260177	0.406	0.481	0.00410289
TET3	1.16686e-07	-0.257591	0.271	0.282	0.0049407
RP11-665G4.1	1.26208e-07	0.27896	0.132	0.067	0.00534388
VWCE	1.38907e-07	-0.254075	0.226	0.307	0.0058816
AC092691.1	1.47785e-07	-0.274925	0.654	0.717	0.00625752
AQP4-AS1	1.76663e-07	0.35882	0.731	0.647	0.00748025
ENPP2	1.80277e-07	0.270171	0.124	0.051	0.00763327
PER3	1.87188e-07	-0.258385	0.6	0.635	0.0079259
LINC-PINT	2.69698e-07	0.365483	0.506	0.376	0.0114195
SYNDIG1	3.21513e-07	-0.276801	0.1	0.186	0.0136135
AC079352.1	3.29924e-07	-0.36426	0.173	0.264	0.0139696
AF279873.3	3.55059e-07	-0.367149	0.154	0.201	0.0150339
ETV5	3.65468e-07	-0.264824	0.105	0.162	0.0154747
ST18	4.31882e-07	0.553125	0.111	0.048	0.0182867
LINC00499	5.80056e-07	0.371239	0.594	0.522	0.0245607
EYA1	6.02868e-07	-0.280902	0.374	0.469	0.0255266
ROBO2	8.33725e-07	0.434685	0.374	0.251	0.0353016

## Sheet: Endo
GeneId	p_val	avg_logFC	pct.1	pct.2	p_val_adj
ABCD3	5.79085e-10	1.5444	0.808	0.5	2.45196e-05			Up	20
AC008825.1	4.02477e-09	0.688559	0.346	0	0.000170417			Down	0
AC019197.1	1.26862e-08	1.44701	0.808	0.203	0.000537159			Total	20
AC069277.1	3.29709e-07	1.28437	0.269	0	0.0139606
AC097515.1	4.02477e-09	0.563942	0.346	0	0.000170417
ACSL5	3.29726e-07	0.902213	0.808	0.391	0.0139613
AKAP12	6.08866e-08	1.32998	0.846	0.428	0.00257806
ANKRD37	3.60715e-07	1.484	0.731	0.196	0.0152734
CCDC3	6.68612e-07	1.36075	0.654	0.145	0.0283104
CCNY	1.14606e-08	0.738528	0.885	0.935	0.000485267
GALNT18	5.59613e-08	0.901241	0.923	0.877	0.00236951
GPRC5A	5.8428e-07	0.818974	0.423	0.029	0.0247396
HIF1A-AS3	1.42136e-12	2.16718	0.808	0.377	6.0183e-08
LINC02109	3.65931e-07	1.53744	0.346	0.014	0.0154943
PFKP	9.2209e-08	0.549467	0.538	0.058	0.00390431
PLCG2	6.19837e-11	1.07536	0.923	0.63	2.62451e-06
PLOD2	9.6039e-07	1.40786	0.692	0.275	0.0406648
PRKY	4.15755e-08	1.19044	0.885	0.355	0.00176039
SLCO4A1	3.5754e-07	0.861941	0.885	0.326	0.015139
TNS1	9.66707e-08	1.00222	0.923	0.594	0.00409323

## Sheet: InhPVALBI
GeneId	p_val	avg_logFC	pct.1	pct.2	p_val_adj
ABCA10	2.24121e-15	0.280377	0.871	0.75	9.48975e-11			Up	144
AC002429.2	2.08536e-09	-0.34547	0.268	0.424	8.82983e-05			Down	136
AC006115.2	8.96385e-23	-0.314701	0.388	0.68	3.79547e-18			Total	280
AC007388.1	6.29545e-58	0.50537	0.41	0.038	2.66562e-53
AC007389.1	1.24205e-33	-0.434757	0.2	0.547	5.2591e-29
AC008056.1	8.6966e-12	-0.270866	0.384	0.515	3.68231e-07
AC010127.1	6.30323e-51	0.72655	0.399	0.049	2.66891e-46
AC011346.1	7.79616e-20	-0.299209	0.314	0.592	3.30105e-15
AC012404.1	3.41821e-14	-0.281954	0.3	0.509	1.44734e-09
AC015923.1	1.68501e-13	-0.274655	0.331	0.547	7.13465e-09
AC016042.1	1.2806e-19	-0.305368	0.279	0.55	5.42233e-15
AC016831.7	4.68027e-29	0.467925	0.866	0.814	1.98172e-24
AC022639.1	1.6257e-41	0.442062	0.307	0.029	6.88355e-37
AC027018.1	1.60668e-22	-0.332037	0.346	0.556	6.80299e-18
AC068587.4	6.38055e-37	-0.479992	0.307	0.618	2.70165e-32
AC069228.1	3.14026e-26	-0.427379	0.357	0.608	1.32965e-21
AC073050.1	1.14797e-17	0.307032	0.917	0.782	4.86072e-13
AC079921.1	4.81379e-21	-0.312143	0.327	0.593	2.03826e-16
AC090517.4	9.46977e-44	0.320739	0.307	0.023	4.00969e-39
AC090568.2	8.72943e-49	0.602009	0.379	0.043	3.69622e-44
AC090578.1	3.48838e-15	-0.291242	0.443	0.678	1.47705e-10
AC090579.1	7.70824e-24	-0.488698	0.577	0.696	3.26382e-19
AC090709.1	2.7405e-14	-0.325419	0.41	0.589	1.16038e-09
AC092378.1	8.4786e-25	0.343481	0.274	0.058	3.59001e-20
AC093610.1	5.29743e-24	-0.30371	0.224	0.508	2.24304e-19
AC093879.1	1.09936e-15	-0.306697	0.311	0.534	4.65492e-11
AC097103.2	1.35897e-53	0.306855	0.364	0.038	5.75414e-49
AC104827.1	5.17385e-18	-0.291729	0.34	0.569	2.19071e-13
AC119673.2	4.05781e-18	-0.321124	0.399	0.479	1.71816e-13
AC124312.1	1.19119e-41	0.916457	0.441	0.092	5.04372e-37
AC139720.1	3.61335e-14	-0.253629	0.318	0.508	1.52997e-09
ADAMTS19	1.64532e-07	-0.261631	0.232	0.385	0.00696662
ADAMTS9-AS2	6.33004e-53	0.651559	0.893	0.795	2.68027e-48
ADCY8	2.3709e-31	0.436083	0.914	0.781	1.00388e-26
ADGRV1	4.58074e-07	-0.827452	0.259	0.261	0.0193958
AFF2	2.71871e-16	0.294605	0.811	0.659	1.15116e-11
AFF3	2.61117e-16	0.255858	0.95	0.835	1.10562e-11
AGBL4	2.53896e-46	0.429498	0.989	0.921	1.07505e-41
AL008633.1	1.39112e-17	-0.379922	0.397	0.658	5.89029e-13
AL078639.1	1.47847e-58	0.467639	0.379	0.026	6.26013e-54
AL136114.1	8.41048e-38	-0.571518	0.061	0.374	3.56117e-33
AL357873.1	3.13717e-25	-0.336301	0.314	0.629	1.32834e-20
AL391807.1	3.12798e-22	-0.297748	0.704	0.737	1.32445e-17
ANKFN1	1.1657e-18	0.312256	0.577	0.336	4.93583e-14
ANKRD55	9.36076e-29	-0.373872	0.178	0.488	3.96353e-24
AP000943.3	2.11376e-49	0.418926	0.373	0.045	8.95009e-45
AP001825.1	2.0973e-19	-0.328241	0.436	0.626	8.88037e-15
AP003086.1	3.70962e-23	-0.287703	0.276	0.532	1.57073e-18
APOE	6.05945e-10	-0.529418	0.059	0.182	2.56569e-05
ARHGAP24	1.19667e-08	-0.530203	0.075	0.162	0.000506693
ARL17B	9.36921e-45	-0.440547	0.261	0.618	3.96711e-40
ASB3	7.52651e-13	-0.251089	0.614	0.759	3.18688e-08
ASIC2	9.55435e-29	0.487039	0.969	0.879	4.0455e-24
ASTN2	7.67361e-25	0.302124	0.985	0.939	3.24916e-20
ATP1A2	7.39498e-07	-0.339033	0.035	0.107	0.0313118
ATP2B2	2.9199e-20	0.278503	0.952	0.869	1.23634e-15
ATP8A2	5.68581e-44	0.359429	0.978	0.872	2.40748e-39
BCL2	4.2712e-13	-0.397576	0.447	0.629	1.80851e-08
BEX3	1.91217e-13	-0.264051	0.469	0.646	8.09652e-09
C1orf61	5.79036e-20	-0.530654	0.349	0.59	2.45175e-15
C9orf3	3.06598e-36	0.357985	0.447	0.13	1.2982e-31
CACNA1B	2.18503e-19	0.263729	0.967	0.87	9.25188e-15
CACNA1C	9.12542e-26	0.344593	0.969	0.885	3.86388e-21
CACNA2D3	4.68581e-12	0.418281	0.465	0.289	1.98406e-07
CAMTA1	3.68699e-31	0.281284	0.987	0.905	1.56115e-26
CCDC92	1.53209e-28	0.294507	0.871	0.726	6.48719e-24
CDH18	4.67465e-08	0.277042	0.89	0.805	0.00197934
CDK14	4.25733e-30	0.340001	0.939	0.838	1.80264e-25
CERS6	2.13992e-21	0.285786	0.947	0.851	9.06084e-17
CHRM2	8.50011e-23	0.562592	0.463	0.198	3.59912e-18
CIRBP	1.79141e-19	-0.29958	0.542	0.734	7.58519e-15
CKB	2.9498e-12	-0.263357	0.553	0.72	1.249e-07
CLEC16A	1.08537e-16	0.258384	0.93	0.834	4.59569e-12
CLMP	9.51872e-18	0.318156	0.618	0.404	4.03042e-13
CLU	1.48316e-08	-0.554809	0.667	0.746	0.000627998
CNKSR2	1.9356e-18	0.29267	0.8	0.657	8.1957e-14
CNTN3	1.58537e-31	0.543133	0.636	0.397	6.71277e-27
CNTN4	1.94566e-20	0.383413	0.939	0.873	8.23833e-16
CNTN5	8.33149e-09	0.328816	0.901	0.909	0.000352772
CNTNAP5	4.2497e-11	0.340903	0.928	0.892	1.79941e-06
CPNE8	5.32942e-26	0.387606	0.45	0.219	2.25658e-21
CRLF3	5.25096e-21	-0.45277	0.636	0.769	2.22336e-16
CSMD2	3.88779e-29	0.394963	0.893	0.762	1.64617e-24
CSMD3	4.55743e-20	0.381656	0.965	0.909	1.92971e-15
CST3	1.29327e-11	-0.473234	0.107	0.264	5.47596e-07
CTNNA3	1.88028e-13	-0.296277	0.638	0.784	7.96149e-09
CUX2	1.36619e-07	-0.269373	0.491	0.645	0.00578473
DACH1	6.40357e-12	0.296984	0.232	0.104	2.7114e-07
DGKG	3.23813e-08	-0.338593	0.443	0.602	0.00137109
DIAPH2	7.05763e-10	-0.320386	0.388	0.558	2.98834e-05
DIPK2A	2.77507e-17	-0.270256	0.279	0.499	1.17502e-12
DISC1	8.371e-11	-0.254129	0.125	0.291	3.54445e-06
DLGAP1-AS4	1.11007e-19	-0.35689	0.412	0.644	4.70025e-15
DLGAP1-AS5	1.47402e-24	-0.391734	0.377	0.654	6.24131e-20
DLGAP2	3.38706e-26	0.330475	0.991	0.896	1.43415e-21
DLX6-AS1	1.81481e-16	-0.337905	0.686	0.772	7.68428e-12
DOCK4	7.41297e-09	-0.496098	0.836	0.893	0.00031388
DOPEY1	9.63011e-37	0.376379	0.439	0.108	4.07758e-32
DPP10-AS3	5.69356e-33	-0.555954	0.461	0.602	2.41077e-28
EFNA5	3.88132e-15	0.315556	0.864	0.737	1.64343e-10
EHBP1	8.77367e-22	0.27143	0.958	0.841	3.71495e-17
ELL2	9.36384e-09	-0.280353	0.654	0.768	0.000396484
EPHA6	7.0006e-07	0.288715	0.91	0.861	0.0296419
EPHA7	4.29948e-17	0.2917	0.864	0.71	1.82048e-12
ETS1	2.23254e-18	-0.265521	0.331	0.576	9.45301e-14
ETV5	4.13496e-74	-0.496492	0.061	0.553	1.75082e-69
EYS	1.53374e-09	-0.30982	0.59	0.73	6.49418e-05
FAM106A	1.67162e-27	-0.304009	0.265	0.567	7.07796e-23
FAM110B	3.54918e-14	-0.281584	0.746	0.827	1.50279e-09
FAM13C	2.74819e-13	0.250069	0.746	0.638	1.16364e-08
FAM153C	4.40531e-30	0.258236	0.346	0.076	1.8653e-25
FAM19A2	5.90634e-32	1.11085	0.469	0.175	2.50086e-27
FAM19A4	5.26447e-27	0.356987	0.325	0.074	2.22908e-22
FAM208B	8.93033e-36	0.2753	0.436	0.118	3.78128e-31
FAM69A	1.09263e-36	0.375755	0.443	0.113	4.62643e-32
FAR2	7.7917e-15	0.252684	0.919	0.848	3.29916e-10
FGF14	9.41197e-19	0.25323	0.982	0.96	3.98522e-14
FRMPD4	5.46128e-20	0.361985	0.945	0.844	2.31242e-15
FRY	1.42712e-21	0.300143	0.89	0.772	6.04273e-17
GABRG3	3.99209e-31	0.446186	0.965	0.887	1.69033e-26
GABRG3-AS1	3.40831e-19	-0.292475	0.357	0.631	1.44315e-14
GALNT13	1.05042e-16	0.367789	0.825	0.672	4.44768e-12
GALNT18	9.37986e-13	0.253871	0.912	0.815	3.97162e-08
GALNTL6	7.85744e-20	0.779923	0.675	0.534	3.327e-15
GNAL	6.05404e-19	0.337652	0.888	0.759	2.5634e-14
GNG12-AS1	6.929e-27	-0.488243	0.287	0.554	2.93388e-22
GOLGA8B	1.88814e-49	-0.436728	0.796	0.838	7.99475e-45
GOLIM4	2.86274e-10	-0.28499	0.728	0.758	1.21214e-05
GPC6	6.4664e-16	0.557331	0.746	0.619	2.738e-11
GPM6B	6.56748e-08	-0.285672	0.814	0.82	0.0027808
GRIK2	5.05803e-10	0.32991	0.967	0.938	2.14167e-05
GRIN2A	3.21219e-09	0.350979	0.901	0.797	0.000136011
GRM3	6.31428e-07	-0.535306	0.285	0.407	0.0267359
GULP1	4.53516e-09	0.349102	0.154	0.055	0.000192028
HECW1	7.2057e-22	0.359665	0.943	0.846	3.05104e-17
HMGCLL1	5.36404e-21	0.287206	0.721	0.522	2.27124e-16
HNRNPH1	2.53596e-10	-0.256005	0.675	0.747	1.07378e-05
IGF1	9.29669e-09	-0.301054	0.572	0.684	0.00039364
IGSF21	3.36957e-19	0.276711	0.575	0.401	1.42674e-14
INPP4A	2.35466e-21	0.287939	0.917	0.798	9.97009e-17
INPP4B	1.97497e-16	0.257232	0.969	0.848	8.36242e-12
IPO9-AS1	4.90963e-14	-0.258363	0.366	0.571	2.07884e-09
IQGAP2	5.05414e-21	-0.348246	0.167	0.41	2.14002e-16
ISPD	4.7426e-38	0.39834	0.382	0.071	2.00811e-33
ITPR1	5.35513e-27	0.405789	0.838	0.716	2.26747e-22
JPX	3.01747e-13	-0.30447	0.759	0.834	1.27766e-08
KANSL1	7.959e-42	-0.389691	0.888	0.859	3.37e-37
KAZN-AS1	1.39809e-31	-0.410015	0.375	0.652	5.91979e-27
KCNAB1	3.62422e-32	0.840882	0.757	0.602	1.53457e-27
KCNIP1	3.96051e-10	-0.501647	0.224	0.369	1.67696e-05
KCNMB2-AS1	3.38874e-36	-0.638936	0.702	0.838	1.43486e-31
KCNQ5	1.31165e-23	0.476312	0.912	0.828	5.5538e-19
KIF16B	5.64599e-18	0.280669	0.844	0.709	2.39062e-13
KITLG	1.82159e-18	0.286563	0.469	0.26	7.71298e-14
KLF3-AS1	2.26723e-24	-0.330343	0.329	0.639	9.59989e-20
KLHL29	7.10719e-11	0.280364	0.785	0.706	3.00932e-06
LDB2	1.68913e-18	0.460263	0.827	0.648	7.1521e-14
LINC-PINT	4.65643e-23	-0.266058	0.32	0.616	1.97162e-18
LINC00513	7.07575e-15	-0.306729	0.55	0.69	2.99601e-10
LINC01278	2.41381e-19	-0.289138	0.463	0.732	1.02205e-14
LINC02210-CRHR1	1.25244e-51	0.336325	0.377	0.036	5.30307e-47
LINC02231	8.22006e-15	-0.253431	0.294	0.468	3.48054e-10
LRFN5	1.02993e-22	0.332478	0.965	0.867	4.36093e-18
LRP8	2.855e-21	-0.276027	0.737	0.807	1.20886e-16
LUC7L2	3.33677e-25	-0.33779	0.634	0.772	1.41286e-20
MAK	3.60864e-17	-0.31873	0.465	0.625	1.52797e-12
MALAT1	7.67595e-42	-0.42625	1	1	3.25015e-37
MAML2	1.40249e-07	-0.715083	0.096	0.167	0.00593843
MAP1LC3A	6.36269e-43	-0.37486	0.307	0.658	2.69409e-38
MAP7	1.46224e-17	0.269471	0.945	0.851	6.19142e-13
MAST4	1.32501e-20	-0.338621	0.928	0.912	5.61034e-16
MEPE	2.57029e-21	0.780823	0.346	0.137	1.08831e-16
MFSD4B	2.06897e-18	-0.260522	0.384	0.625	8.76045e-14
MIR100HG	1.28363e-25	-0.284088	0.436	0.749	5.43516e-21
MIR181A1HG	4.42403e-07	-0.253603	0.829	0.85	0.0187322
MRPL41	1.096e-15	-0.262454	0.401	0.605	4.6407e-11
MTERF1	4.93102e-15	0.268529	0.715	0.55	2.08789e-10
MUC20-OT1	4.02454e-59	0.369466	0.419	0.048	1.70407e-54
MYO16	6.07135e-17	0.264486	0.956	0.818	2.57073e-12
MYT1L	1.2157e-30	0.314348	0.987	0.887	5.1475e-26
NBEA	1.61257e-27	0.276757	0.985	0.921	6.82795e-23
NCALD	3.42097e-14	0.298323	0.925	0.821	1.44851e-09
NEAT1	1.70224e-08	0.45019	0.774	0.67	0.000720762
NEK7	5.39661e-09	-0.259358	0.408	0.564	0.000228503
NKAIN2	7.12693e-09	0.513672	0.732	0.592	0.000301768
NKAIN3	2.87835e-10	-0.928199	0.123	0.222	1.21875e-05
NLGN1	1.00016e-16	-0.301834	0.941	0.965	4.23489e-12
NRSN1	1.1416e-15	0.285907	0.8	0.664	4.83376e-11
PAM	6.97469e-22	0.280021	0.969	0.896	2.95322e-17
PCDH11X	3.31525e-10	0.3715	0.586	0.401	1.40374e-05
PCDH7	7.36398e-23	0.545905	0.884	0.739	3.11806e-18
PCSK2	1.0883e-13	0.256269	0.632	0.449	4.60806e-09
PDE10A	1.38595e-22	-0.397141	0.862	0.844	5.86841e-18
PDE5A	3.26087e-19	-0.340336	0.526	0.716	1.38072e-14
PEX5L	4.61676e-12	0.266442	0.831	0.743	1.95483e-07
PITPNC1	4.19262e-17	-0.378715	0.89	0.893	1.77524e-12
PKNOX2	2.21428e-14	0.304299	0.899	0.824	9.37569e-10
PKP4	1.35126e-19	0.310019	0.93	0.831	5.72152e-15
PLCB1	2.21979e-24	0.273175	0.987	0.932	9.39903e-20
PLCE1	6.75385e-17	0.37748	0.706	0.596	2.85971e-12
PLCG2	1.89583e-72	0.500772	0.463	0.508	8.02732e-68
PLCL1	6.43868e-09	0.251058	0.908	0.804	0.000272626
PLCXD3	3.2938e-16	0.312298	0.822	0.629	1.39466e-11
PLP1	2.64351e-11	0.387338	0.386	0.214	1.11931e-06
POLR2J3	6.49962e-35	-0.34407	0.39	0.72	2.75207e-30
PRELID2	1.84713e-14	0.351729	0.432	0.251	7.82114e-10
PREX2	3.12349e-08	-0.67773	0.114	0.215	0.00132255
PTN	2.67537e-07	-0.406536	0.279	0.205	0.0113281
PTPRN2	3.59479e-23	0.26349	0.985	0.898	1.52211e-18
PTPRO	1.81163e-10	-0.292531	0.537	0.713	7.67079e-06
PTPRS	3.22935e-27	-0.289966	0.886	0.851	1.36737e-22
PWAR6	6.70943e-38	0.398611	0.441	0.111	2.84091e-33
PWWP3A	5.68368e-22	-0.259757	0.399	0.688	2.40658e-17
RAB28	1.40196e-15	0.251723	0.895	0.771	5.9362e-11
RALGPS1	1.01717e-15	0.258751	0.934	0.833	4.30689e-11
RAPGEF4	2.5213e-28	0.310962	0.974	0.864	1.06757e-23
RASGRF2	5.93931e-41	-0.349596	0.954	0.915	2.51482e-36
RERG	9.63468e-08	-0.288911	0.057	0.159	0.00407952
RFX4	1.79735e-11	-0.290262	0.193	0.359	7.61034e-07
RIMS1	4.07918e-17	0.279182	0.958	0.854	1.72721e-12
RIN2	1.07375e-23	-0.459662	0.189	0.455	4.54647e-19
ROBO2	1.5176e-13	-0.321774	0.765	0.887	6.42584e-09
RPL13	1.58784e-09	-0.263254	0.404	0.564	6.72323e-05
RPL32	1.3319e-10	-0.259351	0.34	0.514	5.63953e-06
RPS28	1.46854e-16	-0.267016	0.34	0.56	6.2181e-12
RPTOR	7.94889e-15	0.255826	0.893	0.772	3.36572e-10
RSPO2	1.37927e-11	0.305815	0.844	0.736	5.84009e-07
RUNX2	2.74598e-16	0.330728	0.899	0.828	1.1627e-11
RYR2	5.50933e-35	0.446497	0.98	0.885	2.33276e-30
RYR3	2.4404e-08	-0.436343	0.129	0.244	0.00103331
SCG3	2.85652e-11	-0.319197	0.601	0.73	1.20951e-06
SEPT11	1.77266e-38	0.279059	0.441	0.117	7.50579e-34
SEPTIN11	2.34612e-20	-0.298657	0.45	0.722	9.93394e-16
SEPTIN7	2.17853e-27	-0.423548	0.45	0.734	9.22431e-23
SGO1-AS1	5.65193e-14	-0.250322	0.298	0.53	2.39314e-09
SHC3	2.79337e-29	-0.4582	0.656	0.83	1.18277e-24
SLC1A2	7.85873e-24	-1.56973	0.412	0.652	3.32755e-19
SLC1A3	2.06487e-13	-0.970502	0.083	0.206	8.74309e-09
SLC24A2	7.76085e-55	0.474027	0.987	0.899	3.2861e-50
SLC24A3	8.67619e-10	-0.419112	0.533	0.633	3.67367e-05
SLC2A13	1.99076e-16	0.298999	0.921	0.817	8.42929e-12
SLC35F4	2.41279e-09	0.267669	0.752	0.61	0.000102163
SLIT2	1.36528e-33	0.405367	0.985	0.889	5.78089e-29
SNAP25-AS1	4.81901e-15	-0.310269	0.64	0.745	2.04047e-10
SNAP91	1.13961e-24	0.331534	0.943	0.857	4.82536e-20
SORCS1	7.94406e-10	-0.499304	0.316	0.463	3.36367e-05
SOX2-OT	1.68246e-25	-0.574152	0.412	0.706	7.12386e-21
SOX5	1.71945e-21	-0.344606	0.967	0.961	7.2805e-17
SPAG16	2.23464e-14	0.280965	0.93	0.838	9.46191e-10
SPRED1	9.95126e-26	-0.4293	0.537	0.76	4.21356e-21
SPRED2	1.30798e-43	-0.514935	0.456	0.771	5.53823e-39
SPRY4-AS1	2.84343e-36	-0.582628	0.353	0.677	1.20397e-31
SRSF5	1.10603e-20	-0.27157	0.783	0.815	4.68317e-16
ST18	6.43519e-07	0.321783	0.105	0.038	0.0272479
ST7	1.17949e-16	0.27184	0.873	0.797	4.99418e-12
STARD9	1.83053e-22	0.315705	0.743	0.532	7.75084e-18
STXBP5	2.69212e-27	0.327319	0.967	0.861	1.1399e-22
STXBP5L	1.74461e-26	0.357832	0.974	0.893	7.38701e-22
SULF1	9.65644e-09	0.332587	0.689	0.593	0.000408873
SYN2	2.11728e-16	0.255758	0.976	0.882	8.965e-12
SYN3	2.02529e-30	0.493662	0.846	0.737	8.57547e-26
SYNE1	2.15225e-28	0.302389	0.985	0.905	9.11306e-24
TAFA4	4.46285e-23	-0.271262	0.283	0.582	1.88966e-18
TAFA5	1.46631e-21	-0.261633	0.425	0.714	6.20867e-17
TENM2	3.13094e-19	0.306931	0.991	0.926	1.3257e-14
TMTC2	6.68546e-10	0.36398	0.43	0.266	2.83076e-05
TRMT11	7.92067e-23	-0.267312	0.871	0.843	3.35377e-18
TRPC4	1.69917e-18	0.284094	0.925	0.817	7.19461e-14
TRPM3	4.38109e-12	0.675248	0.575	0.404	1.85504e-07
TSPAN7	5.43157e-13	-0.261092	0.691	0.795	2.29984e-08
UBE3A	1.33857e-27	-0.396814	0.829	0.838	5.66777e-23
UPF3A	5.08844e-13	-0.284053	0.82	0.812	2.15455e-08
VSTM2A	6.76512e-19	0.287055	0.827	0.681	2.86449e-14
VWC2L	7.66404e-11	0.280355	0.643	0.447	3.24511e-06
WLS	1.39034e-12	-0.390645	0.682	0.766	5.88697e-08
WSB1	5.14435e-63	-0.522904	0.836	0.863	2.17822e-58
ZFPM2	7.73844e-34	0.635449	0.8	0.544	3.27661e-29
ZMYND8	1.58125e-18	0.250483	0.901	0.821	6.69531e-14
ZNF385B	1.84067e-14	0.316329	0.897	0.785	7.79375e-10
ZPBP	2.44936e-25	-0.294205	0.34	0.579	1.03711e-20

## Sheet: InhPVALBII
GeneId	p_val	avg_logFC	pct.1	pct.2	p_val_adj
AC005753.2	1.32756e-07	-0.390272	0.227	0.585	0.00562115			Up	64
AC007368.1	1.46595e-11	-0.629447	0.216	0.68	6.20711e-07			Down	109
AC007388.1	4.59134e-10	0.581574	0.33	0.027	1.94407e-05			Total	173
AC007389.1	7.00606e-12	-0.583331	0.068	0.476	2.96651e-07
AC009690.1	1.07752e-08	0.340107	0.295	0.027	0.000456242
AC009899.1	3.47435e-07	-0.370838	0.261	0.619	0.0147111
AC010127.1	3.78597e-13	1.11943	0.42	0.034	1.60305e-08
AC012404.1	4.17147e-07	-0.354341	0.5	0.83	0.0176629
AC016831.7	2.6679e-12	0.916119	0.773	0.619	1.12964e-07
AC022639.1	4.55253e-08	0.684378	0.239	0.014	0.00192763
AC046134.2	4.29081e-12	-0.383631	0.352	0.816	1.81682e-07
AC046195.2	4.98143e-07	-0.602059	0.455	0.735	0.0210924
AC068587.4	2.20216e-11	-0.540095	0.318	0.769	9.32439e-07
AC079781.5	1.86736e-09	-0.268035	0.33	0.735	7.90677e-05
AC079921.1	1.07978e-06	-0.399714	0.307	0.646	0.0457199
AC084198.2	9.34346e-07	-0.308027	0.239	0.578	0.0395621
AC090517.4	1.3365e-07	0.311454	0.239	0.02	0.00565902
AC090517.5	3.33238e-08	-0.304473	0.182	0.544	0.001411
AC092745.5	6.21529e-07	-0.272329	0.273	0.626	0.0263168
AC093610.1	9.23665e-11	-0.459862	0.341	0.769	3.91098e-06
AC097103.2	3.24226e-09	0.555567	0.33	0.034	0.000137284
AC097376.2	4.10302e-07	0.491208	0.273	0.034	0.017373
AC098850.3	7.10245e-07	0.342969	0.227	0.02	0.0300732
AC104151.1	1.80889e-07	0.382576	0.239	0.02	0.0076592
AC116366.3	2.66659e-08	0.466538	0.261	0.02	0.00112909
AC124312.1	2.39237e-16	1.4974	0.477	0.034	1.01298e-11
AC124319.2	3.17302e-07	0.320834	0.261	0.027	0.0134352
AF241726.2	8.81142e-09	0.54479	0.318	0.034	0.000373093
AL078639.1	1.73364e-17	1.1003	0.455	0.027	7.34056e-13
AL096803.2	5.86163e-09	-0.352501	0.307	0.714	0.000248193
AL391807.1	1.05511e-08	-0.467472	0.75	0.884	0.000446754
AL596087.2	8.81975e-12	-0.525525	0.341	0.803	3.73446e-07
AL596220.1	4.79063e-07	0.255035	0.273	0.034	0.0202845
ALG1L9P	1.18136e-07	-0.281901	0.148	0.483	0.00500209
ANK2	3.11234e-07	0.388663	0.932	0.946	0.0131783
ANKHD1	1.74786e-07	-0.376289	0.409	0.735	0.00740078
AOPEP	1.3205e-11	-0.399082	0.364	0.816	5.59125e-07
AP000943.2	1.6516e-07	-0.275309	0.273	0.639	0.00699318
AP000943.3	2.9563e-07	0.486216	0.295	0.041	0.0125176
AP003464.1	1.38974e-07	-0.34891	0.341	0.707	0.00588445
ARGLU1	4.75675e-09	-0.444274	0.727	0.952	0.00020141
ARL17B	1.59958e-10	-0.478762	0.159	0.544	6.77296e-06
ASB3	1.43054e-07	-0.385744	0.523	0.85	0.00605717
ASTN2	8.62283e-08	0.321884	0.989	0.966	0.00365108
ATP1B3	1.09518e-06	-0.376552	0.443	0.741	0.0463721
ATP6V0C	4.81707e-08	-0.356496	0.33	0.714	0.00203965
ATP8A2	7.88321e-08	0.262428	0.92	0.939	0.00333791
ATRNL1	9.74013e-07	0.266851	0.943	0.973	0.0412417
BMERB1	1.09215e-07	-0.297607	0.364	0.735	0.00462438
C17orf51	6.51045e-07	0.459094	0.295	0.048	0.0275666
C9orf3	3.85865e-10	0.67222	0.409	0.061	1.63383e-05
CCDC18-AS1	4.14814e-13	-0.450548	0.125	0.605	1.75641e-08
CDC42SE1	8.80478e-07	-0.401005	0.216	0.537	0.0372812
CIRBP	6.86136e-10	-0.285562	0.477	0.871	2.90524e-05
CRH	3.45247e-09	-0.517023	0.239	0.639	0.000146184
CSMD3	2.38512e-10	0.407759	0.966	0.973	1.00991e-05
DIPK1A	5.814e-09	-0.431986	0.341	0.735	0.000246176
DOCK9	1.53679e-08	0.317294	0.852	0.939	0.000650707
DOPEY1	9.12248e-11	0.867973	0.42	0.061	3.86264e-06
DPP10-AS1	7.98684e-11	-0.310264	0.341	0.782	3.38179e-06
DPP10-AS3	5.44134e-12	-0.672701	0.67	0.891	2.30397e-07
EEF1AKMT2	1.10152e-08	-0.305914	0.261	0.66	0.000466405
ESRRG	1.0372e-08	-0.49263	0.545	0.864	0.000439171
ETV5	9.79093e-16	-0.307652	0.011	0.456	4.14568e-11
FAM106A	3.12187e-09	-0.373388	0.273	0.667	0.000132186
FAM196A	7.73511e-07	0.288743	0.284	0.041	0.032752
FAM19A2	7.03464e-16	1.93046	0.545	0.075	2.97861e-11
FAM19A4	2.48119e-11	0.74179	0.42	0.054	1.05059e-06
FAM19A5	7.00573e-09	0.509157	0.375	0.061	0.000296637
FAM208B	5.17892e-11	0.651563	0.432	0.061	2.19286e-06
FAM69A	2.41932e-10	0.643564	0.409	0.061	1.02439e-05
FAM95C	1.39685e-07	0.51392	0.159	0	0.00591454
FGF14	1.08899e-06	0.364498	0.943	0.952	0.0461101
FSTL4	9.24533e-07	-0.455703	0.568	0.83	0.0391466
GABRB2	2.61553e-07	0.358985	0.943	0.946	0.0110747
GABRG3-AS1	1.14185e-12	-0.783048	0.364	0.83	4.83483e-08
GARS-DT	2.98991e-09	-0.330015	0.227	0.639	0.000126599
GOLGA8B	1.66689e-12	-0.540663	0.727	0.925	7.05793e-08
GPR75-ASB3	1.3317e-07	0.586005	0.318	0.061	0.00563869
GUCY1A2	5.5741e-12	0.591621	0.807	0.782	2.36019e-07
HERPUD2	7.73565e-07	-0.438709	0.511	0.776	0.0327543
IQCJ-SCHIP1	1.79012e-15	0.595356	0.943	0.973	7.57975e-11
ITPRID2	1.67495e-14	-0.598316	0.284	0.776	7.09208e-10
JAKMIP1	7.203e-08	0.4572	0.443	0.122	0.0030499
KAZN-AS1	8.9196e-09	-0.458394	0.25	0.639	0.000377674
KCNAB1	1.12122e-11	1.28056	0.75	0.612	4.74747e-07
KCNC1	1.06612e-10	-0.540382	0.75	0.925	4.51417e-06
KCNH1	8.38207e-07	-0.366549	0.886	0.966	0.0354914
KCNMB2	4.42527e-16	-0.851883	0.489	0.918	1.87375e-11
KCNQ3	9.92758e-07	0.336944	0.909	0.946	0.0420354
KCNQ5	9.22197e-09	0.535095	0.966	0.939	0.000390476
KHDRBS2-OT	1.87274e-09	-0.381301	0.216	0.619	7.92954e-05
KIAA1551	3.07979e-07	0.439329	0.284	0.041	0.0130405
KLF3-AS1	1.49366e-08	-0.446419	0.284	0.667	0.000632445
LINC00205	3.76431e-09	-0.264069	0.102	0.476	0.000159388
LINC00342	8.76193e-10	-0.429634	0.409	0.803	3.70998e-05
LINC00354	4.19862e-07	-0.414869	0.193	0.537	0.0177778
LINC00472	2.10121e-09	-0.448479	0.261	0.667	8.89693e-05
LINC00486	5.9866e-08	-0.408444	0.455	0.748	0.00253485
LINC00551	1.77493e-07	-0.279119	0.08	0.388	0.0075154
LINC01138	9.26223e-09	-0.321637	0.364	0.762	0.000392181
LINC01237	4.2351e-07	-0.290942	0.091	0.388	0.0179322
LINC01278	2.14994e-13	-0.604445	0.375	0.85	9.10327e-09
LINC01414	7.1481e-09	-0.462065	0.148	0.531	0.000302665
LINC01619	7.43951e-09	-0.302557	0.227	0.626	0.000315004
LINC01837	1.53257e-07	-0.327812	0.375	0.741	0.00648922
LINC02210-CRHR1	6.92422e-07	0.267448	0.25	0.034	0.0293185
LMCD1-AS1	4.17838e-07	-0.553425	0.455	0.755	0.0176921
LUC7L2	1.15552e-10	-0.420942	0.466	0.857	4.89272e-06
MAP1LC3A	2.25848e-08	-0.347351	0.307	0.687	0.000956284
MAP4K3-DT	2.36603e-09	-0.31511	0.341	0.755	0.000100182
METAP1D	3.72819e-07	-0.393373	0.386	0.721	0.0157859
MIR100HG	8.63463e-09	-0.265276	0.409	0.796	0.000365608
MKL1	2.07654e-09	0.504979	0.364	0.054	8.79249e-05
MKL2	6.05726e-11	0.626738	0.409	0.054	2.56477e-06
MRTFA	1.39981e-09	-0.300782	0.318	0.735	5.92706e-05
MTSS1L	2.27023e-07	0.32955	0.341	0.061	0.00961261
MTSS2	6.97262e-11	-0.377611	0.307	0.755	2.95235e-06
MUC20-OT1	6.90083e-12	0.670197	0.409	0.041	2.92195e-07
MUM1	8.66142e-07	0.28635	0.307	0.054	0.0366742
MYCBP2	2.29087e-07	-0.328225	0.852	0.98	0.00969999
NRG3	7.98533e-14	0.352278	0.966	1	3.38115e-09
OIP5-AS1	1.617e-10	-0.257846	0.375	0.782	6.84672e-06
PALM2	2.09591e-08	0.438923	0.295	0.041	0.000887449
PCBP1-AS1	7.69143e-09	-0.319481	0.364	0.762	0.000325671
PLCG2	3.64271e-18	0.875301	0.443	0.544	1.5424e-13
POLR2J3	9.95841e-18	-0.640636	0.25	0.789	4.21659e-13
PTPRM	9.65982e-07	0.437861	0.682	0.741	0.0409016
PWAR6	1.77967e-10	0.634857	0.42	0.061	7.53548e-06
PWWP3A	5.93871e-13	-0.401942	0.341	0.823	2.51457e-08
RAB11A	9.74052e-07	-0.339568	0.591	0.844	0.0412433
RAB30-DT	1.6697e-07	-0.289436	0.239	0.599	0.00706985
RABGEF1	6.54792e-11	-0.433133	0.386	0.823	2.77252e-06
RAPGEF6	1.69636e-09	-0.466207	0.398	0.789	7.18271e-05
RASGRF2	6.3715e-10	-0.525691	0.852	0.946	2.69782e-05
RBMS3	3.48023e-15	-0.610524	0.864	0.966	1.4736e-10
RCAN2	2.9359e-08	0.464981	0.818	0.878	0.00124312
RELCH	1.08676e-06	-0.378508	0.341	0.68	0.0460156
RNF213-AS1	8.04479e-09	-0.327238	0.159	0.524	0.000340632
RPS6KA5	9.29543e-07	0.296335	0.659	0.639	0.0393587
RUNX2	2.96065e-07	0.445136	0.852	0.871	0.012536
SAT2	7.85901e-07	-0.25082	0.193	0.517	0.0332766
SCN1A-AS1	2.09371e-15	-0.713532	0.398	0.898	8.86517e-11
SEPT11	5.10245e-12	0.942887	0.455	0.061	2.16048e-07
SEPT7	1.42074e-09	0.56355	0.398	0.061	6.01568e-05
SEPTIN11	2.22027e-14	-0.530399	0.386	0.878	9.40106e-10
SEPTIN7	1.84101e-14	-0.500265	0.398	0.884	7.7952e-10
SHC3	9.47241e-16	-0.566748	0.284	0.782	4.01081e-11
SNAP25-AS1	1.76623e-07	-0.405899	0.477	0.803	0.00747857
SNHG14	1.11871e-14	-0.775619	0.443	0.912	4.73685e-10
SOX2-OT	1.1842e-10	-0.421123	0.33	0.762	5.01416e-06
SPECC1L	2.37688e-07	-0.307818	0.386	0.748	0.0100642
SPRED1	8.32688e-08	-0.342318	0.33	0.701	0.00352577
SPRED2	5.61163e-11	-0.49243	0.318	0.748	2.37608e-06
SPRY4-AS1	1.37323e-27	-0.87524	0.08	0.769	5.81452e-23
ST3GAL3	3.54503e-07	-0.387054	0.523	0.823	0.0150103
STXBP5L	9.99381e-07	0.374926	0.92	0.925	0.0423158
SUPT3H	2.0618e-07	0.27172	0.898	0.966	0.00873007
TAFA2	5.6679e-16	-0.761842	0.409	0.912	2.3999e-11
TAFA4	3.93362e-14	-0.632268	0.375	0.864	1.66557e-09
TAFA5	3.64334e-11	-0.508463	0.352	0.796	1.54266e-06
TASOR2	5.19204e-13	-0.422174	0.307	0.796	2.19841e-08
TLE5	4.37688e-07	-0.288472	0.261	0.619	0.0185326
TMEM14B	1.30411e-14	-0.613015	0.341	0.83	5.52187e-10
TPT1-AS1	5.58928e-07	-0.303134	0.352	0.707	0.0236661
TPTEP2-CSNK1E	1.44542e-08	0.269154	0.295	0.034	0.000612021
TSTD3	3.62105e-08	-0.349726	0.25	0.633	0.00153322
TVP23C	5.94871e-07	-0.325817	0.284	0.639	0.025188
UBAC2	7.12242e-10	0.516072	0.852	0.816	3.01577e-05
VSTM2A	2.24047e-09	0.44428	0.795	0.83	9.4866e-05
WSB1	2.03195e-12	-0.526331	0.682	0.871	8.60368e-08
ZKSCAN7-AS1	9.36689e-10	-0.353066	0.148	0.551	3.96613e-05
ZNF385D-AS2	6.86507e-11	-0.604219	0.443	0.81	2.90681e-06

## Sheet: InhSST
GeneId	p_val	avg_logFC	pct.1	pct.2	p_val_adj
AC002429.2	7.61994e-13	-0.4843	0.094	0.182	3.22644e-08			Up	118
AC006115.3	8.08212e-62	0.615623	0.358	0.061	3.42213e-57			Down	130
AC007388.1	2.33411e-51	0.4964	0.379	0.086	9.88309e-47			Total	248
AC009899.1	7.31683e-18	-0.27287	0.265	0.474	3.09809e-13
AC011586.2	9.58879e-11	-0.395198	0.029	0.114	4.06008e-06
AC016831.7	2.10978e-37	0.521071	0.756	0.682	8.93321e-33
AC022639.1	1.18918e-39	0.454482	0.205	0.024	5.03521e-35
AC025159.1	3.54693e-17	0.373927	0.625	0.496	1.50184e-12
AC090517.4	9.78402e-45	0.324122	0.261	0.041	4.14275e-40
AC090568.2	8.08652e-34	0.47111	0.228	0.047	3.42399e-29
AC092378.1	4.6722e-24	0.373697	0.182	0.041	1.9783e-19
AC092640.1	4.32574e-09	-0.269635	0.033	0.107	0.00018316
AC097103.2	1.20079e-38	0.303959	0.298	0.069	5.08439e-34
AC098850.3	2.81153e-40	0.365598	0.275	0.053	1.19046e-35
AC124312.1	4.28317e-53	0.789121	0.471	0.139	1.81358e-48
ADAMTSL1	1.01766e-06	-0.541112	0.182	0.261	0.0430898
ADARB2	7.46039e-08	-0.592603	0.125	0.142	0.00315888
ADCY8	3.1357e-23	0.325472	0.774	0.717	1.32772e-18
AGBL4	1.46418e-23	0.314726	0.951	0.896	6.19962e-19
AHR	6.9668e-18	-0.325002	0.353	0.537	2.94988e-13
AKAP9	1.97415e-16	0.367692	0.927	0.833	8.35894e-12
AL033504.1	1.6357e-09	0.30057	0.357	0.227	6.92589e-05
AL078639.1	5.64671e-82	0.754644	0.397	0.049	2.39093e-77
AL591501.1	6.26914e-13	-0.27961	0.22	0.385	2.65448e-08
AL592156.2	7.99483e-23	-0.581992	0.187	0.39	3.38517e-18
AL662796.1	4.46966e-29	0.326279	0.218	0.046	1.89254e-24
ALCAM	2.5071e-07	0.325805	0.505	0.386	0.0106156
ANK2	1.82387e-23	0.253307	0.976	0.929	7.72262e-19
ANKRD12	5.17351e-18	0.344247	0.906	0.833	2.19057e-13
ANKRD30BL	5.17062e-17	0.303254	0.752	0.567	2.18935e-12
ANKRD55	1.09737e-37	-0.488642	0.334	0.601	4.64648e-33
APOE	9.93692e-22	-0.742992	0.07	0.229	4.20749e-17
ARHGAP18	1.94331e-20	0.302378	0.221	0.076	8.22837e-16
ARHGAP28	3.7551e-10	0.269602	0.438	0.311	1.58998e-05
ARL17B	1.95635e-24	-0.35982	0.202	0.395	8.28356e-20
ASB3	1.2906e-19	-0.327182	0.433	0.627	5.46467e-15
ASIC2	7.55986e-10	0.32349	0.625	0.501	3.201e-05
ASTN2	2.16064e-15	0.304017	0.964	0.923	9.14857e-11
ATP1A2	4.96362e-09	-0.320865	0.034	0.11	0.00021017
ATP1B1	7.04326e-29	-0.429876	0.7	0.79	2.98226e-24
B3GAT2	2.28768e-10	0.259198	0.34	0.233	9.68651e-06
BACH1	4.80652e-37	-0.726893	0.524	0.692	2.03518e-32
BCL2	4.13281e-24	-0.393854	0.396	0.622	1.74991e-19
BICC1	4.80981e-29	0.648529	0.42	0.23	2.03657e-24
BMERB1	3.38872e-24	-0.305259	0.327	0.577	1.43485e-19
BPTF	5.88263e-15	0.329505	0.896	0.799	2.49083e-10
BRINP3	5.1127e-22	0.782505	0.366	0.204	2.16482e-17
C3orf67-AS1	6.30795e-11	0.296859	0.507	0.397	2.67091e-06
C9orf3	5.47948e-38	0.425191	0.435	0.156	2.32012e-33
CACNA1B	1.7381e-17	0.277567	0.95	0.87	7.35946e-13
CACNA2D1	1.00072e-14	0.346598	0.603	0.468	4.23724e-10
CAMK1D	6.23578e-14	-0.27891	0.744	0.789	2.64035e-09
CCDC88A	4.74495e-15	0.329592	0.948	0.895	2.00911e-10
CDC14B	2.37146e-14	-0.254235	0.406	0.583	1.00412e-09
CDH12	7.27565e-12	-0.326032	0.614	0.744	3.08066e-07
CDH20	1.3119e-12	-0.43328	0.033	0.122	5.55485e-08
CELF4	7.98274e-15	0.285165	0.915	0.839	3.38005e-10
CLMP	6.41199e-14	0.310689	0.34	0.204	2.71497e-09
CNTN3	1.55417e-16	0.436786	0.572	0.4	6.58068e-12
COL25A1	2.62365e-11	-0.305226	0.635	0.71	1.1109e-06
CPNE4	1.1061e-06	0.282078	0.301	0.207	0.0468346
CRLF3	2.26811e-13	-0.294496	0.376	0.513	9.60362e-09
CSMD3	8.24059e-13	0.467923	0.691	0.618	3.48923e-08
CST3	6.85777e-29	-0.531	0.091	0.309	2.90372e-24
CTNNA2	2.77128e-08	-0.296031	0.919	0.957	0.00117342
CTNNA3	3.09974e-07	-0.327312	0.381	0.476	0.0131249
CUX2	1.74013e-09	-0.295139	0.433	0.555	7.36805e-05
DAB1	4.1361e-23	-0.255061	0.883	0.97	1.75131e-18
DGKG	5.96685e-11	-0.284385	0.495	0.644	2.52648e-06
DIAPH2	4.46776e-08	-0.251255	0.428	0.539	0.00189174
DIPK1A	5.12336e-26	-0.296854	0.314	0.573	2.16933e-21
DOPEY1	1.90171e-38	0.414187	0.425	0.147	8.05222e-34
DYNC2H1	6.75289e-13	0.263157	0.735	0.6	2.85931e-08
ENOX1	1.13976e-14	0.331848	0.855	0.785	4.82597e-10
ENOX2	4.71487e-22	0.392574	0.41	0.276	1.99637e-17
EPB41L4A	2.42108e-22	0.446433	0.243	0.109	1.02513e-17
EPHA5	4.63592e-09	0.267999	0.373	0.268	0.000196294
EPHB6	2.8034e-27	-0.387738	0.471	0.648	1.18701e-22
ESRRG	1.35729e-10	-0.262603	0.516	0.66	5.74704e-06
ETV5	9.06177e-34	-0.347153	0.114	0.36	3.83693e-29
EYA4	1.28673e-09	-0.288992	0.13	0.253	5.44828e-05
FAM106A	1.18309e-48	-0.501626	0.179	0.508	5.00945e-44
FAM19A2	4.55692e-10	0.406746	0.259	0.135	1.92949e-05
FAM208B	2.191e-31	0.262753	0.383	0.14	9.27711e-27
FAM69A	1.41995e-36	0.392275	0.417	0.148	6.01234e-32
FARP1	3.1966e-24	-0.307952	0.785	0.826	1.35351e-19
FBXL7	1.78335e-09	-0.364152	0.054	0.145	7.55108e-05
FLG-AS1	2.75817e-18	0.288128	0.262	0.102	1.16786e-13
FRMD4B	4.07611e-08	-0.262003	0.397	0.501	0.0017259
FRY	5.71706e-11	0.252397	0.699	0.663	2.42072e-06
FSTL5	2.19613e-07	-0.274944	0.676	0.719	0.00929884
GABRG3	3.35165e-31	0.657813	0.609	0.4	1.41915e-26
GALNT14	1.44214e-13	0.30555	0.604	0.526	6.10629e-09
GALNT2	1.29877e-11	-0.262649	0.557	0.638	5.49925e-07
GALNTL6	8.88586e-17	0.67122	0.549	0.398	3.76245e-12
GHR	7.40477e-12	0.332427	0.51	0.379	3.13533e-07
GNG12-AS1	9.69688e-16	-0.339582	0.218	0.358	4.10585e-11
GOLGA8B	4.16405e-30	-0.432376	0.606	0.762	1.76314e-25
GOLGB1	1.42532e-10	0.338049	0.785	0.678	6.03508e-06
GPC5	6.54064e-09	-0.666176	0.179	0.289	0.000276944
GRM1	1.56829e-24	0.409716	0.71	0.615	6.64047e-20
GRM7	2.53945e-17	-0.360875	0.715	0.864	1.07526e-12
HDAC4	4.50147e-23	-0.375263	0.555	0.709	1.90601e-18
HDAC9	3.85946e-31	-0.51415	0.7	0.837	1.63417e-26
HPSE2	8.19635e-09	-0.355252	0.112	0.224	0.00034705
HS6ST3	4.17105e-20	-0.656575	0.179	0.332	1.7661e-15
HTR1E	5.61772e-18	0.397826	0.347	0.201	2.37865e-13
ISPD	3.51846e-35	0.377648	0.326	0.093	1.48978e-30
ITGA8	1.64712e-09	0.264759	0.129	0.051	6.97423e-05
ITGB5	6.95206e-11	-0.278743	0.292	0.442	2.94364e-06
ITM2C	4.54619e-12	-0.289037	0.195	0.329	1.92495e-07
ITPR1	1.5618e-10	0.34338	0.568	0.462	6.61295e-06
KANSL1	1.06874e-14	-0.273385	0.762	0.807	4.52527e-10
KCNAB1	3.40256e-28	0.557281	0.507	0.265	1.44071e-23
KCNB2	2.81218e-08	0.252276	0.739	0.715	0.00119073
KCND2	5.56338e-18	0.484897	0.664	0.609	2.35564e-13
KCNH7	8.79335e-07	0.299666	0.272	0.188	0.0372328
KCNMB2-AS1	1.26278e-07	-0.336633	0.402	0.482	0.00534684
KHDRBS2	7.89684e-08	0.281751	0.71	0.733	0.00334368
KHDRBS3	3.78079e-09	-0.266765	0.678	0.744	0.000160086
KIAA1468	4.09967e-31	0.295981	0.358	0.123	1.73588e-26
KIAA1551	2.75844e-23	0.252331	0.269	0.096	1.16798e-18
KLF3-AS1	7.12212e-23	-0.269361	0.148	0.363	3.01565e-18
L3MBTL4	4.60144e-10	0.327316	0.612	0.548	1.94834e-05
LDLRAD4	7.41893e-12	0.280796	0.674	0.585	3.14133e-07
LINC00535	2.18869e-10	0.327236	0.559	0.466	9.26735e-06
LINC01278	5.77693e-27	-0.277284	0.352	0.611	2.44607e-22
LINC01322	2.22494e-10	0.270221	0.876	0.798	9.42083e-06
LINC01473	5.21406e-21	-0.398095	0.308	0.524	2.20774e-16
LINC02210-CRHR1	3.41447e-44	0.360351	0.295	0.056	1.44576e-39
LINGO2	4.81058e-09	-0.307932	0.376	0.521	0.00020369
LMCD1-AS1	1.16445e-13	-0.392571	0.151	0.298	4.93052e-09
LPAR1	3.69828e-18	-0.392346	0.252	0.434	1.56592e-13
LRP8	1.96229e-32	-0.38113	0.629	0.776	8.30873e-28
LRRTM4	4.54084e-16	0.443505	0.819	0.741	1.92268e-11
LUC7L2	7.23099e-17	-0.264594	0.422	0.612	3.06174e-12
LUZP2	1.01437e-11	-0.456011	0.2	0.318	4.29504e-07
MAML2	1.9328e-14	-0.516722	0.117	0.249	8.18387e-10
MAN1A1	1.81826e-08	-0.274636	0.598	0.715	0.000769886
MCC	1.64919e-08	-0.294494	0.181	0.283	0.0006983
MCUB	1.53564e-11	-0.292318	0.383	0.546	6.5022e-07
MEG8	1.22161e-10	-0.254677	0.699	0.774	5.17252e-06
MIR100HG	1.39728e-33	-0.278493	0.373	0.66	5.91636e-29
MKL2	1.53019e-34	0.345493	0.375	0.124	6.47912e-30
MMP17	5.69204e-18	-0.286475	0.256	0.452	2.41012e-13
MRPL41	5.11654e-13	-0.291879	0.376	0.51	2.16645e-08
MRTFA	2.44306e-18	-0.262643	0.283	0.496	1.03444e-13
MUC20-OT1	9.73769e-54	0.427158	0.386	0.085	4.12313e-49
MYO5B	3.20638e-10	-0.315996	0.342	0.49	1.35765e-05
N4BP2	7.69802e-16	0.313191	0.568	0.424	3.2595e-11
NDST4	3.52409e-15	0.347743	0.235	0.108	1.49217e-10
NEGR1	2.64551e-12	0.337178	0.941	0.91	1.12016e-07
NETO2	5.82291e-20	-0.378076	0.705	0.788	2.46554e-15
NEXMIF	1.9836e-09	0.27259	0.757	0.658	8.39897e-05
NFIB	2.64955e-12	-0.36777	0.033	0.125	1.12187e-07
NKAIN3	4.90104e-17	-0.474014	0.267	0.466	2.0752e-12
NKTR	1.71875e-08	0.256281	0.888	0.823	0.000727754
NLGN1	1.48039e-41	-0.406531	0.894	0.959	6.26828e-37
NPAS3	1.65056e-11	0.34689	0.914	0.901	6.9888e-07
OCA2	9.16804e-19	0.34509	0.243	0.104	3.88193e-14
OSBPL3	8.94091e-12	-0.278073	0.55	0.687	3.78576e-07
PALM2	5.35721e-33	0.39291	0.264	0.071	2.26835e-28
PAM	8.58524e-19	0.33512	0.837	0.804	3.63516e-14
PARD3	3.48821e-14	-0.338323	0.435	0.59	1.47698e-09
PARM1	3.37691e-17	0.339948	0.257	0.114	1.42985e-12
PCDH11X	8.93742e-08	0.250822	0.785	0.767	0.00378428
PDE10A	1.12108e-22	-0.434995	0.679	0.783	4.74689e-18
PDE1C	1.45616e-16	-0.320708	0.648	0.798	6.16568e-12
PDE8B	4.86775e-26	-0.419492	0.415	0.645	2.0611e-21
PHF20L1	5.87253e-16	-0.279279	0.746	0.791	2.48655e-11
PHYHIPL	1.66404e-11	0.293852	0.537	0.449	7.0459e-07
PIP5K1B	7.36777e-17	-0.330227	0.694	0.8	3.11966e-12
PITPNC1	4.85875e-60	-0.643975	0.738	0.894	2.05729e-55
PLCB4	2.77449e-17	0.349087	0.536	0.374	1.17478e-12
PLCG2	2.66114e-28	0.352251	0.313	0.293	1.12678e-23
PLD5	5.41772e-07	-0.268733	0.134	0.226	0.0229397
POLR2J3	2.69734e-34	-0.321893	0.256	0.542	1.14211e-29
PPP4R4	4.72547e-15	0.296056	0.712	0.589	2.00086e-10
PRKG1	1.17355e-09	0.311155	0.695	0.631	4.96905e-05
PTGDS	3.74378e-11	-0.336819	0.231	0.372	1.58519e-06
PTN	1.55769e-08	-0.328776	0.15	0.252	0.000659558
PTPRE	2.34957e-14	-0.25847	0.41	0.579	9.94855e-10
PTPRJ	4.10766e-24	-0.409606	0.671	0.778	1.73927e-19
PTPRK	2.38761e-12	0.604399	0.174	0.109	1.01096e-07
PTPRZ1	3.02813e-13	-0.495318	0.337	0.471	1.28217e-08
PWAR6	1.68393e-29	0.341906	0.381	0.145	7.13012e-25
RAPGEF6	2.96561e-23	-0.3336	0.438	0.673	1.2557e-18
RASGRF2	2.1742e-34	-0.3217	0.883	0.892	9.206e-30
RBMS3	1.95672e-52	-0.57897	0.806	0.878	8.28515e-48
RERG	8.29287e-12	-0.316989	0.394	0.565	3.51137e-07
RIN2	1.21296e-16	-0.28387	0.401	0.601	5.13592e-12
RPL32	3.2723e-16	-0.304508	0.279	0.455	1.38556e-11
SAMD5	2.55385e-09	0.283752	0.415	0.285	0.000108135
SATB1-AS1	6.18211e-23	-0.283595	0.344	0.586	2.61763e-18
SEMA6D	2.73494e-10	-0.374998	0.342	0.484	1.15803e-05
SEPT11	8.24837e-35	0.370166	0.417	0.154	3.49252e-30
SEPTIN11	4.29785e-23	-0.253347	0.332	0.576	1.81979e-18
SEPTIN7	1.67468e-31	-0.417483	0.34	0.624	7.09093e-27
SGCD	2.36769e-09	0.392942	0.41	0.297	0.000100253
SGCZ	2.5235e-08	-0.464925	0.469	0.57	0.0010685
SGO1-AS1	2.16778e-13	-0.367412	0.078	0.204	9.17882e-09
SHC3	2.15344e-28	-0.401314	0.415	0.645	9.11808e-24
SLC1A2	2.86705e-25	-0.992094	0.466	0.646	1.21397e-20
SLC1A3	5.9406e-16	-0.799082	0.08	0.194	2.51537e-11
SLC24A2	5.12404e-13	0.283168	0.936	0.888	2.16962e-08
SLC24A4	4.26974e-11	-0.266497	0.417	0.573	1.80789e-06
SLC4A4	8.45585e-10	-0.452174	0.078	0.147	3.58037e-05
SLC9A9	1.32462e-10	0.26857	0.5	0.353	5.6087e-06
SLIT2	2.13258e-19	0.619244	0.554	0.44	9.02978e-15
SMYD3	7.16864e-17	0.283592	0.94	0.888	3.03535e-12
SNAP91	1.21749e-22	0.363132	0.883	0.797	5.15508e-18
SNHG14	5.61619e-26	-0.29316	0.484	0.723	2.37801e-21
SNTG1	3.80479e-20	0.356589	0.879	0.867	1.61103e-15
SOX2-OT	3.11468e-30	-0.674485	0.282	0.542	1.31882e-25
SOX5	8.18815e-24	-0.562541	0.471	0.671	3.46702e-19
SPAG16	1.39166e-12	0.290936	0.702	0.598	5.89256e-08
SPHKAP	7.48619e-14	0.56853	0.378	0.277	3.1698e-09
SPON1	9.26351e-12	0.34437	0.202	0.108	3.92236e-07
SPRED1	9.71634e-15	-0.292959	0.482	0.65	4.11409e-10
SPRED2	2.56101e-35	-0.445746	0.396	0.623	1.08438e-30
SPRY4-AS1	1.58944e-45	-0.613036	0.427	0.656	6.73e-41
SSBP2	1.28929e-20	0.310552	0.813	0.761	5.4591e-16
SSFA2	4.0609e-27	0.288936	0.235	0.071	1.71947e-22
SST	1.61573e-32	-0.525891	0.319	0.591	6.84132e-28
ST5	4.67219e-09	-0.25461	0.575	0.662	0.00019783
STARD9	7.74707e-19	0.335747	0.629	0.467	3.28026e-14
STXBP5-AS1	2.95885e-12	0.359231	0.534	0.412	1.25283e-07
STXBP5L	2.68602e-20	0.279505	0.94	0.904	1.13732e-15
SUMF1	1.27048e-13	0.284871	0.682	0.597	5.37946e-09
SYNE1	1.12075e-14	0.283861	0.954	0.891	4.7455e-10
TAC1	3.3046e-10	-0.279407	0.086	0.193	1.39924e-05
TAFA2	2.36836e-07	-0.376891	0.298	0.422	0.0100281
TAFA5	2.33174e-16	-0.279807	0.277	0.475	9.87306e-12
TASOR2	6.79475e-19	-0.266573	0.292	0.505	2.87703e-14
THSD7B	8.15692e-08	0.419035	0.103	0.058	0.0034538
TMEM132C	4.05394e-10	-0.341826	0.305	0.419	1.71652e-05
TMEM132D	3.04876e-08	-0.283605	0.518	0.623	0.00129091
TMEM14B	5.56882e-19	-0.269281	0.371	0.592	2.35795e-14
TRHDE	3.49505e-43	0.786739	0.705	0.605	1.47987e-38
TRPC6	1.03588e-15	0.404777	0.402	0.272	4.38611e-11
VWC2	6.1154e-18	-0.444559	0.334	0.526	2.58938e-13
WSB1	1.84395e-20	-0.308381	0.63	0.707	7.80766e-16
ZBTB20	5.1715e-11	-0.417259	0.586	0.686	2.18972e-06
ZDHHC11B	6.99523e-17	0.285506	0.484	0.339	2.96192e-12
ZMAT4	8.42762e-19	0.480951	0.541	0.377	3.56842e-14
ZNF124	6.47787e-14	-0.306768	0.261	0.395	2.74286e-09
ZNF385B	1.80253e-10	0.326858	0.664	0.541	7.63226e-06
ZNF536	1.00081e-12	-0.34095	0.428	0.602	4.23765e-08

## Sheet: InhSV2CI
GeneId	p_val	avg_logFC	pct.1	pct.2	p_val_adj
AC005225.2	1.27692e-15	-0.33259	0.438	0.648	5.40676e-11			Up	59
AC006115.2	4.99034e-16	-0.299802	0.38	0.655	2.11301e-11			Down	79
AC007368.1	1.02513e-14	-0.559528	0.284	0.563	4.34059e-10			Total	138
AC007388.1	1.25351e-28	0.473304	0.387	0.071	5.30762e-24
AC007563.2	2.1825e-11	0.383902	0.647	0.428	9.24116e-07
AC009690.1	2.11406e-23	0.275813	0.346	0.067	8.95135e-19
AC009899.1	1.10603e-11	-0.269089	0.428	0.677	4.68316e-07
AC010099.4	7.05365e-18	0.267412	0.219	0.028	2.98666e-13
AC016831.7	9.87404e-28	0.695731	0.88	0.762	4.18087e-23
AC022639.1	5.53616e-15	0.316524	0.212	0.036	2.34412e-10
AC025159.1	1.3008e-13	0.467369	0.825	0.725	5.50783e-09
AC068587.4	1.97154e-13	-0.305158	0.435	0.693	8.3479e-09
AC090517.4	4.80633e-16	0.273673	0.264	0.057	2.0351e-11
AC093879.1	9.1169e-11	-0.250443	0.329	0.513	3.86028e-06
AC097103.2	5.51367e-18	0.276421	0.295	0.064	2.3346e-13
AC097376.2	2.3708e-17	0.271356	0.267	0.055	1.00384e-12
AC098850.3	2.32223e-24	0.31337	0.288	0.05	9.83278e-20
AC104151.1	3.71342e-30	0.695052	0.39	0.066	1.57233e-25
AC116366.3	2.44987e-25	0.440498	0.363	0.073	1.03732e-20
AC119673.2	6.86715e-11	-0.382814	0.209	0.403	2.90769e-06
AC124312.1	1.71553e-44	1.21959	0.459	0.083	7.2639e-40
AC132803.1	3.94535e-14	-0.482915	0.507	0.709	1.67054e-09
AC139720.1	2.1745e-11	-0.41014	0.401	0.625	9.20726e-07
ADAMTS9-AS2	2.03864e-08	0.367004	0.798	0.796	0.000863201
ADAMTSL3	3.41706e-10	0.498778	0.671	0.512	1.44685e-05
ADARB2-AS1	1.41621e-20	-0.374552	0.397	0.638	5.99653e-16
ADD3	3.00294e-11	0.275028	0.791	0.751	1.2715e-06
AL049828.1	4.57783e-12	-0.335868	0.373	0.618	1.93834e-07
AL078639.1	5.12616e-39	0.576402	0.401	0.043	2.17052e-34
AL357873.1	4.00023e-10	-0.250528	0.322	0.547	1.69378e-05
AL391832.4	7.96373e-11	-0.400112	0.25	0.464	3.372e-06
ANKRD55	1.98996e-19	-0.424339	0.592	0.801	8.4259e-15
AOPEP	4.08076e-18	-0.339504	0.462	0.767	1.72787e-13
AP001347.1	1.88834e-11	0.343572	0.904	0.792	7.99559e-07
ARGLU1	7.41745e-22	-0.345252	0.897	0.957	3.1407e-17
ARL17B	9.247e-20	-0.362835	0.397	0.609	3.91537e-15
ATP6V0C	5.91375e-19	-0.436647	0.387	0.661	2.504e-14
ATP8A1	2.07134e-14	0.280537	0.935	0.913	8.77048e-10
BACH1	3.49515e-07	-0.274234	0.815	0.858	0.0147992
BMERB1	1.52055e-17	-0.304386	0.486	0.785	6.43832e-13
C9orf3	2.77436e-17	0.39053	0.411	0.14	1.17472e-12
CALY	1.21206e-12	-0.325244	0.634	0.773	5.13211e-08
CBLN4	5.70388e-08	-0.250734	0.188	0.33	0.00241514
CCDC144A	4.74035e-08	-0.301054	0.784	0.888	0.00200716
CCK	5.81557e-10	-0.729021	0.64	0.751	2.46243e-05
CDKL5	9.47495e-11	0.253599	0.877	0.84	4.01188e-06
CIRBP	3.80154e-12	-0.254643	0.647	0.801	1.60965e-07
COX10-AS1	8.97355e-10	-0.276377	0.332	0.549	3.79958e-05
CRH	2.70117e-13	-0.380918	0.192	0.385	1.14373e-08
CRLF3	8.37655e-13	-0.282535	0.702	0.792	3.5468e-08
DIPK1A	6.25892e-16	-0.277005	0.466	0.755	2.65015e-11
DLX6-AS1	5.09645e-19	-0.492315	0.901	0.956	2.15794e-14
DOPEY1	1.07839e-19	0.451912	0.435	0.146	4.56613e-15
FAM106A	1.96168e-28	-0.476925	0.349	0.682	8.30614e-24
FAM19A2	1.4156e-18	0.703831	0.288	0.062	5.99394e-14
FAM69A	4.73544e-19	0.477475	0.428	0.147	2.00508e-14
FILIP1L	7.71939e-13	-0.289176	0.363	0.577	3.26854e-08
FRY	6.63723e-12	0.288687	0.969	0.961	2.81033e-07
GABRB2	5.38161e-16	0.275323	0.986	0.977	2.27868e-11
GABRG3-AS1	2.43519e-18	-0.369158	0.284	0.565	1.03111e-13
GDAP1	1.01392e-11	0.295012	0.904	0.849	4.29316e-07
GOLGA8B	1.60874e-25	-0.394337	0.846	0.941	6.81175e-21
GRIP1	1.26769e-07	0.262372	0.993	0.995	0.00536765
GRK3	5.3468e-07	0.275629	0.935	0.84	0.0226394
GTDC1	2.45469e-12	0.322051	0.904	0.824	1.03937e-07
HULC	6.01128e-07	-0.275388	0.36	0.544	0.025453
ISPD	3.35291e-12	0.284774	0.277	0.098	1.41969e-07
JAKMIP1	3.57936e-14	0.283477	0.408	0.195	1.51557e-09
KCNAB1	1.22118e-20	0.918138	0.747	0.549	5.17071e-16
KIAA1468	3.32145e-20	0.380747	0.38	0.123	1.40637e-15
LINC-PINT	6.05627e-10	-0.254181	0.325	0.519	2.56435e-05
LINC00200	2.74739e-13	-0.315067	0.353	0.558	1.1633e-08
LINC00342	6.87282e-13	-0.354941	0.671	0.815	2.91009e-08
LINC00486	1.74319e-16	-0.298303	0.514	0.726	7.38102e-12
LINC01278	4.60847e-20	-0.377618	0.469	0.789	1.95132e-15
LINC02210-CRHR1	9.93241e-20	0.266341	0.325	0.075	4.20558e-15
LRRC7	5.08933e-14	0.334083	0.983	0.988	2.15492e-09
LUC7L2	1.2101e-15	-0.325151	0.733	0.833	5.12383e-11
LUC7L3	1.0744e-15	-0.279197	0.959	0.984	4.54922e-11
MALAT1	1.31491e-16	-0.311804	1	1	5.5676e-12
MAML3	1.33969e-07	-0.257192	0.86	0.917	0.0056725
METAP1D	2.74309e-08	-0.264604	0.466	0.606	0.00116148
MKL1	1.80458e-17	0.397168	0.418	0.146	7.64097e-13
MKL2	1.74026e-16	0.326572	0.408	0.147	7.3686e-12
MRTFA	3.29088e-15	-0.261429	0.469	0.751	1.39342e-10
MUC20-OT1	9.68739e-32	0.519216	0.421	0.076	4.10184e-27
NCKAP5	4.35898e-09	-0.342046	0.455	0.666	0.000184568
NFIA	1.16848e-06	0.32114	0.575	0.433	0.0494757
NXPH2	1.8809e-07	-0.380138	0.462	0.455	0.0079641
OPHN1	2.43756e-11	0.268972	0.805	0.769	1.03211e-06
PALM2	1.31656e-13	0.280895	0.281	0.089	5.57459e-09
PANTR1	1.00345e-15	-0.318017	0.455	0.744	4.24879e-11
PCBP1-AS1	1.65988e-15	-0.252056	0.459	0.744	7.02827e-11
PDE10A	1.28672e-12	-0.445555	0.863	0.933	5.44822e-08
PDE8B	1.31038e-17	-0.268926	0.716	0.927	5.54843e-13
PLCB1	3.07911e-11	0.270202	0.997	0.998	1.30376e-06
PLCG2	1.25807e-22	0.359836	0.462	0.425	5.32692e-18
PLCXD3	7.32756e-07	0.359826	0.596	0.426	0.0310264
PLD5	5.58993e-07	-0.314713	0.695	0.792	0.0236689
POLR2J3	1.91332e-30	-0.397484	0.425	0.783	8.10136e-26
PRKACB	1.26442e-13	0.252983	0.952	0.945	5.35382e-09
PWAR6	8.52029e-25	0.547569	0.421	0.135	3.60766e-20
RABGEF1	3.14152e-19	-0.360496	0.524	0.819	1.33018e-14
RBAK-RBAKDN	1.8166e-13	0.256565	0.346	0.126	7.69184e-09
RFX7	1.6694e-14	0.263376	0.918	0.885	7.06859e-10
RPL10	7.21699e-14	-0.258532	0.37	0.62	3.05582e-09
RPL32	2.52479e-11	-0.260926	0.469	0.677	1.06905e-06
RPL37	9.09907e-11	-0.253391	0.579	0.702	3.85273e-06
RPL41	2.16614e-19	-0.350331	0.421	0.696	9.17188e-15
RPS25	1.62012e-13	-0.283546	0.438	0.643	6.8599e-09
RPS27	2.42021e-14	-0.260314	0.39	0.615	1.02477e-09
RYR3	5.42353e-07	-0.385521	0.281	0.458	0.0229643
SARAF	3.26006e-08	-0.258293	0.76	0.815	0.00138037
SCG2	4.9506e-11	-0.469807	0.692	0.783	2.09618e-06
SEPT2	6.86754e-15	0.280153	0.36	0.126	2.90786e-10
SEPT7	1.53975e-17	0.369497	0.438	0.162	6.5196e-13
SEPTIN7	1.82696e-18	-0.404194	0.476	0.782	7.73571e-14
SGK1	9.35318e-13	-0.259459	0.918	0.963	3.96032e-08
SGO1-AS1	6.60444e-14	-0.389468	0.26	0.529	2.79645e-09
SH3GL3	4.59844e-09	0.276784	0.938	0.922	0.000194707
SHISA9	1.37806e-07	-0.254414	0.955	0.984	0.005835
SLC8A1-AS1	4.69366e-07	-0.256705	0.462	0.59	0.0198739
SNAP25-AS1	3.80609e-09	-0.282221	0.616	0.714	0.000161158
SNAP91	8.05834e-14	0.277515	0.966	0.943	3.41206e-09
SNHG14	1.13201e-19	-0.409828	0.527	0.831	4.79316e-15
SPRED2	9.0063e-17	-0.338455	0.558	0.771	3.81345e-12
SPRY4-AS1	1.39305e-17	-0.38856	0.274	0.561	5.89843e-13
SRSF5	1.63613e-21	-0.330341	0.774	0.901	6.92771e-17
STXBP5L	1.73183e-23	0.355008	0.993	0.98	7.33292e-19
SYN2	6.02742e-09	0.279347	0.983	0.968	0.000255213
SYN3	4.18131e-15	0.343617	0.986	0.961	1.77045e-10
TAFA5	1.3674e-19	-0.365853	0.445	0.755	5.78984e-15
TLE2	5.96259e-12	-0.27814	0.435	0.568	2.52468e-07
TPT1-AS1	4.95197e-16	-0.261333	0.428	0.718	2.09676e-11
TRPC3	5.85406e-11	-0.367036	0.486	0.439	2.47873e-06
VSTM2A	8.0699e-11	0.257569	0.887	0.812	3.41696e-06
WSB1	1.858e-21	-0.345884	0.873	0.936	7.86715e-17
WWP1	2.19941e-08	0.310988	0.904	0.872	0.000931276

## Sheet: InhSV2CII
GeneId	p_val	avg_logFC	pct.1	pct.2	p_val_adj
AC007368.1	4.00739e-07	-0.442585	0.429	0.894	0.0169681			Up	55
AC007388.1	1.06323e-09	0.472338	0.429	0	4.50194e-05			Down	61
AC009690.1	3.72689e-08	0.362779	0.364	0	0.00157804			Total	116
AC010127.1	9.26729e-09	0.629781	0.39	0	0.000392396
AC010615.4	1.86764e-08	0.298569	0.377	0	0.000790797
AC011474.1	9.17273e-08	-0.335073	0.182	0.681	0.00388392
AC068587.4	4.74111e-11	-0.613431	0.403	0.936	2.00748e-06
AC079781.5	6.42142e-09	-0.469028	0.468	0.957	0.000271896
AC079921.1	3.29645e-08	-0.302704	0.182	0.702	0.00139578
AC090517.4	1.86764e-08	0.346541	0.377	0	0.000790797
AC097103.2	3.72689e-08	0.289964	0.364	0	0.00157804
AC097376.2	7.3665e-08	0.391169	0.351	0	0.00311912
AC098588.3	2.88505e-07	-0.428239	0.455	0.915	0.0122159
AC098850.3	5.05272e-10	0.558047	0.442	0	2.13942e-05
AC104151.1	9.26729e-09	0.525912	0.39	0	0.000392396
AC104781.2	6.11409e-07	-0.405792	0.338	0.787	0.0258883
AC116366.3	2.37298e-10	0.517495	0.455	0	1.00477e-05
AC124312.1	1.10088e-10	1.5522	0.468	0	4.66134e-06
AC137770.1	3.66711e-07	0.799608	0.74	0.468	0.0155273
AC244021.1	9.26729e-09	0.454772	0.39	0	0.000392396
ADARB2	4.04095e-07	0.693927	0.961	0.957	0.0171102
AF241726.2	5.39007e-07	0.380162	0.312	0	0.0228226
AKAP6	5.57132e-13	0.526918	1	1	2.35901e-08
AL078639.1	5.05272e-10	0.497561	0.442	0	2.13942e-05
AL121578.3	1.10396e-06	-0.356602	0.182	0.617	0.0467439
AL357873.1	5.65786e-07	-0.425679	0.377	0.851	0.0239565
ANKRD44	5.30526e-07	0.471921	0.987	0.894	0.0224635
ANKRD55	7.71317e-15	-0.829885	0.571	0.979	3.26591e-10
AP001825.1	5.41212e-09	-0.490087	0.494	0.894	0.00022916
ARL17B	4.20285e-15	-0.631296	0.286	0.872	1.77957e-10
BMERB1	6.43084e-08	-0.262278	0.429	0.894	0.00272295
C16orf45	8.44736e-08	0.291288	0.455	0.043	0.00357678
C9orf3	1.6836e-07	0.538677	0.481	0.043	0.00712871
CA1	5.55433e-08	-0.6441	0.61	0.872	0.00235182
CADM2	7.86244e-09	0.832401	0.974	0.83	0.000332911
COL25A1	2.43509e-08	1.02993	0.831	0.511	0.00103106
COL4A3BP	8.5158e-08	0.404814	0.468	0.043	0.00360576
CRLF3	4.38449e-07	-0.429805	0.766	0.979	0.0185648
DIPK1A	2.53395e-09	-0.326105	0.455	0.957	0.000107293
DOP1A	4.1475e-08	-0.388016	0.455	0.936	0.00175614
DOPEY1	7.85143e-08	0.643714	0.481	0.043	0.00332445
EEF1AKMT2	1.1999e-07	-0.370586	0.545	0.936	0.00508061
FAM106A	7.73494e-12	-0.58892	0.403	0.957	3.27513e-07
FAM153CP	6.66359e-07	-0.469508	0.429	0.872	0.028215
FAM19A2	3.77891e-08	1.46954	0.481	0.043	0.00160007
FAM19A5	1.28906e-07	0.481734	0.481	0.043	0.00545814
FAM69A	1.33497e-08	0.841298	0.506	0.043	0.000565253
FRY	1.77513e-08	0.636485	0.987	0.957	0.000751624
FUT9	1.52396e-09	0.628051	0.987	1	6.45275e-05
GALNT13	1.03342e-06	0.597961	0.818	0.532	0.0437572
GARS-DT	2.96139e-09	-0.353742	0.377	0.915	0.000125391
GAS5	4.65149e-07	-0.251946	0.13	0.574	0.0196954
GOLGA8B	7.47427e-11	-0.546621	0.935	0.979	3.16476e-06
ISPD	1.14419e-06	0.336363	0.39	0.021	0.0484474
ITGA9-AS1	1.06295e-06	-0.330643	0.416	0.872	0.0450074
KALRN	4.55245e-07	0.326793	0.987	1	0.019276
KCNAB1	1.2963e-08	1.1323	0.779	0.617	0.000548877
KIAA1468	5.59456e-07	0.449232	0.442	0.043	0.0236885
KIAA1551	1.04137e-07	0.300516	0.429	0.021	0.00440936
LINC00486	3.0989e-08	-0.428523	0.61	0.915	0.00131213
LINC01237	8.84992e-09	-0.431178	0.325	0.83	0.000374724
LINC01278	5.16385e-09	-0.59619	0.468	0.957	0.000218648
LINC01320	1.04708e-10	-0.817589	0.208	0.745	4.43355e-06
LINC02210-CRHR1	1.06323e-09	0.420123	0.429	0	4.50194e-05
LUC7L2	1.45086e-13	-0.710233	0.701	0.979	6.14322e-09
MALAT1	2.00998e-10	-0.51355	1	1	8.51065e-06
MAP1LC3A	2.68203e-07	-0.386161	0.221	0.681	0.0113563
MAP3K5	8.05484e-08	0.611282	0.974	0.872	0.00341058
METAP1D	7.62711e-07	-0.468826	0.506	0.851	0.0322947
MFF	6.57266e-08	-0.415982	0.818	0.936	0.00278299
MIR100HG	4.00636e-08	-0.413501	0.494	0.957	0.00169637
MKL1	1.6746e-07	0.510173	0.481	0.043	0.00709059
MKL2	4.127e-08	0.548313	0.506	0.043	0.00174745
MRPL41	7.94796e-08	-0.375724	0.312	0.787	0.00336533
MUC20-OT1	1.10088e-10	0.714867	0.468	0	4.66134e-06
NOS1	2.99335e-08	-0.630656	0.831	0.979	0.00126744
OPRM1	6.93523e-11	-0.710647	0.468	0.936	2.93651e-06
OSBPL3	1.16252e-06	-0.461412	0.948	1	0.0492236
PCBP1-AS1	4.80232e-07	-0.347618	0.468	0.915	0.020334
PDE8B	1.00808e-07	-0.485488	0.792	1	0.00426843
PLCB1	5.04216e-10	0.677325	1	1	2.13495e-05
PLCG2	7.06852e-12	0.525725	0.494	0.745	2.99295e-07
POLR2J3	1.07586e-10	-0.502449	0.442	0.936	4.55539e-06
POLR2J3.1	7.3665e-08	0.299735	0.351	0	0.00311912
PRELID2	7.06569e-11	0.981599	0.922	0.979	2.99176e-06
PRXL2A	1.05459e-06	-0.346581	0.416	0.872	0.0446534
PVT1	4.59018e-08	-0.527118	0.429	0.851	0.00194358
PWAR6	3.62709e-09	0.822131	0.494	0.043	0.000153578
RASGRF2	1.28117e-07	-0.583961	0.948	1	0.00542473
RND3	2.25183e-09	-0.389046	0.182	0.723	9.53468e-05
RPS6KA2	2.45904e-10	0.493818	1	1	1.04121e-05
SAMD5	4.58196e-08	-0.5473	0.117	0.553	0.00194009
SCN1A-AS1	1.69256e-12	-0.940014	0.416	0.936	7.16663e-08
SEPT2	9.88432e-07	0.391853	0.442	0.043	0.0418522
SEPT7	1.53963e-08	0.725751	0.506	0.043	0.00065191
SEPTIN2	4.10685e-08	-0.287203	0.429	0.915	0.00173892
SEPTIN7	4.06201e-09	-0.516502	0.416	0.936	0.000171994
SGCZ	1.14713e-06	0.550464	1	0.915	0.0485719
SLC24A2	4.29213e-07	0.58185	0.922	0.681	0.0181738
SLC8A1	2.17106e-07	0.587336	1	0.979	0.00919272
SMYD3	1.18815e-09	-0.508651	1	1	5.03085e-05
SNHG14	4.10611e-08	-0.64402	0.494	0.957	0.00173861
SOX1-OT	4.38558e-08	-0.486193	0.506	0.957	0.00185694
SOX2-OT	1.92822e-08	-0.664059	0.442	0.936	0.000816448
SPECC1L	6.6694e-07	-0.280109	0.545	0.957	0.0282396
SPRY4-AS1	4.55891e-09	-0.692629	0.325	0.766	0.000193033
STXBP5L	2.96942e-08	0.57421	1	1	0.00125731
SYN3	1.59641e-07	0.600757	1	0.957	0.00675952
SYNE1	5.13613e-07	0.342273	0.987	1	0.0217474
TAC1	4.82291e-07	-0.849415	0.221	0.681	0.0204212
TAFA2	4.26177e-11	-0.849445	0.416	0.957	1.80452e-06
TAFA5	1.16012e-10	-0.571422	0.455	0.957	4.91218e-06
TASOR2	1.77211e-09	-0.411339	0.377	0.915	7.50345e-05
VSTM2A-OT1	7.21258e-09	-0.340451	0.234	0.766	0.000305395
WSB1	1.96127e-09	-0.496358	0.961	1	8.30442e-05
ZBTB16	2.10578e-08	0.643631	0.948	0.766	0.00089163

## Sheet: InhVIP
GeneId	p_val	avg_logFC	pct.1	pct.2	p_val_adj
AC002429.2	2.75033e-13	-0.385009	0.218	0.356	1.16455e-08			Up	74
AC002460.2	2.15591e-15	-0.273359	0.335	0.552	9.12855e-11			Down	119
AC006115.2	1.35135e-19	-0.298199	0.328	0.553	5.72188e-15			Total	193
AC006148.1	2.63468e-11	0.281717	0.87	0.773	1.11558e-06
AC007368.1	1.95661e-22	-0.428193	0.239	0.496	8.28467e-18
AC007388.1	7.00855e-44	0.358474	0.402	0.096	2.96756e-39
AC008056.1	1.20772e-15	-0.293098	0.4	0.53	5.11374e-11
AC009690.1	1.71092e-40	0.314482	0.349	0.075	7.24437e-36
AC010099.4	4.82322e-36	0.390322	0.284	0.052	2.04225e-31
AC012404.1	2.25832e-17	-0.256297	0.274	0.463	9.5622e-13
AC012409.2	1.39785e-14	-0.278587	0.262	0.434	5.91878e-10
AC013265.1	6.0371e-16	-0.27021	0.32	0.539	2.55623e-11
AC016831.7	2.70643e-48	0.668369	0.852	0.692	1.14596e-43
AC022639.1	8.77261e-36	0.519812	0.328	0.074	3.7145e-31
AC023282.1	1.13977e-15	-0.275465	0.255	0.452	4.826e-11
AC023590.1	8.64219e-26	-0.300197	0.291	0.507	3.65927e-21
AC025159.1	3.55941e-22	0.459914	0.812	0.702	1.50713e-17
AC068051.1	5.99635e-23	-0.51921	0.531	0.657	2.53897e-18
AC068587.4	9.04831e-30	-0.445529	0.41	0.688	3.83124e-25
AC069228.1	1.98148e-17	-0.269363	0.285	0.481	8.38999e-13
AC069437.1	1.28963e-20	-0.345533	0.391	0.54	5.46056e-16
AC077690.1	2.23225e-23	-0.342712	0.266	0.5	9.45179e-19
AC079352.1	3.86323e-14	-0.352338	0.132	0.306	1.63577e-09
AC087564.1	5.85175e-10	0.280153	0.772	0.648	2.47775e-05
AC090579.1	7.69685e-18	-0.459619	0.471	0.603	3.259e-13
AC091885.2	4.60703e-27	-0.367539	0.333	0.555	1.95071e-22
AC092640.1	5.77467e-17	-0.251186	0.136	0.332	2.44511e-12
AC093879.1	6.28235e-19	-0.251273	0.284	0.448	2.66007e-14
AC097103.2	1.14033e-38	0.278326	0.337	0.072	4.82839e-34
AC098850.3	7.39971e-56	0.378437	0.395	0.068	3.13318e-51
AC104151.1	4.26787e-47	0.521651	0.354	0.064	1.8071e-42
AC116366.3	1.25837e-45	0.397416	0.41	0.096	5.32818e-41
AC119673.2	1.99933e-12	-0.30436	0.213	0.34	8.46556e-08
AC124312.1	4.38206e-55	0.980182	0.502	0.136	1.85545e-50
AC139720.1	3.90192e-18	-0.348977	0.301	0.443	1.65215e-13
ADAMTS17	7.19046e-13	0.270979	0.628	0.443	3.04459e-08
ADARB2-AS1	2.67786e-24	-0.296896	0.331	0.527	1.13386e-19
AF241726.2	3.38656e-33	0.285068	0.31	0.072	1.43394e-28
AGBL4	2.15867e-17	0.302981	0.944	0.9	9.14024e-13
AL024495.1	8.12553e-09	-0.28005	0.197	0.319	0.000344051
AL078639.1	1.04675e-77	0.762013	0.406	0.047	4.43215e-73
AL357873.1	2.60622e-22	-0.278625	0.255	0.482	1.10353e-17
AL359710.1	7.90911e-28	0.356447	0.324	0.096	3.34888e-23
AL391832.4	2.00247e-37	-0.488391	0.295	0.606	8.47884e-33
AL589693.1	2.54093e-09	-0.289452	0.192	0.34	0.000107588
AL591686.2	1.08597e-19	-0.267024	0.216	0.409	4.5982e-15
AL662796.1	4.42378e-31	0.429335	0.274	0.057	1.87312e-26
ANKFN1	2.44836e-09	0.278994	0.554	0.406	0.000103668
ANKRD30BL	3.03825e-30	0.343876	0.946	0.771	1.28645e-25
AOPEP	1.13031e-21	-0.254862	0.414	0.672	4.78594e-17
AP003086.1	9.09924e-21	-0.251288	0.226	0.444	3.8528e-16
APOE	6.16739e-13	-0.36454	0.088	0.223	2.6114e-08
ARL17B	4.31341e-22	-0.290272	0.335	0.522	1.82639e-17
ASB3	6.53368e-21	-0.330731	0.592	0.771	2.76649e-16
ATP1B1	1.47998e-30	-0.431849	0.893	0.915	6.26652e-26
ATP6V0C	1.03011e-31	-0.434182	0.307	0.592	4.36167e-27
ATP6V0E2	3.42381e-23	-0.294246	0.467	0.67	1.44971e-18
BEX3	1.67632e-19	-0.263409	0.414	0.594	7.09789e-15
BICC1	5.18523e-65	0.915995	0.77	0.487	2.19553e-60
BMERB1	3.10693e-22	-0.284658	0.431	0.691	1.31554e-17
C12orf40	4.02768e-24	-0.330166	0.282	0.5	1.7054e-19
C16orf95	1.14325e-13	0.254473	0.42	0.267	4.84074e-09
C3orf67-AS1	5.13294e-09	0.296921	0.433	0.338	0.000217339
C9orf3	1.29042e-32	0.352286	0.473	0.184	5.46391e-28
CALM2	1.64221e-17	-0.310288	0.772	0.853	6.95344e-13
CALY	4.87628e-20	-0.329991	0.611	0.746	2.06472e-15
CCDC18-AS1	5.96366e-24	-0.298334	0.308	0.571	2.52513e-19
CCK	1.07388e-18	-0.716359	0.531	0.647	4.54704e-14
CCNH	1.96844e-16	0.363524	0.966	0.921	8.33475e-12
CDH18	5.12751e-11	0.33069	0.845	0.787	2.17109e-06
CHRM3-AS2	2.84011e-27	-0.36447	0.389	0.601	1.20256e-22
CHSY3	7.4392e-09	0.311618	0.778	0.712	0.000314991
CLU	2.59713e-26	-0.455706	0.663	0.789	1.09968e-21
CNR1	7.13995e-09	-0.365865	0.724	0.793	0.00030232
CNTN3	4.64689e-10	0.27692	0.795	0.666	1.96758e-05
CPE	5.49657e-12	-0.278808	0.808	0.849	2.32736e-07
CRH	1.05922e-32	-0.619059	0.17	0.445	4.48494e-28
CRLF3	2.39519e-23	-0.340843	0.63	0.772	1.01417e-18
CXCL14	1.03764e-25	-0.646658	0.586	0.747	4.39358e-21
DCLK1	4.21168e-17	0.261099	0.985	0.95	1.78331e-12
DLX6-AS1	1.27924e-37	-0.350143	0.918	0.945	5.41658e-33
DOPEY1	1.37188e-37	0.4787	0.487	0.177	5.80884e-33
ERBB4	1.41725e-24	0.284322	0.994	0.998	6.00091e-20
ETV5	9.49068e-29	-0.29971	0.207	0.471	4.01854e-24
FAM106A	6.82544e-31	-0.347704	0.282	0.558	2.89003e-26
FAM153CP	2.64949e-29	-0.383579	0.379	0.676	1.12185e-24
FAM19A2	9.22995e-29	0.621078	0.498	0.215	3.90815e-24
FAM19A5	1.86686e-33	0.445051	0.469	0.173	7.90467e-29
FAM69A	6.60034e-30	0.413248	0.443	0.171	2.79472e-25
FILIP1L	2.38307e-18	-0.278863	0.37	0.554	1.00904e-13
FLG-AS1	2.8063e-15	0.265233	0.515	0.316	1.18824e-10
FRAS1	1.01843e-06	0.339411	0.556	0.467	0.0431224
FXYD6	3.43942e-42	-0.44948	0.759	0.863	1.45632e-37
GABRG3-AS1	2.78622e-32	-0.448663	0.253	0.529	1.17974e-27
GDAP1	1.9369e-18	0.285859	0.898	0.818	8.20123e-14
GOLGA8B	2.77705e-49	-0.438124	0.807	0.894	1.17586e-44
GRIP1	8.19534e-23	0.429034	0.979	0.944	3.47007e-18
ISPD	2.91699e-40	0.427651	0.437	0.137	1.23511e-35
ITM2B	6.9035e-14	-0.285121	0.751	0.824	2.92308e-09
KAZN-AS1	3.79449e-20	-0.255205	0.33	0.53	1.60666e-15
KCNAB1	2.13586e-19	0.385754	0.575	0.351	9.04366e-15
KCNJ3	6.80696e-27	0.304049	0.971	0.926	2.8822e-22
KCNMB2	6.87364e-23	-0.276351	0.521	0.773	2.91044e-18
KCNMB2-AS1	2.63253e-39	-0.679638	0.649	0.808	1.11466e-34
KCNQ5	3.09734e-12	0.430483	0.734	0.745	1.31148e-07
KIF26B	3.1014e-08	-0.25551	0.563	0.69	0.0013132
KMO	5.86381e-09	-0.257593	0.414	0.563	0.000248286
LANCL1	1.73732e-16	0.28019	0.83	0.751	7.35618e-12
LCORL	1.31066e-17	0.311747	0.872	0.811	5.54958e-13
LHFPL6	2.45723e-07	-0.28144	0.452	0.526	0.0104044
LINC00200	5.81131e-19	-0.261674	0.276	0.464	2.46063e-14
LINC01278	2.77932e-25	-0.30211	0.425	0.702	1.17682e-20
LINC02210-CRHR1	6.407e-39	0.289713	0.331	0.069	2.71285e-34
LMCD1-AS1	5.96144e-13	-0.273093	0.504	0.693	2.52419e-08
LRRC7	5.05157e-38	0.274145	0.996	0.971	2.13894e-33
LRRTM4	2.00082e-09	0.363606	0.937	0.902	8.47189e-05
LUC7L2	1.08792e-24	-0.336464	0.567	0.77	4.60647e-20
MAK	1.68824e-19	-0.275891	0.347	0.543	7.14834e-15
MALAT1	5.14055e-59	-0.401608	1	1	2.17661e-54
MEF2C-AS1	3.16617e-10	0.275821	0.866	0.788	1.34062e-05
METAP1D	1.26033e-23	-0.371697	0.502	0.658	5.33651e-19
MFSD4B	8.99471e-16	-0.253891	0.444	0.609	3.80854e-11
MIR100HG	9.45807e-34	-0.36101	0.395	0.716	4.00473e-29
MIR2052HG	1.11107e-12	0.270652	0.333	0.183	4.70448e-08
MIR4527HG	6.08715e-24	0.36364	0.266	0.081	2.57742e-19
MKL1	4.29915e-33	0.371281	0.467	0.173	1.82035e-28
MKL2	7.9235e-31	0.300883	0.454	0.174	3.35497e-26
MRTFA	2.13323e-23	-0.254248	0.402	0.671	9.03254e-19
MUC20-OT1	8.06355e-56	0.43713	0.458	0.102	3.41427e-51
NBEA	2.04366e-20	0.281789	0.996	0.963	8.65328e-16
NCKAP5	5.67341e-07	-0.264496	0.379	0.504	0.0240224
NELL2	2.27022e-14	0.339558	0.856	0.782	9.61254e-10
OLFM1	2.7666e-16	-0.301611	0.628	0.722	1.17143e-11
OSBPL8	4.58667e-12	0.250047	0.918	0.859	1.94209e-07
PALM2	9.26972e-24	0.340088	0.341	0.12	3.92499e-19
PANTR1	1.92702e-23	-0.323147	0.393	0.662	8.15938e-19
PCDH9-AS2	3.77091e-08	-0.274359	0.297	0.407	0.00159668
PDE10A	3.69053e-27	-0.385171	0.91	0.929	1.56264e-22
PDE5A	5.82287e-18	-0.310708	0.464	0.63	2.46552e-13
PDE8B	4.29326e-25	-0.333109	0.573	0.802	1.81785e-20
PHF3	3.98581e-16	0.250541	0.883	0.771	1.68767e-11
PLCB1	5.25563e-29	0.349266	0.994	0.973	2.22534e-24
PLCG2	2.15618e-45	0.419468	0.427	0.425	9.12969e-41
POLR2J3	2.53126e-39	-0.354233	0.337	0.66	1.07179e-34
PTPRZ1	1.21218e-12	-0.315119	0.787	0.849	5.13263e-08
PWAR6	1.05836e-31	0.422398	0.475	0.184	4.4813e-27
PWWP3A	9.86777e-30	-0.332347	0.326	0.577	4.17821e-25
RAB11A	5.13817e-15	-0.264779	0.586	0.716	2.1756e-10
RABGEF1	1.36131e-23	-0.258507	0.45	0.716	5.76406e-19
RBMS3	3.27662e-14	-0.368667	0.594	0.713	1.38739e-09
RPL13	1.42727e-13	-0.251571	0.525	0.673	6.04337e-09
RPL32	1.65195e-16	-0.256037	0.42	0.619	6.99468e-12
RPL41	3.03134e-21	-0.282559	0.398	0.632	1.28353e-16
RPS25	5.08217e-21	-0.278409	0.372	0.594	2.15189e-16
RPS27	5.74251e-27	-0.340246	0.366	0.615	2.43149e-22
RPS28	3.64419e-20	-0.286833	0.429	0.637	1.54302e-15
SARAF	3.3368e-19	-0.29431	0.684	0.761	1.41287e-14
SCG2	4.31102e-46	-0.640117	0.657	0.816	1.82537e-41
SEC62	1.31228e-17	-0.262232	0.716	0.777	5.55646e-13
SEM1	1.38899e-13	0.271205	0.741	0.611	5.88125e-09
SEPTIN7	6.28426e-29	-0.378772	0.397	0.69	2.66088e-24
SEZ6L2	8.62274e-25	-0.321206	0.64	0.786	3.65104e-20
SGO1-AS1	5.221e-07	-0.26223	0.067	0.146	0.0221068
SHISA8	2.20088e-30	-0.41976	0.448	0.665	9.31895e-26
SLC1A2	4.70399e-10	-0.834603	0.617	0.687	1.99176e-05
SLC1A3	3.86685e-11	-0.671483	0.09	0.194	1.6373e-06
SNAP25-AS1	2.19868e-19	-0.332081	0.575	0.714	9.30965e-15
SNAP91	2.71496e-27	0.292551	0.971	0.907	1.14957e-22
SNHG14	1.28694e-30	-0.353174	0.473	0.751	5.44915e-26
SNTG1	1.96261e-15	0.280381	0.998	0.987	8.31009e-11
SOX2-OT	3.66629e-25	-0.594941	0.402	0.679	1.55238e-20
SPOCK1	3.1185e-14	0.326225	0.774	0.624	1.32044e-09
SPRY4-AS1	3.64073e-55	-0.589364	0.287	0.666	1.54156e-50
SRSF5	1.00967e-21	-0.276369	0.72	0.821	4.27514e-17
SYN3	2.85637e-16	0.394926	0.797	0.713	1.20945e-11
SYNE1	1.69573e-29	0.298577	0.99	0.963	7.18007e-25
SYT1	5.22566e-19	0.402912	0.946	0.922	2.21265e-14
TAC3	2.03229e-15	-0.402473	0.404	0.572	8.60513e-11
TENM3-AS1	5.61844e-19	-0.322841	0.193	0.4	2.37896e-14
THY1	2.50441e-23	-0.290191	0.49	0.651	1.06042e-18
TMEM144	5.55724e-13	0.274824	0.437	0.265	2.35305e-08
TMEM14B	7.39648e-23	-0.297044	0.437	0.694	3.13182e-18
TMEM232	4.8384e-11	0.277318	0.893	0.807	2.04868e-06
TMEM59L	5.0764e-24	-0.268577	0.433	0.668	2.14945e-19
TNKS	2.2731e-32	0.338027	0.967	0.915	9.62477e-28
TRPC4	3.29599e-09	0.30684	0.489	0.354	0.000139559
TSPAN7	2.86605e-29	-0.37986	0.743	0.868	1.21354e-24
UBE3A	1.55242e-18	-0.331871	0.872	0.893	6.57325e-14
UNC13C	4.86514e-09	0.414786	0.548	0.406	0.000206
VGF	1.68413e-39	-0.344039	0.159	0.486	7.13094e-35
VIP	8.51057e-35	-0.707337	0.638	0.792	3.60355e-30
WSB1	3.18148e-35	-0.378439	0.732	0.858	1.3471e-30
ZNF544	4.58418e-20	-0.257507	0.433	0.663	1.94103e-15

## Sheet: Micro
GeneId	p_val	avg_logFC	pct.1	pct.2	p_val_adj
A2M	3.33383e-95	-0.51355	0.579	0.818	1.41161e-90			Up	357
ABCA1	3.67892e-19	-0.271288	0.23	0.351	1.55773e-14			Down	316
ABCG2	2.80314e-40	-0.273027	0.024	0.135	1.18691e-35			Total	673
ABI3	6.11795e-14	0.250277	0.279	0.179	2.59046e-09
AC005699.1	9.07203e-36	0.465495	0.169	0.053	3.84128e-31
AC006230.1	4.09575e-25	0.427755	0.279	0.166	1.73422e-20
AC007262.2	9.35426e-11	0.252707	0.246	0.163	3.96078e-06
AC007319.1	5.85769e-12	0.340116	0.102	0.048	2.48026e-07
AC007952.4	1.76147e-19	0.258909	0.115	0.043	7.45841e-15
AC008591.1	2.66244e-29	0.491243	0.188	0.074	1.12733e-24
AC008691.1	3.09378e-88	-1.19322	0.166	0.408	1.30997e-83
AC008697.1	4.09932e-111	-0.783302	0.004	0.202	1.73573e-106
AC008892.1	4.99726e-24	-0.250383	0.095	0.172	2.11594e-19
AC009950.2	8.60886e-38	-0.291878	0.02	0.119	3.64517e-33
AC010378.2	2.40999e-16	0.300025	0.202	0.111	1.02044e-11
AC011586.2	4.45901e-88	-1.34808	0.005	0.161	1.88803e-83
AC012150.1	2.81515e-17	0.265805	0.287	0.175	1.19199e-12
AC023051.1	1.30928e-27	-0.288128	0.12	0.191	5.54377e-23
AC027097.2	3.72293e-12	0.264954	0.318	0.219	1.57636e-07
AC034195.1	4.08566e-24	0.304937	0.144	0.053	1.72995e-19
AC044781.1	1.04868e-50	-0.445307	0.206	0.326	4.44031e-46
AC074289.1	9.1952e-33	-0.258425	0.025	0.121	3.89343e-28
AC078883.1	4.95874e-42	0.385241	0.182	0.053	2.09963e-37
AC079015.1	7.3727e-23	-0.30808	0.294	0.375	3.12175e-18
AC079793.1	1.80573e-23	-0.306443	0.141	0.21	7.64581e-19
AC093152.1	1.33288e-08	0.272968	0.132	0.083	0.000564368
AC104123.1	2.54156e-13	-0.345065	0.163	0.175	1.07615e-08
AC104596.1	7.89535e-22	0.272301	0.129	0.047	3.34305e-17
AC106865.2	3.11681e-33	0.397282	0.201	0.082	1.31972e-28
AC114930.1	2.06001e-52	0.613679	0.109	0.014	8.72248e-48
AC120193.1	2.16658e-36	-0.498933	0.267	0.373	9.17373e-32
AC215522.2	1.83199e-29	0.284336	0.114	0.029	7.75702e-25
AC245060.5	3.49674e-13	0.37146	0.127	0.065	1.48059e-08
ACER3	9.60583e-80	0.619115	0.621	0.403	4.0673e-75
ACSL1	1.54762e-90	0.702715	0.506	0.22	6.55293e-86
ADAM10	4.29271e-46	-0.33288	0.613	0.776	1.81762e-41
ADAP2	1.9521e-73	-0.475819	0.483	0.695	8.26557e-69
ADGRE2	1.06776e-141	0.804741	0.391	0.085	4.52113e-137
ADRBK2	4.49098e-47	-0.46361	0.047	0.194	1.90157e-42
AF117829.1	3.4242e-17	0.262887	0.27	0.162	1.44987e-12
AFF3	1.24168e-75	-0.928114	0.067	0.269	5.25753e-71
AGTPBP1	2.07219e-43	0.446919	0.534	0.346	8.77407e-39
AIDA	8.59827e-19	0.30658	0.385	0.265	3.64068e-14
AIG1	6.20672e-22	-0.275985	0.44	0.571	2.62805e-17
AKT3	1.42951e-32	-0.297825	0.628	0.78	6.05282e-28
AL008633.1	6.32535e-28	0.542162	0.355	0.216	2.67828e-23
AL049828.1	3.7033e-09	0.309673	0.149	0.098	0.000156805
AL163541.1	1.05483e-41	0.534218	0.534	0.332	4.46636e-37
AL392172.1	6.13065e-34	0.466785	0.305	0.163	2.59584e-29
AL512662.2	2.68114e-47	0.250926	0.103	0.011	1.13525e-42
ALCAM	2.16148e-12	0.337581	0.377	0.302	9.15215e-08
ALOX5	2.67448e-29	0.351865	0.654	0.609	1.13243e-24
ALPK1	3.1123e-111	0.66807	0.725	0.553	1.31781e-106
AMACR	8.26847e-36	0.274596	0.134	0.033	3.50103e-31
AMOT	1.37977e-11	0.255192	0.184	0.113	5.84221e-07
ANK2	1.19667e-25	0.448277	0.418	0.283	5.06695e-21
ANKH	1.29396e-42	-0.43909	0.223	0.409	5.47886e-38
ANKHD1	3.22903e-11	0.295257	0.411	0.329	1.36723e-06
ANKRD22	2.71014e-91	0.50747	0.242	0.041	1.14753e-86
ANKRD36C	1.08611e-06	0.254299	0.401	0.355	0.0459881
ANKRD44	1.43273e-52	-0.288435	0.836	0.948	6.06647e-48
ANKS1A	2.5305e-82	0.442657	0.778	0.737	1.07146e-77
ANKUB1	4.53761e-43	-0.406437	0.238	0.392	1.92131e-38
ANXA4	1.66717e-25	-0.298387	0.393	0.531	7.05913e-21
AP003481.1	1.71275e-18	-0.380268	0.136	0.159	7.25214e-14
AP1B1	1.73918e-42	-0.347063	0.496	0.667	7.36405e-38
APOE	1.3547e-78	-0.717069	0.323	0.578	5.73607e-74
APPL2	4.79849e-60	-0.385186	0.594	0.778	2.03178e-55
ARAP2	9.60037e-09	0.25627	0.381	0.33	0.000406499
ARHGAP17	2.78094e-27	-0.291748	0.405	0.554	1.17751e-22
ARHGAP22	5.36826e-45	-0.3206	0.812	0.913	2.27303e-40
ARHGAP25	4.30825e-14	0.253252	0.691	0.658	1.8242e-09
ARHGAP26	8.83782e-237	0.660365	0.958	0.909	3.74211e-232
ARHGAP4	9.77524e-17	0.311031	0.421	0.345	4.13903e-12
ARID5B	1.69954e-08	0.256637	0.322	0.242	0.000719618
ARL17B	7.9745e-39	-0.368689	0.109	0.244	3.37656e-34
ARL5A	2.1415e-32	-0.326746	0.425	0.574	9.06754e-28
ARMH3	4.83845e-29	0.34737	0.564	0.401	2.0487e-24
ARMH4	7.54118e-15	0.260776	0.33	0.221	3.19309e-10
ARNTL	5.31292e-26	0.309706	0.32	0.179	2.2496e-21
ARRDC3-AS1	1.27896e-10	0.260497	0.157	0.093	5.41538e-06
ASCC3	1.79134e-18	0.297986	0.634	0.549	7.58491e-14
ASTN1	7.01045e-48	-0.492237	0.071	0.226	2.96837e-43
ATP11A	2.99028e-23	0.336906	0.579	0.463	1.26614e-18
ATP2B4	1.74861e-23	0.296517	0.262	0.138	7.40396e-19
ATP7A	7.37359e-35	-0.346703	0.111	0.221	3.12213e-30
ATP8B1	8.81528e-26	-0.301232	0.219	0.315	3.73257e-21
AUTS2	1.19815e-60	-0.505666	0.679	0.863	5.07323e-56
AZIN2	1.47531e-29	-0.337542	0.219	0.361	6.24676e-25
B3GNT5	4.90107e-29	-0.299291	0.368	0.53	2.07521e-24
B4GALT5	4.43622e-22	0.290034	0.281	0.157	1.87839e-17
BABAM2	1.26065e-43	0.42271	0.621	0.421	5.33783e-39
BACH1	1.46858e-75	0.486378	0.831	0.734	6.21827e-71
BCL6	7.84321e-57	0.435077	0.329	0.128	3.32097e-52
BCO2	1.44445e-31	-0.358719	0.18	0.312	6.1161e-27
BLNK	1.03405e-45	-0.31179	0.679	0.841	4.37836e-41
BMP2K	3.45017e-58	0.308169	0.875	0.905	1.46087e-53
BMT2	1.0348e-16	0.282054	0.283	0.176	4.38155e-12
BNC2	8.05662e-70	-0.515347	0.563	0.771	3.41134e-65
BNIP3L	2.57277e-19	0.345164	0.4	0.295	1.08936e-14
BRE	8.42874e-41	-0.362589	0.06	0.198	3.5689e-36
BRINP2	2.25762e-31	-0.297811	0.032	0.125	9.55922e-27
C10orf11	3.07962e-86	-1.3787	0.074	0.312	1.30397e-81
C10orf54	1.7656e-58	-0.484157	0.038	0.196	7.47591e-54
C10orf76	8.58582e-48	-0.436042	0.049	0.2	3.63541e-43
C11orf65	4.05591e-33	-0.280232	0.088	0.19	1.71735e-28
C12orf75	1.36536e-61	-0.494708	0.2	0.42	5.78122e-57
C14orf37	1.81232e-43	-0.34849	0.019	0.132	7.67373e-39
C16orf62	9.2554e-31	-0.271718	0.038	0.142	3.91892e-26
C1orf132	6.50263e-56	-0.433303	0.037	0.186	2.75335e-51
C3	2.21095e-89	0.637457	0.857	0.848	9.36159e-85
C4orf19	3.91913e-52	-0.497275	0.146	0.329	1.65944e-47
C7orf60	1.23526e-30	-0.257481	0.02	0.108	5.23034e-26
C8orf37-AS1	4.76305e-10	0.285684	0.141	0.083	2.01677e-05
C9orf84	6.00444e-32	-0.352157	0.057	0.162	2.5424e-27
CABLES1	2.78155e-45	-0.431069	0.182	0.363	1.17776e-40
CACNB2	1.92268e-14	-0.257283	0.069	0.139	8.14101e-10
CACNB4	2.24294e-54	-0.508513	0.422	0.612	9.49704e-50
CAMK1D	1.85956e-28	-0.274379	0.677	0.801	7.87373e-24
CAPZB	9.28815e-53	-0.368706	0.711	0.852	3.93279e-48
CASP4	4.56711e-13	0.254929	0.24	0.151	1.9338e-08
CC2D2B	3.63332e-24	0.365074	0.25	0.131	1.53842e-19
CCDC144A	5.09632e-28	0.518223	0.345	0.268	2.15788e-23
CCDC26	7.11162400154075e-311	1.79647	0.677	0.187	3.0112e-306
CCDC50	5.46607e-29	-0.304167	0.404	0.543	2.31444e-24
CCND3	5.73582e-57	0.602055	0.538	0.318	2.42866e-52
CCSER2	1.05206e-42	0.444014	0.574	0.397	4.45462e-38
CD14	1.31926e-13	-0.281369	0.217	0.27	5.586e-09
CD163	7.04032e-64	0.762132	0.314	0.109	2.98101e-59
CD163L1	5.90649e-64	0.696516	0.313	0.111	2.50093e-59
CD81	3.95742e-36	-0.386017	0.225	0.367	1.67565e-31
CD83	1.334e-22	-0.435897	0.035	0.116	5.64842e-18
CD84	4.30213e-25	-0.277815	0.334	0.463	1.82161e-20
CD93	1.33753e-24	0.250772	0.171	0.069	5.66338e-20
CDH23	6.34504e-67	-0.530709	0.14	0.35	2.68662e-62
CEBPD	9.84635e-49	0.407825	0.356	0.161	4.16914e-44
CELF2	2.05117e-95	0.360325	0.938	0.943	8.68508e-91
CEMIP2	2.68536e-27	0.455015	0.165	0.063	1.13703e-22
CH17-437K3.1	5.29824e-69	-0.667398	0.059	0.259	2.24338e-64
CHCHD7	9.66394e-15	0.259331	0.243	0.151	4.09191e-10
CHN2	1.5335e-59	-0.773556	0.119	0.298	6.49315e-55
CHST11	1.50943e-145	0.48548	0.941	0.939	6.39122e-141
CHSY1	1.33444e-19	0.339373	0.512	0.41	5.65027e-15
CIITA	7.90059e-48	0.477607	0.537	0.338	3.34527e-43
CLEC9A	6.4553e-32	-0.284765	0.07	0.197	2.7333e-27
COP1	5.51637e-33	0.350934	0.65	0.48	2.33574e-28
CPA6	5.76035e-13	0.350283	0.126	0.093	2.43905e-08
CPEB4	1.40931e-100	0.748866	0.638	0.438	5.96729e-96
CPED1	3.77785e-100	-0.559125	0.588	0.819	1.59962e-95
CSF2RA	4.97812e-73	0.529668	0.745	0.763	2.10784e-68
CSNK1E	8.6609e-29	-0.323601	0.173	0.282	3.6672e-24
CST3	3.7596e-54	-0.433405	0.25	0.461	1.59189e-49
CTBP2	2.46577e-32	-0.311428	0.528	0.688	1.04406e-27
CUEDC1	1.31745e-20	-0.254083	0.195	0.312	5.57836e-16
CUL1	8.87119e-93	0.62142	0.623	0.445	3.75624e-88
CX3CR1	1.63789e-138	-0.786386	0.467	0.768	6.93513e-134
CYTH4	8.88613e-34	-0.28612	0.358	0.53	3.76257e-29
DAAM1	3.69596e-48	-0.496076	0.271	0.443	1.56494e-43
DARS	5.31548e-16	0.281893	0.433	0.328	2.25068e-11
DCAF6	6.64607e-82	0.560272	0.646	0.479	2.81408e-77
DCLK2	9.13966e-21	-0.255275	0.049	0.127	3.86992e-16
DDX21	5.26842e-29	0.500849	0.381	0.239	2.23075e-24
DDX60	1.91085e-21	0.285124	0.287	0.163	8.09091e-17
DDX60L	6.18559e-14	0.303578	0.44	0.358	2.6191e-09
DENND3	4.21266e-298	0.960959	0.854	0.651	1.78372e-293
DEPTOR	8.64731e-27	-0.261845	0.343	0.507	3.66145e-22
DHRS9	3.63528e-47	-0.365304	0.074	0.235	1.53925e-42
DIAPH2-AS1	1.69977e-50	-0.459059	0.154	0.294	7.19715e-46
DIP2A	2.45809e-55	-0.404141	0.511	0.705	1.04081e-50
DISC1	3.02757e-58	0.33669	0.885	0.877	1.28193e-53
DISP1	1.04951e-54	0.680113	0.48	0.307	4.44384e-50
DLEU1	5.60854e-68	0.443234	0.638	0.677	2.37477e-63
DLEU2	1.02544e-59	-0.384574	0.694	0.855	4.34192e-55
DLEU7	1.79743e-49	-0.468271	0.322	0.514	7.61069e-45
DNMT3A	2.31096e-26	-0.263988	0.406	0.547	9.78505e-22
DOCK4	3.22531e-67	-0.350436	0.954	0.981	1.36566e-62
DOCK5	1.28567e-11	0.295173	0.315	0.24	5.44377e-07
DPYD	1.32355e-83	1.06954	0.375	0.185	5.60416e-79
DPYS	8.41649e-30	-0.293956	0.048	0.148	3.56371e-25
DSCAM	1.33136e-84	-0.647622	0.467	0.712	5.63724e-80
DSE	1.18263e-38	0.450153	0.441	0.269	5.00749e-34
DST	1.49586e-46	0.421072	0.762	0.599	6.33376e-42
DUSP1	1.90285e-13	-0.274571	0.058	0.106	8.05705e-09
DUSP27	3.61329e-31	-0.260575	0.021	0.105	1.52994e-26
ECPAS	8.53347e-20	0.306222	0.404	0.27	3.61324e-15
EDA	6.6117e-17	-0.305707	0.323	0.446	2.79953e-12
EDIL3	8.26176e-07	0.260674	0.108	0.076	0.034982
EEF1A1	2.45244e-28	0.504315	0.464	0.418	1.03841e-23
EEPD1	1.06257e-71	-0.576149	0.136	0.366	4.49913e-67
EGLN1	6.72794e-13	0.261072	0.368	0.28	2.84874e-08
EIF2AK2	1.75728e-18	0.314913	0.425	0.31	7.44067e-14
EIF4A1	5.90956e-10	0.252766	0.293	0.207	2.50223e-05
ELMO1-AS1	3.34406e-40	-0.299315	0.125	0.234	1.41594e-35
EML1	5.57633e-20	-0.260345	0.211	0.328	2.36113e-15
ENOX2	8.41499e-17	0.297463	0.365	0.247	3.56307e-12
ENTPD1-AS1	5.85143e-48	-0.446206	0.43	0.626	2.47761e-43
EPB41L3	3.49486e-20	0.25315	0.653	0.642	1.47979e-15
EPSTI1	1.78893e-51	0.491536	0.569	0.383	7.57469e-47
ERBB2IP	8.37578e-65	-0.600712	0.051	0.237	3.54647e-60
ERC2	3.63128e-197	1.11418	0.547	0.149	1.53756e-192
ERCC6	4.69512e-11	0.258919	0.244	0.166	1.98801e-06
ETS2	6.61536e-17	0.307654	0.402	0.3	2.80108e-12
ETV6	7.55135e-65	0.311456	0.854	0.866	3.19739e-60
F13A1	1.40536e-157	1.39985	0.322	0.036	5.95058e-153
FAM105A	9.9181e-78	-0.610732	0.034	0.221	4.19952e-73
FAM110B	1.40747e-94	0.737803	0.379	0.126	5.95949e-90
FAM13A	2.73537e-40	0.379108	0.63	0.568	1.15821e-35
FAM157C	9.29141e-51	0.431149	0.276	0.101	3.93417e-46
FAM177B	9.80197e-41	-0.418392	0.236	0.392	4.15035e-36
FAM20A	3.41934e-169	0.902326	0.335	0.038	1.44782e-164
FAM63B	1.20824e-37	-0.301989	0.022	0.125	5.11594e-33
FBXL5	2.97253e-11	0.26762	0.4	0.314	1.25863e-06
FCGR1A	3.44666e-28	0.390017	0.399	0.249	1.45939e-23
FCGR1B	5.91046e-17	0.264617	0.312	0.198	2.50261e-12
FCGR3A	5.47604e-25	0.333185	0.381	0.243	2.31867e-20
FKBP15	1.65568e-12	0.260568	0.495	0.418	7.01049e-08
FKBP5	2.74412e-242	0.981242	0.816	0.341	1.16192e-237
FLVCR2	6.13762e-38	0.322237	0.187	0.061	2.59879e-33
FMN1	2.78121e-33	0.413364	0.651	0.629	1.17762e-28
FMNL2	9.36617e-30	0.256312	0.802	0.815	3.96582e-25
FMNL3	1.00107e-57	-0.402385	0.628	0.801	4.23873e-53
FMR1	1.66975e-20	0.341381	0.282	0.166	7.07004e-16
FOS	1.07279e-20	-0.528796	0.079	0.152	4.54239e-16
FOXO1	5.63852e-20	-0.304605	0.269	0.393	2.38746e-15
FRMD4A	2.36786e-98	-0.405611	0.951	0.978	1.0026e-93
FTH1	1.04788e-43	0.706399	0.555	0.468	4.43693e-39
FUT8	6.31992e-25	0.389171	0.437	0.298	2.67598e-20
FYB	4.85087e-84	-0.930918	0.074	0.314	2.05396e-79
FYB1	1.05699e-159	0.806586	0.868	0.614	4.47552e-155
GAL3ST4	1.80609e-47	-0.359115	0.134	0.319	7.64735e-43
GAREM1	6.0128e-15	0.259509	0.572	0.524	2.54594e-10
GAS7	2.3263e-26	0.366426	0.337	0.193	9.85002e-22
GCA	1.02185e-22	0.274187	0.341	0.205	4.32673e-18
GCNT2	2.7413e-21	-0.253599	0.389	0.532	1.16072e-16
GIMAP8	3.00306e-25	-0.275096	0.167	0.296	1.27156e-20
GK	7.45653e-27	0.328533	0.276	0.142	3.15724e-22
GLCE	9.46263e-36	-0.355327	0.257	0.425	4.00667e-31
GLIPR1	4.11574e-34	-0.301165	0.168	0.323	1.74269e-29
GLIS3	4.84153e-26	-0.419516	0.182	0.302	2.05e-21
GLTSCR1L	9.51595e-60	-0.508125	0.036	0.194	4.02924e-55
GMDS-AS1	1.59808e-47	-0.534445	0.05	0.201	6.76657e-43
GMDS-DT	1.68666e-31	0.400541	0.576	0.403	7.14165e-27
GNG10	2.93524e-25	0.288229	0.2	0.09	1.24284e-20
GNG12-AS1	3.20811e-45	-0.293719	0.03	0.141	1.35838e-40
GOLGA4	1.56542e-78	0.60768	0.76	0.633	6.62829e-74
GOLGA8A	9.1295e-12	0.292628	0.435	0.354	3.86561e-07
GOLGB1	6.82562e-08	0.286471	0.494	0.464	0.0028901
GPC5	5.64601e-11	-0.283292	0.048	0.102	2.39063e-06
GPCPD1	2.23245e-55	-0.402336	0.453	0.651	9.45266e-51
GPR155	8.10623e-18	0.276358	0.282	0.169	3.43234e-13
GPR183	1.09284e-10	-0.25712	0.136	0.214	4.62732e-06
GPR34	9.28407e-63	-0.492866	0.307	0.523	3.93106e-58
GPR65	3.07925e-34	0.314744	0.233	0.096	1.30382e-29
GRID2	3.99227e-56	0.372604	0.623	0.378	1.69041e-51
GRK2	6.3022e-18	0.266446	0.265	0.155	2.66848e-13
GRK3	1.00356e-26	0.364386	0.56	0.417	4.24928e-22
GS1-114I9.3	5.46851e-69	-0.561224	0.036	0.21	2.31547e-64
GUCY1A1	1.10563e-25	-0.323343	0.061	0.164	4.68147e-21
GUCY1A3	1.78447e-39	-0.323005	0.013	0.111	7.55581e-35
H3F3B	1.05058e-18	-0.308749	0.196	0.281	4.44837e-14
HAMP	1.35201e-128	1.00417	0.377	0.105	5.72469e-124
HCG22	7.14125e-120	-0.693557	0.04	0.304	3.02375e-115
HCLS1	1.03653e-23	0.320878	0.615	0.526	4.38889e-19
HDAC4	7.50409e-43	0.436653	0.595	0.418	3.17738e-38
HECTD2	3.84274e-31	-0.318156	0.424	0.574	1.62709e-26
HIF1A	3.73377e-41	0.375271	0.584	0.435	1.58095e-36
HIF1A-AS3	1.35095e-16	0.286291	0.194	0.104	5.72018e-12
HIVEP2	3.59365e-18	0.293593	0.222	0.12	1.52162e-13
HIVEP3	9.09276e-15	0.252744	0.778	0.755	3.85006e-10
HK2	3.30328e-14	0.262343	0.366	0.27	1.39867e-09
HMGA1P4	1.5572e-09	0.287207	0.207	0.144	6.59348e-05
HNRNPDL	2.19026e-20	0.263233	0.688	0.646	9.27402e-16
HPGDS	8.51786e-52	-0.440719	0.223	0.44	3.60663e-47
HRH1	3.13621e-33	-0.364225	0.031	0.129	1.32793e-28
HS3ST1	7.92925e-28	-0.253166	0.094	0.171	3.3574e-23
HSPA1A	2.53518e-47	-0.76402	0.123	0.3	1.07345e-42
HSPA1B	2.57341e-38	-0.552944	0.08	0.205	1.08963e-33
HTRA1	8.27049e-36	-0.341346	0.443	0.61	3.50189e-31
IFI16	2.16524e-39	0.37312	0.802	0.76	9.16807e-35
IFI44	5.9572e-108	0.804043	0.399	0.133	2.5224e-103
IFI44L	1.23443e-302	1.62389	0.564	0.135	5.22683e-298
IFNGR1	6.14904e-36	-0.314546	0.603	0.747	2.60363e-31
IGF1	1.01191e-50	-0.472058	0.161	0.361	4.28463e-46
IGF2R	1.85119e-41	0.410217	0.375	0.19	7.83832e-37
IGSF6	1.05339e-32	-0.325495	0.18	0.324	4.46027e-28
IKZF2	4.58069e-21	0.300259	0.316	0.188	1.93955e-16
IL15	1.34214e-21	0.281296	0.129	0.048	5.68287e-17
IL17RA	4.41254e-18	0.287129	0.553	0.469	1.86836e-13
IL21R	1.21736e-111	0.687463	0.259	0.038	5.15453e-107
IL3RA	3.14533e-42	-0.337944	0.091	0.227	1.33179e-37
IL4R	8.22255e-42	0.460952	0.509	0.33	3.48159e-37
IL6ST	4.79016e-77	-0.425802	0.691	0.86	2.02825e-72
ITGAM	1.77579e-34	-0.297909	0.403	0.578	7.51903e-30
ITGAV	1.95309e-15	0.288816	0.453	0.382	8.26975e-11
ITGAX	7.10063e-76	-0.518775	0.385	0.644	3.00655e-71
ITGB5	1.32221e-28	-0.304874	0.342	0.498	5.59851e-24
ITM2B	1.02929e-125	-0.603837	0.588	0.826	4.35822e-121
ITPR1	3.30505e-39	0.446395	0.493	0.311	1.39942e-34
ITPR2	5.84667e-72	-0.353378	0.951	0.98	2.4756e-67
JAK3	2.53421e-104	0.681438	0.447	0.154	1.07303e-99
JUN	6.51511e-21	-0.278432	0.045	0.126	2.75863e-16
KB-1507C5.4	1.01549e-54	-0.365276	0.016	0.134	4.2998e-50
KCNMA1	1.19198e-63	0.620312	0.702	0.513	5.04706e-59
KCNQ1	8.47941e-32	-0.305298	0.479	0.628	3.59035e-27
KCNQ1OT1	2.18366e-45	-0.46245	0.175	0.329	9.24605e-41
KCTD7	1.14749e-36	-0.351809	0.152	0.294	4.85869e-32
KDM3A	6.89778e-23	0.350367	0.302	0.177	2.92066e-18
KDM4B	4.84954e-20	0.328452	0.456	0.335	2.05339e-15
KDM4C	1.66026e-25	0.320489	0.634	0.503	7.02989e-21
KDM7A	3.92741e-21	-0.251641	0.342	0.478	1.66294e-16
KHDRBS3	1.67593e-109	-0.760002	0.442	0.723	7.09624e-105
KIAA0226L	7.73502e-87	-0.761453	0.04	0.242	3.27516e-82
KIAA0922	6.78389e-27	-0.29855	0.041	0.138	2.87244e-22
KIAA1033	2.57842e-61	-0.524521	0.053	0.232	1.09175e-56
KIAA1147	3.53701e-39	-0.435339	0.141	0.296	1.49764e-34
KIF26B	5.34256e-19	-0.298727	0.182	0.299	2.26215e-14
KIRREL3	1.99925e-10	0.290897	0.12	0.069	8.46524e-06
KLF12	1.12974e-26	-0.387217	0.197	0.343	4.78356e-22
KLHL2	2.29652e-28	0.359254	0.451	0.294	9.72392e-24
LAP3	8.55896e-131	0.840675	0.563	0.271	3.62404e-126
LARGE	1.69706e-39	-0.367353	0.015	0.112	7.18568e-35
LARGE1	2.48848e-44	0.590801	0.375	0.202	1.05367e-39
LGMN	6.30748e-25	-0.304511	0.217	0.351	2.67071e-20
LIMK2	2.01831e-107	0.77612	0.393	0.127	8.54594e-103
LINC-PINT	1.92867e-85	-0.828053	0.13	0.345	8.16638e-81
LINC00278	1.65641e-16	0.314284	0.515	0.408	7.01355e-12
LINC00342	9.46019e-13	0.360926	0.221	0.144	4.00564e-08
LINC00578	2.35177e-19	0.276568	0.227	0.122	9.95785e-15
LINC00969	1.04082e-43	-0.35042	0.034	0.16	4.40703e-39
LINC00996	1.71266e-235	-1.13909	0.005	0.384	7.25173e-231
LINC01094	1.17707e-20	0.340185	0.481	0.37	4.98395e-16
LINC01141	5.22155e-100	-0.632723	0.383	0.65	2.21091e-95
LINC01146	2.14801e-87	0.57521	0.175	0.016	9.09512e-83
LINC01266	7.02284e-80	-0.909113	0.101	0.33	2.97361e-75
LINC01409	7.07656e-23	0.255519	0.126	0.044	2.99636e-18
LINC01482	5.93866e-57	0.378193	0.139	0.019	2.51455e-52
LINC01572	8.3622e-13	-0.267504	0.103	0.178	3.54072e-08
LINC02232	4.56212e-61	0.601543	0.611	0.4	1.93169e-56
LINC02513	1.3194e-79	0.32101	0.131	0.006	5.5866e-75
LINC02649	4.74983e-22	0.365299	0.256	0.144	2.01117e-17
LINC02798	3.29162e-20	0.540954	0.493	0.374	1.39374e-15
LMCD1-AS1	5.74209e-13	0.291751	0.16	0.086	2.43132e-08
LNCAROD	1.12617e-37	0.557359	0.486	0.358	4.76843e-33
LPAR1	2.75845e-78	-0.537842	0.299	0.579	1.16798e-73
LRIG1	1.00127e-24	-0.297875	0.205	0.316	4.23956e-20
LRMDA	7.28945e-67	0.250225	0.893	0.669	3.0865e-62
LRP1B	3.48407e-23	-0.3221	0.142	0.27	1.47522e-18
LRRC16A	2.67801e-21	-0.254758	0.04	0.122	1.13392e-16
LRRC4C	7.84916e-26	-0.467255	0.077	0.18	3.32349e-21
LRRK2	2.78983e-42	0.496904	0.447	0.3	1.18127e-37
LY96	2.3611e-26	0.418437	0.378	0.25	9.99738e-22
LYST	3.47438e-35	-0.294868	0.654	0.792	1.47112e-30
LYVE1	9.7927e-49	-0.36152	0.086	0.26	4.14643e-44
MAF	3.61002e-125	-0.662351	0.623	0.835	1.52855e-120
MALAT1	4.99255e-103	-0.290331	1	1	2.11395e-98
MAMDC2	6.17722e-97	-0.693396	0.053	0.28	2.61556e-92
MAP2K6	2.85533e-32	-0.346311	0.098	0.238	1.209e-27
MAP3K5	5.83914e-98	-0.538934	0.656	0.843	2.47241e-93
MAP3K8	2.53949e-101	0.752332	0.493	0.234	1.07527e-96
MAP4K4	2.74064e-100	-0.50221	0.753	0.919	1.16044e-95
MARCH1	3.18414e-121	0.554657	0.848	0.769	1.34823e-116
MBP	1.11445e-10	0.25732	0.576	0.527	4.71882e-06
MCF2L2	1.18337e-94	-0.656946	0.192	0.456	5.01064e-90
MECP2	1.67585e-15	0.312617	0.453	0.348	7.09588e-11
MED12L	7.98534e-147	-0.815665	0.2	0.535	3.38115e-142
MERTK	1.07629e-48	-0.388243	0.684	0.828	4.55722e-44
METTL9	3.37246e-37	-0.345509	0.188	0.346	1.42797e-32
MFSD11	5.02143e-24	-0.262742	0.235	0.366	2.12617e-19
MGAT4A	3.28827e-68	0.380293	0.87	0.867	1.39232e-63
MGEA5	1.30546e-50	-0.403259	0.038	0.182	5.52757e-46
MGLL	2.22159e-46	-0.416991	0.161	0.329	9.40664e-42
MIR181A1HG	6.42461e-11	0.265261	0.195	0.131	2.72031e-06
MIR503HG	2.58723e-33	-0.301615	0.097	0.211	1.09548e-28
MIR646HG	4.76927e-29	0.393128	0.652	0.538	2.0194e-24
MIR99AHG	1.09062e-51	-0.361241	0.561	0.766	4.61788e-47
MLXIPL	1.42891e-09	0.258048	0.353	0.267	6.0503e-05
MMP24-AS1	8.8847e-50	-0.370766	0.02	0.143	3.76196e-45
MNDA	2.2324e-36	-0.328411	0.259	0.433	9.45242e-32
MPZL1	3.62687e-47	0.488461	0.589	0.458	1.53569e-42
MRC1	1.80968e-83	-0.460052	0.231	0.523	7.66255e-79
MRC2	6.90153e-26	-0.285755	0.249	0.392	2.92225e-21
MS4A4E	5.03145e-24	0.269902	0.15	0.057	2.13042e-19
MS4A6A	7.60395e-93	0.641328	0.569	0.269	3.21966e-88
MSI2	5.57705e-25	-0.29555	0.441	0.58	2.36143e-20
MSR1	2.98555e-62	-0.60177	0.452	0.637	1.26414e-57
MTRNR2L12	8.70101e-26	0.397758	0.139	0.049	3.68418e-21
MTSS1	2.95178e-28	-0.294563	0.488	0.654	1.24984e-23
MTURN	9.91457e-27	-0.273585	0.171	0.303	4.19803e-22
MX1	7.4758e-64	0.612118	0.358	0.151	3.1654e-59
MX2	1.91735e-53	0.57258	0.312	0.129	8.11845e-49
NACA	1.00655e-07	0.255788	0.271	0.233	0.00426194
NAMPT	1.71446e-28	0.55156	0.216	0.099	7.25938e-24
NAV2	4.01349e-121	-0.864731	0.39	0.708	1.69939e-116
NCK1-AS1	1.20136e-43	-0.272589	0.012	0.112	5.08681e-39
NCK2	4.63374e-113	0.604039	0.804	0.662	1.96202e-108
NEAT1	5.63633e-134	0.529414	0.944	0.936	2.38654e-129
NEB	1.19267e-08	0.296658	0.179	0.122	0.000505
NECTIN3	1.98861e-26	0.349724	0.209	0.094	8.42016e-22
NHSL1	1.9076e-11	0.335878	0.381	0.382	8.07717e-07
NIBAN1	1.73499e-52	0.649855	0.329	0.147	7.34628e-48
NKTR	2.88988e-10	0.25979	0.668	0.64	1.22363e-05
NLRC5	2.43303e-45	0.39134	0.34	0.155	1.03019e-40
NLRP1	7.76755e-55	-0.469154	0.231	0.456	3.28894e-50
NPAS3	1.23006e-64	-0.639027	0.221	0.467	5.20832e-60
NR1D2	1.48e-24	-0.27429	0.105	0.217	6.26663e-20
NR3C2	1.171e-35	-0.396464	0.227	0.403	4.95825e-31
NRIP1	6.47484e-44	-0.330296	0.603	0.776	2.74158e-39
NUFIP2	2.75878e-19	0.322347	0.557	0.45	1.16812e-14
NXN	2.47646e-21	-0.302618	0.236	0.364	1.04858e-16
OLR1	1.44412e-33	-0.427818	0.244	0.403	6.1147e-29
OPRM1	1.38345e-46	-0.426357	0.167	0.33	5.8578e-42
OSBPL11	8.0527e-37	-0.320137	0.364	0.537	3.40968e-32
OSBPL6	3.00524e-54	-0.501095	0.248	0.449	1.27248e-49
OVCH1-AS1	1.30847e-16	0.263161	0.131	0.057	5.54033e-12
OXR1	7.97237e-20	0.309294	0.761	0.786	3.37566e-15
P2RY12	9.15501e-117	-0.639207	0.677	0.874	3.87641e-112
P2RY13	5.85714e-104	-0.659325	0.198	0.476	2.48003e-99
P3H2	1.12135e-89	-0.6526	0.271	0.549	4.74802e-85
P4HA1	2.27614e-26	0.3417	0.565	0.476	9.63764e-22
PADI2	1.91024e-71	0.681217	0.484	0.244	8.08832e-67
PAPD4	4.21211e-75	-0.671739	0.052	0.258	1.78349e-70
PAQR8	3.01954e-35	-0.359416	0.102	0.215	1.27854e-30
PARK2	5.09194e-61	-0.668249	0.037	0.204	2.15603e-56
PARP14	3.66145e-180	0.986167	0.762	0.555	1.55033e-175
PARP9	1.12239e-56	0.50513	0.458	0.239	4.75244e-52
PARVG	8.83211e-14	0.282422	0.4	0.296	3.73969e-09
PCDH9	1.14106e-06	0.307227	0.315	0.351	0.0483148
PCNX	1.41918e-42	-0.389694	0.036	0.164	6.00909e-38
PCNX1	5.07803e-26	0.357854	0.482	0.328	2.15014e-21
PCNX2	5.03254e-36	0.383835	0.667	0.512	2.13088e-31
PCNXL2	2.50258e-63	-0.492904	0.056	0.237	1.05964e-58
PDE4B	4.63921e-85	0.744618	0.567	0.314	1.96433e-80
PDE4D	2.1878e-39	-0.577765	0.207	0.375	9.26358e-35
PDE9A	1.71412e-22	-0.297295	0.192	0.317	7.25791e-18
PDK1	1.60482e-32	0.389658	0.281	0.141	6.79515e-28
PEAK1	1.07557e-35	-0.350357	0.492	0.656	4.55417e-31
PER3	6.01052e-32	-0.373493	0.134	0.267	2.54497e-27
PFKFB3	6.00791e-54	0.508145	0.615	0.494	2.54387e-49
PGK1	3.63014e-35	0.437834	0.379	0.243	1.53707e-30
PGM5	1.05316e-37	-0.372999	0.374	0.545	4.45929e-33
PGM5P2	1.67742e-65	-0.488529	0.031	0.187	7.10253e-61
PHACTR1	1.73598e-33	-0.363457	0.313	0.482	7.35048e-29
PHC2	2.02778e-48	0.433882	0.644	0.484	8.58605e-44
PHF21A	1.9453e-15	0.257613	0.628	0.546	8.2368e-11
PID1	8.38869e-61	-0.650108	0.12	0.332	3.55194e-56
PIK3AP1	1.08744e-23	0.265267	0.636	0.615	4.60444e-19
PILRA	1.78261e-35	-0.347569	0.263	0.427	7.54791e-31
PIM1	9.18648e-66	0.477993	0.239	0.062	3.88974e-61
PIP5K1B	6.33253e-25	-0.319428	0.281	0.421	2.68132e-20
PLAC8	9.86457e-97	0.667494	0.248	0.042	4.17685e-92
PLAT	6.34837e-59	-0.444738	0.083	0.246	2.68803e-54
PLCB2	5.95635e-09	0.254124	0.429	0.351	0.000252204
PLCL1	2.18521e-13	0.275354	0.221	0.224	9.25261e-09
PLCXD3	9.66921e-10	-0.261481	0.138	0.197	4.09414e-05
PLD1	4.24542e-31	-0.346878	0.414	0.579	1.7976e-26
PLD4	1.20862e-31	-0.27036	0.083	0.2	5.11755e-27
PLP1	3.2326e-15	0.408662	0.285	0.219	1.36875e-10
PLSCR1	4.1715e-64	0.527722	0.543	0.345	1.7663e-59
PMEPA1	5.28298e-58	-0.478774	0.173	0.367	2.23692e-53
POU2F2	6.59711e-82	0.642862	0.661	0.437	2.79335e-77
PPA1	2.82238e-54	0.401526	0.227	0.066	1.19505e-49
PPARD	7.60439e-16	0.286364	0.528	0.469	3.21985e-11
PRDM11	2.41797e-73	-0.636734	0.166	0.396	1.02382e-68
PRKD3	1.14676e-25	0.36061	0.517	0.39	4.8556e-21
PRKN	6.21763e-21	0.303469	0.599	0.455	2.63267e-16
PRPF38B	8.01459e-10	0.252384	0.518	0.538	3.39354e-05
PRPF4B	8.56522e-13	0.312309	0.679	0.611	3.62669e-08
PRRC2C	2.87694e-25	0.34446	0.754	0.708	1.21816e-20
PSTPIP2	6.42327e-47	0.44288	0.334	0.147	2.71974e-42
PTCHD4	2.80145e-07	0.267194	0.161	0.108	0.0118619
PTPN1	6.22124e-62	0.598919	0.447	0.248	2.6342e-57
PTPN14	1.25499e-51	-0.516852	0.141	0.326	5.31386e-47
PTPN2	1.42648e-100	0.64912	0.653	0.452	6.03998e-96
PTPRC	8.01961e-49	0.253054	0.853	0.861	3.39566e-44
PUM3	3.69094e-23	0.384535	0.522	0.398	1.56282e-18
PVT1	2.4287e-77	0.638658	0.339	0.11	1.02836e-72
PYGL	6.63151e-31	0.409268	0.394	0.24	2.80792e-26
RAB11A	1.30393e-28	-0.339858	0.345	0.475	5.52109e-24
RAPH1	3.2959e-24	-0.269834	0.428	0.562	1.39555e-19
RASAL2	5.75271e-53	-0.421638	0.574	0.763	2.43581e-48
RASSF4	6.65739e-186	0.94184	0.677	0.389	2.81887e-181
RBPJ	3.27615e-36	0.397239	0.599	0.478	1.38719e-31
RERE	2.09677e-42	-0.281964	0.789	0.909	8.87813e-38
RFWD2	3.07423e-64	-0.590712	0.058	0.249	1.30169e-59
RGS1	1.3117e-78	0.612213	0.36	0.12	5.55401e-74
RGS10	4.42821e-58	-0.416421	0.45	0.667	1.87499e-53
RHBDF2	1.48507e-51	0.408546	0.776	0.674	6.2881e-47
RIN2	1.93767e-26	-0.253068	0.528	0.677	8.20448e-22
RNASET2	1.89292e-66	0.487289	0.716	0.685	8.01502e-62
RNF125	9.36054e-25	-0.289272	0.167	0.292	3.96344e-20
RNF144B	6.32496e-55	0.631784	0.45	0.276	2.67812e-50
RNF149	7.26111e-81	0.543488	0.664	0.527	3.0745e-76
RNF150	4.20471e-30	0.459098	0.501	0.343	1.78036e-25
RNF213	3.31274e-14	0.25646	0.759	0.724	1.40268e-09
ROBO1	8.51506e-16	0.368284	0.128	0.073	3.60545e-11
ROR2	1.18211e-36	0.342576	0.102	0.017	5.00527e-32
RORA	3.91163e-16	-0.368324	0.102	0.186	1.65626e-11
RP11-106M3.2	2.45618e-29	-0.296409	0.03	0.125	1.03999e-24
RP11-13N12.1	4.98357e-159	-1.88566	0	0.257	2.11014e-154
RP11-142M10.2	1.47243e-95	-0.68765	0.022	0.208	6.23457e-91
RP11-187O7.3	1.1874e-126	-1.46663	0.009	0.234	5.0277e-122
RP11-248J23.7	3.14726e-45	-0.377106	0.03	0.157	1.33261e-40
RP11-452H21.1	1.29347e-79	-0.724846	0.03	0.215	5.47681e-75
RP11-455P21.3	2.25006e-42	-0.388338	0.036	0.164	9.5272e-38
RP11-480C22.1	2.85385e-124	-1.28432	0.029	0.279	1.20838e-119
RP11-489O18.1	1.85492e-66	-0.55693	0.035	0.198	7.85409e-62
RP11-513G19.1	5.75325e-64	-0.352285	0.009	0.133	2.43604e-59
RP11-556E13.1	6.15546e-64	-0.759414	0.055	0.243	2.60634e-59
RP11-588H23.3	1.95373e-89	-0.665822	0.019	0.216	8.27246e-85
RP11-597D13.9	5.90628e-48	-0.322442	0.013	0.124	2.50084e-43
RP11-624C23.1	9.07682e-94	-0.768448	0.028	0.229	3.84331e-89
RP11-666F17.1	2.36622e-70	-0.461486	0.008	0.146	1.0019e-65
RP11-733O18.1	2.38411e-41	-0.283098	0.01	0.102	1.00948e-36
RP11-756G20.1	8.25164e-37	-0.351148	0.025	0.132	3.49391e-32
RP11-83A24.2	1.30465e-42	-0.403608	0.027	0.144	5.52416e-38
RP5-1031D4.2	1.51758e-74	-0.569697	0.009	0.158	6.42574e-70
RP6-159A1.4	4.47557e-30	-0.262361	0.034	0.134	1.89504e-25
RPL13A	1.47576e-12	0.36616	0.304	0.24	6.24865e-08
RPL19	8.34077e-12	0.354957	0.254	0.211	3.53165e-07
RPL23A	7.74854e-10	0.306086	0.223	0.162	3.28089e-05
RPL26	7.38145e-15	0.370913	0.254	0.186	3.12545e-10
RPL27A	5.01133e-16	0.291565	0.22	0.126	2.1219e-11
RPL28	1.24149e-08	0.302874	0.328	0.267	0.000525673
RPL31	9.65493e-19	0.337989	0.313	0.205	4.08809e-14
RPL32	1.79952e-19	0.423077	0.287	0.214	7.61953e-15
RPL35	8.24186e-08	0.254563	0.245	0.188	0.00348977
RPL36A	8.8242e-08	0.254471	0.227	0.177	0.00373634
RPL37	2.77799e-13	0.337266	0.329	0.269	1.17626e-08
RPL37A	1.71617e-07	0.270583	0.304	0.246	0.00726662
RPL38	1.22757e-09	0.270519	0.217	0.149	5.19776e-05
RPL39	2.70712e-12	0.30649	0.222	0.147	1.14625e-07
RPS11	1.92324e-13	0.319566	0.219	0.143	8.14338e-09
RPS18	2.6839e-07	0.259906	0.251	0.196	0.0113642
RPS24	3.70062e-61	0.743544	0.549	0.392	1.56691e-56
RPS25	7.28673e-07	0.251647	0.269	0.251	0.0308535
RPS6	2.62985e-17	0.416273	0.274	0.183	1.11353e-12
RPS6KA1	1.64114e-10	0.26901	0.408	0.32	6.94889e-06
RPS6KA2	8.79533e-24	0.3423	0.626	0.529	3.72412e-19
RPS6KA5	4.42767e-40	-0.404175	0.198	0.381	1.87477e-35
RPS8	9.68588e-22	0.470762	0.332	0.253	4.1012e-17
RRBP1	2.39979e-13	0.322683	0.367	0.288	1.01612e-08
RUNX1	1.2335e-65	0.396056	0.901	0.864	5.2229e-61
RYR1	1.43126e-30	-0.266685	0.609	0.74	6.06025e-26
SAMD9L	4.649e-46	0.562091	0.419	0.238	1.96848e-41
SAMHD1	6.38508e-20	0.282785	0.633	0.579	2.70357e-15
SAMSN1	4.04484e-31	-0.341693	0.625	0.744	1.71267e-26
SBNO2	7.27742e-20	0.257952	0.217	0.112	3.08141e-15
SCFD2	2.67594e-14	0.270453	0.586	0.503	1.13305e-09
SCIN	1.40208e-134	0.867546	0.627	0.318	5.9367e-130
SCMH1	2.67482e-11	0.254637	0.341	0.247	1.13257e-06
SEC14L1	1.89568e-12	0.254746	0.553	0.487	8.02667e-08
SELPLG	4.37969e-47	-0.382423	0.117	0.276	1.85445e-42
SFMBT2	1.05235e-175	-0.695682	0.889	0.976	4.45588e-171
SGK1	4.56969e-26	-0.313397	0.312	0.467	1.9349e-21
SGMS1	6.14913e-34	-0.331896	0.538	0.702	2.60366e-29
SH2B3	1.43928e-35	-0.320653	0.374	0.55	6.0942e-31
SH3BGRL	5.28924e-63	0.514481	0.749	0.634	2.23957e-58
SH3RF3	1.34593e-90	0.440525	0.883	0.86	5.69892e-86
SHROOM3	1.00858e-81	-0.778005	0.009	0.168	4.27051e-77
SIGLEC1	4.56402e-52	0.389246	0.129	0.018	1.9325e-47
SIPA1L1	2.54955e-36	0.448799	0.579	0.434	1.07953e-31
SIPA1L2	1.18441e-30	0.338564	0.684	0.657	5.01503e-26
SLA	2.92373e-60	0.517469	0.581	0.366	1.23797e-55
SLC11A1	5.72744e-161	0.907126	0.632	0.243	2.42511e-156
SLC11A2	1.01214e-34	0.3996	0.495	0.361	4.28562e-30
SLC1A2	3.4009e-37	-0.367239	0.117	0.277	1.44001e-32
SLC1A3	2.54591e-77	0.417674	0.883	0.822	1.07799e-72
SLC22A23	8.94253e-47	-0.455534	0.227	0.418	3.78645e-42
SLC23A2	1.46903e-28	-0.293187	0.412	0.557	6.22017e-24
SLC25A19	3.70754e-26	0.259834	0.196	0.084	1.56985e-21
SLC25A37	1.85553e-21	0.321426	0.655	0.576	7.85668e-17
SLC29A3	8.7843e-26	-0.291371	0.182	0.302	3.71945e-21
SLC2A5	5.09486e-74	0.581058	0.634	0.48	2.15727e-69
SLC2A9	9.25358e-14	0.266155	0.348	0.246	3.91815e-09
SLC35G2	5.06171e-37	-0.316684	0.086	0.208	2.14323e-32
SLC4A7	1.53895e-45	-0.337591	0.698	0.839	6.51622e-41
SLC7A8	1.02092e-55	-0.442605	0.075	0.251	4.32279e-51
SLC8A1-AS1	8.16177e-64	-0.494082	0.168	0.344	3.45586e-59
SLIT2	6.73421e-22	-0.398605	0.067	0.16	2.8514e-17
SMURF2	8.3858e-31	-0.288367	0.505	0.659	3.55072e-26
SMYD3	1.33594e-16	-0.31372	0.629	0.717	5.65663e-12
SNX18	1.60076e-32	-0.309792	0.252	0.406	6.77795e-28
SNX29	2.44787e-82	-0.470478	0.709	0.877	1.03648e-77
SOCS6	7.08263e-53	-0.486735	0.481	0.667	2.99893e-48
SORL1	6.88665e-87	-0.419055	0.814	0.937	2.91594e-82
SOX5	6.67447e-20	-0.372018	0.152	0.269	2.8261e-15
SP100	1.49863e-66	0.418812	0.849	0.781	6.34549e-62
SP110	1.08848e-50	0.543011	0.544	0.36	4.60883e-46
SPATA13	2.78791e-67	0.608664	0.594	0.37	1.18046e-62
SPATA6	1.75899e-193	0.947408	0.754	0.415	7.4479e-189
SPATS2L	2.84116e-36	-0.411887	0.212	0.371	1.203e-31
SPIN1	7.17121e-26	-0.28004	0.452	0.596	3.03644e-21
SPP1	3.48481e-100	0.59023	0.695	0.395	1.47554e-95
SPRED1	4.0539e-56	-0.359803	0.664	0.84	1.7165e-51
SPTLC2	7.03026e-52	0.395148	0.733	0.635	2.97675e-47
SPTLC3	5.44082e-59	-0.492972	0.159	0.374	2.30375e-54
SRGAP1	3.17612e-70	0.484746	0.786	0.724	1.34483e-65
SRGAP2-AS1	1.59356e-27	-0.251809	0.15	0.256	6.74744e-23
SRGAP2B	2.95667e-44	-0.258127	0.756	0.905	1.25191e-39
SRGAP2C	1.47635e-35	-0.260669	0.696	0.847	6.25116e-31
SRGAP3	1.66327e-29	0.376201	0.53	0.408	7.04261e-25
SRRM2	3.74831e-20	0.307279	0.826	0.819	1.58711e-15
SRSF7	3.14031e-47	-0.367674	0.314	0.493	1.32967e-42
SSBP2	1.45595e-68	-0.530025	0.623	0.796	6.1648e-64
SSH2	4.73505e-170	0.593507	0.937	0.862	2.00491e-165
STAT1	5.28015e-28	0.278979	0.296	0.154	2.23572e-23
STAT3	1.61953e-15	0.273586	0.537	0.444	6.85743e-11
STK10	2.13055e-24	-0.257684	0.358	0.506	9.02116e-20
STK3	4.84226e-20	0.261031	0.69	0.628	2.05031e-15
STON2	1.06922e-37	-0.361423	0.113	0.269	4.52729e-33
STRBP	3.79889e-35	-0.373035	0.328	0.492	1.60852e-30
STX6	3.04597e-14	0.259625	0.356	0.249	1.28973e-09
SUGP2	2.19223e-08	0.258397	0.391	0.318	0.000928234
SUMF1	6.02331e-29	0.379945	0.638	0.53	2.55039e-24
SUSD3	8.51637e-34	-0.308619	0.148	0.288	3.606e-29
SYT17	9.34374e-39	0.467417	0.559	0.41	3.95633e-34
TANC1	2.84873e-34	-0.42408	0.291	0.428	1.20621e-29
TANC2	8.91331e-11	0.261888	0.563	0.516	3.77407e-06
TASOR2	1.82763e-14	0.298213	0.318	0.211	7.73854e-10
TBC1D14	2.2406e-168	0.802096	0.753	0.476	9.48714e-164
TBC1D2B	1.86677e-18	0.265411	0.526	0.469	7.9043e-14
TBC1D4	3.88277e-75	-0.515064	0.48	0.719	1.64404e-70
TBC1D8	4.05785e-264	1.30571	0.569	0.129	1.71818e-259
TGFBR1	4.32976e-74	0.51569	0.727	0.694	1.83331e-69
TIAM1	4.08778e-50	-0.407649	0.493	0.689	1.73085e-45
TLR2	3.69946e-189	1.0277	0.717	0.369	1.56643e-184
TLR4	1.86989e-61	-0.452068	0.177	0.381	7.91749e-57
TLR5	1.30354e-12	0.301168	0.35	0.271	5.51944e-08
TMEM163	0	1.85894	0.704	0.206	0
TMEM176B	1.01695e-41	0.465073	0.323	0.155	4.30597e-37
TMEM51	6.22365e-17	0.314801	0.357	0.251	2.63522e-12
TMEM72-AS1	6.00859e-16	0.254896	0.219	0.123	2.54416e-11
TMIGD3	1.8651e-18	0.302325	0.412	0.309	7.8972e-14
TMLHE-AS1	5.9807e-31	-0.290975	0.106	0.188	2.53235e-26
TNFAIP2	3.64345e-22	-0.290746	0.11	0.213	1.54271e-17
TNFRSF1B	2.49366e-11	0.264947	0.498	0.433	1.05586e-06
TNFRSF21	7.45624e-66	-0.425815	0.015	0.156	3.15712e-61
TNFSF13B	5.25605e-25	0.346103	0.308	0.173	2.22552e-20
TPCN1	4.97547e-55	-0.451164	0.281	0.494	2.10672e-50
TRERF1	1.97383e-118	0.795126	0.429	0.134	8.35758e-114
TRIM13	5.03403e-31	-0.28891	0.226	0.334	2.13151e-26
TRIM22	1.60441e-20	0.295033	0.529	0.451	6.79338e-16
TRIM25	1.93708e-25	0.271862	0.258	0.13	8.20198e-21
TRPM2	3.81061e-23	0.295379	0.638	0.57	1.61349e-18
TRPM3	2.85235e-29	-0.261426	0.035	0.131	1.20774e-24
TTC28	4.002e-25	-0.262208	0.536	0.69	1.69453e-20
TYMP	3.36397e-66	0.617197	0.391	0.181	1.42437e-61
UBXN2B	3.02362e-27	0.345623	0.373	0.225	1.28026e-22
UGGT2	8.47826e-12	0.262744	0.519	0.424	3.58986e-07
ULK2	1.93912e-21	-0.266918	0.367	0.49	8.21064e-17
UNC5C	8.88568e-14	0.392503	0.125	0.074	3.76237e-09
VMP1	8.58671e-40	0.416046	0.626	0.48	3.63579e-35
WHSC1L1	2.06503e-42	-0.35524	0.036	0.164	8.74374e-38
WLS	2.67755e-74	-0.504552	0.123	0.368	1.13373e-69
XACT	1.84349e-16	0.490669	0.278	0.173	7.80572e-12
XAF1	1.00891e-138	0.954859	0.603	0.308	4.27194e-134
XRN2	3.29934e-18	0.276258	0.526	0.406	1.397e-13
XYLT1	1.88127e-15	0.290375	0.248	0.151	7.96569e-11
YBX3	7.97861e-25	0.305117	0.231	0.112	3.3783e-20
YEATS2	1.14395e-21	0.335503	0.415	0.292	4.8437e-17
ZBTB16	1.2432e-27	0.381811	0.294	0.154	5.26396e-23
ZC3HAV1	1.2328e-23	0.349245	0.471	0.343	5.21992e-19
ZCCHC11	2.22371e-53	-0.485297	0.053	0.218	9.41562e-49
ZCCHC6	1.17983e-29	-0.264952	0.04	0.144	4.99562e-25
ZFHX3	1.02322e-48	-0.312953	0.806	0.919	4.33254e-44
ZFP36L2	9.75346e-58	-0.468276	0.469	0.683	4.12981e-53
ZFPM2-AS1	1.84967e-25	0.389038	0.198	0.087	7.83186e-21
ZNF292	1.28448e-24	0.286077	0.693	0.648	5.43873e-20
ZNF710	1.63761e-102	-0.560148	0.59	0.821	6.93398e-98
ZNF804A	8.34054e-13	0.378394	0.104	0.056	3.53155e-08
ZNRF2	7.86631e-49	-0.399877	0.525	0.707	3.33075e-44
ZSWIM6	6.74076e-40	-0.301634	0.835	0.935	2.85417e-35
ZZZ3	1.64482e-38	-0.345846	0.043	0.168	6.9645e-34

[truncated: 11 more sheets: MOL, NeuL4I, NeuL4II, NeuNRGN, NeuNTNG2, OLI, OLII, OPC, L5 6 I, L5 6 II, L2 3-4]
