# Supplementary material for: Glial dysregulation in the human brain in fragile X-associated tremor/ataxia syndrome
Source: Proc Natl Acad Sci U S A. 2023 May 30;120(23):e2300052120. doi: 10.1073/pnas.2300052120 (PMC10265985; doi:10.1073/pnas.2300052120)
Supplement: Supplementary file 4 — Dataset S03 (XLSX) [file pnas.2300052120.sd03.xlsx]

## Sheet: AstroI
GeneId	p_val	avg_logFC	pct.1	pct.2	p_val_adj
ABCA1	3.14668e-16	-0.271718	0.754	0.827	1.33237e-11			Up	773
ABCC9	1.25624e-125	0.646996	0.83	0.455	5.31918e-121			Down	745
ABHD3	2.43771e-170	-1.54846	0.469	0.725	1.03217e-165			Total	1518
ABI1	7.92465e-131	-0.581747	0.946	0.982	3.35545e-126
ABTB2	4.75825e-30	-0.373209	0.362	0.54	2.01474e-25
AC002429.2	2.65882e-27	0.302077	0.792	0.807	1.1258e-22
AC002429.5	2.99008e-46	0.335485	0.108	0	1.26606e-41
AC002463.1	2.82678e-31	0.287885	0.497	0.3	1.19691e-26
AC004949.1	5.43838e-115	-0.738602	0.026	0.392	2.30272e-110
AC005225.2	2.10472e-27	-0.261037	0.422	0.601	8.91182e-23
AC005842.1	2.49959e-89	-0.321665	0.012	0.297	1.05838e-84
AC006387.1	1.23787e-37	-0.86448	0.06	0.217	5.24139e-33
AC006994.2	5.70796e-141	-0.881623	0.103	0.519	2.41686e-136
AC007193.2	4.00621e-74	0.260369	0.423	0.103	1.69631e-69
AC007389.1	1.39471e-71	-1.07548	0.613	0.907	5.90547e-67
AC007923.4	5.60511e-59	0.258423	0.312	0.064	2.37332e-54
AC008892.1	1.75545e-50	-0.41237	0.254	0.45	7.43295e-46
AC008957.1	8.76387e-57	0.302771	0.477	0.185	3.7108e-52
AC008957.2	2.1064e-52	0.433025	0.755	0.636	8.91891e-48
AC010624.5	2.33642e-63	-1.20902	0.078	0.249	9.89287e-59
AC012404.1	5.38364e-34	0.318157	0.696	0.462	2.27954e-29
AC012593.1	6.6377e-39	0.431018	0.15	0.025	2.81054e-34
AC016773.1	1.78134e-43	-0.339361	0.033	0.202	7.54254e-39
AC016831.1	1.85647e-95	-0.61173	0.143	0.467	7.86067e-91
AC018362.1	1.47957e-14	-0.251131	0.391	0.481	6.2648e-10
AC020916.1	1.81168e-70	-0.386876	0.077	0.352	7.67101e-66
AC022098.1	3.90787e-08	-0.65787	0.13	0.218	0.00165467
AC023095.1	4.08994e-62	-0.467804	0.496	0.786	1.73176e-57
AC025159.1	2.97807e-51	0.587278	0.571	0.309	1.26097e-46
AC026202.2	1.07405e-31	-0.250867	0.312	0.471	4.54772e-27
AC027117.2	6.13452e-25	0.27021	0.686	0.647	2.59748e-20
AC036214.1	3.2656e-52	0.338729	0.484	0.19	1.38272e-47
AC068308.1	9.25483e-63	-0.555164	0.161	0.465	3.91868e-58
AC068473.1	2.17864e-43	-0.311604	0.062	0.25	9.22481e-39
AC073050.1	2.1268e-95	-0.553385	0.83	0.99	9.00531e-91
AC074363.1	3.52239e-56	0.86616	0.131	0	1.49145e-51
AC079352.1	7.271e-13	-0.383314	0.386	0.472	3.07869e-08
AC079385.1	3.76543e-83	0.48271	0.749	0.659	1.59436e-78
AC087564.1	1.04455e-21	0.294098	0.778	0.703	4.42282e-17
AC087854.1	3.86819e-20	0.290753	0.627	0.643	1.63787e-15
AC092115.3	3.96202e-74	-0.378846	0.058	0.349	1.6776e-69
AC092691.1	1.00791e-198	-0.759618	0.864	1	4.26769e-194
AC092924.2	1.85327e-18	0.258551	0.526	0.349	7.8471e-14
AC097103.2	3.44008e-47	0.2624	0.111	0	1.4566e-42
AC104574.2	2.45293e-14	0.283838	0.282	0.15	1.03862e-09
AC104695.2	2.77105e-73	-0.255551	0.013	0.259	1.17332e-68
AC106845.1	1.06202e-174	-0.835739	0.617	0.938	4.49679e-170
AC108866.1	3.94555e-48	0.437171	0.113	0	1.67063e-43
AC110023.1	1.49449e-23	0.321311	0.581	0.384	6.32797e-19
AC114971.1	8.21338e-59	-0.288251	0.679	0.932	3.47771e-54
AC119674.1	2.84227e-52	-0.489687	0.303	0.595	1.20347e-47
AC124312.1	1.16549e-47	0.250533	0.112	0	4.9349e-43
AC125613.1	2.38318e-28	0.274175	0.629	0.399	1.00909e-23
AC129803.1	9.25084e-39	-0.294687	0.062	0.242	3.91699e-34
AC139100.2	1.18669e-124	-0.434922	0.009	0.37	5.02468e-120
ACACB	1.217e-78	0.346555	0.93	0.607	5.15304e-74
ACBD6	8.2537e-42	0.275465	0.752	0.478	3.49478e-37
ACER3	5.87153e-35	0.285948	0.721	0.499	2.48612e-30
ACSBG1	1.31347e-53	0.341665	0.931	0.746	5.56148e-49
ACSBG2	1.11796e-42	-0.274066	0.066	0.257	4.73367e-38
ACSL3	4.07472e-117	-0.843567	0.86	0.931	1.72532e-112
ACSL6	1.67187e-24	0.253354	0.894	0.807	7.07904e-20
ACSS3	1.49016e-146	0.674863	0.939	0.544	6.30962e-142
ACTB	1.5096e-25	-0.271121	0.739	0.758	6.39194e-21
ACTR3B	3.79908e-28	-0.253477	0.46	0.526	1.60861e-23
ACTRT3	7.76384e-92	-0.354621	0.012	0.3	3.28737e-87
ACYP2	1.88884e-56	0.343079	0.93	0.723	7.99771e-52
ADAM12	5.57952e-44	0.386576	0.487	0.275	2.36248e-39
ADAM17	4.90486e-89	-0.619022	0.546	0.682	2.07682e-84
ADAM23	1.19141e-49	0.311817	0.546	0.252	5.04465e-45
ADAM32	2.46581e-33	-0.290792	0.218	0.389	1.04407e-28
ADAM9	3.13422e-29	-0.255823	0.322	0.446	1.32709e-24
ADAMTS17	2.65543e-33	-0.304314	0.724	0.854	1.12436e-28
ADAMTS9	3.2538e-65	-0.725734	0.221	0.481	1.37772e-60
ADCY2	9.20431e-152	0.748231	0.999	0.859	3.89729e-147
ADCY8	2.07439e-19	-0.335815	0.782	0.797	8.7834e-15
ADGRL3	5.76409e-106	-0.725524	0.997	0.997	2.44063e-101
AF165147.1	2.18158e-31	0.334222	0.396	0.2	9.23725e-27
AFF3	2.20506e-19	-0.270156	0.233	0.384	9.33666e-15
AGAP1	1.27351e-33	0.292013	0.891	0.781	5.39228e-29
AGBL4	2.85949e-70	0.472153	0.812	0.458	1.21076e-65
AHCTF1	1.39429e-91	-0.726207	0.807	0.809	5.9037e-87
AHSA1	1.45574e-127	-0.730159	0.248	0.531	6.16391e-123
AIG1	3.56364e-59	0.368282	0.815	0.516	1.50892e-54
AKAP10	1.65983e-113	0.499393	0.841	0.416	7.02807e-109
AKAP13	1.54501e-34	-0.388067	0.849	0.836	6.5419e-30
AKAP6	1.55336e-92	-0.902441	0.711	0.852	6.57723e-88
AKT3	3.80283e-86	0.434975	0.981	0.852	1.6102e-81
AL021918.5	6.32668e-08	-1.23404	0.074	0.121	0.00267884
AL049629.1	1.94163e-100	-0.336964	0.001	0.287	8.22125e-96
AL050309.1	5.34224e-30	0.359996	0.433	0.219	2.26201e-25
AL078604.4	3.79013e-54	-0.669136	0.394	0.561	1.60482e-49
AL136298.1	2.38172e-63	-0.409525	0.089	0.343	1.00847e-58
AL137139.2	3.80111e-13	-0.42335	0.691	0.72	1.60947e-08
AL158152.1	2.31537e-76	-0.560307	0.387	0.635	9.80376e-72
AL160272.1	9.41881e-48	-0.422607	0.526	0.778	3.98811e-43
AL353135.2	5.46886e-92	-0.406694	0.053	0.379	2.31563e-87
AL355053.1	3.53728e-64	-0.432582	0.02	0.243	1.49775e-59
AL355075.4	3.02048e-42	-0.282475	0.013	0.169	1.27893e-37
AL356737.2	2.07422e-41	0.357031	0.615	0.514	8.78267e-37
AL391807.1	3.71305e-28	0.255529	0.724	0.558	1.57218e-23
AL445426.1	3.61116e-95	0.568232	0.53	0.151	1.52904e-90
AL451085.1	2.36808e-126	-0.431746	0.002	0.353	1.00269e-121
AL512422.1	1.0209e-27	0.290064	0.444	0.266	4.32268e-23
AL512662.2	1.53388e-39	0.31056	0.569	0.315	6.49476e-35
AL589740.1	6.90322e-51	0.486451	0.844	0.774	2.92296e-46
AL589935.1	2.31887e-124	-0.936169	0.318	0.664	9.81858e-120
AL627171.2	3.24307e-112	-0.65524	0.139	0.451	1.37318e-107
ALCAM	2.42014e-86	-0.731415	0.862	0.921	1.02473e-81
ALDH1A1	1.06461e-47	0.475773	0.796	0.578	4.50778e-43
ALDH1L1	8.08825e-203	0.768444	0.953	0.731	3.42473e-198
ALG14	2.16812e-37	-0.677196	0.421	0.517	9.18026e-33
ALK	1.31144e-26	0.304141	0.6	0.387	5.55291e-22
ALMS1	1.20992e-59	0.307272	0.731	0.397	5.12305e-55
ALOX12-AS1	1.88542e-41	0.321423	0.862	0.699	7.98323e-37
AMER2	6.3979e-30	-0.255678	0.731	0.802	2.709e-25
AMOTL2	1.97292e-62	-0.291462	0.056	0.311	8.35374e-58
ANAPC16	5.73411e-37	-0.271898	0.641	0.685	2.42793e-32
ANGPT1	3.03557e-69	0.464598	0.466	0.147	1.28532e-64
ANGPTL4	2.65674e-211	1.32508	0.8	0.35	1.12492e-206
ANKDD1A	2.3339e-106	0.560099	0.938	0.699	9.88219e-102
ANKFN1	4.82583e-42	0.291182	0.817	0.557	2.04335e-37
ANKRD10	5.74222e-57	0.312652	0.826	0.552	2.43137e-52
ANKRD28	3.01624e-71	0.405439	0.737	0.391	1.27713e-66
ANKRD36	4.16825e-68	0.329046	0.806	0.463	1.76492e-63
ANKRD36C	1.12208e-33	0.253184	0.865	0.697	4.75111e-29
ANKRD37	3.8756e-118	-1.02292	0.155	0.473	1.64101e-113
ANO10	4.41923e-46	0.26595	0.711	0.415	1.87119e-41
ANO5	8.13526e-53	0.456435	0.749	0.483	3.44463e-48
ANO6	7.80026e-21	-0.264745	0.629	0.67	3.30279e-16
ANTXR1	1.43666e-67	0.384989	0.811	0.474	6.08312e-63
ANXA5	3.71296e-34	-0.293429	0.318	0.467	1.57214e-29
AP000446.1	1.61962e-24	-0.250545	0.232	0.433	6.85778e-20
AP000462.1	3.02232e-47	0.310446	0.665	0.691	1.27971e-42
AP000787.1	5.66762e-101	-0.619997	0.276	0.593	2.39978e-96
AP001528.1	5.13211e-40	0.262599	0.399	0.168	2.17304e-35
AP001977.1	7.97823e-36	-0.285515	0.128	0.332	3.37814e-31
AP002336.2	6.93155e-96	0.54279	0.675	0.37	2.93496e-91
AP003086.1	2.65421e-26	0.25926	0.426	0.263	1.12385e-21
AP1G1	1.22363e-54	-0.467448	0.667	0.744	5.18111e-50
AP4B1	3.75605e-47	-0.280075	0.131	0.346	1.59039e-42
AP5M1	3.04926e-119	-0.977135	0.314	0.56	1.29112e-114
APBA1	8.99907e-65	-0.582242	0.572	0.753	3.81039e-60
APC	1.85901e-248	-0.903847	0.99	0.997	7.87141e-244
APOE	1.14302e-52	-0.466351	0.874	0.961	4.83978e-48
APOL6	9.75958e-112	0.34684	0.467	0.077	4.1324e-107
APP	1.95873e-78	-0.9763	0.512	0.672	8.29366e-74
APTR	3.08616e-27	-0.28188	0.322	0.413	1.30674e-22
APTX	2.44205e-105	-0.731381	0.674	0.742	1.03401e-100
AQP1	7.74182e-43	0.262914	0.229	0.048	3.27804e-38
AQP4	9.99577e-25	0.252613	0.981	0.949	4.23241e-20
AQP4-AS1	4.69528e-10	0.35584	0.772	0.739	1.98807e-05
ARAP2	1.00136e-49	-0.29954	0.964	0.978	4.23995e-45
ARHGAP31	4.11138e-31	0.281423	0.854	0.727	1.74084e-26
ARHGAP39	4.89213e-116	0.420806	0.581	0.148	2.07142e-111
ARHGAP5	3.64757e-214	-0.666121	0.944	0.99	1.54446e-209
ARHGEF10	5.97513e-54	-0.510941	0.779	0.854	2.52999e-49
ARHGEF3	1.17949e-64	0.495881	0.742	0.442	4.99421e-60
ARID1A	4.32464e-47	0.30808	0.868	0.638	1.83114e-42
ARID4A	1.89754e-58	-0.481022	0.635	0.767	8.03454e-54
ARID4B	1.93221e-28	-0.259512	0.886	0.893	8.18136e-24
ARID5B	2.04195e-124	-1.2991	0.314	0.624	8.64602e-120
ARL15	3.66926e-11	-0.303742	0.305	0.398	1.55364e-06
ARL5A	2.7239e-39	-0.350017	0.46	0.561	1.15335e-34
ARL8B	7.35001e-66	-0.476614	0.664	0.75	3.11214e-61
ARNT2	3.86085e-42	0.293283	0.937	0.795	1.63476e-37
ARRDC3	4.1683e-53	-0.3587	0.229	0.454	1.76494e-48
ARSJ	5.7174e-65	-0.589503	0.377	0.609	2.42086e-60
ASAP1	2.09302e-51	-0.474265	0.965	0.968	8.86225e-47
ASAP3	5.3106e-80	0.398968	0.683	0.322	2.24861e-75
ASCC3	3.11457e-54	0.334138	0.763	0.455	1.31877e-49
ASH1L	1.20781e-48	0.305745	0.945	0.827	5.11409e-44
ASPH	4.14991e-238	0.672306	0.996	0.971	1.75715e-233
ATE1	2.55185e-61	0.362924	0.794	0.484	1.08051e-56
ATF3	7.92751e-149	-0.660943	0.014	0.432	3.35667e-144
ATP13A3	8.43194e-104	-0.980265	0.643	0.731	3.57025e-99
ATP1A2	1.48146e-30	0.256143	0.995	0.978	6.2728e-26
ATP1B2	2.46764e-42	0.369479	0.96	0.94	1.04485e-37
ATP2B2	2.461e-151	0.677987	0.879	0.466	1.04204e-146
ATP2B4	3.8099e-37	0.261993	0.909	0.745	1.61319e-32
ATP2C1	1.97807e-131	-0.865664	0.869	0.947	8.37553e-127
ATP5F1B	2.20509e-158	-1.05543	0.319	0.599	9.33677e-154
ATP6V1A	9.22502e-29	-0.287889	0.533	0.65	3.90606e-24
ATP9A	3.47987e-59	0.334653	0.644	0.32	1.47345e-54
ATP9B	5.73922e-35	0.253066	0.896	0.736	2.4301e-30
ATR	7.10726e-57	0.262513	0.596	0.271	3.00935e-52
ATXN10	3.9762e-54	0.328435	0.857	0.6	1.6836e-49
AUH	4.09303e-56	0.35084	0.833	0.571	1.73307e-51
AUXG01000058.1	3.0849e-36	-0.330649	0.142	0.344	1.30621e-31
AZIN1	9.03347e-51	-0.367928	0.528	0.667	3.82495e-46
AZIN1-AS1	5.98089e-91	-0.787114	0.675	0.852	2.53243e-86
B3GLCT	8.62845e-129	-1.31784	0.522	0.763	3.65346e-124
BAALC-AS1	7.87821e-121	0.842134	0.821	0.562	3.33579e-116
BABAM2	2.66482e-33	0.312001	0.765	0.572	1.12834e-28
BACE2	1.09237e-48	-0.806578	0.189	0.374	4.62531e-44
BAG3	1.07448e-248	-2.33967	0.55	0.614	4.54957e-244
BAIAP2	2.55685e-66	-0.433782	0.249	0.506	1.08262e-61
BARD1	1.02609e-94	0.432865	0.56	0.167	4.34465e-90
BBOX1	1.55177e-58	0.309779	0.701	0.366	6.57051e-54
BBS2	2.71485e-63	0.297163	0.891	0.587	1.14952e-58
BBS5	4.54232e-23	-0.29149	0.367	0.287	1.92331e-18
BBS9	1.86473e-57	0.323376	0.88	0.594	7.89565e-53
BCAR3	6.29279e-26	0.253757	0.759	0.561	2.66449e-21
BCAS3	5.3139e-50	0.288352	0.929	0.703	2.25001e-45
BCAT2	8.33415e-54	0.327879	0.662	0.372	3.52885e-49
BCKDHB	3.35082e-97	0.537212	0.94	0.734	1.4188e-92
BCL2	7.36682e-47	0.347123	0.963	0.925	3.11926e-42
BCO1	1.28202e-26	-0.477184	0.314	0.145	5.42831e-22
BCR	7.95812e-48	0.340295	0.778	0.543	3.36963e-43
BCYRN1	3.9196e-57	2.37258	0.133	0	1.65964e-52
BDNF-AS	1.27517e-29	0.253374	0.627	0.393	5.39931e-25
BHLHE40	8.61591e-69	0.384661	0.612	0.291	3.64815e-64
BICC1	7.47787e-27	0.269999	0.639	0.421	3.16628e-22
BICD1	9.76735e-49	-0.330265	0.942	0.966	4.13569e-44
BID	2.50333e-52	-0.42961	0.125	0.37	1.05996e-47
BIRC2	3.41498e-69	-0.459308	0.454	0.601	1.44597e-64
BIRC3	2.15554e-39	-0.359081	0.015	0.164	9.12699e-35
BMPER	5.12336e-122	-1.17206	0.351	0.67	2.16933e-117
BMT2	5.24632e-19	-0.250982	0.503	0.609	2.2214e-14
BOC	2.09425e-88	0.416062	0.646	0.243	8.86747e-84
BRE	5.84217e-51	0.268228	0.119	0	2.47369e-46
BRINP2	1.3185e-57	-0.466381	0.629	0.831	5.58281e-53
BRINP3	1.64669e-120	-0.945275	0.861	0.966	6.97241e-116
BTBD9	3.19752e-13	-0.399933	0.927	0.881	1.35389e-08
C17orf67	5.063e-100	-0.534594	0.056	0.401	2.14378e-95
C1RL	2.94189e-150	0.513701	0.557	0.088	1.24566e-145
C1S	4.36816e-47	0.308593	0.607	0.342	1.84957e-42
C20orf194	6.17005e-94	0.42313	0.966	0.695	2.61252e-89
C2CD5	3.24856e-57	0.328852	0.71	0.382	1.3755e-52
C2orf69	3.46092e-52	-0.32749	0.298	0.479	1.46542e-47
C2orf72	2.6704e-38	0.254126	0.822	0.584	1.1307e-33
C3orf70	1.53469e-104	0.583293	0.81	0.49	6.49817e-100
C4orf19	3.66742e-38	0.358526	0.776	0.646	1.55286e-33
C4orf47	5.27468e-79	-0.596643	0.209	0.486	2.23341e-74
C5orf56	2.65057e-36	0.262763	0.616	0.374	1.1223e-31
C7orf50	1.13602e-94	-0.637678	0.438	0.601	4.81013e-90
C8orf37-AS1	5.69847e-22	0.2623	0.451	0.257	2.41285e-17
C9orf3	4.52895e-100	0.468741	0.229	0	1.91765e-95
CA13	6.80187e-34	-0.304233	0.178	0.361	2.88005e-29
CA2	1.69055e-44	-0.322034	0.268	0.472	7.15814e-40
CABIN1	1.33334e-103	0.432142	0.688	0.278	5.64561e-99
CABLES1	5.42059e-55	0.399453	0.979	0.961	2.29519e-50
CACNA1C	3.82116e-73	0.514837	0.755	0.403	1.61796e-68
CACNA2D3	5.38214e-107	0.944496	0.648	0.242	2.27891e-102
CACYBP	1.45649e-161	-0.935005	0.186	0.55	6.16707e-157
CADPS	5.01519e-24	-0.411884	0.56	0.639	2.12353e-19
CALD1	5.41582e-54	0.316169	0.573	0.258	2.29317e-49
CALM1	7.44002e-45	-0.305648	0.759	0.851	3.15026e-40
CALM2	9.66526e-140	-0.81778	0.884	0.962	4.09246e-135
CALN1	2.42674e-56	0.578785	0.737	0.526	1.02753e-51
CAMK2B	1.04688e-46	0.295779	0.63	0.335	4.43268e-42
CAMK2D	2.28884e-129	-1.36389	0.749	0.838	9.69139e-125
CAMTA1	5.07172e-43	0.267004	0.984	0.977	2.14747e-38
CAP2	1.8353e-125	-0.913922	0.124	0.521	7.77105e-121
CAPZA1	9.68103e-53	0.313289	0.791	0.512	4.09914e-48
CARS2	1.01924e-37	-0.271552	0.474	0.233	4.31565e-33
CASP7	1.49817e-48	0.284367	0.604	0.332	6.34354e-44
CAST	1.68612e-29	-0.28213	0.746	0.715	7.13938e-25
CC2D2A	1.83853e-45	0.3197	0.746	0.486	7.78469e-41
CCDC121	9.92163e-92	-0.480166	0.063	0.388	4.20101e-87
CCDC138	8.3112e-29	-0.310062	0.22	0.377	3.51913e-24
CCDC91	3.7092e-46	0.338196	0.84	0.591	1.57055e-41
CCN1	4.13438e-115	-0.739954	0.129	0.477	1.75058e-110
CCNH	5.64851e-45	-0.473394	0.802	0.893	2.39169e-40
CCSER2	3.15665e-67	0.332688	0.915	0.637	1.33659e-62
CCT4	1.43443e-148	-0.965742	0.333	0.595	6.07367e-144
CCT5	8.53304e-45	-0.290345	0.191	0.412	3.61306e-40
CCT6A	4.81212e-52	-0.3113	0.335	0.469	2.03755e-47
CD109	9.77798e-35	0.261937	0.524	0.275	4.14019e-30
CD47	4.25551e-46	0.263697	0.833	0.57	1.80187e-41
CD59	3.43293e-45	-0.322836	0.496	0.617	1.45357e-40
CD83	3.18818e-79	-0.480053	0.078	0.376	1.34994e-74
CD99	5.45268e-54	0.314269	0.589	0.283	2.30877e-49
CDC14A	1.82313e-30	-0.288299	0.803	0.909	7.71948e-26
CDH11	4.75783e-98	-0.771593	0.772	0.872	2.01456e-93
CDH20	2.14652e-26	0.250919	0.997	0.959	9.08881e-22
CDHR3	9.76241e-76	0.484112	0.929	0.702	4.1336e-71
CDK5RAP2	4.98546e-42	0.27226	0.8	0.536	2.11094e-37
CDKAL1	2.90319e-58	0.307268	0.883	0.595	1.22927e-53
CDKL1	2.41476e-26	-0.266784	0.46	0.523	1.02246e-21
CDYL	1.53309e-35	0.271501	0.578	0.325	6.49142e-31
CEBPB	7.82268e-50	-0.384769	0.4	0.471	3.31228e-45
CEBPD	6.30154e-45	-0.388583	0.406	0.439	2.6682e-40
CEMIP2	2.92855e-55	-0.458047	0.172	0.414	1.24001e-50
CEP112	1.99013e-82	0.489921	0.791	0.414	8.42659e-78
CEP128	6.16408e-62	0.417177	0.538	0.218	2.61e-57
CEP192	3.17781e-73	0.349773	0.818	0.467	1.34555e-68
CEP350	4.22771e-74	0.404718	0.931	0.685	1.7901e-69
CHCHD3	8.61178e-51	0.280723	0.787	0.488	3.6464e-46
CHD1	6.06906e-62	-0.476651	0.626	0.741	2.56976e-57
CHD6	1.45161e-53	0.296234	0.917	0.691	6.14643e-49
CHI3L1	7.36781e-146	1.05896	0.563	0.116	3.11968e-141
CHL1	4.02955e-42	-0.361451	0.874	0.949	1.70619e-37
CHL1-AS2	3.86571e-114	-0.52819	0.121	0.546	1.63682e-109
CHORDC1	1.54506e-198	-1.67821	0.371	0.63	6.54208e-194
CHPT1	1.20264e-50	0.326547	0.96	0.902	5.09223e-46
CHST11	5.63438e-26	-0.322364	0.824	0.886	2.38571e-21
CHST9	1.68172e-36	0.399671	0.383	0.207	7.12073e-32
CIP2A	1.34613e-44	-0.314425	0.071	0.269	5.69978e-40
CIRBP	1.6053e-49	0.296896	0.814	0.529	6.79715e-45
CKB	3.31291e-47	-0.43363	0.902	0.935	1.40275e-42
CLASP1	4.17601e-39	0.271897	0.967	0.908	1.7682e-34
CLEC16A	7.33884e-163	0.662458	0.945	0.633	3.10741e-158
CLIP1	1.09516e-19	-0.315741	0.931	0.918	4.63712e-15
CLIP4	2.4641e-65	0.377118	0.889	0.627	1.04335e-60
CLK1	7.61151e-148	-0.961054	0.696	0.807	3.22287e-143
CLU	3.62878e-53	-0.865012	0.993	0.994	1.5365e-48
CLYBL	3.68207e-59	0.251112	0.85	0.538	1.55906e-54
CMIP	1.53431e-46	0.344329	0.879	0.734	6.49659e-42
CMSS1	5.19171e-44	0.326495	0.628	0.339	2.19827e-39
CNKSR2	1.41486e-22	0.335642	0.627	0.451	5.99079e-18
CNN3	1.05821e-28	-0.372937	0.905	0.904	4.48068e-24
CNTN1	1.91785e-33	0.40551	0.882	0.68	8.12055e-29
CNTNAP3	4.18878e-84	0.466028	0.748	0.411	1.77361e-79
CNTNAP3B	2.0514e-99	0.574559	0.798	0.555	8.68606e-95
COBL	8.07967e-16	0.25597	0.556	0.429	3.42109e-11
COL11A1	9.47599e-36	0.315772	0.55	0.296	4.01233e-31
COL21A1	1.34463e-38	0.268324	0.175	0.032	5.69343e-34
COL5A3	2.77642e-245	-0.776425	0.945	0.987	1.17559e-240
COLEC12	6.86266e-218	1.08211	0.876	0.429	2.90579e-213
COMMD10	8.90808e-44	0.270571	0.721	0.433	3.77186e-39
COPA	5.2989e-90	-0.792911	0.578	0.696	2.24366e-85
CPEB2	4.97917e-54	-0.514211	0.751	0.85	2.10828e-49
CPEB4	3.31681e-42	-0.285462	0.965	0.984	1.4044e-37
CPED1	2.22164e-128	-0.712559	0.098	0.538	9.40687e-124
CPM	2.14509e-49	-0.324694	0.161	0.427	9.08276e-45
CPNE8	1.50798e-71	0.603939	0.628	0.283	6.3851e-67
CPQ	8.44218e-62	0.286807	0.921	0.642	3.57459e-57
CPT1A	1.48693e-39	0.268468	0.767	0.526	6.29594e-35
CRADD	4.0832e-73	0.47401	0.845	0.525	1.72891e-68
CREB5	1.95662e-89	-0.822992	0.168	0.527	8.28474e-85
CREM	7.86703e-153	-1.04861	0.473	0.705	3.33106e-148
CRIM1	3.98209e-111	-1.10339	0.793	0.89	1.6861e-106
CRISPLD1	6.41555e-65	0.362266	0.34	0.071	2.71647e-60
CRLS1	1.87773e-69	0.265628	0.565	0.212	7.95068e-65
CROCC	5.72881e-27	-0.281171	0.334	0.44	2.42569e-22
CRTC3	4.21134e-44	0.276867	0.682	0.399	1.78317e-39
CRY1	7.04919e-99	-0.706533	0.31	0.58	2.98477e-94
CRYAB	3.04923e-190	-2.57532	0.271	0.623	1.29111e-185
CRYBG3	2.82143e-50	0.296101	0.62	0.313	1.19465e-45
CSGALNACT1	6.61799e-81	0.382118	0.986	0.805	2.80219e-76
CSGALNACT2	5.91945e-52	0.289063	0.631	0.328	2.50641e-47
CSNK1A1	3.60128e-98	-0.718656	0.921	0.938	1.52486e-93
CSRNP1	1.39436e-64	-0.36981	0.156	0.407	5.904e-60
CST3	7.67643e-57	-0.491501	0.892	0.962	3.25036e-52
CTDSPL	1.59865e-39	0.326925	0.911	0.752	6.76899e-35
CTH	6.50205e-68	-0.493203	0.321	0.527	2.7531e-63
CTNNAL1	7.36408e-65	-0.592589	0.209	0.459	3.1181e-60
CTNNB1	1.72224e-42	-0.390123	0.708	0.734	7.2923e-38
CTXND1	1.13633e-26	-0.259068	0.232	0.427	4.81147e-22
CWF19L2	2.41972e-90	-0.71952	0.678	0.758	1.02456e-85
CXCL2	1.50497e-72	-0.411646	0.034	0.299	6.37235e-68
CYB5B	1.54232e-76	0.433631	0.792	0.497	6.53051e-72
DANT2	1.41192e-121	0.5585	0.956	0.691	5.97836e-117
DCAF5	2.27135e-50	-0.370712	0.743	0.772	9.61735e-46
DCUN1D4	2.10586e-43	0.281502	0.83	0.595	8.91664e-39
DDR2	1.88117e-66	-0.68465	0.381	0.598	7.96525e-62
DDX58	1.06435e-42	0.298878	0.578	0.312	4.50667e-38
DEDD2	3.82461e-65	-0.274958	0.063	0.323	1.61942e-60
DENND1A	1.66359e-46	0.275283	0.963	0.874	7.04396e-42
DENND1B	2.83048e-45	0.288121	0.648	0.356	1.19848e-40
DENND4C	7.61707e-46	0.256752	0.805	0.528	3.22522e-41
DENND5A	1.25194e-27	-0.288071	0.653	0.753	5.30097e-23
DENND5B	4.0027e-42	-0.350268	0.869	0.926	1.69482e-37
DENND5B-AS1	2.82751e-69	-0.286561	0.033	0.291	1.19722e-64
DGKB	2.7597e-95	-0.866842	0.265	0.638	1.16851e-90
DGKD	6.31596e-83	-0.70253	0.454	0.625	2.6743e-78
DGKG	7.51895e-243	0.793226	0.993	0.899	3.18368e-238
DGLUCY	9.01995e-28	0.262158	0.737	0.645	3.81923e-23
DHDH	7.88295e-150	-0.665135	0.007	0.418	3.3378e-145
DHRSX	4.18105e-58	0.367311	0.746	0.436	1.77034e-53
DIP2C	1.12297e-18	-0.337594	0.958	0.952	4.75486e-14
DIRC3	3.67147e-33	0.290664	0.335	0.129	1.55457e-28
DISC1FP1	1.62435e-144	-1.44411	0.025	0.442	6.87782e-140
DMGDH	2.91974e-33	0.275618	0.667	0.42	1.23627e-28
DMTF1	5.43102e-58	0.302716	0.854	0.566	2.2996e-53
DNAJA1	1.75806e-187	-1.63279	0.252	0.587	7.44399e-183
DNAJA4	1.03093e-165	-1.57732	0.158	0.525	4.36516e-161
DNAJB1	6.73444e-259	-2.6462	0.26	0.559	2.8515e-254
DNAJB2	3.17587e-57	-0.35903	0.335	0.54	1.34473e-52
DNAJB4	1.27582e-151	-1.01523	0.221	0.55	5.40208e-147
DNAJB6	4.74661e-173	-1.28158	0.535	0.736	2.00981e-168
DNAJC1	1.5122e-42	-0.418481	0.718	0.762	6.40295e-38
DNAJC6	4.92679e-31	0.317917	0.402	0.202	2.0861e-26
DNAJC7	1.78702e-53	-0.416527	0.519	0.626	7.56659e-49
DNER	2.38508e-41	-0.610512	0.698	0.76	1.00989e-36
DNM1L	7.19543e-49	0.266803	0.813	0.53	3.04669e-44
DNM3	3.24742e-165	-0.88938	0.968	0.995	1.37502e-160
DNTTIP2	2.4714e-126	-0.67888	0.124	0.485	1.04644e-121
DOCK1	2.4773e-48	0.283187	0.966	0.854	1.04894e-43
DOCK4	3.03085e-143	0.500151	0.999	0.992	1.28332e-138
DOCK5	5.58667e-54	0.349294	0.759	0.445	2.36551e-49
DOCK7	5.28322e-70	0.375858	0.976	0.907	2.23702e-65
DOCK9	8.478e-43	0.277557	0.516	0.246	3.58975e-38
DOK5	1.68442e-65	-0.540832	0.719	0.859	7.13219e-61
DOPEY1	6.25715e-85	0.32618	0.196	0	2.6494e-80
DPH6	3.97171e-67	0.380746	0.876	0.562	1.6817e-62
DPP10	1.71346e-09	0.870525	0.606	0.554	7.25515e-05
DPY19L1	2.38162e-63	0.385397	0.714	0.41	1.00842e-58
DPYSL2	3.27404e-232	0.75571	0.985	0.93	1.38629e-227
DPYSL3	1.25452e-46	0.290618	0.476	0.197	5.31188e-42
DPYSL5	3.41298e-41	-0.275476	0.196	0.443	1.44512e-36
DSEL	9.78238e-103	-0.589805	0.062	0.414	4.14205e-98
DST	3.10953e-57	0.383292	1	0.999	1.31664e-52
DTNBP1	9.84295e-45	0.278268	0.597	0.311	4.1677e-40
DUSP1	1.41631e-44	-0.279343	0.038	0.232	5.99693e-40
DUSP16	2.1788e-46	-0.347182	0.526	0.637	9.22546e-42
DYM	1.68272e-69	0.352067	0.877	0.564	7.12497e-65
DYRK3	1.88192e-31	-0.255389	0.12	0.28	7.96843e-27
ECHDC2	5.70372e-52	0.281994	0.871	0.599	2.41507e-47
EDA	3.10022e-25	0.268829	0.328	0.146	1.3127e-20
EDNRB	5.84949e-41	-0.3289	0.631	0.793	2.47679e-36
EEF1A1	2.19067e-48	-0.336937	0.601	0.686	9.27575e-44
EEF2K	4.55619e-89	0.403231	0.713	0.324	1.92918e-84
EFNA5	1.05921e-29	-0.324113	0.845	0.942	4.4849e-25
EFNB2	1.54562e-85	-0.5436	0.423	0.666	6.54446e-81
EFR3A	2.90977e-42	-0.356251	0.862	0.857	1.23205e-37
EFR3B	2.73117e-28	0.254745	0.858	0.737	1.15643e-23
EGLN3	8.91283e-80	-0.778849	0.735	0.855	3.77387e-75
EGR1	2.6975e-89	-0.341922	0.003	0.269	1.14218e-84
EIF1	1.37018e-36	-0.321074	0.525	0.602	5.80163e-32
EIF1AX	5.09618e-39	-0.342041	0.288	0.438	2.15782e-34
EIF4E	2.97294e-57	-0.518533	0.454	0.58	1.2588e-52
EIF5	2.56725e-127	-0.775186	0.537	0.691	1.08702e-122
ELL2	7.22846e-98	-1.01902	0.482	0.521	3.06068e-93
ELOVL5	7.67393e-163	-1.7657	0.745	0.773	3.24929e-158
ELOVL6	4.46794e-91	-0.847225	0.572	0.731	1.89181e-86
EMC1-AS1	3.98882e-31	-0.276387	0.257	0.389	1.68895e-26
EMX2	8.83092e-55	-0.381719	0.63	0.689	3.73919e-50
ENAH	3.31515e-38	-0.37032	0.803	0.804	1.4037e-33
ENO1	4.48288e-22	-0.261788	0.763	0.808	1.89814e-17
ENTPD1-AS1	2.89316e-90	0.438689	0.926	0.596	1.22502e-85
EPAS1	1.79231e-31	-0.313848	0.449	0.587	7.58899e-27
EPB41L1	1.37353e-58	0.294067	0.639	0.304	5.81581e-54
EPB41L4A	1.92773e-17	-0.304949	0.41	0.523	8.16238e-13
EPC1	1.06547e-39	0.257019	0.921	0.753	4.51142e-35
EPC2	5.61683e-48	0.284233	0.807	0.533	2.37828e-43
EPHB1	1.0187e-25	0.26528	0.903	0.8	4.31338e-21
EPN2	4.57422e-41	0.261172	0.844	0.6	1.93682e-36
EPS15	5.41662e-78	0.393348	0.929	0.663	2.2935e-73
EPS8	5.7691e-63	-0.528677	0.72	0.841	2.44275e-58
ERBB2IP	3.9196e-57	0.684449	0.133	0	1.65964e-52
ERC1	1.50472e-41	0.303529	0.925	0.746	6.3713e-37
ERCC1	1.7279e-132	-0.929851	0.185	0.533	7.31625e-128
ERCC6L2	3.92866e-34	0.266832	0.874	0.706	1.66347e-29
ERI3	4.65305e-53	0.337957	0.852	0.616	1.9702e-48
ERRFI1	5.90662e-122	-0.785915	0.412	0.607	2.50098e-117
ETNK1	4.39647e-66	-0.437278	0.686	0.796	1.86156e-61
ETV1	1.25411e-77	-0.541986	0.535	0.788	5.31013e-73
EVA1C	9.90865e-40	0.317517	0.673	0.42	4.19552e-35
EXOC4	1.39863e-67	0.351342	0.962	0.763	5.92209e-63
EXOC6B	2.6389e-49	0.314841	0.94	0.803	1.11736e-44
EXOSC10	1.90734e-48	0.276626	0.561	0.269	8.07605e-44
EZR	5.79103e-117	-0.670145	0.789	0.878	2.45204e-112
F3	4.42027e-203	0.907488	0.949	0.85	1.87163e-198
FADS1	2.15846e-42	0.275435	0.544	0.275	9.13935e-38
FADS2	3.12992e-101	0.513759	0.829	0.509	1.32527e-96
FAF1	1.29235e-61	0.3121	0.945	0.729	5.47205e-57
FAM107A	5.79842e-98	0.53514	0.928	0.761	2.45517e-93
FAM120A	7.70033e-51	0.307765	0.776	0.489	3.26048e-46
FAM13A	1.23369e-28	-0.325144	0.652	0.751	5.22371e-24
FAM162A	5.33272e-34	0.265659	0.501	0.275	2.25798e-29
FAM168A	1.38588e-59	0.353922	0.933	0.737	5.8681e-55
FAM171B	1.4101e-99	-0.463358	0.926	0.98	5.97063e-95
FAM172A	2.98198e-70	0.372875	0.937	0.675	1.26263e-65
FAM189A2	5.71794e-222	1.10975	0.961	0.533	2.42109e-217
FAM198B-AS1	3.47497e-40	-0.307443	0.449	0.469	1.47137e-35
FAM19A1	2.2382e-44	0.2799	0.104	0	9.477e-40
FAM19A5	5.85383e-93	0.398954	0.213	0	2.47863e-88
FAM20C	3.54689e-71	0.400029	0.575	0.247	1.50182e-66
FAM228B	4.9817e-48	0.270856	0.694	0.391	2.10935e-43
FAM69A	5.78787e-80	0.313639	0.185	0	2.4507e-75
FANK1	2.01044e-71	-0.667052	0.377	0.566	8.51262e-67
FARP1	7.59199e-178	0.671338	0.979	0.782	3.2146e-173
FARS2	2.75015e-44	0.266679	0.825	0.557	1.16447e-39
FAS	2.47933e-60	-0.357009	0.178	0.489	1.0498e-55
FAT1	3.44784e-150	-0.992152	0.723	0.862	1.45988e-145
FBXL13	1.28986e-56	0.335246	0.55	0.233	5.46151e-52
FBXL14	1.16562e-105	-0.755627	0.213	0.514	4.93547e-101
FBXL17	2.70311e-69	0.409569	0.958	0.8	1.14455e-64
FBXL4	2.33176e-56	0.262222	0.628	0.301	9.87312e-52
FBXL7	1.60077e-64	0.362677	0.999	0.987	6.77796e-60
FBXO11	4.35394e-123	-0.893961	0.841	0.912	1.84354e-118
FBXO30	1.11714e-91	-0.581591	0.248	0.528	4.73018e-87
FBXO32	2.43451e-54	-0.3817	0.125	0.372	1.03082e-49
FBXW4	1.10489e-61	0.291542	0.652	0.309	4.67831e-57
FCHSD2	1.28262e-83	0.466424	0.865	0.552	5.43087e-79
FEM1C	5.48492e-75	-0.476862	0.527	0.699	2.32242e-70
FERMT3	3.86354e-92	-0.361273	0.035	0.355	1.6359e-87
FGD4	1.87575e-32	-0.290982	0.92	0.959	7.94229e-28
FGF14	5.89654e-14	0.279651	0.372	0.233	2.49671e-09
FGFR1	1.7353e-138	-0.959445	0.665	0.847	7.34759e-134
FGFR3	6.6583e-23	-0.26867	0.883	0.865	2.81926e-18
FGGY	1.65873e-51	0.330462	0.841	0.573	7.02338e-47
FIGN	3.76605e-26	0.266066	0.928	0.85	1.59462e-21
FKBP4	7.25205e-184	-1.23477	0.101	0.513	3.07066e-179
FKBP5	1.81927e-113	0.884149	0.555	0.218	7.70316e-109
FLG-AS1	2.42132e-36	0.286862	0.484	0.237	1.02524e-31
FLRT2	6.65543e-28	-0.299817	0.884	0.864	2.81804e-23
FMR1	2.41017e-241	0.401681	0.505	0.001	1.02051e-236
FN1	6.39053e-19	-0.300961	0.432	0.496	2.70588e-14
FNBP4	4.18269e-64	0.275966	0.778	0.433	1.77103e-59
FNDC3A	8.0467e-56	-0.599345	0.767	0.789	3.40713e-51
FNDC3B	1.59564e-75	-0.691867	0.873	0.919	6.75626e-71
FO393418.1	1.4114e-62	-0.325125	0.026	0.256	5.97616e-58
FOS	9.40554e-201	-1.7525	0.225	0.514	3.98249e-196
FOSB	1.83446e-125	-0.469228	0.003	0.353	7.76746e-121
FOSL1	4.1277e-123	-0.495639	0.012	0.374	1.74775e-118
FOSL2	3.74209e-63	-0.443289	0.156	0.398	1.58448e-58
FOXO3	2.11239e-37	-0.394205	0.865	0.884	8.9443e-33
FOXP1	4.92152e-25	0.260051	0.769	0.578	2.08387e-20
FRMD5	1.3774e-139	-1.5635	0.631	0.855	5.83219e-135
FRMD6	1.00386e-21	-0.281766	0.342	0.466	4.25056e-17
FRMPD2	3.28758e-101	0.364046	0.392	0.051	1.39203e-96
FSTL5	7.07493e-151	-0.879525	0.167	0.675	2.99567e-146
FTCDNL1	5.60203e-41	0.273455	0.565	0.289	2.37201e-36
FTH1	7.11632e-60	0.732104	0.898	0.848	3.01319e-55
FTL	8.58831e-23	-0.397655	0.827	0.86	3.63646e-18
FTO	1.42595e-66	0.37285	0.918	0.66	6.03775e-62
FTX	2.30949e-102	0.460842	0.995	0.956	9.77883e-98
FUT10	1.51052e-16	-0.341145	0.71	0.584	6.39585e-12
FXR1	1.21144e-157	-1.04986	0.788	0.866	5.12948e-153
G0S2	8.76124e-64	-0.256152	0.01	0.221	3.70968e-59
GAB2	2.17919e-42	0.358718	0.742	0.511	9.22713e-38
GABARAPL1	9.98971e-46	-0.25022	0.155	0.368	4.22984e-41
GABBR1	2.7104e-35	-0.257797	0.886	0.934	1.14764e-30
GABRG1	6.43916e-67	-0.488032	0.746	0.86	2.72647e-62
GADD45B	1.00598e-125	-0.819537	0.356	0.462	4.25954e-121
GALNT10	4.03249e-48	0.320075	0.544	0.261	1.70743e-43
GALNT16	1.25934e-85	0.439807	0.534	0.176	5.33232e-81
GALNT2	7.4246e-29	-0.336424	0.842	0.867	3.14373e-24
GASK1A	2.68407e-64	0.510204	0.652	0.402	1.13649e-59
GATAD1	1.79683e-68	0.336053	0.751	0.405	7.60816e-64
GATM	2.7939e-52	-0.353429	0.518	0.678	1.18299e-47
GBE1	9.23885e-40	-0.554133	0.319	0.483	3.91191e-35
GCNA	1.61955e-63	-0.412396	0.155	0.41	6.85752e-59
GDAP1	8.09694e-33	0.28912	0.758	0.534	3.4284e-28
GEM	4.69342e-110	-0.684941	0.164	0.527	1.98729e-105
GFAP	3.71482e-252	1.31889	0.961	0.705	1.57293e-247
GFPT2	1.57929e-124	-0.800432	0.221	0.54	6.68704e-120
GIGYF2	6.62067e-47	0.290953	0.876	0.665	2.80333e-42
GIPC2	1.06627e-123	-0.799514	0.092	0.49	4.51481e-119
GLI2	1.14519e-59	0.395819	0.734	0.455	4.84897e-55
GLS	2.28868e-121	-0.946863	0.658	0.769	9.69071e-117
GMDS-AS1	6.61692e-52	0.412835	0.121	0	2.80174e-47
GMDS-DT	1.62087e-27	0.267305	0.794	0.595	6.8631e-23
GMPR	3.03146e-63	0.355092	0.365	0.093	1.28358e-58
GNA12	1.04956e-71	0.401358	0.85	0.615	4.44405e-67
GNA14	3.10311e-75	0.573149	0.934	0.76	1.31392e-70
GNA14-AS1	8.10439e-65	0.497288	0.672	0.392	3.43156e-60
GNAL	7.68761e-40	-0.768088	0.377	0.305	3.25509e-35
GNAS	5.5249e-73	-0.488653	0.723	0.815	2.33935e-68
GNG12	1.89438e-134	-0.948923	0.577	0.755	8.02119e-130
GNG7	8.4083e-50	-0.428342	0.733	0.821	3.56024e-45
GNPTAB	2.86683e-69	0.366966	0.723	0.367	1.21388e-64
GOLGB1	1.01079e-59	0.269103	0.871	0.565	4.27989e-55
GPBP1	2.08863e-159	-1.19505	0.83	0.916	8.84367e-155
GPC5-AS2	2.52983e-46	0.349295	0.619	0.509	1.07118e-41
GPHN	4.27384e-47	0.292178	0.989	0.971	1.80963e-42
GPN1	9.06554e-162	-1.12715	0.115	0.521	3.83853e-157
GPR155	1.67374e-44	0.264766	0.585	0.302	7.08695e-40
GPR75-ASB3	2.45953e-109	0.784631	0.248	0	1.04141e-104
GPR89B	4.58638e-32	-0.283228	0.252	0.365	1.94196e-27
GPSM2	3.8659e-45	0.311203	0.752	0.479	1.6369e-40
GPT2	7.71839e-82	0.435773	0.826	0.55	3.26812e-77
GRAMD1C	1.22362e-75	0.380576	0.957	0.725	5.18104e-71
GRAMD3	3.52239e-56	0.704528	0.131	0	1.49145e-51
GREB1	9.70471e-91	0.398748	0.596	0.198	4.10917e-86
GRID1	1.87711e-70	0.35307	0.958	0.767	7.94806e-66
GRIK2	4.51242e-41	0.377042	0.536	0.268	1.91065e-36
GRM3	4.61912e-23	-0.285067	0.885	0.97	1.95583e-18
GRM7	1.90858e-18	0.265538	0.361	0.211	8.08131e-14
GYG2	3.42846e-101	0.340493	0.414	0.062	1.45168e-96
H3F3B	3.23725e-38	-0.333766	0.534	0.611	1.37072e-33
HAP1	1.49084e-26	-0.252385	0.488	0.519	6.3125e-22
HBEGF	3.5919e-60	-0.283237	0.037	0.27	1.52088e-55
HBP1	1.42507e-65	-0.456331	0.639	0.717	6.03404e-61
HDAC8	6.20583e-30	0.256882	0.793	0.581	2.62767e-25
HDLBP	8.61945e-52	-0.317534	0.658	0.684	3.64965e-47
HDX	3.68937e-45	-0.417293	0.19	0.408	1.56215e-40
HELB	1.28316e-30	-0.280554	0.326	0.342	5.43316e-26
HEPN1	1.01122e-37	0.326176	0.764	0.597	4.2817e-33
HERC1	5.96548e-67	0.324716	0.859	0.538	2.5259e-62
HERC2	4.83658e-57	0.331351	0.881	0.647	2.0479e-52
HERC3	2.20664e-64	-0.57434	0.569	0.667	9.34335e-60
HERC4	1.16528e-53	-0.492489	0.888	0.912	4.93403e-49
HERC6	5.58592e-79	0.275364	0.382	0.072	2.36519e-74
HES1	1.16748e-23	0.3077	0.555	0.428	4.94333e-19
HFM1	3.62319e-37	0.263017	0.519	0.26	1.53413e-32
HGF	3.75699e-84	-0.976462	0.618	0.691	1.59078e-79
HGSNAT	3.08894e-63	0.286506	0.687	0.339	1.30792e-58
HIBCH	5.55287e-143	-1.15211	0.897	0.939	2.3512e-138
HIF1A	1.02368e-38	0.307198	0.859	0.694	4.33445e-34
HIF3A	2.99482e-164	0.685529	0.975	0.81	1.26807e-159
HILPDA	8.72653e-265	1.02686	0.676	0.057	3.69499e-260
HIPK2	1.6312e-95	-0.805323	0.885	0.911	6.90683e-91
HIPK3	1.49122e-69	0.409167	0.811	0.52	6.3141e-65
HIVEP2	7.10473e-82	-0.889048	0.752	0.814	3.00828e-77
HIVEP3	4.0888e-17	-0.336204	0.624	0.698	1.73128e-12
HLA-C	8.56374e-56	0.261591	0.425	0.149	3.62606e-51
HLCS	8.80583e-39	0.301326	0.62	0.352	3.72857e-34
HMBOX1	6.70471e-87	0.457617	0.932	0.72	2.83891e-82
HMGB1	5.31496e-162	-2.44108	0.974	0.984	2.25046e-157
HMGCLL1	6.40464e-88	0.385952	0.353	0.047	2.71185e-83
HMGN3	4.57306e-46	0.340438	0.841	0.677	1.93632e-41
HNRNPA2B1	5.93072e-43	-0.358828	0.942	0.942	2.51118e-38
HNRNPC	3.13026e-32	-0.273649	0.863	0.884	1.32541e-27
HNRNPDL	2.70645e-67	0.355597	0.927	0.814	1.14596e-62
HNRNPU	5.5069e-149	-1.73678	0.84	0.889	2.33173e-144
HOMER1	9.55102e-33	-0.439334	0.279	0.415	4.04409e-28
HPSE2	3.01132e-24	-0.50523	0.695	0.828	1.27505e-19
HS3ST3A1	1.34992e-106	-0.740725	0.098	0.501	5.71582e-102
HS3ST5	6.20234e-35	-0.437343	0.542	0.703	2.6262e-30
HSD17B7	1.36733e-42	-0.303077	0.326	0.501	5.78955e-38
HSP90AA1	6.51985e-173	-3.14625	0.764	0.883	2.76063e-168
HSP90AB1	2.17956e-157	-1.64637	0.553	0.739	9.22869e-153
HSPA1A	8.45034e-244	-2.89361	0.218	0.536	3.57804e-239
HSPA1B	1.39276e-274	-3.17653	0.13	0.521	5.89722e-270
HSPA1L	1.5737e-121	-0.480796	0.018	0.384	6.66338e-117
HSPA4	5.55354e-124	-0.737914	0.414	0.624	2.35148e-119
HSPA4L	3.23439e-203	-2.24387	0.429	0.657	1.3695e-198
HSPA5	3.57923e-87	-0.692196	0.302	0.573	1.51552e-82
HSPA6	5.89206e-196	-3.11253	0	0.488	2.49481e-191
HSPA8	1.08975e-160	-1.72625	0.336	0.633	4.61424e-156
HSPA9	1.13636e-118	-0.662182	0.488	0.665	4.81158e-114
HSPB1	1.35075e-265	-2.09005	0.385	0.556	5.71935e-261
HSPB8	5.03381e-70	-0.575059	0.451	0.524	2.13142e-65
HSPD1	4.14646e-203	-3.14695	0.498	0.676	1.7557e-198
HSPE1	5.60567e-213	-1.86742	0.312	0.589	2.37355e-208
HSPH1	7.31761e-220	-3.39173	0.259	0.604	3.09842e-215
HUNK	9.27443e-21	-0.314297	0.298	0.312	3.92698e-16
IARS	2.50224e-22	-0.297943	0.621	0.592	1.0595e-17
ICA1L	1.18978e-68	0.298721	0.792	0.437	5.03778e-64
IDH1	2.52052e-96	-0.671075	0.533	0.72	1.06724e-91
IER5	1.31904e-101	-0.523095	0.021	0.349	5.58508e-97
IFI44	2.26226e-61	0.2563	0.408	0.115	9.57887e-57
IFI44L	3.21681e-139	0.628986	0.481	0.06	1.36206e-134
IFITM3	1.76377e-69	0.358109	0.52	0.2	7.46818e-65
IFNAR2	9.90619e-62	0.302989	0.492	0.174	4.19448e-57
IFRD1	2.68485e-126	-0.86389	0.608	0.735	1.13682e-121
IGDCC4	1.9397e-81	0.263551	0.344	0.05	8.21309e-77
IGSF11	7.77543e-36	0.264046	0.916	0.74	3.29227e-31
IL17RB	7.65501e-101	-0.821832	0.397	0.625	3.24128e-96
IL1RAPL1	7.7651e-08	0.323501	0.224	0.139	0.0032879
IMMP2L	7.32798e-120	0.747135	0.92	0.623	3.10281e-115
INTS10	6.77936e-89	0.441384	0.806	0.438	2.87052e-84
INTU	8.06253e-50	-0.30665	0.933	0.956	3.41384e-45
INVS	1.69832e-68	0.390229	0.814	0.479	7.19102e-64
IPO7	3.64282e-56	-0.367405	0.454	0.561	1.54244e-51
IPO9-AS1	3.47542e-86	0.413556	0.638	0.245	1.47156e-81
IQCA1	1.31941e-88	0.418118	0.861	0.471	5.58666e-84
IQCB1	3.81007e-52	0.259675	0.568	0.258	1.61326e-47
IRAK2	7.5991e-47	-0.345217	0.112	0.318	3.21761e-42
IRF2BP2	4.83044e-102	-0.610369	0.411	0.593	2.04531e-97
ITFG1	6.34869e-68	0.338232	0.905	0.601	2.68816e-63
ITGA6	2.98106e-47	0.35989	0.813	0.59	1.26224e-42
ITGAV	4.71771e-59	-0.531725	0.874	0.907	1.99757e-54
ITGB1-DT	2.31186e-81	-0.706996	0.116	0.413	9.78886e-77
ITGB4	5.56568e-106	0.599631	0.668	0.252	2.35662e-101
ITPK1	3.55233e-40	0.268511	0.683	0.425	1.50413e-35
ITPKB	5.77447e-170	0.694471	0.978	0.829	2.44503e-165
ITPKC	8.10259e-40	0.276596	0.384	0.155	3.4308e-35
ITPR1	1.3217e-44	-0.555233	0.265	0.472	5.59633e-40
ITPRID2	3.31063e-25	-0.256395	0.467	0.61	1.40179e-20
ITSN2	6.7846e-55	0.299247	0.716	0.394	2.87273e-50
JAKMIP2	1.57489e-69	0.369631	0.877	0.551	6.66839e-65
JARID2	9.92574e-34	0.265398	0.969	0.942	4.20276e-29
JMJD1C	1.31531e-82	-0.476194	0.938	0.974	5.56929e-78
JUN	2.89889e-185	-1.60718	0.38	0.571	1.22745e-180
JUNB	2.27877e-67	-0.612293	0.399	0.471	9.64875e-63
JUND	4.8208e-80	-0.506029	0.365	0.573	2.04122e-75
KANK1	9.95426e-49	0.320229	0.974	0.876	4.21483e-44
KANSL1	6.22579e-33	0.258859	0.925	0.815	2.63612e-28
KANSL1L	1.01165e-120	-0.886607	0.842	0.899	4.28354e-116
KAT2B	1.22213e-56	0.341605	0.896	0.666	5.17475e-52
KAT6A	5.66025e-54	0.289577	0.792	0.49	2.39666e-49
KAT6B	1.43692e-48	0.275518	0.847	0.575	6.08421e-44
KCND2	3.99971e-17	0.398985	0.204	0.103	1.69356e-12
KCND3	3.93129e-91	0.588144	0.739	0.396	1.66459e-86
KCNIP1	8.05403e-62	0.490079	0.769	0.544	3.41024e-57
KCNIP4	6.30932e-26	0.311044	0.35	0.159	2.67149e-21
KCNK1	2.8873e-55	-0.381459	0.031	0.242	1.22254e-50
KCNMA1	1.19261e-84	-0.446472	0.988	0.998	5.04974e-80
KCNMB2	4.96218e-48	0.441883	0.477	0.253	2.10109e-43
KCNMB2-AS1	5.24542e-45	0.456102	0.76	0.71	2.22102e-40
KCNQ3	2.50868e-26	-0.654428	0.662	0.701	1.06223e-21
KCTD8	5.04343e-11	-0.279068	0.696	0.756	2.13549e-06
KDM3A	1.23323e-26	0.259286	0.681	0.516	5.22176e-22
KDM6B	2.78258e-81	-0.430033	0.124	0.436	1.1782e-76
KHDRBS3	1.03617e-52	-0.491342	0.117	0.37	4.38733e-48
KIAA0319L	4.87364e-51	0.3032	0.819	0.535	2.0636e-46
KIAA0930	2.21151e-31	0.267611	0.778	0.611	9.36399e-27
KIAA1328	2.1357e-79	0.450981	0.759	0.382	9.04297e-75
KIAA1468	1.92475e-82	0.262175	0.19	0	8.14977e-78
KIAA1755	5.41177e-104	0.488188	0.805	0.422	2.29145e-99
KIF16B	1.041e-57	0.311765	0.732	0.403	4.4078e-53
KIF2A	5.61429e-36	-0.334513	0.709	0.801	2.3772e-31
KITLG	1.26628e-129	-0.97778	0.093	0.529	5.36166e-125
KLF7	2.21884e-75	0.442011	0.857	0.625	9.39501e-71
KLHL25	1.12949e-47	-0.383355	0.207	0.424	4.78249e-43
KLRD1	1.25266e-102	-0.684255	0.115	0.481	5.30403e-98
KTN1	8.8221e-32	-0.319339	0.842	0.861	3.73545e-27
LAMC1	7.9086e-53	-0.511035	0.449	0.604	3.34866e-48
LAP3	1.94874e-44	0.260166	0.502	0.235	8.25135e-40
LARGE1	7.26537e-40	-0.397253	0.688	0.827	3.0763e-35
LARP4	1.78777e-106	-0.715446	0.62	0.738	7.56977e-102
LATS2	2.06855e-51	-0.40209	0.324	0.526	8.75866e-47
LCA5	7.43202e-55	-0.386755	0.277	0.555	3.14686e-50
LCOR	5.36539e-44	-0.398347	0.781	0.845	2.27181e-39
LDLR	3.0377e-24	-0.284604	0.41	0.504	1.28622e-19
LDLRAD3	1.29007e-32	0.345725	0.623	0.422	5.4624e-28
LEPR	1.98511e-54	0.350135	0.457	0.172	8.40537e-50
LGI1	7.63908e-22	0.26153	0.898	0.781	3.23454e-17
LGI4	1.17004e-48	0.352557	0.839	0.616	4.95418e-44
LHFP	5.84217e-51	0.465102	0.119	0	2.47369e-46
LHFPL2	3.02384e-67	-0.598603	0.298	0.559	1.28035e-62
LHFPL6	1.102e-96	-0.788413	0.775	0.947	4.66611e-92
LIFR	1.48741e-45	0.31181	0.977	0.948	6.29799e-41
LIMCH1	5.75968e-58	-0.460546	0.931	0.975	2.43876e-53
LIMK2	1.77303e-76	0.34873	0.475	0.139	7.50738e-72
LIMS1	2.24707e-87	-0.84013	0.798	0.831	9.51453e-83
LINC-PINT	4.14974e-41	0.509525	0.613	0.432	1.75708e-36
LINC00324	1.7557e-130	-0.734032	0.008	0.379	7.43399e-126
LINC00472	1.49528e-222	-1.82376	0.743	0.973	6.3313e-218
LINC00499	7.90888e-101	0.760013	0.911	0.692	3.34878e-96
LINC00513	1.62327e-51	-0.529525	0.653	0.747	6.87325e-47
LINC00598	2.72084e-24	0.339414	0.526	0.359	1.15206e-19
LINC00609	4.09314e-12	0.261915	0.276	0.168	1.73312e-07
LINC00662	2.7295e-49	0.273288	0.575	0.276	1.15573e-44
LINC00877	1.55311e-43	-0.269914	0.036	0.226	6.57616e-39
LINC00910	3.52332e-39	-0.265129	0.098	0.297	1.49185e-34
LINC00963	4.26854e-32	-0.260393	0.233	0.424	1.80739e-27
LINC00969	7.47062e-53	0.290026	0.124	0	3.16321e-48
LINC01004	1.25145e-55	-0.411051	0.761	0.779	5.29888e-51
LINC01088	1.61007e-11	0.404324	0.183	0.129	6.81735e-07
LINC01111	2.7457e-54	-0.266097	0.024	0.232	1.16258e-49
LINC01138	2.5396e-70	0.432605	0.845	0.785	1.07532e-65
LINC01184	2.12493e-64	0.331641	0.744	0.394	8.9974e-60
LINC01266	3.33959e-17	0.277616	0.388	0.225	1.41405e-12
LINC01354	4.74438e-75	-0.423423	0.103	0.397	2.00886e-70
LINC01376	1.94681e-35	0.257577	0.638	0.377	8.2432e-31
LINC01414	5.40832e-35	-0.390778	0.161	0.364	2.28999e-30
LINC01619	2.33033e-67	-0.417421	0.062	0.333	9.86708e-63
LINC02649	7.41712e-84	0.565685	0.676	0.519	3.14056e-79
LIX1-AS1	2.47703e-29	0.317429	0.527	0.309	1.04882e-24
LMCD1-AS1	4.0786e-40	0.383096	0.877	0.704	1.72696e-35
LONRF3	4.96225e-79	-0.590388	0.165	0.487	2.10111e-74
LRBA	1.35266e-56	0.337378	0.897	0.653	5.72745e-52
LRCH1	3.48889e-33	-0.352201	0.298	0.456	1.47727e-28
LRIG1	9.25423e-93	0.457433	0.982	0.974	3.91843e-88
LRMDA	4.59371e-38	0.633229	0.54	0.283	1.94507e-33
LRP1B	1.30388e-135	-0.46282	0.999	1	5.52088e-131
LRP4	2.25113e-30	-0.27158	0.872	0.905	9.53173e-26
LRRC1	9.53614e-42	0.286465	0.646	0.364	4.03779e-37
LRRC16A	3.9196e-57	0.677461	0.133	0	1.65964e-52
LRRC23	7.45699e-98	-1.40508	0.341	0.538	3.15744e-93
LRRC3B	8.66235e-99	0.686258	0.929	0.782	3.66781e-94
LRRC7	1.43958e-24	0.33954	0.649	0.457	6.09545e-20
LRRFIP2	3.66127e-104	-0.732083	0.815	0.906	1.55026e-99
LRRN3	8.53545e-62	-0.495663	0.451	0.646	3.61408e-57
LRRTM2	6.6693e-66	-0.316864	0.065	0.329	2.82392e-61
LRRTM4	7.38941e-59	-0.647303	0.57	0.842	3.12883e-54
LSM6	2.90123e-73	0.28972	0.554	0.195	1.22844e-68
LSMEM1	2.90986e-130	-0.725851	0.089	0.465	1.23209e-125
LUC7L	3.58082e-38	0.272353	0.746	0.509	1.51619e-33
LUCAT1	4.66803e-18	-0.260957	0.577	0.727	1.97654e-13
LUZP1	3.86348e-66	-0.542645	0.699	0.781	1.63587e-61
LUZP2	2.25954e-62	-1.10577	0.324	0.478	9.56733e-58
MACF1	3.54186e-62	0.320358	1	1	1.49969e-57
MACROD2	3.81687e-37	0.372	0.944	0.841	1.61614e-32
MAF	1.49127e-57	-0.309159	0.191	0.472	6.31433e-53
MAFF	9.93093e-92	-0.42144	0.066	0.387	4.20496e-87
MAGI1	3.97167e-89	0.507023	0.938	0.692	1.68169e-84
MAIP1	2.65724e-60	-0.417224	0.182	0.453	1.12513e-55
MALRD1	2.82183e-29	0.252979	0.368	0.162	1.19482e-24
MAML3	1.78079e-22	0.273311	0.179	0.056	7.54022e-18
MAN2A1	5.83509e-49	-0.488897	0.774	0.847	2.4707e-44
MAOB	7.18337e-137	0.820959	0.788	0.366	3.04158e-132
MAP2	6.46628e-21	-0.299639	0.425	0.583	2.73795e-16
MAP2K3	1.42571e-81	-0.481523	0.147	0.441	6.03675e-77
MAP2K5	7.11197e-57	0.307685	0.826	0.521	3.01135e-52
MAP3K14	3.91273e-27	0.250185	0.558	0.349	1.65673e-22
MAP3K8	5.35954e-57	-0.361395	0.158	0.405	2.26934e-52
MAP4	9.21489e-47	0.314669	0.946	0.833	3.90177e-42
MAP4K3	1.61466e-45	-0.427725	0.877	0.897	6.83678e-41
MAP4K4	8.12373e-49	-0.465515	0.98	0.987	3.43975e-44
MAP4K5	1.42454e-67	-0.581862	0.914	0.932	6.03177e-63
MAP7D2	5.32268e-63	-0.315268	0.021	0.25	2.25373e-58
MAPK4	2.11205e-24	0.323139	0.952	0.921	8.94286e-20
MAPT	2.02625e-46	0.355501	0.873	0.766	8.57953e-42
MARCH2	1.62969e-43	0.25846	0.498	0.23	6.90042e-39
MARCH3	2.24335e-16	-0.281517	0.497	0.601	9.4988e-12
MARCH5	4.17844e-36	-0.329889	0.54	0.594	1.76924e-31
MARCH6	3.25812e-59	-0.422315	0.917	0.947	1.37955e-54
MAST4	1.16482e-44	-0.314919	0.974	0.99	4.93207e-40
MAX	6.63147e-39	0.254903	0.612	0.348	2.8079e-34
MBD5	6.48753e-66	0.302598	0.977	0.784	2.74695e-61
MBNL2	2.38616e-118	-1.17219	0.9	0.925	1.01035e-113
MBOAT7	3.46231e-56	-0.383899	0.199	0.438	1.46601e-51
MCL1	5.86951e-89	-0.474375	0.441	0.541	2.48527e-84
MCU	2.38641e-83	-0.746432	0.359	0.635	1.01045e-78
MED12L	1.54132e-152	0.690086	0.989	0.808	6.52626e-148
MED13L	3.71046e-166	0.611987	0.99	0.88	1.57108e-161
MED27	5.81895e-39	0.282856	0.717	0.468	2.46386e-34
MEF2C-AS1	7.66686e-24	0.250752	0.921	0.845	3.2463e-19
MEIS2	3.64796e-41	-0.388233	0.984	0.992	1.54462e-36
MERTK	6.74348e-50	0.346583	0.949	0.845	2.85532e-45
MEST	8.26282e-45	-0.338073	0.137	0.332	3.49864e-40
METTL15	3.29748e-58	0.322837	0.911	0.657	1.39622e-53
METTL2B	9.86439e-67	0.380276	0.476	0.169	4.17678e-62
MFAP3L	5.12043e-29	0.271296	0.882	0.764	2.16809e-24
MFHAS1	9.15681e-27	-0.347506	0.912	0.898	3.87718e-22
MFSD4B	5.65177e-21	0.252699	0.592	0.458	2.39307e-16
MGA	3.39675e-62	0.385813	0.76	0.459	1.43825e-57
MGAT5	3.04459e-19	-0.346656	0.649	0.681	1.28914e-14
MGST1	1.14806e-33	0.29787	0.955	0.899	4.86111e-29
MIB1	2.46494e-122	-0.800383	0.732	0.838	1.0437e-117
MID1	7.10224e-55	-0.533145	0.656	0.814	3.00723e-50
MINK1	5.50043e-97	0.472094	0.807	0.457	2.32899e-92
MIR100HG	6.34331e-68	-0.395393	0.787	0.982	2.68589e-63
MIR181A1HG	4.62685e-86	-0.678778	0.148	0.49	1.9591e-81
MIRLET7BHG	1.87312e-60	0.340548	0.781	0.468	7.93115e-56
MKL1	1.70179e-77	0.276865	0.179	0	7.20573e-73
MKL2	5.47022e-78	0.290754	0.181	0	2.3162e-73
MKLN1	6.94761e-65	0.306445	0.993	0.989	2.94176e-60
MKNK2	1.71085e-34	-0.254108	0.294	0.436	7.24407e-30
MLLT10	5.59119e-72	0.353973	0.934	0.676	2.36742e-67
MOB4	1.06319e-203	-2.18312	0.351	0.659	4.50175e-199
MON2	1.70882e-54	0.28966	0.909	0.672	7.2355e-50
MORF4L2	4.98554e-50	-0.317667	0.387	0.537	2.11098e-45
MPHOSPH8	1.0476e-51	0.288575	0.76	0.456	4.43573e-47
MPP5	2.3368e-32	-0.280166	0.496	0.625	9.8945e-28
MRAS	5.72719e-29	0.271023	0.811	0.646	2.425e-24
MRPL18	8.64858e-128	-0.704664	0.144	0.493	3.66198e-123
MRPS6	5.00942e-157	-1.15595	0.44	0.694	2.12109e-152
MRTFA	1.51988e-44	-0.369354	0.558	0.774	6.43548e-40
MRTFB	8.46422e-37	0.366306	0.6	0.389	3.58392e-32
MRVI1	1.09875e-248	0.88499	0.981	0.699	4.65233e-244
MSRA	5.58181e-29	0.30606	0.881	0.777	2.36345e-24
MT1E	1.77515e-37	0.292304	0.617	0.379	7.51634e-33
MT1M	1.00722e-30	0.324152	0.426	0.234	4.26477e-26
MT1X	4.54487e-189	0.870203	0.687	0.164	1.92439e-184
MT3	1.14051e-91	-0.552108	0.853	0.952	4.82914e-87
MTCH1	5.51853e-72	-0.404694	0.534	0.602	2.33665e-67
MTERF1	1.13632e-23	0.273013	0.714	0.566	4.8114e-19
MTHFD1L	1.95273e-37	0.338418	0.632	0.42	8.26825e-33
MTM1	4.14851e-115	0.532557	0.779	0.352	1.75656e-110
MTMR1	9.21533e-60	0.318289	0.794	0.476	3.90195e-55
MTR	1.09409e-45	0.261137	0.713	0.423	4.63258e-41
MTRNR2L12	2.29634e-69	-0.421776	0.197	0.509	9.72317e-65
MTSS1L	3.12411e-106	0.551841	0.242	0	1.32281e-101
MUC20-OT1	5.84217e-51	0.274387	0.119	0	2.47369e-46
MXD1	4.29551e-58	-0.400848	0.326	0.524	1.8188e-53
MYEF2	2.0109e-76	0.313414	0.753	0.372	8.51457e-72
MYH9	3.29375e-25	-0.267883	0.581	0.58	1.39464e-20
MYLK	1.21686e-40	0.277062	0.486	0.226	5.15241e-36
MYO10	3.61944e-80	0.400652	0.95	0.691	1.53254e-75
MYO18A	3.22914e-37	0.268517	0.568	0.318	1.36728e-32
MYO9A	2.20618e-162	0.680933	0.953	0.625	9.34139e-158
MYORG	1.88984e-45	-0.280858	0.27	0.507	8.00194e-41
NAA16	6.00237e-112	-0.820761	0.559	0.694	2.54152e-107
NAA50	3.33107e-88	-0.587349	0.417	0.634	1.41044e-83
NAALADL2	1.58772e-29	0.294261	0.921	0.822	6.72271e-25
NALCN	4.38156e-36	0.277404	0.658	0.394	1.85524e-31
NAMPT	8.44341e-90	-0.981959	0.279	0.47	3.57511e-85
NAV1	4.96333e-198	0.834268	0.926	0.672	2.10157e-193
NBAS	2.33063e-45	0.265237	0.885	0.658	9.86837e-41
NBEAL1	1.64228e-141	-1.38823	0.823	0.902	6.95372e-137
NBPF26	2.12017e-45	-0.296403	0.524	0.685	8.97723e-41
NCAM1	1.23692e-75	0.378675	0.991	0.957	5.23735e-71
NCEH1	1.36826e-128	-0.881978	0.349	0.707	5.79349e-124
NCOA1	4.70251e-74	0.352819	0.997	0.95	1.99114e-69
NCOA3	4.66161e-25	-0.252511	0.523	0.595	1.97382e-20
NCOA6	7.75965e-44	0.262675	0.699	0.413	3.28559e-39
NCOR1	5.81696e-46	0.292553	0.926	0.815	2.46302e-41
NEB	1.04516e-47	-0.386021	0.196	0.419	4.4254e-43
NEO1	2.26164e-137	0.599751	0.974	0.826	9.57623e-133
NFAT5	9.92375e-92	-0.634469	0.975	0.989	4.20192e-87
NFIA	1.98124e-150	0.570396	1	0.985	8.38896e-146
NFIB	7.32415e-91	-0.443095	0.978	0.997	3.10119e-86
NFIC	6.99539e-51	0.324609	0.793	0.556	2.96199e-46
NFIL3	1.07138e-163	-1.04674	0.075	0.474	4.53642e-159
NFKB1	5.10626e-26	-0.478955	0.503	0.601	2.16209e-21
NFKB2	8.25649e-61	-0.315958	0.073	0.334	3.49596e-56
NFKBIA	3.11031e-53	-0.409859	0.351	0.471	1.31697e-48
NINL	7.5306e-46	0.262344	0.671	0.377	3.18861e-41
NKAIN2	2.24294e-12	0.278464	0.643	0.505	9.49704e-08
NKAIN4	2.09657e-74	0.335766	0.586	0.235	8.8773e-70
NKIRAS2	7.68035e-79	-0.532543	0.083	0.351	3.25201e-74
NKRF	3.29524e-148	-0.981057	0.102	0.494	1.39527e-143
NKTR	1.38026e-106	0.473604	0.922	0.552	5.84429e-102
NOCT	4.61546e-38	-0.341525	0.347	0.423	1.95428e-33
NOP58	3.443e-118	-0.754905	0.42	0.64	1.45783e-113
NPAS3	1.72897e-80	0.313732	1	1	7.32079e-76
NPDC1	1.2788e-32	0.260392	0.544	0.328	5.41469e-28
NPHP3	2.95554e-56	0.32334	0.668	0.353	1.25144e-51
NPL	3.74269e-46	0.362748	0.916	0.773	1.58473e-41
NPNT	1.03435e-35	0.258042	0.272	0.084	4.37965e-31
NR4A1	3.65114e-147	-0.826733	0.022	0.441	1.54596e-142
NR4A2	6.35261e-69	-0.500628	0.232	0.458	2.68982e-64
NR4A3	1.19967e-165	-0.899248	0.03	0.477	5.07963e-161
NRG2	4.34445e-56	0.363917	0.721	0.41	1.83953e-51
NRIP1	1.2572e-143	-1.58387	0.626	0.799	5.32324e-139
NRP1	1.57107e-74	0.57476	0.816	0.606	6.65224e-70
NRXN3	6.05289e-22	0.333312	0.443	0.269	2.56292e-17
NSD1	9.23334e-76	0.319424	0.863	0.511	3.90958e-71
NSRP1	5.31117e-33	0.250081	0.758	0.54	2.24885e-28
NT5C2	1.06595e-56	0.356203	0.941	0.798	4.51346e-52
NTM	3.98179e-105	0.460109	0.999	0.989	1.68597e-100
NTRK3	2.24669e-195	0.706024	0.986	0.84	9.51292e-191
NUCB1	3.10826e-110	-0.625448	0.354	0.544	1.3161e-105
NUCB1-AS1	4.84261e-45	-0.254039	0.151	0.357	2.05046e-40
NUDC	9.95986e-120	-0.715816	0.281	0.552	4.2172e-115
NUDCD3	4.44286e-56	0.279198	0.719	0.393	1.8812e-51
NUDT3	3.80322e-64	0.348696	0.714	0.418	1.61036e-59
NUDT4	1.50084e-174	-1.16262	0.4	0.606	6.35486e-170
NUDT9	8.36168e-72	-0.536138	0.28	0.533	3.5405e-67
NUFIP2	5.26712e-64	-0.395422	0.764	0.781	2.2302e-59
NUP210L	4.51549e-44	-0.303973	0.222	0.45	1.91195e-39
NUTM2B-AS1	3.28413e-35	0.285608	0.886	0.76	1.39057e-30
OAT	9.08798e-65	-0.397373	0.513	0.666	3.84803e-60
OAZ1	4.88899e-83	-0.443974	0.323	0.536	2.0701e-78
OBI1-AS1	1.11212e-71	-0.31367	0.721	0.964	4.70895e-67
OGFRL1	1.97489e-29	0.302847	0.859	0.764	8.36208e-25
OLA1	1.75554e-61	0.327694	0.749	0.412	7.43333e-57
OLFM1	5.30699e-38	-0.259997	0.36	0.552	2.24709e-33
OLMALINC	3.2794e-45	-0.341614	0.515	0.691	1.38856e-40
OPA1	5.69634e-51	-0.427317	0.709	0.789	2.41194e-46
OPHN1	1.28624e-52	0.319345	0.991	0.955	5.4462e-48
OSBPL11	3.68294e-240	0.86997	0.929	0.534	1.55943e-235
OSBPL1A	2.54184e-70	-0.739475	0.881	0.929	1.07626e-65
OSBPL3	2.48799e-149	-0.901696	0.423	0.833	1.05346e-144
OSBPL6	8.96357e-29	-0.315797	0.884	0.92	3.79536e-24
OSBPL9	2.60113e-36	-0.309166	0.803	0.874	1.10137e-31
OSMR	1.8148e-166	0.723177	0.723	0.244	7.68421e-162
OSMR-AS1	6.47208e-41	0.348018	0.78	0.547	2.74041e-36
OTUD7A	5.02201e-151	0.698376	0.941	0.629	2.12642e-146
OVCH1	3.91312e-39	-0.271799	0.039	0.203	1.65689e-34
OXR1	8.47515e-52	0.356551	0.747	0.446	3.58855e-47
P2RY14	3.02572e-89	0.561181	0.719	0.384	1.28115e-84
P4HA1	2.85013e-41	-0.522346	0.761	0.781	1.2068e-36
PAG1	2.76695e-21	-0.265473	0.49	0.632	1.17158e-16
PAICS	7.1689e-08	-0.285139	0.357	0.258	0.00303545
PAM	1.65233e-29	0.264735	0.512	0.29	6.99629e-25
PAMR1	1.20823e-55	-0.304784	0.789	0.625	5.1159e-51
PAN3	4.64099e-61	0.262429	0.811	0.482	1.96509e-56
PAPOLA	1.17919e-81	-0.514189	0.731	0.808	4.99294e-77
PARD3	2.95789e-53	0.290283	0.999	0.996	1.25243e-48
PARD3B	7.81606e-103	0.449906	0.993	0.966	3.30948e-98
PARD6G-AS1	4.93196e-193	-1.45831	0.143	0.523	2.08829e-188
PARG	1.45856e-72	0.291285	0.665	0.293	6.17583e-68
PARK2	1.17548e-56	0.672282	0.132	0	4.97723e-52
PARN	2.74933e-61	0.295381	0.675	0.332	1.16412e-56
PARP9	3.82539e-105	0.403147	0.575	0.161	1.61975e-100
PAXBP1	3.21627e-37	0.27799	0.813	0.637	1.36183e-32
PCBP1	1.46359e-43	-0.262493	0.201	0.41	6.19714e-39
PCCA	1.21185e-44	0.289724	0.941	0.825	5.1312e-40
PCDH10	4.33692e-57	-0.412449	0.648	0.775	1.83634e-52
PCDH17	3.44614e-96	-0.81611	0.627	0.766	1.45917e-91
PCDH19	2.5251e-40	-0.262931	0.089	0.289	1.06918e-35
PCDH9-AS2	8.17331e-84	0.551866	0.868	0.725	3.46074e-79
PCED1B	7.96783e-19	0.263616	0.381	0.216	3.37374e-14
PCLO	6.0592e-29	0.29676	0.415	0.201	2.56558e-24
PCM1	1.34651e-57	0.291638	0.954	0.746	5.70139e-53
PCSK5	4.78204e-97	-0.830686	0.925	0.965	2.02481e-92
PCTP	1.8374e-49	0.272662	0.476	0.193	7.7799e-45
PDE10A	4.92604e-104	-0.925909	0.084	0.448	2.08578e-99
PDE3A	5.00552e-62	-0.539414	0.514	0.796	2.11944e-57
PDE4D	7.63775e-175	-0.639397	0.98	0.997	3.23398e-170
PDE4DIP	1.03322e-38	-0.266019	0.895	0.926	4.37486e-34
PDE5A	7.21894e-70	0.416892	0.725	0.413	3.05664e-65
PDE6D	9.00104e-30	-0.256619	0.347	0.502	3.81122e-25
PDE7A	3.59579e-37	-0.489081	0.555	0.588	1.52253e-32
PDE7B	4.29458e-48	-0.416956	0.935	0.973	1.81841e-43
PDE8B	1.95154e-78	0.571614	0.683	0.373	8.26323e-74
PDK1	3.85335e-59	0.257831	0.325	0.072	1.63159e-54
PDLIM5	2.88929e-66	-0.427946	0.938	0.978	1.22338e-61
PDXDC1	3.00287e-49	0.277458	0.765	0.49	1.27148e-44
PDZRN3	3.23544e-60	-0.586885	0.932	0.978	1.36995e-55
PEA15	1.88935e-40	-0.274671	0.317	0.486	7.99987e-36
PEAK1	1.16961e-98	-0.936092	0.763	0.85	4.95236e-94
PEG10	9.3784e-97	-0.57259	0.096	0.432	3.971e-92
PELI2	3.31023e-19	-0.252553	0.579	0.724	1.40162e-14
PEX2	1.7652e-36	-0.26457	0.539	0.597	7.4742e-32
PFKFB3	3.60618e-62	0.437866	0.895	0.796	1.52693e-57
PGAP1	1.03939e-128	-1.40773	0.509	0.758	4.401e-124
PHACTR3	2.00098e-238	0.855556	0.988	0.838	8.47255e-234
PHC3	3.63058e-39	0.271752	0.846	0.648	1.53726e-34
PHF10	2.9638e-127	-0.851602	0.36	0.585	1.25493e-122
PHF21B	5.26724e-35	0.258515	0.9	0.725	2.23025e-30
PHF3	7.51091e-43	0.25963	0.806	0.544	3.18027e-38
PHKB	3.31848e-52	0.268949	0.768	0.46	1.40511e-47
PHLDA1	6.38419e-63	-0.268564	0.056	0.31	2.70319e-58
PHLPP1	7.5384e-137	-0.6002	0.964	0.99	3.19191e-132
PHYHD1	1.45339e-71	0.303031	0.626	0.259	6.15392e-67
PHYKPL	7.4822e-61	0.302166	0.63	0.292	3.16811e-56
PI4K2B	9.27912e-154	-1.11094	0.387	0.727	3.92896e-149
PIAS1	1.09012e-52	0.318002	0.875	0.624	4.6158e-48
PIBF1	4.30353e-74	0.325337	0.859	0.507	1.8222e-69
PIH1D1	5.49076e-09	-0.499133	0.148	0.093	0.00023249
PIK3R1	1.23965e-31	-0.289711	0.834	0.881	5.24891e-27
PIK3R3	5.17007e-63	-0.359962	0.127	0.424	2.18911e-58
PIP4K2A	5.05954e-47	-0.531967	0.847	0.821	2.14231e-42
PIP5K1A	4.65869e-49	0.27934	0.725	0.429	1.97258e-44
PIR	1.16248e-50	0.373265	0.613	0.315	4.92219e-46
PKIA	6.78474e-37	0.354596	0.584	0.322	2.8728e-32
PKNOX2	4.11684e-19	-0.26664	0.345	0.476	1.74315e-14
PLA2G4C	2.5762e-64	-0.493321	0.449	0.608	1.09081e-59
PLCB1	2.24234e-47	-0.504975	0.945	0.972	9.49451e-43
PLCE1	7.80042e-79	0.630763	0.626	0.285	3.30286e-74
PLCG2	7.03208e-41	-0.322088	0.769	0.701	2.97752e-36
PLEKHA5	3.66132e-49	0.634799	0.562	0.317	1.55028e-44
PLOD1	9.56637e-60	-0.277604	0.093	0.365	4.05059e-55
PLOD2	2.07579e-66	-0.904373	0.827	0.862	8.7893e-62
PLSCR1	8.60009e-96	0.570415	0.643	0.255	3.64145e-91
PLSCR4	4.29026e-160	0.690872	0.954	0.602	1.81658e-155
PLXDC2	3.44905e-65	0.516672	0.604	0.271	1.4604e-60
PM20D2	1.57341e-44	-0.263071	0.141	0.36	6.66214e-40
PML	1.58916e-64	0.263653	0.406	0.11	6.72883e-60
PMP22	6.81267e-46	0.336695	0.77	0.544	2.88462e-41
PMVK	1.84226e-148	-0.940372	0.218	0.519	7.80049e-144
PNLDC1	4.64536e-189	-1.31733	0.008	0.481	1.96694e-184
PNP	3.88284e-80	-0.308386	0.031	0.317	1.64407e-75
PNPLA8	1.12428e-35	-0.3039	0.796	0.839	4.76045e-31
PNRC1	3.43753e-95	-0.656234	0.388	0.599	1.45552e-90
POLG2	4.02917e-47	-0.306499	0.22	0.403	1.70603e-42
PON2	4.56771e-70	0.375731	0.963	0.809	1.93406e-65
POT1-AS1	1.02626e-17	-0.366421	0.522	0.566	4.3454e-13
POU2F2	3.31444e-75	-0.336612	0.019	0.275	1.4034e-70
POU6F2	7.43221e-16	-0.292971	0.261	0.387	3.14695e-11
PPA2	4.6528e-69	0.391425	0.845	0.542	1.97009e-64
PPARGC1A	3.37281e-28	-0.293028	0.591	0.766	1.42811e-23
PPFIA1	3.47962e-156	0.60005	0.949	0.767	1.47334e-151
PPFIA2	1.39677e-55	0.624885	0.637	0.347	5.9142e-51
PPHLN1	3.78646e-52	0.279379	0.714	0.4	1.60326e-47
PPIP5K2	2.847e-70	0.258735	0.753	0.391	1.20548e-65
PPM1L	6.71943e-18	-0.261682	0.782	0.85	2.84514e-13
PPP1R12B	2.0009e-32	0.268234	0.832	0.632	8.47221e-28
PPP1R15A	4.77013e-183	-1.30369	0.032	0.476	2.01977e-178
PPP1R15B	8.52173e-43	-0.25627	0.282	0.459	3.60827e-38
PPP1R3C	6.29445e-56	-0.533951	0.508	0.639	2.6652e-51
PPP1R9A	3.76408e-83	0.457778	0.969	0.75	1.59379e-78
PPP2CA	5.14488e-44	-0.301443	0.339	0.529	2.17844e-39
PPP2CB	4.98355e-139	-0.957506	0.605	0.784	2.11014e-134
PPP2R2B	2.60554e-65	0.356106	0.999	0.993	1.10324e-60
PPP2R5C	3.31411e-55	0.339972	0.78	0.494	1.40326e-50
PPP3CA	1.76917e-76	-0.517551	0.962	0.98	7.49103e-72
PPP3R1	1.30474e-45	-0.378351	0.568	0.764	5.52455e-41
PPP4R2	3.61716e-49	-0.350167	0.563	0.685	1.53158e-44
PRAG1	6.17156e-35	-0.281563	0.177	0.387	2.61316e-30
PRDM16	7.10004e-71	0.39485	0.951	0.818	3.0063e-66
PRDM16-DT	2.53647e-23	0.261469	0.577	0.393	1.07399e-18
PRDM2	2.79223e-65	-0.63191	0.607	0.673	1.18229e-60
PRELID2	4.06044e-36	0.334105	0.374	0.152	1.71927e-31
PRICKLE2	1.3678e-96	-0.704335	0.779	0.898	5.79155e-92
PRKAR2B	1.59713e-27	-0.538792	0.204	0.358	6.76257e-23
PRKCQ	9.10652e-125	0.511157	0.615	0.162	3.85588e-120
PRKD1	9.01558e-112	-1.15679	0.931	0.974	3.81738e-107
PRKRIP1	1.7104e-59	0.261844	0.711	0.374	7.24219e-55
PRMT2	1.40471e-39	0.281566	0.71	0.457	5.94784e-35
PRNP	7.21342e-176	-1.8532	0.662	0.837	3.05431e-171
PRPF38A	2.3482e-91	-0.506927	0.307	0.541	9.94273e-87
PRSS23	1.58062e-86	0.379467	0.515	0.146	6.69265e-82
PSAP	1.00401e-59	-0.391035	0.807	0.86	4.25119e-55
PSAT1	7.19714e-34	0.286093	0.798	0.692	3.04741e-29
PSME4	6.80033e-62	-0.455707	0.737	0.815	2.8794e-57
PSMG4	1.17494e-109	0.419819	0.737	0.316	4.97495e-105
PTCHD1	4.71647e-35	0.29178	0.694	0.451	1.99705e-30
PTCHD1-AS	1.008e-74	0.51574	0.933	0.672	4.26809e-70
PTGES3	5.2747e-202	-2.53751	0.55	0.699	2.23341e-197
PTN	1.47917e-42	0.359027	0.932	0.925	6.26312e-38
PTPA	1.05506e-70	-0.515079	0.31	0.533	4.46733e-66
PTPN22	1.4991e-71	-0.516802	0.024	0.273	6.34747e-67
PTPN9	2.2444e-45	0.391273	0.853	0.718	9.50323e-41
PTPRD	2.77751e-56	-0.515943	0.454	0.71	1.17605e-51
PTPRM	4.62765e-19	-0.282964	0.897	0.918	1.95944e-14
PTPRZ1	5.42672e-77	0.353134	0.997	0.982	2.29778e-72
PUM1	2.96127e-43	0.270411	0.816	0.578	1.25386e-38
PWWP3A	1.92372e-70	-0.448021	0.554	0.805	8.1454e-66
QKI	1.31111e-33	-0.266861	1	1	5.55152e-29
R3HDM1	1.35051e-54	0.336676	0.802	0.507	5.71832e-50
RAB11A	1.41768e-21	0.271872	0.742	0.64	6.00276e-17
RAB21	3.53803e-80	-0.497361	0.447	0.593	1.49807e-75
RAB30	4.90162e-41	-0.346047	0.636	0.736	2.07544e-36
RABGAP1L	1.6895e-43	0.318595	0.861	0.64	7.15369e-39
RAD51B	3.12537e-24	0.282504	0.826	0.685	1.32334e-19
RAI14	3.24115e-31	-0.369845	0.437	0.55	1.37237e-26
RALGAPA1	7.63594e-25	-0.324814	0.935	0.948	3.23321e-20
RALGDS	6.39463e-113	0.523346	0.839	0.627	2.70761e-108
RALGPS1	3.13825e-64	0.351782	0.795	0.471	1.3288e-59
RANBP2	4.48837e-38	-0.318667	0.6	0.659	1.90046e-33
RANGAP1	3.52352e-101	-0.67614	0.16	0.502	1.49193e-96
RAP1GDS1	2.80693e-17	-0.260489	0.753	0.756	1.18851e-12
RAPGEF2	1.6537e-109	-0.999626	0.792	0.889	7.0021e-105
RASL12	2.59502e-93	0.299015	0.328	0.032	1.09878e-88
RASSF10	4.57372e-94	-0.35203	0.016	0.316	1.93661e-89
RASSF4	2.67922e-113	0.49696	0.886	0.621	1.13443e-108
RASSF8	3.78842e-76	-0.690728	0.86	0.893	1.60409e-71
RBAK-RBAKDN	5.63689e-79	0.250493	0.183	0	2.38677e-74
RBFOX1	2.12297e-21	0.366253	0.446	0.27	8.98907e-17
RBFOX2	3.34608e-59	0.329359	0.957	0.784	1.4168e-54
RBKS	4.98256e-32	-0.305601	0.268	0.441	2.10972e-27
RBL2	1.29711e-59	0.283075	0.707	0.369	5.49224e-55
RBM23	1.62829e-74	-0.442007	0.315	0.549	6.8945e-70
RBM28	1.61069e-58	0.340572	0.79	0.514	6.82e-54
RBM33	1.71465e-73	0.325992	0.861	0.529	7.26019e-69
RCAN1	1.73744e-49	-0.566962	0.219	0.403	7.35667e-45
RCOR3	1.03939e-64	0.296898	0.793	0.45	4.40098e-60
RDH10	2.44738e-43	-0.311987	0.163	0.353	1.03627e-38
RELB	1.64294e-62	-0.316163	0.067	0.328	6.95652e-58
RERE	5.28129e-38	-0.31411	0.979	0.986	2.23621e-33
RFTN1	4.54356e-32	0.287141	0.384	0.173	1.92384e-27
RFWD2	5.84217e-51	0.26899	0.119	0	2.47369e-46
RFX3-AS1	2.80182e-93	0.475782	0.9	0.556	1.18635e-88
RGCC	8.96619e-33	-0.305554	0.369	0.541	3.79646e-28
RGL1	6.01717e-244	0.887162	0.966	0.759	2.54779e-239
RGMA	3.38781e-71	0.442292	0.856	0.642	1.43447e-66
RGN	2.28802e-82	0.33142	0.52	0.156	9.68794e-78
RGS2	1.93948e-97	-0.306736	0.007	0.297	8.21217e-93
RGS6	7.54334e-22	-0.402512	0.359	0.562	3.194e-17
RHOB	5.97625e-29	0.271374	0.684	0.506	2.53046e-24
RHOQ	2.88491e-28	-0.265822	0.656	0.732	1.22153e-23
RHPN2	1.80498e-62	-0.448126	0.628	0.718	7.64263e-58
RICTOR	8.13352e-48	0.256934	0.792	0.502	3.4439e-43
RIN2	2.62767e-91	0.485592	0.937	0.642	1.11261e-86
RMST	3.38322e-29	-0.416583	0.468	0.651	1.43252e-24
RND3	9.41604e-67	-0.43129	0.09	0.363	3.98694e-62
RNF10	6.69406e-86	-0.544838	0.501	0.626	2.8344e-81
RNF111	7.50162e-47	0.257273	0.704	0.407	3.17634e-42
RNF122	1.6531e-95	-0.590941	0.086	0.412	6.99957e-91
RNF13	1.26942e-65	0.313901	0.802	0.46	5.37499e-61
RNF150	2.77833e-44	0.360857	0.532	0.256	1.1764e-39
RNF169	8.16517e-75	-0.535512	0.683	0.759	3.4573e-70
RNF19A	1.3449e-67	0.459945	0.903	0.692	5.69457e-63
RNF219-AS1	5.62032e-113	1.62558	0.256	0	2.37975e-108
RNF43	2.00832e-45	0.299129	0.603	0.312	8.50361e-41
ROBO1	4.24594e-91	-0.794926	0.612	0.826	1.79782e-86
ROCK1	3.23852e-48	0.265734	0.757	0.461	1.37126e-43
ROCK2	3.41168e-30	-0.332047	0.717	0.779	1.44457e-25
RORA	5.63074e-63	0.30008	1	0.996	2.38417e-58
RORB	7.12401e-48	-0.373312	0.943	0.978	3.01645e-43
RP1-34H18.1	1.96692e-51	0.396088	0.12	0	8.32834e-47
RP11-156K13.1	7.47062e-53	0.353596	0.124	0	3.16321e-48
RP11-281A20.2	1.0146e-46	0.339763	0.109	0	4.29601e-42
RP11-284M14.1	3.44008e-47	0.313656	0.111	0	1.4566e-42
RP11-37B2.1	1.73387e-50	0.299913	0.118	0	7.34156e-46
RP11-384F7.2	1.30591e-57	1.7036	0.135	0	5.52949e-53
RP11-436D23.1	1.17548e-56	0.909918	0.132	0	4.97723e-52
RP11-436K8.1	1.52362e-49	0.278928	0.116	0	6.4513e-45
RP11-444D3.1	1.30591e-57	0.637338	0.135	0	5.52949e-53
RP11-679C8.2	5.65043e-43	0.31389	0.101	0	2.3925e-38
RP11-776H12.1	2.99008e-46	0.272765	0.108	0	1.26606e-41
RPAP2	3.01517e-50	0.305494	0.824	0.558	1.27668e-45
RPRD2	1.69896e-62	0.279717	0.821	0.49	7.19376e-58
RPS6KA2	2.40977e-50	0.309942	0.984	0.903	1.02035e-45
RPS6KA3	9.51623e-38	-0.437477	0.389	0.523	4.02936e-33
RPTOR	1.56041e-41	0.281948	0.782	0.545	6.60708e-37
RRAD	1.19701e-56	-0.328705	0.005	0.19	5.06837e-52
RSRC1	1.73351e-51	0.292966	0.686	0.372	7.34005e-47
RSRP1	2.23973e-81	0.369296	0.894	0.569	9.48348e-77
RSU1	1.24316e-57	0.295868	0.45	0.152	5.26378e-53
RTN4	2.63905e-25	-0.276106	0.899	0.935	1.11743e-20
RUFY2	6.92529e-46	0.25417	0.735	0.443	2.9323e-41
RUNX1T1	3.17708e-37	0.288209	0.695	0.432	1.34524e-32
RUVBL2	3.76424e-110	-0.599311	0.081	0.442	1.59385e-105
RYBP	6.42383e-58	-0.446007	0.512	0.645	2.71998e-53
RYK	2.17813e-78	-0.67437	0.679	0.727	9.22262e-74
RYR3	1.18045e-182	0.606438	1	0.99	4.99826e-178
S100A1	5.04048e-43	-0.291777	0.296	0.497	2.13424e-38
SALL3	1.07953e-74	-0.473148	0.592	0.734	4.57094e-70
SAMD4A	1.48643e-10	-0.401004	0.944	0.956	6.29385e-06
SARAF	1.95894e-105	-0.630519	0.64	0.709	8.29455e-101
SAT1	7.54781e-89	-0.567457	0.783	0.912	3.19589e-84
SBF2	7.20841e-51	0.309622	0.96	0.836	3.05219e-46
SCAPER	2.00471e-112	0.473227	0.96	0.621	8.48835e-108
SCARA3	1.03173e-26	-0.563028	0.807	0.774	4.36856e-22
SCARB2	1.79339e-89	-0.605588	0.618	0.731	7.59356e-85
SCFD1	1.10802e-45	0.270232	0.732	0.441	4.69158e-41
SCFD2	2.44542e-60	0.388535	0.712	0.398	1.03544e-55
SCG2	7.71512e-77	-0.471446	0.065	0.357	3.26673e-72
SCMH1	3.50373e-69	0.389704	0.841	0.512	1.48355e-64
SCN11A	3.46284e-31	-0.348573	0.209	0.411	1.46624e-26
SCRN1	1.60721e-38	0.269893	0.707	0.467	6.80524e-34
SCUBE2	1.9543e-87	-0.496566	0.07	0.394	8.27488e-83
SDCBP	1.0551e-52	-0.369255	0.252	0.466	4.46751e-48
SDCCAG8	2.21081e-97	0.472187	0.927	0.627	9.36101e-93
SDK2	2.58021e-19	-0.530986	0.195	0.318	1.09251e-14
SEC14L1	1.73612e-102	0.503255	0.852	0.502	7.35109e-98
SEC24A	9.79986e-33	-0.259541	0.336	0.449	4.14946e-28
SEL1L3	2.99067e-153	-0.777434	0.446	0.836	1.26631e-148
SELENOW	2.08177e-31	-0.284047	0.53	0.663	8.81464e-27
SEMA4A	2.65235e-46	-0.371822	0.277	0.498	1.12306e-41
SEMA4B	1.96203e-123	0.519641	0.802	0.372	8.30763e-119
SENP7	2.36771e-71	0.30503	0.893	0.566	1.00254e-66
SEPT11	5.36615e-96	0.375772	0.22	0	2.27213e-91
SEPT7	2.05528e-111	0.742108	0.253	0	8.70246e-107
SERGEF	1.07434e-64	0.33174	0.705	0.353	4.54896e-60
SERPINA3	2.52401e-61	0.439153	0.249	0.031	1.06872e-56
SERPINE2	1.67728e-154	-1.16167	0.912	0.959	7.10194e-150
SERPINH1	9.56724e-200	-1.76029	0.062	0.503	4.05096e-195
SESN2	8.70876e-38	-0.253116	0.12	0.333	3.68746e-33
SESN3	3.73481e-212	-1.47384	0.749	0.941	1.58139e-207
SETD2	1.53615e-60	0.303051	0.902	0.635	6.50436e-56
SEZ6L	7.13552e-26	-0.331376	0.051	0.187	3.02132e-21
SF1	4.96845e-43	0.256319	0.863	0.621	2.10374e-38
SGCZ	9.89063e-35	-0.485979	0.344	0.366	4.18789e-30
SGIP1	2.40672e-39	-0.347347	0.949	0.978	1.01905e-34
SGK3	2.24253e-155	-0.78551	0.867	0.973	9.49534e-151
SGMS2	1.51412e-44	-0.372815	0.14	0.337	6.4111e-40
SH3BGR	1.61081e-122	-1.33495	0.258	0.578	6.82048e-118
SH3BP2	3.15159e-42	0.261616	0.638	0.363	1.33445e-37
SH3RF1	6.37454e-51	-0.41322	0.821	0.92	2.69911e-46
SHC3	9.56539e-23	-0.25752	0.295	0.43	4.05018e-18
SHISA5	4.6092e-80	0.315421	0.521	0.162	1.95163e-75
SHISA6	8.29993e-23	0.277468	0.406	0.219	3.51436e-18
SHOC1	1.41183e-30	0.271199	0.469	0.26	5.97797e-26
SHPRH	1.67061e-38	0.257899	0.846	0.619	7.07371e-34
SIK2	2.34766e-108	-0.767849	0.807	0.902	9.94045e-104
SIK3	1.56787e-83	-0.408317	0.976	0.994	6.63865e-79
SIPA1L2	2.07702e-78	-0.638979	0.336	0.552	8.7945e-74
SIX4	6.32996e-93	-0.457671	0.034	0.35	2.68023e-88
SLC14A1	1.54499e-118	0.889372	0.881	0.482	6.54178e-114
SLC18B1	2.09439e-75	0.408679	0.849	0.523	8.86805e-71
SLC22A15	1.24382e-35	0.260447	0.437	0.197	5.26656e-31
SLC24A4	1.05615e-61	0.305631	0.266	0.04	4.47197e-57
SLC25A12	1.53438e-69	0.39024	0.817	0.493	6.49686e-65
SLC25A26	1.84441e-47	0.270977	0.606	0.309	7.80961e-43
SLC2A12	1.39405e-46	-0.354428	0.321	0.549	5.90267e-42
SLC30A9	6.91715e-53	0.274526	0.74	0.426	2.92886e-48
SLC35F1	8.29798e-30	-0.2691	0.949	0.984	3.51353e-25
SLC38A2	3.9093e-53	-0.382889	0.43	0.543	1.65527e-48
SLC39A11	7.55548e-136	0.717797	0.945	0.651	3.19914e-131
SLC3A2	5.32746e-38	-0.344663	0.777	0.779	2.25575e-33
SLC44A3	2.19116e-17	-0.273561	0.56	0.559	9.27781e-13
SLC4A1AP	1.16751e-146	-1.11756	0.293	0.604	4.94349e-142
SLC4A4	1.46694e-40	0.309499	0.996	0.98	6.21134e-36
SLC5A3	1.58681e-189	-1.63457	0.394	0.668	6.71887e-185
SLC6A11	7.07672e-52	0.413515	0.821	0.592	2.99642e-47
SLC7A11	6.19619e-198	-1.3052	0.917	0.99	2.62359e-193
SLC7A2	7.29983e-59	-0.512095	0.745	0.739	3.0909e-54
SLC7A5	1.74187e-125	-0.771017	0.218	0.504	7.37544e-121
SLC9A9	3.74313e-84	0.452696	0.967	0.849	1.58492e-79
SMAD1	6.21221e-88	-0.684466	0.796	0.735	2.63038e-83
SMAD2	4.09519e-42	0.250853	0.763	0.49	1.73399e-37
SMARCA2	3.38866e-26	-0.271375	0.939	0.966	1.43483e-21
SMC5	1.86029e-81	-0.606199	0.7	0.777	7.87685e-77
SMC5-AS1	2.36268e-31	-0.330082	0.318	0.46	1.0004e-26
SMG6	3.1697e-42	0.260449	0.73	0.451	1.34211e-37
SMIM20	2.1652e-69	-0.506844	0.199	0.477	9.16788e-65
SMS	9.87137e-93	-0.829716	0.419	0.632	4.17974e-88
SMURF2	2.94321e-56	0.495231	0.865	0.672	1.24621e-51
SNAP23	5.09445e-42	-0.521592	0.583	0.625	2.15709e-37
SNED1	8.03586e-41	0.305172	0.442	0.188	3.40254e-36
SNHG5	1.5602e-50	-0.380619	0.384	0.602	6.60618e-46
SNRNP70	7.18465e-45	0.274717	0.825	0.588	3.04212e-40
SNTB1	6.33207e-25	0.265043	0.419	0.22	2.68113e-20
SNX3	1.61608e-39	-0.314735	0.393	0.562	6.84279e-35
SOD1	1.27287e-82	-0.490698	0.296	0.578	5.38961e-78
SOD2	6.33733e-51	-0.51018	0.646	0.682	2.68335e-46
SORBS1	7.73511e-31	-0.555537	1	0.999	3.2752e-26
SORL1	3.04142e-35	0.253054	0.899	0.753	1.2878e-30
SOX4	3.66689e-84	-0.411981	0.019	0.295	1.55263e-79
SPAG16	2.06377e-20	0.284948	0.737	0.576	8.73843e-16
SPARCL1	4.12798e-50	-0.37124	0.995	0.985	1.74787e-45
SPART-AS1	1.00578e-61	-0.307159	0.042	0.287	4.25869e-57
SPATA6	2.70419e-68	0.37023	0.911	0.642	1.14501e-63
SPATS2L	2.16643e-19	-0.273066	0.724	0.782	9.17308e-15
SPIDR	6.93212e-25	0.25361	0.842	0.699	2.9352e-20
SPIN1	2.81484e-47	0.28185	0.854	0.599	1.19186e-42
SPIRE1	8.28676e-29	-0.261106	0.927	0.941	3.50878e-24
SPOCK1	8.68521e-18	-0.390506	0.844	0.833	3.67749e-13
SPRED2	8.12945e-94	-0.704229	0.756	0.875	3.44217e-89
SPRY2	9.56303e-67	-0.509052	0.649	0.72	4.04918e-62
SPSB1	4.93622e-31	-0.291564	0.085	0.244	2.09009e-26
SPTAN1	1.73382e-50	-0.374744	0.841	0.867	7.34135e-46
SPTSSA	1.71441e-59	-0.353451	0.183	0.418	7.25914e-55
SQSTM1	1.27123e-157	-1.19046	0.594	0.703	5.38264e-153
SRBD1	3.7074e-37	0.259397	0.468	0.218	1.56979e-32
SREBF1	4.15952e-64	0.363435	0.711	0.371	1.76122e-59
SRGAP1	1.12457e-89	-0.708686	0.883	0.943	4.76166e-85
SRRM1	8.09921e-56	0.278576	0.771	0.451	3.42937e-51
SRSF11	4.48423e-47	0.292501	0.857	0.631	1.89871e-42
SSX2IP	2.133e-32	-0.287371	0.446	0.625	9.03153e-28
ST13	2.33048e-151	-1.02059	0.439	0.68	9.86772e-147
ST3GAL1	1.02278e-60	0.343258	0.648	0.326	4.33065e-56
ST6GALNAC6	5.13653e-34	-0.254697	0.242	0.407	2.17491e-29
ST7	5.33035e-16	0.272918	0.637	0.565	2.25698e-11
ST7L	5.28986e-52	0.260894	0.661	0.344	2.23983e-47
STARD13	1.49788e-39	-0.484054	0.923	0.947	6.34232e-35
STAT3	9.52943e-48	-0.317422	0.859	0.77	4.03495e-43
STIM1	3.9451e-40	0.275538	0.711	0.443	1.67044e-35
STIM2	4.65161e-31	-0.286899	0.847	0.906	1.96959e-26
STIP1	1.52071e-169	-0.968109	0.173	0.534	6.43898e-165
STK17A	3.37216e-45	-0.350989	0.52	0.663	1.42784e-40
STK3	1.75149e-70	0.418121	0.942	0.8	7.41617e-66
STK33	4.64173e-78	0.321295	0.9	0.555	1.9654e-73
STK40	1.88522e-154	-1.02519	0.228	0.536	7.98238e-150
STON2	2.60022e-110	0.52492	0.979	0.81	1.10098e-105
STOX1	6.91717e-113	0.573694	0.914	0.623	2.92887e-108
STPG4	3.2494e-184	-1.62826	0.143	0.552	1.37586e-179
STRIP1	2.44102e-107	-0.717673	0.31	0.561	1.03358e-102
STX18-AS1	5.37859e-54	0.3284	0.712	0.396	2.2774e-49
STX8	3.36218e-58	0.333982	0.743	0.422	1.42362e-53
STXBP6	2.99729e-49	0.377309	0.62	0.316	1.26911e-44
SUCLG2	1.08043e-72	0.376187	0.761	0.396	4.57475e-68
SUCLG2-AS1	4.89102e-67	0.468318	0.816	0.512	2.07095e-62
SUGCT	8.88268e-25	0.281999	0.628	0.424	3.7611e-20
SUMF1	1.44881e-86	0.523104	0.852	0.54	6.13454e-82
SUN1	1.00273e-48	0.268402	0.731	0.433	4.24575e-44
SUPT3H	8.74048e-35	0.27451	0.749	0.502	3.7009e-30
SYAP1	6.51697e-37	-0.262176	0.217	0.413	2.75942e-32
SYBU	6.06443e-71	0.402233	0.578	0.228	2.5678e-66
SYCP2L	1.71071e-44	0.257556	0.437	0.175	7.24348e-40
SYNM	3.94005e-33	-0.331783	0.38	0.527	1.6683e-28
SYT17	1.26452e-101	0.515367	0.883	0.504	5.35425e-97
SYT9	6.57234e-50	0.29794	0.628	0.319	2.78286e-45
TACC3	3.11839e-39	-0.292891	0.038	0.204	1.32039e-34
TAF15	8.7833e-87	0.324516	0.834	0.44	3.71903e-82
TAF4B	5.48678e-40	-0.35242	0.12	0.318	2.32321e-35
TAFA1	2.08461e-18	0.267166	0.478	0.488	8.82666e-14
TANC1	3.24087e-40	0.335532	0.612	0.354	1.37225e-35
TANC2	1.15638e-35	-0.393499	0.677	0.786	4.89635e-31
TANK	4.12007e-48	0.334596	0.747	0.473	1.74452e-43
TAOK3	3.24692e-46	-0.395232	0.891	0.947	1.37481e-41
TAPT1	5.25641e-50	-0.409161	0.616	0.713	2.22567e-45
TBC1D1	2.33664e-22	0.2655	0.543	0.348	9.8938e-18
TBC1D23	1.09507e-66	-0.616328	0.381	0.55	4.63676e-62
TBC1D24	9.82577e-52	0.255262	0.486	0.193	4.16043e-47
TBC1D5	3.76247e-78	0.394014	0.954	0.725	1.59311e-73
TBCK	1.8213e-51	0.31014	0.873	0.613	7.71173e-47
TBL1X	1.59682e-121	0.564685	0.929	0.583	6.76126e-117
TCEAL9	8.2272e-53	-0.348221	0.085	0.321	3.48356e-48
TCIM	2.2251e-150	-0.928576	0.019	0.441	9.42153e-146
TCP1	6.89588e-113	-0.650049	0.198	0.503	2.91985e-108
TDRD3	2.72531e-93	0.431952	0.923	0.586	1.15395e-88
TEAD1	6.56062e-117	-0.686009	0.947	0.976	2.7779e-112
TECR	8.28013e-73	-0.524861	0.527	0.694	3.50597e-68
TENM4	8.42469e-75	0.611356	0.879	0.725	3.56718e-70
TENT4B	1.46709e-49	-0.402339	0.284	0.501	6.21197e-45
TENT5A	7.67535e-29	-0.313905	0.246	0.464	3.2499e-24
TEP1	1.34499e-33	-0.262745	0.247	0.375	5.69496e-29
TEX14	1.54437e-89	-0.760321	0.09	0.403	6.53915e-85
TFRC	3.4985e-38	-0.318774	0.579	0.648	1.48133e-33
TGFBR3	2.5997e-46	0.340936	0.816	0.601	1.10077e-41
THOC1	1.42392e-40	0.251694	0.686	0.417	6.02918e-36
THSD7A	2.66928e-41	0.296853	0.83	0.578	1.13022e-36
THUMPD3-AS1	2.34006e-64	-0.429807	0.639	0.692	9.90829e-60
TIPARP	1.04427e-32	-0.255244	0.584	0.606	4.42163e-28
TLE4	6.22301e-21	-0.25296	0.532	0.673	2.63495e-16
TLK2	5.40379e-53	0.286205	0.76	0.461	2.28807e-48
TLR4	7.25102e-43	-0.302707	0.623	0.775	3.07023e-38
TMBIM1	8.4959e-122	0.473513	0.588	0.155	3.59733e-117
TMC4	7.58552e-41	-0.250957	0.053	0.238	3.21186e-36
TMCC1	1.76065e-33	0.251632	0.889	0.727	7.45496e-29
TMED10	1.11376e-41	0.263959	0.696	0.432	4.71589e-37
TMEM123	3.29644e-36	-0.337559	0.409	0.561	1.39578e-31
TMEM135	1.09272e-66	0.40298	0.884	0.629	4.62681e-62
TMEM164	1.32861e-67	0.490166	0.83	0.54	5.62559e-63
TMEM168	3.9241e-55	0.253917	0.655	0.33	1.66154e-50
TMEM241	8.06309e-64	0.483129	0.836	0.662	3.41407e-59
TMEM47	1.10897e-32	-0.259691	0.514	0.662	4.69562e-28
TMEM72-AS1	1.62856e-71	0.385206	0.584	0.233	6.89564e-67
TMEM87B	7.39966e-73	0.291981	0.433	0.112	3.13317e-68
TMOD2	3.43165e-41	0.288809	0.821	0.594	1.45303e-36
TMOD3	3.93588e-19	-0.333184	0.485	0.305	1.66653e-14
TMPRSS9	9.24794e-73	-0.732697	0.059	0.327	3.91576e-68
TMTC1	3.19189e-25	-0.472013	0.59	0.597	1.35151e-20
TNFAIP6	2.88267e-46	-0.303562	0.049	0.249	1.22058e-41
TNKS	8.03189e-38	0.261259	0.926	0.779	3.40086e-33
TNRC6B	2.57672e-47	0.278389	0.97	0.871	1.09103e-42
TNRC6C	1.09696e-45	0.298698	0.863	0.654	4.64474e-41
TNS1	1.79331e-124	0.493017	0.688	0.219	7.59324e-120
TNS2	1.65873e-91	0.376117	0.567	0.174	7.02338e-87
TP53	3.57241e-43	0.264787	0.49	0.223	1.51263e-38
TPD52L1	3.15648e-82	0.427505	0.982	0.947	1.33652e-77
TPP1	2.58755e-52	-0.31915	0.325	0.563	1.09562e-47
TPST1	1.75033e-58	0.525082	0.893	0.705	7.41123e-54
TPT1	6.24374e-59	-0.442438	0.373	0.55	2.64372e-54
TRA2B	1.75985e-36	-0.262666	0.618	0.676	7.45155e-32
TRAF3	1.38947e-25	-0.266716	0.699	0.727	5.8833e-21
TRAK1	1.33597e-41	0.281603	0.964	0.869	5.65676e-37
TRAPPC9	5.39653e-64	0.387234	0.84	0.564	2.285e-59
TRIB1	1.17297e-125	-0.722262	0.207	0.53	4.96661e-121
TRIM26	5.4859e-44	-0.308218	0.293	0.469	2.32284e-39
TRIM47	5.98065e-60	0.295856	0.456	0.16	2.53233e-55
TRIM69	2.27343e-44	-0.413826	0.453	0.501	9.62615e-40
TRIO	2.60569e-58	-0.885147	0.972	0.98	1.1033e-53
TRMT11	2.00733e-31	0.260101	0.571	0.335	8.49942e-27
TRPC1	1.09736e-85	0.424133	0.847	0.492	4.64646e-81
TRPM3	1.08694e-96	0.767299	0.958	0.736	4.60231e-92
TSC22D2	1.98828e-122	-1.01172	0.879	0.932	8.41876e-118
TSEN2	1.0915e-58	0.264148	0.553	0.228	4.62161e-54
TSHZ1	4.01567e-31	-0.324467	0.557	0.626	1.70032e-26
TSPAN5	1.08161e-52	-0.557869	0.778	0.841	4.57977e-48
TSPYL2	8.19136e-92	-0.735691	0.195	0.475	3.46838e-87
TSPYL4	3.59504e-74	-0.399934	0.114	0.412	1.52221e-69
TTC17	4.85608e-50	0.318402	0.897	0.705	2.05616e-45
TTC28	2.87589e-53	0.327199	0.968	0.858	1.21771e-48
TTC37	9.78961e-42	0.25354	0.743	0.471	4.14511e-37
TTC7B	8.62851e-39	0.293706	0.835	0.636	3.65348e-34
TTLL5	9.27115e-39	0.251497	0.642	0.37	3.92559e-34
TTN-AS1	1.36779e-18	0.257767	0.626	0.477	5.79151e-14
TTTY14	1.4684e-11	-0.308829	0.851	0.841	6.2175e-07
TUBA4A	4.76461e-52	-0.281017	0.103	0.339	2.01743e-47
TULP2	2.94757e-92	-0.292987	0.007	0.289	1.24806e-87
TULP3	1.50593e-35	0.285117	0.846	0.679	6.37639e-31
TWSG1	6.68339e-30	-0.306627	0.267	0.382	2.82988e-25
TXNIP	2.1684e-73	0.322573	0.312	0.046	9.18143e-69
TYW1	3.63081e-59	0.306118	0.693	0.358	1.53736e-54
TYW3	4.97829e-24	-0.325785	0.256	0.287	2.10791e-19
UAP1	2.13294e-47	-0.308367	0.232	0.396	9.0313e-43
UBAC2	7.1823e-100	0.52745	0.813	0.43	3.04113e-95
UBAP1	9.63469e-71	-0.444524	0.663	0.798	4.07952e-66
UBB	7.29473e-169	-1.59804	0.205	0.598	3.08874e-164
UBC	6.11898e-125	-1.05161	0.527	0.673	2.5909e-120
UBE2D3	1.81069e-120	-1.08592	0.841	0.873	7.66684e-116
UBE2D3-AS1	4.74552e-41	-0.323144	0.223	0.425	2.00935e-36
UBE2H	5.60748e-131	-0.868041	0.807	0.894	2.37432e-126
UBE3C	3.74221e-66	0.299835	0.747	0.394	1.58453e-61
UBE3D	9.94408e-34	0.252366	0.404	0.177	4.21052e-29
UBE4B	2.49008e-51	0.3032	0.707	0.399	1.05435e-46
UBR3	5.48096e-49	0.298566	0.925	0.796	2.32075e-44
UFSP2	4.71831e-46	-0.404704	0.38	0.528	1.99783e-41
UGGT2	2.46702e-64	0.354714	0.824	0.498	1.04459e-59
ULK2	1.39341e-70	0.32939	0.696	0.328	5.9e-66
UMAD1	1.2257e-53	0.370729	0.745	0.442	5.18986e-49
UNC5D	7.64963e-44	-0.585129	0.374	0.623	3.23901e-39
UNC79	1.49781e-29	0.278761	0.726	0.511	6.34201e-25
UPP2	5.05523e-25	0.283535	0.676	0.476	2.14049e-20
UQCC1	2.39361e-43	0.265157	0.717	0.445	1.0135e-38
URI1	1.58491e-57	0.282703	0.748	0.419	6.71085e-53
USF3	2.97272e-68	-0.519271	0.349	0.565	1.25871e-63
USP3	4.20425e-88	-0.680016	0.782	0.836	1.78016e-83
USP38	8.63935e-53	-0.372203	0.244	0.445	3.65808e-48
USP54	2.43288e-52	0.346864	0.726	0.426	1.03013e-47
USP9Y	1.25815e-56	0.310145	0.84	0.539	5.32727e-52
USPL1	1.44665e-100	-0.658371	0.361	0.603	6.12542e-96
UST	3.0397e-59	-0.595967	0.559	0.774	1.28707e-54
VCAN	1.28229e-39	0.533339	0.323	0.137	5.42949e-35
VEGFA	1.00865e-33	0.318408	0.711	0.713	4.27083e-29
VIM	2.85471e-58	-0.661493	0.41	0.583	1.20874e-53
VPS13A	1.28479e-30	0.264507	0.764	0.567	5.44006e-26
VPS13B	4.8485e-60	0.330751	0.921	0.695	2.05295e-55
VPS13D	1.02078e-40	0.281487	0.884	0.715	4.32217e-36
VPS8	9.82101e-41	0.277276	0.768	0.514	4.15841e-36
VTI1A	7.19375e-53	0.338426	0.896	0.672	3.04598e-48
VWA8	4.57811e-83	0.381133	0.889	0.531	1.93846e-78
WARS	3.10144e-33	0.294313	0.307	0.114	1.31321e-28
WASF2	3.42609e-78	0.39077	0.844	0.51	1.45067e-73
WBP2NL	3.26719e-54	0.266259	0.642	0.32	1.38339e-49
WDPCP	1.44868e-51	0.324891	0.856	0.58	6.13398e-47
WDR33	8.02259e-45	0.261948	0.76	0.487	3.39692e-40
WDR41	3.31851e-47	0.263724	0.742	0.448	1.40512e-42
WDR48	1.85537e-62	-0.414136	0.466	0.651	7.85603e-58
WDR60	3.71838e-49	0.327497	0.895	0.679	1.57443e-44
WDR7	3.9886e-64	0.295222	0.841	0.515	1.68885e-59
WDR70	4.59655e-75	0.379108	0.88	0.559	1.94627e-70
WDR73	8.68502e-35	-0.385237	0.408	0.467	3.67741e-30
WFDC1	2.56909e-152	-0.881064	0.055	0.509	1.0878e-147
WIF1	4.60828e-117	-0.86574	0.398	0.792	1.95124e-112
WLS	2.02616e-77	0.424197	0.951	0.858	8.57915e-73
WNT5B	4.29345e-34	-0.35723	0.23	0.392	1.81793e-29
WSB1	1.12962e-44	0.291635	0.896	0.731	4.78304e-40
WWC1	1.85388e-34	0.261711	0.912	0.729	7.84971e-30
WWOX	1.4337e-116	0.553931	0.997	0.907	6.07059e-112
XAF1	4.35103e-85	0.492999	0.707	0.37	1.84231e-80
XRCC5	2.02486e-45	0.294816	0.815	0.578	8.57365e-41
XYLT1	4.43134e-54	-0.583013	0.354	0.599	1.87632e-49
YAP1	1.1649e-46	-0.359334	0.909	0.93	4.93242e-42
YEATS2	1.37096e-62	0.305624	0.674	0.328	5.80493e-58
YTHDC1	5.93252e-33	-0.47287	0.643	0.705	2.51195e-28
YTHDF1	1.15686e-111	0.45177	0.58	0.161	4.89838e-107
YWHAG	6.4849e-90	-0.564573	0.31	0.561	2.74584e-85
YWHAQ	2.91683e-41	-0.295102	0.408	0.559	1.23504e-36
Z98742.4	3.98092e-80	-0.271884	0.008	0.261	1.6856e-75
ZBTB11	1.89821e-35	-0.265407	0.293	0.464	8.03741e-31
ZBTB16	2.59332e-27	0.275101	0.835	0.741	1.09806e-22
ZBTB7C	7.47754e-37	0.281391	0.618	0.358	3.16614e-32
ZCCHC11	8.40756e-54	0.308517	0.126	0	3.55993e-49
ZCCHC24	2.14983e-70	0.377899	0.6	0.253	9.10283e-66
ZCCHC7	1.15858e-58	0.342641	0.909	0.656	4.90565e-54
ZDHHC2	2.89017e-40	0.285585	0.667	0.406	1.22376e-35
ZEB2	1.33492e-64	-0.482495	0.747	0.882	5.65232e-60
ZFAND2A	1.33258e-133	-0.769689	0.095	0.476	5.64242e-129
ZFAND3	8.0559e-46	-0.361519	0.972	0.988	3.41103e-41
ZFAND6	1.88758e-58	-0.447732	0.764	0.815	7.9924e-54
ZFHX4	1.10459e-45	-0.334502	0.946	0.979	4.67706e-41
ZFP36L1	4.35246e-99	-0.669706	0.723	0.776	1.84292e-94
ZHX2	7.76321e-87	-0.616854	0.918	0.967	3.2871e-82
ZHX3	1.76436e-43	0.27292	0.978	0.879	7.47066e-39
ZIC1	1.51777e-41	0.413968	0.796	0.597	6.42654e-37
ZMYM4	1.76448e-47	0.258331	0.809	0.524	7.47114e-43
ZNF10	5.75339e-35	-0.344864	0.325	0.487	2.4361e-30
ZNF235	2.9075e-54	0.268603	0.54	0.229	1.2311e-49
ZNF24	1.13325e-56	-0.435174	0.443	0.598	4.79841e-52
ZNF248	3.76166e-76	0.382199	0.83	0.474	1.59276e-71
ZNF254	9.69033e-54	0.306572	0.829	0.54	4.10308e-49
ZNF280D	7.91596e-91	0.370289	0.923	0.567	3.35177e-86
ZNF292	1.0348e-91	0.431515	0.912	0.578	4.38157e-87
ZNF331	3.25311e-59	-0.482778	0.31	0.453	1.37743e-54
ZNF341-AS1	5.19347e-98	-0.499441	0.01	0.309	2.19902e-93
ZNF345	4.15923e-40	0.260427	0.546	0.276	1.7611e-35
ZNF407	2.85525e-30	0.262933	0.716	0.484	1.20897e-25
ZNF438	4.01652e-41	0.279157	0.836	0.592	1.70068e-36
ZNF516	5.60426e-136	-1.14923	0.824	0.903	2.37295e-131
ZNF608	7.95578e-72	0.459717	0.876	0.669	3.36864e-67
ZNF678	1.87603e-69	0.330485	0.6	0.242	7.94348e-65
ZNF680	6.5355e-40	0.253599	0.871	0.661	2.76726e-35
ZNF708	1.10039e-41	0.266048	0.819	0.634	4.65928e-37
ZNF721	5.23237e-63	0.282018	0.822	0.493	2.21549e-58
ZNF827	6.4103e-43	0.312372	0.822	0.59	2.71425e-38
ZNF83	1.55582e-151	-1.14313	0.662	0.771	6.58765e-147
ZNF91	3.69771e-42	0.27436	0.848	0.627	1.56569e-37
ZNRF3	1.33554e-15	0.254249	0.988	0.982	5.65492e-11
ZRANB2	2.15649e-56	0.288759	0.94	0.725	9.131e-52
ZRANB3	7.5183e-43	0.273944	0.611	0.325	3.1834e-38
ZSWIM6	4.79247e-46	-0.270338	0.981	0.996	2.02923e-41
ZSWIM7	4.26308e-50	0.290268	0.63	0.341	1.80507e-45

## Sheet: AstroII
GeneId	p_val	avg_logFC	pct.1	pct.2	p_val_adj
A2ML1	7.00495e-07	-0.361396	0.212	0.322	0.0296604			Up	1157
ABCA3	4.52523e-26	0.394745	0.41	0.127	1.91607e-21			Down	829
ABCC9	2.70713e-15	0.450156	0.53	0.334	1.14625e-10			Total	1986
ABHD3	7.92117e-80	-1.72651	0.259	0.661	3.35398e-75
ABI1	2.85415e-49	-0.679454	0.752	0.886	1.2085e-44
ABI3BP	7.93741e-16	0.333306	0.293	0.096	3.36086e-11
ABL2	3.52685e-12	0.325434	0.485	0.285	1.49334e-07
ABLIM1	2.48399e-24	0.332396	0.921	0.878	1.05177e-19
ABTB2	2.58306e-21	-0.588246	0.261	0.513	1.09372e-16
AC003093.1	1.27914e-31	-0.400584	0.013	0.233	5.41613e-27
AC004949.1	1.1506e-51	-0.867166	0.009	0.334	4.87189e-47
AC005225.2	6.10426e-11	-0.258479	0.261	0.454	2.58467e-06
AC005753.2	3.78121e-26	0.281755	0.194	0.013	1.60104e-21
AC005842.1	9.03774e-27	-0.281588	0.013	0.207	3.82676e-22
AC006387.1	4.07625e-08	-0.532074	0.047	0.122	0.00172597
AC006994.2	2.52979e-46	-0.827073	0.096	0.423	1.07116e-41
AC007098.1	2.74477e-12	-0.299867	0.162	0.327	1.16219e-07
AC007389.1	1.81473e-31	-1.27769	0.342	0.695	7.68394e-27
AC008443.9	2.13348e-33	-0.305268	0.002	0.212	9.03357e-29
AC008892.1	1.14841e-28	-0.617923	0.094	0.347	4.86259e-24
AC010624.5	3.25594e-20	-0.983194	0.038	0.173	1.37863e-15
AC011444.3	3.1277e-21	-0.277205	0.021	0.187	1.32433e-16
AC013461.1	5.56557e-28	0.277405	0.147	0	2.35657e-23
AC016773.1	8.7024e-22	-0.347523	0.011	0.168	3.68477e-17
AC016831.1	2.78181e-30	-0.420912	0.075	0.339	1.17788e-25
AC018362.1	8.60996e-14	-0.428089	0.186	0.375	3.64563e-09
AC019077.1	7.3305e-17	-0.271664	0.011	0.14	3.10388e-12
AC020916.1	3.09668e-20	-0.332535	0.088	0.303	1.3112e-15
AC023095.1	6.36543e-30	-0.526253	0.201	0.528	2.69525e-25
AC025159.1	1.93833e-14	0.514571	0.365	0.215	8.20729e-10
AC025442.2	4.9309e-24	-0.293105	0.047	0.269	2.08784e-19
AC026316.5	8.04094e-14	0.505677	0.267	0.103	3.4047e-09
AC027117.2	7.96966e-15	0.39081	0.479	0.43	3.37451e-10
AC036108.3	3.82147e-12	-0.287737	0.109	0.272	1.61809e-07
AC048382.5	1.95089e-07	-0.256977	0.085	0.194	0.00826045
AC058791.1	2.10935e-09	0.325535	0.329	0.191	8.9314e-05
AC068308.1	1.46878e-38	-0.592758	0.088	0.42	6.21912e-34
AC068473.1	9.39366e-22	-0.480038	0.075	0.27	3.97747e-17
AC073050.1	4.69861e-40	-0.646165	0.53	0.873	1.98949e-35
AC074363.1	1.15299e-45	1.01462	0.237	0	4.88198e-41
AC079352.1	6.02049e-14	-0.599445	0.173	0.358	2.5492e-09
AC083837.1	7.71022e-16	0.586179	0.182	0.034	3.26466e-11
AC090772.3	4.80485e-24	-0.27855	0.011	0.187	2.03447e-19
AC092115.3	5.36541e-43	-0.599877	0.03	0.345	2.27182e-38
AC092691.1	8.69021e-104	-1.28174	0.654	0.989	3.67961e-99
AC092924.2	2.6345e-10	0.364175	0.397	0.352	1.1155e-05
AC097462.3	8.89305e-21	-0.29873	0.036	0.23	3.76549e-16
AC106845.1	5.38218e-76	-1.12115	0.244	0.728	2.27892e-71
AC107398.3	7.15572e-14	-0.269669	0.197	0.41	3.02988e-09
AC108134.2	9.56115e-17	-1.64107	0.009	0.114	4.04838e-12
AC114971.1	2.64087e-33	-0.451165	0.44	0.798	1.1182e-28
AC119674.1	2.88984e-42	-0.959528	0.184	0.536	1.22361e-37
AC124852.1	9.69238e-13	0.337514	0.333	0.174	4.10395e-08
AC138627.1	2.00027e-08	0.348109	0.374	0.293	0.000846952
AC139100.2	1.77516e-44	-0.361227	0.002	0.269	7.51636e-40
AC245060.5	1.36899e-07	0.682277	0.246	0.13	0.00579659
ACACB	8.37586e-31	0.652141	0.778	0.502	3.54651e-26
ACBD6	1.61645e-16	0.381723	0.62	0.386	6.84438e-12
ACO2	1.29825e-11	-0.386306	0.549	0.651	5.49704e-07
ACOT11	3.86721e-07	0.260562	0.793	0.733	0.0163746
ACSBG1	2.04657e-15	0.439241	0.694	0.492	8.66559e-11
ACSBG2	1.65898e-24	-0.362298	0.032	0.236	7.02445e-20
ACSL3	3.04643e-52	-0.980585	0.603	0.809	1.28992e-47
ACSS3	1.32032e-44	0.711795	0.795	0.436	5.59051e-40
ACTB	5.23412e-16	-0.362916	0.543	0.699	2.21623e-11
ACTN1	6.29961e-23	0.485053	0.331	0.099	2.66738e-18
ACTN2	2.30171e-15	-0.388373	0.158	0.368	9.74592e-11
ACTRT3	2.69329e-40	-0.394872	0.004	0.257	1.14039e-35
ACYP2	9.6009e-16	0.324137	0.793	0.603	4.06521e-11
ADA2	1.13606e-16	-0.369382	0.062	0.235	4.8103e-12
ADAM12	7.39856e-31	0.584371	0.429	0.137	3.1327e-26
ADAM17	5.49473e-40	-0.802931	0.365	0.572	2.32658e-35
ADAM23	4.96877e-17	0.388019	0.472	0.246	2.10388e-12
ADAM32	4.85411e-12	-0.388066	0.182	0.298	2.05533e-07
ADAMTS1	5.83513e-15	-0.327377	0.075	0.233	2.47071e-10
ADAMTS17	1.30559e-12	-0.301197	0.331	0.546	5.52811e-08
ADAMTS9	3.60696e-18	-0.56349	0.338	0.58	1.52726e-13
ADAMTS9-AS2	7.86256e-15	0.520323	0.714	0.606	3.32916e-10
ADAMTSL3	1.62369e-50	1.05498	0.376	0.055	6.87503e-46
ADCY2	5.37815e-78	0.932986	0.932	0.777	2.27722e-73
ADGRB1	8.70409e-17	-0.298376	0.203	0.445	3.68549e-12
ADGRB3	1.41094e-21	-0.336234	0.932	0.972	5.97419e-17
ADGRL3	6.70578e-72	-1.2592	0.868	0.971	2.83936e-67
ADGRV1	3.88476e-44	-0.492531	0.972	0.995	1.64489e-39
ADHFE1	4.64296e-09	0.279334	0.585	0.406	0.000196592
AF117829.1	6.168e-19	-0.29007	0.588	0.837	2.61165e-14
AFF3	5.72953e-19	-0.465173	0.173	0.428	2.426e-14
AGAP1	1.98646e-07	0.269104	0.726	0.619	0.00841107
AGBL4	2.12014e-25	0.650032	0.72	0.422	8.97708e-21
AGFG2	6.13715e-23	0.454013	0.526	0.251	2.59859e-18
AGT	1.23002e-13	-0.313223	0.442	0.63	5.20814e-09
AGTPBP1	2.69136e-18	0.454414	0.515	0.264	1.13958e-13
AHCTF1	1.49381e-36	-0.792252	0.603	0.713	6.3251e-32
AHDC1	6.03483e-25	0.43088	0.506	0.221	2.55527e-20
AHNAK	2.26282e-07	0.450214	0.69	0.614	0.00958123
AHSA1	7.66433e-61	-0.902718	0.081	0.446	3.24523e-56
AIG1	1.35583e-22	0.472708	0.665	0.379	5.74087e-18
AKAP10	6.1193e-25	0.451655	0.6	0.305	2.59104e-20
AKAP13	5.63337e-08	-0.34513	0.692	0.752	0.00238528
AKAP6	1.19639e-27	-0.93562	0.739	0.862	5.06577e-23
AKAP8L	1.08823e-08	0.259901	0.528	0.355	0.000460776
AKAP9	3.98988e-13	0.451234	0.765	0.622	1.68939e-08
AKT3	6.62248e-33	0.53359	0.861	0.674	2.80409e-28
AL031428.1	3.5346e-14	-0.292541	0.113	0.27	1.49662e-09
AL035681.1	5.31584e-20	-0.486206	0.109	0.332	2.25083e-15
AL049629.1	4.59266e-50	-0.538261	0.002	0.301	1.94462e-45
AL078604.4	2.27464e-15	-0.513547	0.22	0.435	9.63129e-11
AL109809.5	8.6369e-41	-0.566914	0.447	0.832	3.65704e-36
AL136298.1	7.41635e-16	-0.261852	0.051	0.213	3.14023e-11
AL137139.2	3.00445e-09	-0.507698	0.47	0.632	0.000127214
AL157886.1	3.75654e-10	0.309925	0.139	0.033	1.59059e-05
AL158152.1	5.62933e-23	-0.50216	0.192	0.436	2.38357e-18
AL353135.2	2.50947e-29	-0.306279	0.036	0.27	1.06256e-24
AL355053.1	8.00113e-26	-0.480768	0.017	0.205	3.38784e-21
AL355075.4	5.05105e-16	-0.264132	0.004	0.117	2.13872e-11
AL445426.1	4.57205e-16	0.386696	0.286	0.106	1.9359e-11
AL451085.1	1.06864e-47	-0.425206	0	0.272	4.52483e-43
AL589935.1	5.579e-56	-1.16824	0.182	0.565	2.36226e-51
AL591686.2	4.20605e-15	-0.327623	0.096	0.292	1.78092e-10
AL627171.2	3.42901e-46	-0.773938	0.079	0.406	1.45191e-41
AL731577.2	1.61546e-11	-0.251307	0.308	0.507	6.84017e-07
ALCAM	8.76823e-40	-0.77243	0.575	0.806	3.71264e-35
ALDH1A1	9.44906e-24	0.664479	0.628	0.406	4.00092e-19
ALDH1L1	5.72397e-39	0.646195	0.726	0.487	2.42364e-34
ALDH7A1	1.61928e-10	0.403266	0.583	0.432	6.85637e-06
ALDOC	9.75928e-18	-0.367743	0.348	0.55	4.13227e-13
ALG14	4.20932e-12	-0.66816	0.325	0.44	1.78231e-07
ALKBH5	2.5767e-09	-0.286707	0.261	0.318	0.000109103
ALMS1	2.57803e-20	0.382456	0.596	0.319	1.09159e-15
ALOX12-AS1	3.43312e-13	0.397107	0.714	0.58	1.45365e-08
ALPK1	1.30446e-43	0.608963	0.425	0.077	5.52335e-39
ALPL	4.3289e-13	-0.258888	0.043	0.187	1.83294e-08
AMOTL2	8.36217e-23	-0.321103	0.049	0.265	3.54071e-18
ANAPC5	1.14858e-09	0.256109	0.423	0.243	4.86332e-05
ANGPT1	1.31027e-17	0.456231	0.639	0.399	5.54794e-13
ANGPTL4	4.81643e-28	0.549945	0.588	0.314	2.03937e-23
ANKDD1A	4.18247e-24	0.546388	0.765	0.578	1.77094e-19
ANKFN1	7.02572e-08	0.271094	0.652	0.503	0.00297483
ANKFY1	4.62493e-14	0.279182	0.585	0.365	1.95829e-09
ANKIB1	2.70685e-09	0.282088	0.615	0.443	0.000114613
ANKRD10	1.29475e-14	0.309849	0.63	0.464	5.48224e-10
ANKRD12	7.15449e-11	0.28332	0.861	0.783	3.02935e-06
ANKRD26	1.41722e-08	0.312242	0.671	0.583	0.000600081
ANKRD27	4.9585e-10	0.253443	0.303	0.145	2.09953e-05
ANKRD28	8.19744e-17	0.408113	0.684	0.472	3.47096e-12
ANKRD36	1.03696e-28	0.507615	0.716	0.423	4.3907e-24
ANKRD36B	1.26697e-15	0.366126	0.464	0.233	5.3646e-11
ANKRD36C	3.9659e-35	0.694031	0.788	0.617	1.67924e-30
ANKRD37	1.81691e-40	-0.775315	0.1	0.375	7.69314e-36
ANKRD6	3.87699e-12	0.280068	0.491	0.28	1.64159e-07
ANO10	5.06607e-12	0.289132	0.541	0.332	2.14507e-07
ANO4	2.23496e-11	-0.472345	0.081	0.22	9.46328e-07
ANO5	1.94236e-20	0.62745	0.528	0.301	8.22433e-16
ANTXR1	6.52292e-23	0.512121	0.701	0.427	2.76194e-18
ANXA11	1.29234e-19	0.258373	0.318	0.094	5.47204e-15
ANXA5	6.23515e-08	-0.289385	0.254	0.352	0.00264009
AOPEP	4.05842e-25	-0.344103	0.457	0.767	1.71842e-20
AP000438.1	1.49127e-43	-0.439084	0.002	0.265	6.31434e-39
AP000787.1	1.8869e-43	-0.721118	0.135	0.49	7.98951e-39
AP001831.1	3.08323e-15	-0.463026	0.203	0.401	1.3055e-10
AP001977.1	5.88259e-21	-0.372373	0.092	0.327	2.4908e-16
AP002336.2	1.26544e-10	0.322765	0.385	0.332	5.35814e-06
AP1G1	1.30121e-17	-0.43703	0.462	0.591	5.50958e-13
AP1S2	1.07307e-17	0.367835	0.568	0.314	4.54359e-13
AP3B1	3.5511e-14	0.380993	0.654	0.492	1.50361e-09
AP4B1	1.64713e-25	-0.387215	0.068	0.313	6.97426e-21
AP5M1	8.16915e-39	-0.836213	0.175	0.467	3.45898e-34
APBA1	1.82771e-09	-0.429922	0.427	0.552	7.73887e-05
APBA2	8.10019e-13	0.348181	0.415	0.213	3.42978e-08
APC	2.83915e-82	-1.0664	0.908	0.976	1.20215e-77
APOE	2.02853e-30	-0.531989	0.526	0.78	8.58921e-26
APOL6	2.96359e-16	0.265161	0.274	0.093	1.25484e-11
APP	1.17268e-22	-0.779577	0.573	0.684	4.96534e-18
APTR	3.80445e-19	-0.518764	0.188	0.389	1.61088e-14
APTX	2.47807e-47	-1.03995	0.491	0.7	1.04926e-42
AQP1	2.8852e-51	0.919063	0.434	0.072	1.22165e-46
AQP4-AS1	6.59225e-10	0.359049	0.731	0.752	2.79129e-05
AR	3.69496e-18	0.251316	0.241	0.055	1.56452e-13
ARFGEF1	2.42262e-13	0.342484	0.615	0.438	1.02579e-08
ARFGEF2	3.8359e-16	0.30405	0.5	0.256	1.6242e-11
ARHGAP10	4.32733e-12	0.272323	0.205	0.062	1.83228e-07
ARHGAP26	3.06601e-13	0.301371	0.848	0.826	1.29821e-08
ARHGAP39	1.52084e-40	0.607854	0.532	0.166	6.43956e-36
ARHGAP5	1.55e-59	-0.703141	0.799	0.938	6.56303e-55
ARHGEF10	1.92287e-18	-0.537957	0.694	0.822	8.14181e-14
ARHGEF17	7.34869e-13	0.305799	0.524	0.306	3.11158e-08
ARHGEF26-AS1	3.11709e-21	-0.424934	0.376	0.666	1.31984e-16
ARHGEF3	2.9875e-56	0.868632	0.739	0.409	1.26497e-51
ARHGEF6	8.58174e-10	0.270367	0.449	0.27	3.63368e-05
ARID1A	1.31502e-12	0.356669	0.684	0.523	5.56807e-08
ARID5B	5.39519e-48	-1.17107	0.389	0.634	2.28443e-43
ARL5A	7.09866e-11	-0.333926	0.4	0.533	3.00571e-06
ARL8B	1.22377e-12	-0.357996	0.453	0.568	5.18168e-08
ARMC9	1.75887e-13	0.304739	0.385	0.181	7.44741e-09
ARMCX4	1.02573e-09	0.290556	0.547	0.355	4.34316e-05
ARMCX5-GPRASP2	2.7783e-09	-0.272146	0.182	0.337	0.000117639
ARMH4	1.00458e-13	-0.383201	0.438	0.642	4.25361e-09
ARRDC3	4.23236e-08	-0.265207	0.229	0.332	0.00179207
ARSB	4.78393e-12	0.322182	0.374	0.187	2.02561e-07
ARSJ	1.45198e-16	-0.418823	0.207	0.379	6.14798e-12
ASAP1	2.89576e-13	-0.424435	0.793	0.879	1.22612e-08
ASAP3	4.10995e-22	0.369615	0.545	0.259	1.74024e-17
ASCC1	4.31434e-15	-0.426856	0.419	0.531	1.82678e-10
ASCC3	5.57351e-16	0.422728	0.56	0.327	2.35993e-11
ASH1L	1.5396e-23	0.444742	0.833	0.715	6.51896e-19
ASPH	9.47396e-36	0.525818	0.88	0.787	4.01147e-31
ASXL2	5.1964e-12	0.387453	0.588	0.407	2.20026e-07
ATE1	3.71763e-12	0.25299	0.59	0.375	1.57412e-07
ATF3	3.89922e-50	-0.677498	0.034	0.384	1.65101e-45
ATN1	2.9013e-09	0.341825	0.547	0.41	0.000122847
ATP13A3	1.95617e-22	-0.640237	0.607	0.691	8.2828e-18
ATP1A2	3.74294e-11	0.342243	0.878	0.839	1.58483e-06
ATP2B2	3.43816e-34	0.615516	0.667	0.37	1.45578e-29
ATP2B4	5.58023e-07	0.256928	0.688	0.617	0.0236278
ATP2C1	1.21979e-69	-1.33228	0.521	0.808	5.16484e-65
ATP5F1B	2.56651e-57	-0.954538	0.132	0.52	1.08671e-52
ATP9A	4.52691e-51	0.779475	0.716	0.331	1.91678e-46
ATP9B	2.60477e-14	0.361501	0.72	0.567	1.10291e-09
ATR	2.32845e-17	0.404691	0.485	0.238	9.8591e-13
ATXN10	1.73875e-12	0.295767	0.635	0.427	7.36222e-08
ATXN3	1.25752e-13	0.262548	0.423	0.207	5.32458e-09
AUH	6.34474e-16	0.395402	0.6	0.386	2.68649e-11
AUXG01000058.1	3.08026e-20	-0.548142	0.105	0.327	1.30424e-15
AZIN1	1.46869e-25	-0.501342	0.412	0.624	6.21873e-21
AZIN1-AS1	1.53589e-45	-1.07927	0.566	0.801	6.50325e-41
B3GLCT	6.60308e-62	-1.53139	0.434	0.752	2.79588e-57
B4GALT5	2.38308e-11	-0.327397	0.592	0.65	1.00904e-06
BAALC-AS1	9.56413e-18	0.637714	0.562	0.378	4.04964e-13
BACE2	2.41804e-14	-0.68455	0.192	0.3	1.02384e-09
BAG3	3.303e-103	-2.45161	0.378	0.664	1.39856e-98
BAIAP2	1.36204e-14	-0.485235	0.333	0.516	5.76715e-10
BAMBI	1.61928e-17	-0.260481	0.049	0.231	6.85637e-13
BANP	1.23508e-23	-0.670686	0.331	0.518	5.22956e-19
BARD1	1.59803e-17	0.311053	0.353	0.129	6.76638e-13
BAZ2A	1.033e-15	-0.469637	0.402	0.493	4.37392e-11
BBOX1	4.39609e-17	0.34142	0.509	0.254	1.86139e-12
BBS2	3.04789e-18	0.345433	0.716	0.459	1.29054e-13
BCAN	1.29027e-18	-0.374139	0.346	0.573	5.46326e-14
BCAR3	5.74918e-14	0.329769	0.594	0.375	2.43432e-09
BCAS3	2.33396e-10	0.309111	0.754	0.598	9.88243e-06
BCKDHB	2.18873e-33	0.577047	0.78	0.577	9.2675e-29
BCL2	6.29079e-23	0.539546	0.823	0.674	2.66365e-18
BCL2L15	2.32885e-30	-0.380985	0.021	0.248	9.8608e-26
BCL6	2.69421e-09	0.280709	0.842	0.78	0.000114078
BCO1	1.75383e-07	-0.324795	0.269	0.142	0.00742608
BCR	1.2492e-10	0.298009	0.611	0.425	5.28937e-06
BCYRN1	1.27869e-49	3.22249	0.256	0	5.41421e-45
BDNF-AS	9.23261e-10	0.253619	0.447	0.261	3.90927e-05
BDP1	1.26662e-09	0.338606	0.594	0.423	5.3631e-05
BID	1.77098e-26	-0.748364	0.177	0.427	7.49866e-22
BIRC2	1.34467e-19	-0.443202	0.265	0.453	5.6936e-15
BMPER	8.19965e-27	-0.806661	0.145	0.406	3.4719e-22
BMPR1A	6.09597e-12	0.255146	0.78	0.78	2.58116e-07
BMPR1B	8.78376e-14	-0.394057	0.855	0.936	3.71922e-09
BMT2	9.17931e-24	-0.56631	0.246	0.508	3.8867e-19
BNC2	9.28274e-12	0.347855	0.412	0.215	3.9305e-07
BOC	1.78287e-23	0.473159	0.553	0.262	7.54901e-19
BOD1L1	1.42472e-14	0.4133	0.66	0.427	6.03257e-10
BPTF	9.42512e-17	0.456576	0.81	0.704	3.99078e-12
BRE	6.499e-41	0.519468	0.214	0	2.75181e-36
BRINP2	1.73838e-20	-0.404897	0.286	0.565	7.36063e-16
BRINP3	7.29479e-65	-1.22131	0.474	0.832	3.08876e-60
BRIP1	5.59064e-16	-0.261617	0.032	0.176	2.36719e-11
BRWD1	1.16629e-15	0.374393	0.752	0.57	4.93831e-11
BTBD1	1.00966e-08	0.254022	0.329	0.176	0.000427509
BTBD2	1.9864e-09	-0.322105	0.173	0.332	8.41082e-05
BTBD9	1.53443e-19	-0.931879	0.814	0.868	6.49707e-15
C10orf76	5.04347e-30	0.281187	0.158	0	2.1355e-25
C11orf80	2.16685e-17	0.343641	0.333	0.121	9.17489e-13
C14orf159	4.64693e-40	0.453656	0.209	0	1.9676e-35
C14orf37	5.04347e-30	0.263389	0.158	0	2.1355e-25
C16orf62	1.63324e-37	0.373004	0.197	0	6.91547e-33
C17orf67	1.27008e-36	-0.509643	0.038	0.311	5.37776e-32
C19orf12	3.27469e-11	0.266047	0.246	0.096	1.38657e-06
C1orf132	3.32464e-29	0.275073	0.154	0	1.40772e-24
C1orf228	5.04347e-30	0.333323	0.158	0	2.1355e-25
C1QTNF3-AMACR	5.41793e-35	0.368973	0.184	0	2.29406e-30
C1R	2.923e-26	0.364026	0.274	0.047	1.23766e-21
C1RL	9.72643e-51	0.588939	0.466	0.08	4.11836e-46
C1S	4.02315e-09	0.263039	0.404	0.259	0.000170348
C20orf194	1.53589e-40	0.595699	0.814	0.568	6.50328e-36
C21orf62-AS1	1.22486e-13	0.361928	0.436	0.228	5.1863e-09
C2CD2	5.83908e-12	0.342832	0.427	0.259	2.47238e-07
C2orf69	2.43955e-20	-0.354579	0.139	0.365	1.03295e-15
C3	6.56074e-58	0.901883	0.432	0.042	2.77795e-53
C3orf70	1.22783e-14	0.372677	0.547	0.394	5.19889e-10
C4orf47	2.01307e-31	-0.639807	0.224	0.487	8.52375e-27
C5orf42	4.64693e-40	0.428285	0.209	0	1.9676e-35
C7orf50	4.71615e-59	-1.09026	0.267	0.588	1.99691e-54
C8orf37-AS1	5.90952e-09	0.306123	0.397	0.231	0.000250221
C9orf3	1.74676e-60	0.810302	0.308	0	7.39615e-56
CA8	5.56767e-07	0.355925	0.464	0.371	0.0235746
CAB39L	3.61159e-11	0.3462	0.541	0.353	1.52922e-06
CABIN1	9.59896e-29	0.384583	0.573	0.241	4.06439e-24
CACHD1	1.98191e-16	-0.370283	0.78	0.902	8.3918e-12
CACNA1C	2.36725e-58	0.899018	0.709	0.397	1.00234e-53
CACNA2D3	6.64968e-71	2.02845	0.536	0.145	2.81561e-66
CACNB2	7.96644e-17	-0.377388	0.712	0.866	3.37315e-12
CACYBP	1.95418e-60	-0.991101	0.1	0.469	8.2744e-56
CADM2	2.06206e-36	-0.430546	0.955	0.99	8.73118e-32
CADPS	3.45096e-19	0.898309	0.551	0.373	1.46121e-14
CALD1	3.38211e-25	0.540535	0.562	0.259	1.43205e-20
CALM2	3.77723e-76	-0.982651	0.635	0.847	1.59935e-71
CALN1	4.23501e-07	0.377356	0.299	0.199	0.0179319
CALU	2.19371e-17	-0.411517	0.284	0.461	9.28859e-13
CAMK2B	7.46718e-11	0.308908	0.468	0.275	3.16175e-06
CAMK2D	4.33447e-40	-1.21764	0.632	0.792	1.8353e-35
CAP2	3.32812e-22	-0.644702	0.214	0.412	1.40919e-17
CAPS2	1.17361e-09	0.25169	0.566	0.371	4.96931e-05
CARMIL1	4.15204e-37	-0.591276	0.605	0.909	1.75806e-32
CASC2	1.78218e-12	0.429493	0.468	0.27	7.54612e-08
CASC3	4.38297e-10	0.318253	0.391	0.218	1.85584e-05
CASC4	3.96707e-12	0.357536	0.712	0.577	1.67974e-07
CASK	3.0259e-08	0.343504	0.65	0.549	0.00128123
CAT	1.22683e-10	-0.308418	0.353	0.487	5.19463e-06
CCAR1	3.05424e-21	0.536133	0.579	0.314	1.29323e-16
CCDC121	5.97883e-36	-0.451456	0.038	0.298	2.53155e-31
CCDC13	2.86893e-24	-0.487966	0.103	0.334	1.21476e-19
CCDC136	2.64894e-11	0.256364	0.303	0.13	1.12162e-06
CCDC138	3.22993e-16	-0.407428	0.16	0.34	1.36762e-11
CCDC14	5.61463e-21	0.511404	0.6	0.336	2.37735e-16
CCDC146	4.20823e-08	0.251435	0.4	0.243	0.00178185
CCDC30	6.48858e-09	0.321501	0.429	0.259	0.000274739
CCDC59	4.20201e-10	-0.328721	0.177	0.316	1.77921e-05
CCDC66	1.53233e-09	0.26854	0.474	0.288	6.48819e-05
CCDC84	1.18842e-10	0.271746	0.481	0.282	5.032e-06
CCDC85A	1.0459e-32	0.856901	0.293	0.046	4.42855e-28
CCDC91	1.18958e-08	0.320876	0.65	0.521	0.00050369
CCDC92	6.23627e-13	0.336546	0.532	0.329	2.64056e-08
CCN1	1.73424e-24	-0.488872	0.079	0.327	7.34312e-20
CCNH	4.16573e-42	-0.792989	0.528	0.832	1.76385e-37
CCNL2	4.46211e-08	0.278307	0.575	0.415	0.00188934
CCPG1	1.42186e-13	0.366375	0.479	0.261	6.02045e-09
CCSER2	4.54042e-13	0.304399	0.699	0.489	1.92251e-08
CCT2	1.99603e-15	-0.287374	0.152	0.353	8.45159e-11
CCT4	1.95556e-70	-1.14534	0.239	0.536	8.28025e-66
CCT5	4.53985e-15	-0.315374	0.111	0.293	1.92226e-10
CCT6A	2.28792e-15	-0.308721	0.197	0.379	9.68751e-11
CCT8	4.03801e-13	-0.264804	0.162	0.324	1.70977e-08
CD109	1.01048e-23	0.433607	0.47	0.2	4.27859e-19
CD38	6.76177e-31	0.602368	0.588	0.248	2.86307e-26
CD44	2.1061e-43	0.902623	0.748	0.417	8.91766e-39
CD63	4.59751e-09	-0.268319	0.226	0.378	0.000194668
CD83	1.24692e-18	-0.339471	0.051	0.225	5.27973e-14
CD99	7.78854e-29	0.54879	0.6	0.3	3.29782e-24
CDC14B	1.27907e-07	0.262745	0.673	0.564	0.00541583
CDH11	1.53681e-29	-0.727682	0.534	0.731	6.50717e-25
CDH20	1.03172e-08	0.271295	0.885	0.842	0.000436853
CDHR3	7.45079e-30	0.609782	0.778	0.554	3.15482e-25
CDK13	3.30863e-09	0.280694	0.718	0.616	0.000140094
CDK2AP1	1.31521e-16	-0.304777	0.147	0.365	5.56888e-12
CDKAL1	1.90751e-16	0.377484	0.729	0.51	8.07679e-12
CDKL1	3.95215e-15	-0.430655	0.331	0.445	1.67342e-10
CDR1-AS	1.69892e-32	0.457298	0.171	0	7.19357e-28
CDR2	6.79718e-08	0.305854	0.385	0.231	0.00287806
CDYL	1.64892e-12	0.272398	0.502	0.288	6.98184e-08
CEBPB	2.99416e-16	-0.404018	0.226	0.409	1.26779e-11
CEBPD	1.72257e-12	-0.446067	0.261	0.394	7.29372e-08
CECR3	1.92604e-24	-0.250899	0	0.143	8.15523e-20
CEMIP	1.02061e-08	-0.457675	0.212	0.298	0.000432145
CEMIP2	9.09692e-15	-0.316403	0.049	0.207	3.85182e-10
CENPV	3.53857e-18	-0.258069	0.058	0.238	1.4983e-13
CEP112	1.39496e-28	0.547343	0.669	0.353	5.90654e-24
CEP162	2.76263e-12	0.357998	0.425	0.231	1.16975e-07
CEP170	3.76795e-19	0.443696	0.703	0.485	1.59542e-14
CEP192	5.32327e-17	0.418202	0.607	0.384	2.25398e-12
CEP350	5.41137e-12	0.384798	0.739	0.594	2.29128e-07
CEP78	6.60434e-11	0.261601	0.406	0.218	2.79641e-06
CERS4	3.82128e-11	0.309252	0.38	0.192	1.61801e-06
CERS6	6.36121e-08	-0.437875	0.671	0.728	0.00269347
CFAP47	1.22605e-18	-0.711663	0.429	0.619	5.19134e-14
CFI	5.71832e-38	0.497583	0.348	0.049	2.42125e-33
CGAS	2.08276e-15	-0.266731	0.028	0.168	8.81882e-11
CH17-189H20.1	6.54314e-33	0.284014	0.173	0	2.77049e-28
CHADL	3.71694e-19	-0.349946	0.075	0.279	1.57383e-14
CHD1	2.13382e-21	-0.492833	0.436	0.609	9.03501e-17
CHD6	4.14593e-16	0.407674	0.752	0.568	1.75547e-11
CHD8	5.92874e-13	0.311825	0.447	0.241	2.51035e-08
CHD9	2.24686e-20	0.377453	0.872	0.669	9.51366e-16
CHDH	4.5753e-13	-0.350643	0.286	0.454	1.93727e-08
CHFR	3.03316e-16	0.284587	0.444	0.212	1.2843e-11
CHI3L1	1.41477e-30	0.909483	0.274	0.041	5.99043e-26
CHL1	2.86929e-11	-0.417707	0.741	0.849	1.21491e-06
CHL1-AS2	1.8959e-31	-0.509958	0.098	0.394	8.02761e-27
CHORDC1	7.16208e-90	-1.74067	0.269	0.601	3.03257e-85
CHST11	1.15017e-06	-0.339569	0.485	0.577	0.0487007
CHST6	6.63159e-28	0.366376	0.325	0.07	2.80795e-23
CHST9	3.30542e-17	0.474862	0.442	0.23	1.39958e-12
CIR1	1.79011e-07	0.25762	0.346	0.199	0.0075797
CKB	1.94969e-37	-0.63757	0.545	0.782	8.25537e-33
CLEC16A	1.51386e-51	0.712044	0.782	0.476	6.40997e-47
CLIC4	1.19735e-07	0.352666	0.553	0.453	0.00506983
CLINT1	3.05677e-12	0.25401	0.408	0.205	1.2943e-07
CLK1	1.65814e-51	-0.910511	0.483	0.72	7.02088e-47
CLK3	8.23236e-20	-0.377795	0.141	0.386	3.48574e-15
CLU	1.57958e-58	-0.981729	0.887	0.984	6.68826e-54
CMSS1	6.64743e-10	0.328182	0.468	0.293	2.81465e-05
CMTM4	3.67392e-10	0.25621	0.436	0.248	1.55561e-05
CNIH3	1.7797e-08	0.269205	0.479	0.318	0.000753562
CNKSR2	1.08142e-19	0.513899	0.641	0.404	4.57895e-15
CNN3	1.80666e-15	-0.501453	0.705	0.816	7.64978e-11
CNTLN	2.73656e-09	0.320225	0.436	0.259	0.000115872
CNTN1	1.14119e-16	0.501137	0.85	0.689	4.83202e-12
CNTN5	8.24403e-07	0.412219	0.162	0.073	0.0349069
CNTNAP1	3.38742e-24	0.317909	0.314	0.073	1.4343e-19
CNTNAP3	1.47361e-24	0.445386	0.491	0.239	6.23954e-20
CNTNAP3B	1.06364e-38	0.668955	0.647	0.36	4.50365e-34
COG6	2.58159e-09	0.258153	0.361	0.207	0.00010931
COL18A1	9.6073e-34	-0.451822	0.043	0.313	4.06792e-29
COL21A1	2.27661e-52	0.762377	0.453	0.065	9.63962e-48
COL27A1	4.83708e-16	0.361546	0.468	0.254	2.04811e-11
COL4A2	9.14082e-28	0.502911	0.391	0.112	3.87041e-23
COL4A3BP	3.70365e-34	0.281087	0.179	0	1.5682e-29
COL5A3	6.12226e-43	-0.695848	0.605	0.782	2.59229e-38
COLEC12	1.5283e-71	1.23155	0.665	0.197	6.47111e-67
COMMD10	1.49488e-15	0.456981	0.592	0.363	6.32962e-11
COPA	3.4116e-44	-0.966111	0.432	0.624	1.44454e-39
CP	4.92319e-39	0.472606	0.306	0.028	2.08458e-34
CPAMD8	4.22596e-14	0.594442	0.201	0.055	1.78936e-09
CPE	5.37278e-29	-0.432147	0.818	0.907	2.27494e-24
CPEB2	4.57645e-11	-0.352505	0.573	0.674	1.93776e-06
CPEB4	7.71928e-24	-0.466554	0.786	0.889	3.2685e-19
CPED1	8.16672e-48	-0.704409	0.038	0.391	3.45795e-43
CPLANE1	6.11775e-09	0.341115	0.509	0.459	0.000259038
CPNE4	2.25088e-07	-0.378018	0.083	0.104	0.0095307
CPNE8	2.20838e-10	0.420405	0.573	0.396	9.35074e-06
CPQ	1.04114e-24	0.524866	0.759	0.474	4.40839e-20
CRADD	1.06499e-22	0.497517	0.707	0.467	4.50936e-18
CREB5	6.03549e-13	-0.527578	0.199	0.379	2.55555e-08
CREM	3.12098e-50	-0.959445	0.344	0.594	1.32149e-45
CRIM1	3.94817e-49	-1.15823	0.562	0.718	1.67173e-44
CRISPLD1	3.70188e-53	0.643192	0.47	0.072	1.56745e-48
CRLF1	5.9325e-20	-0.345813	0.096	0.322	2.51194e-15
CRLS1	1.29019e-17	0.272066	0.415	0.174	5.46293e-13
CROCC	2.03568e-08	-0.264346	0.229	0.375	0.000861946
CRTC3	3.06567e-10	0.261009	0.506	0.316	1.29807e-05
CRY1	4.80844e-32	-0.714021	0.244	0.515	2.03599e-27
CRYAB	4.75435e-77	-1.96948	0.387	0.7	2.01309e-72
CRYBG3	8.8611e-18	0.439124	0.432	0.205	3.75197e-13
CSGALNACT2	1.40358e-20	0.385987	0.496	0.235	5.94304e-16
CSNK1A1	1.71774e-36	-0.682518	0.746	0.819	7.27326e-32
CSRNP1	4.28059e-12	-0.268434	0.192	0.319	1.81249e-07
CSRNP3	2.70188e-09	0.332939	0.521	0.379	0.000114403
CST3	3.51557e-47	-0.754359	0.536	0.819	1.48856e-42
CTC-498M16.4	6.08907e-24	0.261648	0.126	0	2.57823e-19
CTD-2007H13.3	6.17301e-38	0.50067	0.199	0	2.61378e-33
CTD-2337A12.1	1.5316e-23	0.369752	0.124	0	6.48508e-19
CTDSPL	1.54022e-09	0.305059	0.697	0.598	6.52161e-05
CTH	1.50779e-13	-0.302099	0.135	0.311	6.38426e-09
CTNNA2	7.91511e-07	-0.282542	0.966	0.979	0.0335142
CTNNAL1	4.53706e-24	-0.666364	0.122	0.353	1.92108e-19
CTNNB1	1.0252e-11	-0.37099	0.485	0.59	4.34089e-07
CTNND2	1.22385e-16	0.297524	0.962	0.976	5.18202e-12
CTXND1	3.20101e-33	-0.567484	0.135	0.471	1.35537e-28
CUL4A	1.34675e-07	0.259105	0.568	0.425	0.00570241
CWC27	6.89221e-07	0.26049	0.436	0.285	0.029183
CWF19L2	8.11563e-44	-1.0155	0.524	0.71	3.43632e-39
CXCL2	1.89864e-13	-0.270203	0.051	0.205	8.03921e-09
CYB5B	1.24161e-09	0.279881	0.502	0.344	5.25724e-05
CYCS	2.87838e-12	-0.271448	0.124	0.293	1.21876e-07
CYLD	8.90026e-08	-0.25207	0.318	0.454	0.00376855
CYP51A1	1.56932e-14	-0.298674	0.173	0.365	6.64481e-10
DAAM1	2.3601e-18	0.461177	0.808	0.772	9.99315e-14
DAAM2	1.52329e-08	0.301023	0.75	0.653	0.000644993
DAB2IP	9.19057e-14	0.253808	0.442	0.225	3.89147e-09
DANT2	1.97505e-36	0.629561	0.795	0.534	8.36277e-32
DAP3	7.94366e-24	0.421534	0.494	0.212	3.3635e-19
DAPK1	2.51605e-16	0.341302	0.78	0.549	1.06535e-11
DCAF5	1.53179e-20	-0.472729	0.605	0.687	6.48592e-16
DCAKD	3.51148e-18	0.406649	0.498	0.251	1.48683e-13
DCLK1	5.4552e-34	1.02657	0.66	0.324	2.30984e-29
DCLK2	1.4953e-14	0.327136	0.889	0.881	6.33139e-10
DCUN1D4	3.33982e-19	0.415774	0.656	0.432	1.41415e-14
DDR2	1.37037e-10	-0.46998	0.444	0.549	5.80241e-06
DDX46	7.80004e-09	0.264066	0.575	0.41	0.000330269
DDX50	1.24406e-10	0.287647	0.419	0.235	5.26762e-06
DECR1	7.08389e-10	0.262235	0.553	0.375	2.99946e-05
DEDD2	1.30166e-20	-0.252632	0.051	0.248	5.51147e-16
DENND4C	3.41813e-13	0.322202	0.611	0.399	1.4473e-08
DENND5B	2.26445e-13	-0.289217	0.707	0.806	9.58814e-09
DERA	1.27974e-07	-0.298068	0.331	0.441	0.00541866
DGKB	4.07284e-73	-1.26711	0.466	0.829	1.72452e-68
DGKD	1.92104e-17	-0.541209	0.459	0.565	8.13408e-13
DGKG	3.19217e-49	0.743904	0.84	0.637	1.35163e-44
DHDH	2.99075e-68	-0.925309	0.006	0.402	1.26634e-63
DHRS3	1.34045e-15	0.343916	0.491	0.259	5.67573e-11
DHRSX	4.39206e-09	0.303074	0.504	0.332	0.000185969
DHX15	4.37978e-11	0.269597	0.436	0.246	1.85449e-06
DIRC3	9.68884e-12	0.393803	0.464	0.262	4.10245e-07
DISC1FP1	3.91981e-80	-1.76893	0.011	0.454	1.65973e-75
DLC1	1.28474e-28	-0.585308	0.536	0.761	5.43984e-24
DLG2	4.82624e-09	0.346875	0.912	0.876	0.000204353
DMTF1	3.87102e-10	0.290767	0.632	0.454	1.63907e-05
DNAJA1	1.16229e-83	-1.66792	0.205	0.572	4.92136e-79
DNAJA4	3.02407e-75	-1.66663	0.109	0.505	1.28045e-70
DNAJB1	3.12933e-117	-2.74215	0.167	0.593	1.32502e-112
DNAJB2	3.83984e-13	-0.312898	0.263	0.448	1.62586e-08
DNAJB4	3.32581e-52	-0.919441	0.137	0.492	1.40821e-47
DNAJB6	4.60758e-75	-1.31416	0.427	0.687	1.95094e-70
DNAJC1	3.91577e-14	-0.438507	0.598	0.694	1.65802e-09
DNAJC17	1.31018e-09	0.261817	0.269	0.119	5.54759e-05
DNAJC6	7.54359e-23	0.473171	0.447	0.171	3.19411e-18
DNAJC7	8.42962e-15	-0.404919	0.397	0.515	3.56927e-10
DNM3	3.23656e-78	-1.26206	0.63	0.914	1.37042e-73
DNTTIP2	7.22278e-54	-0.734668	0.06	0.406	3.05827e-49
DOCK1	1.52611e-12	0.319584	0.786	0.653	6.46184e-08
DOCK4	4.76645e-34	0.423202	0.923	0.909	2.01821e-29
DOCK5	2.08235e-15	0.471104	0.455	0.226	8.81707e-11
DOCK7	6.77616e-10	0.252652	0.853	0.814	2.86916e-05
DOCK9	1.3727e-09	0.302746	0.395	0.223	5.81227e-05
DOK5	5.64155e-09	-0.32455	0.506	0.64	0.000238874
DOPEY1	2.04984e-47	0.502263	0.246	0	8.67942e-43
DPH6	9.53179e-17	0.368579	0.697	0.446	4.03595e-12
DPH6-AS1	1.41765e-34	0.515703	0.182	0	6.00263e-30
DPP10	4.07954e-17	0.405565	0.925	0.912	1.72736e-12
DPY19L1	2.34165e-09	0.28773	0.528	0.357	9.91501e-05
DPY19L3	3.66138e-15	0.391301	0.632	0.443	1.5503e-10
DPYD	1.32131e-15	0.443682	0.41	0.191	5.59468e-11
DPYSL2	8.70238e-36	0.504356	0.908	0.844	3.68476e-31
DPYSL3	9.9775e-24	0.477761	0.688	0.415	4.22467e-19
DSCAML1	8.1278e-10	-0.533298	0.186	0.327	3.44147e-05
DSE	1.43986e-07	-0.284099	0.457	0.603	0.00609666
DSEL	6.8008e-24	-0.49686	0.094	0.296	2.8796e-19
DST	2.40095e-31	0.607706	0.987	0.987	1.01661e-26
DTNB	8.17348e-14	0.35428	0.534	0.316	3.46081e-09
DTWD2	1.00667e-07	0.273572	0.361	0.215	0.00426243
DUSP1	7.59047e-27	-0.373961	0.026	0.243	3.21396e-22
DUSP16	1.8571e-12	-0.3649	0.391	0.523	7.86332e-08
DYM	1.93663e-16	0.388108	0.671	0.471	8.2001e-12
DYNC1H1	4.41877e-12	0.356742	0.665	0.464	1.871e-07
DYNC1I1	1.15852e-08	0.327984	0.19	0.077	0.000490542
DYNLL1	8.05118e-09	-0.258575	0.361	0.51	0.000340903
E2F3	1.86016e-09	0.260273	0.419	0.248	7.87627e-05
ECE1	4.72945e-26	0.574065	0.579	0.355	2.00255e-21
ECHDC2	1.92159e-10	0.318183	0.679	0.524	8.13639e-06
EEF1A1	3.02272e-19	-0.422656	0.421	0.617	1.27988e-14
EEF1G	1.0439e-36	-0.469847	0.085	0.389	4.4201e-32
EFCAB6	4.0049e-13	0.323106	0.417	0.205	1.69575e-08
EFNA5	1.23168e-18	-0.517501	0.592	0.793	5.21519e-14
EFNB2	3.22653e-21	-0.438371	0.194	0.44	1.36618e-16
EFR3A	5.49371e-15	-0.392369	0.528	0.669	2.32615e-10
EFTUD2	2.02671e-09	-0.317331	0.237	0.35	8.58149e-05
EGLN3	3.56177e-46	-1.13054	0.519	0.769	1.50812e-41
EGR1	9.39998e-28	-0.344146	0.006	0.192	3.98014e-23
EIF1	1.20823e-14	-0.311523	0.338	0.529	5.11587e-10
EIF1AX	2.63919e-18	-0.380121	0.173	0.375	1.11749e-13
EIF2AK4	3.34707e-14	0.251711	0.474	0.248	1.41722e-09
EIF2B3	3.22927e-12	0.27867	0.382	0.187	1.36734e-07
EIF2S3	1.09591e-09	0.264665	0.462	0.311	4.64029e-05
EIF4A2	3.18225e-13	-0.283477	0.335	0.479	1.34743e-08
EIF4E	3.60285e-08	-0.264814	0.303	0.375	0.00152552
EIF4E3	8.9697e-16	0.252462	0.179	0.034	3.79795e-11
EIF4ENIF1	9.88048e-17	0.277868	0.314	0.107	4.18359e-12
EIF5	1.03008e-35	-0.609608	0.372	0.565	4.36156e-31
ELF2	1.87742e-07	0.272619	0.679	0.577	0.00794936
ELL2	3.28691e-21	-0.810426	0.485	0.547	1.39174e-16
ELOVL5	8.50835e-90	-1.82339	0.415	0.785	3.6026e-85
ELOVL6	7.57342e-28	-0.728536	0.472	0.622	3.20674e-23
EMC1-AS1	1.78092e-11	-0.269198	0.128	0.283	7.54079e-07
EMC3	4.46411e-08	0.266389	0.321	0.184	0.00189019
EMX2	3.04943e-19	-0.501345	0.41	0.588	1.29119e-14
ENAH	1.55169e-07	-0.28976	0.654	0.761	0.00657016
ENOX1	1.06492e-11	0.433466	0.509	0.324	4.50909e-07
ENTPD1-AS1	4.23017e-15	0.415175	0.699	0.503	1.79114e-10
EP400	1.40803e-08	0.264053	0.534	0.383	0.00059619
EPAS1	1.91169e-14	-0.412141	0.207	0.358	8.09447e-10
EPB41	1.1834e-08	0.252909	0.265	0.127	0.000501074
EPB41L1	1.4084e-15	0.354755	0.476	0.249	5.96345e-11
EPB41L3	4.63665e-12	0.254241	0.259	0.094	1.96325e-07
EPC1	7.51471e-10	0.282455	0.744	0.59	3.18188e-05
EPC2	1.71009e-10	0.256372	0.615	0.42	7.24085e-06
EPS15	8.12747e-13	0.321444	0.737	0.544	3.44133e-08
EPS8	9.03622e-11	-0.333527	0.541	0.66	3.82612e-06
EPS8L2	1.50378e-27	0.269096	0.25	0.031	6.36732e-23
ERBB2IP	2.32516e-44	1.02542	0.231	0	9.84521e-40
ERC1	3.81367e-11	0.319122	0.769	0.624	1.61478e-06
ERCC1	1.04548e-34	-0.654548	0.124	0.401	4.42675e-30
ERCC6L2	3.41123e-15	0.366896	0.701	0.502	1.44438e-10
ERGIC1	2.41655e-15	0.253867	0.333	0.127	1.02321e-10
ERRFI1	1.02588e-31	-0.658028	0.244	0.484	4.34377e-27
ETNK1	1.79388e-19	-0.431519	0.459	0.627	7.59563e-15
ETV1	3.71954e-49	-0.886769	0.269	0.673	1.57493e-44
EVA1C	5.65766e-27	0.589033	0.496	0.223	2.39557e-22
EXOC1	5.60859e-09	0.337043	0.515	0.35	0.000237479
EXOC2	6.53496e-15	0.269612	0.494	0.257	2.76703e-10
EXOC4	1.2478e-21	0.414879	0.831	0.689	5.28345e-17
EXOC6B	4.29704e-12	0.323039	0.801	0.7	1.81945e-07
EXOSC10	1.83259e-20	0.467555	0.524	0.262	7.75954e-16
EZH1	1.37256e-09	0.320811	0.517	0.345	5.81168e-05
EZH2	1.80887e-16	-0.296491	0.062	0.228	7.65912e-12
EZR	2.89961e-39	-0.693144	0.59	0.779	1.22775e-34
F3	1.60917e-31	0.699447	0.699	0.64	6.81356e-27
FABP7	1.42663e-28	-0.424297	0.096	0.384	6.04064e-24
FADS1	1.69736e-12	0.351033	0.466	0.264	7.18697e-08
FADS2	1.08832e-24	0.515581	0.66	0.425	4.60816e-20
FAF1	1.05366e-22	0.43788	0.816	0.607	4.46141e-18
FAM107A	4.1135e-42	0.692173	0.759	0.536	1.74174e-37
FAM134B	2.3294e-38	0.495618	0.201	0	9.86313e-34
FAM13A	1.58229e-10	-0.298358	0.47	0.656	6.69973e-06
FAM161A	6.74785e-12	-0.255589	0.137	0.309	2.85718e-07
FAM162A	1.5138e-09	0.258127	0.316	0.192	6.40973e-05
FAM168A	2.6228e-13	0.343476	0.733	0.575	1.11055e-08
FAM171A1	5.00984e-09	0.311341	0.737	0.599	0.000212127
FAM171B	1.0945e-47	-0.649604	0.581	0.837	4.63435e-43
FAM172A	3.19866e-13	0.319136	0.746	0.555	1.35438e-08
FAM182B	1.45376e-11	0.279391	0.382	0.199	6.1555e-07
FAM189A1	1.99222e-32	0.509923	0.291	0.039	8.43546e-28
FAM189A2	9.33859e-62	1.0773	0.84	0.487	3.95414e-57
FAM193A	8.66816e-16	0.414118	0.628	0.402	3.67027e-11
FAM193B	1.33761e-14	0.342594	0.427	0.212	5.66373e-10
FAM196B	2.4175e-24	0.260554	0.128	0	1.02362e-19
FAM198B	1.96002e-30	0.310524	0.16	0	8.2991e-26
FAM19A2	5.8147e-20	0.276508	0.105	0	2.46206e-15
FAM19A5	1.15299e-45	0.491431	0.237	0	4.88198e-41
FAM208B	2.51614e-33	0.29115	0.175	0	1.06538e-28
FAM20C	6.33244e-30	0.540658	0.491	0.186	2.68128e-25
FAM213A	2.3294e-38	0.3057	0.201	0	9.86313e-34
FAM228B	1.5009e-17	0.36673	0.558	0.309	6.35512e-13
FAM69A	3.35696e-42	0.529104	0.22	0	1.42141e-37
FAM73A	8.51722e-29	0.251741	0.152	0	3.60636e-24
FANK1	9.56278e-08	-0.273487	0.299	0.355	0.00404907
FARP1	3.1874e-27	0.473152	0.833	0.7	1.34961e-22
FAT1	6.85428e-63	-0.976512	0.476	0.792	2.90224e-58
FBN1	8.79897e-22	0.458922	0.491	0.217	3.72566e-17
FBXL13	1.51768e-10	0.263119	0.385	0.2	6.42617e-06
FBXL14	3.70554e-44	-0.892924	0.096	0.42	1.569e-39
FBXL17	8.30811e-21	0.450363	0.806	0.648	3.51782e-16
FBXL4	5.99125e-17	0.266455	0.483	0.233	2.53682e-12
FBXO11	1.60311e-35	-0.755735	0.671	0.805	6.7879e-31
FBXO30	3.93112e-17	-0.387827	0.152	0.331	1.66451e-12
FBXO42	5.15088e-07	0.267457	0.609	0.464	0.0218098
FBXW4	3.97413e-16	0.293452	0.534	0.285	1.68273e-11
FCHSD2	7.59805e-15	0.406855	0.671	0.448	3.21717e-10
FEM1C	5.39042e-23	-0.507272	0.291	0.51	2.28241e-18
FER	3.47017e-10	0.268288	0.778	0.616	1.46934e-05
FERMT2	9.39159e-16	-0.401352	0.669	0.733	3.97659e-11
FERMT3	2.72048e-41	-0.482152	0.024	0.321	1.1519e-36
FGD4	6.3359e-32	-0.557551	0.658	0.863	2.68275e-27
FGF1	1.06038e-18	0.475558	0.455	0.235	4.48988e-14
FGF14	4.99329e-12	0.568239	0.402	0.221	2.11426e-07
FGFR1	1.2764e-54	-1.08091	0.515	0.733	5.40453e-50
FGGY	5.57926e-09	0.305837	0.579	0.406	0.000236237
FKBP4	9.42873e-70	-1.20857	0.103	0.466	3.99231e-65
FKBP5	2.77344e-66	1.134	0.568	0.171	1.17433e-61
FLG-AS1	4.47236e-10	0.299653	0.389	0.235	1.89369e-05
FLNA	2.58729e-09	0.256226	0.404	0.251	0.000109551
FLOT1	1.81333e-12	0.257011	0.318	0.142	7.67801e-08
FMNL2	3.29558e-16	-0.342997	0.897	0.964	1.39541e-11
FMR1	3.05011e-77	0.558814	0.382	0	1.29148e-72
FNBP1	2.27628e-13	0.27455	0.897	0.879	9.63822e-09
FNBP1L	4.96861e-09	0.295296	0.466	0.301	0.000210381
FNBP4	1.38782e-17	0.378492	0.632	0.371	5.8763e-13
FNDC3A	1.86364e-12	-0.533468	0.613	0.681	7.89103e-08
FNDC3B	4.27069e-21	-0.551479	0.665	0.743	1.8083e-16
FNIP1	4.08132e-20	-0.406633	0.534	0.739	1.72811e-15
FO393418.1	1.66271e-30	-0.401301	0.015	0.238	7.04026e-26
FOS	8.19644e-95	-1.62364	0.231	0.712	3.47053e-90
FOSB	6.64448e-48	-0.407445	0.002	0.29	2.8134e-43
FOSL1	5.55509e-21	-0.255081	0.011	0.169	2.35214e-16
FOSL2	6.63781e-22	-0.467429	0.115	0.337	2.81058e-17
FOXO3	6.16207e-13	-0.413058	0.669	0.801	2.60914e-08
FOXP1	2.58143e-11	0.34023	0.59	0.401	1.09303e-06
FRA10AC1	1.70783e-08	0.251145	0.432	0.275	0.000723131
FRMD5	6.28965e-32	-0.990011	0.626	0.811	2.66316e-27
FRMPD2	4.7726e-35	0.538718	0.449	0.117	2.02082e-30
FRMPD3	2.10834e-29	0.396736	0.278	0.039	8.92714e-25
FRY	2.17282e-19	0.509512	0.453	0.213	9.20014e-15
FSTL5	3.80703e-45	-0.685099	0.1	0.489	1.61197e-40
FTH1	2.40368e-07	0.475158	0.707	0.681	0.0101776
FTL	9.79366e-20	-0.597926	0.481	0.648	4.14683e-15
FTO	1.00424e-25	0.493415	0.791	0.59	4.25217e-21
FTX	2.17525e-32	0.417552	0.906	0.853	9.21046e-28
FXR1	1.61689e-56	-1.05628	0.594	0.78	6.84623e-52
FZD3	1.03584e-14	-0.365805	0.436	0.637	4.38597e-10
G0S2	3.78431e-23	-0.314351	0.006	0.169	1.60235e-18
GAB2	4.78115e-10	0.336299	0.568	0.399	2.02444e-05
GABARAPL1	5.43619e-11	-0.259035	0.147	0.3	2.30179e-06
GABBR1	9.5689e-24	-0.409705	0.686	0.834	4.05167e-19
GABBR2	1.74847e-10	-0.324284	0.06	0.192	7.40336e-06
GABPB1-AS1	2.70661e-19	0.401598	0.598	0.349	1.14603e-14
GABRG1	5.92699e-34	-0.623621	0.397	0.673	2.50961e-29
GADD45B	1.69742e-22	-0.666572	0.218	0.428	7.18723e-18
GALNT1	7.79864e-08	0.255594	0.453	0.288	0.0033021
GALNT10	2.23885e-17	0.427611	0.483	0.252	9.47974e-13
GALNT13	2.32146e-12	0.429063	0.271	0.103	9.82955e-08
GALNT15	2.623e-55	1.04323	0.626	0.212	1.11063e-50
GALNT16	1.3357e-15	0.376981	0.365	0.16	5.65561e-11
GALNT7	1.20567e-11	0.283882	0.472	0.275	5.10506e-07
GARNL3	6.06617e-08	0.29949	0.506	0.357	0.00256854
GASK1A	6.82356e-17	0.399835	0.425	0.349	2.88923e-12
GASK1B	6.14721e-25	-0.372032	0.16	0.45	2.60285e-20
GATAD1	8.64488e-16	0.298085	0.562	0.322	3.66042e-11
GATAD2B	2.26725e-08	0.312627	0.573	0.406	0.000959997
GATM	2.61621e-24	-0.533415	0.423	0.648	1.10776e-19
GATS	1.69892e-32	0.314608	0.171	0	7.19357e-28
GBAS	1.63324e-37	0.403459	0.197	0	6.91547e-33
GBF1	6.59349e-09	0.26168	0.564	0.396	0.000279182
GCC2	6.66089e-13	0.323564	0.543	0.318	2.82035e-08
GCNA	1.01747e-32	-0.548515	0.075	0.35	4.30818e-28
GEM	4.01948e-16	-0.453736	0.246	0.451	1.70193e-11
GFAP	8.00835e-66	0.895359	0.923	0.832	3.3909e-61
GFPT2	1.75284e-25	-0.581134	0.385	0.59	7.42186e-21
GGNBP2	1.52084e-12	0.296938	0.397	0.2	6.43953e-08
GIGYF2	2.6021e-07	0.257008	0.686	0.621	0.0110178
GIPC2	3.45297e-57	-0.967364	0.079	0.436	1.46206e-52
GIT2	2.2328e-12	0.258535	0.348	0.158	9.45413e-08
GJA1	2.29236e-15	-0.337278	0.63	0.751	9.70632e-11
GJC1	2.42573e-15	-0.270029	0.017	0.138	1.0271e-10
GLI2	4.82615e-12	0.283161	0.412	0.225	2.04349e-07
GLS	2.27959e-32	-0.782804	0.455	0.655	9.65223e-28
GLTSCR1L	1.69892e-32	0.292783	0.171	0	7.19357e-28
GLUD1	7.2978e-24	-0.395573	0.752	0.862	3.09004e-19
GMDS-AS1	5.41793e-35	0.559049	0.184	0	2.29406e-30
GMPR	6.85821e-22	0.405335	0.429	0.163	2.9039e-17
GNA12	3.004e-25	0.462491	0.682	0.463	1.27195e-20
GNA14	5.16483e-19	0.801571	0.541	0.337	2.18689e-14
GNA14-AS1	3.58753e-11	0.44352	0.256	0.132	1.51903e-06
GNAL	2.68943e-08	-0.573404	0.233	0.2	0.00113876
GNAS	8.55796e-30	-0.655337	0.568	0.777	3.62361e-25
GNG12	1.32332e-35	-0.901135	0.453	0.681	5.60319e-31
GNG12-AS1	1.08882e-13	-0.69567	0.397	0.572	4.61027e-09
GNG7	3.97562e-18	-0.493782	0.408	0.585	1.68336e-13
GOLGA8B	1.071e-21	0.378326	0.607	0.313	4.53483e-17
GOLGB1	1.39913e-14	0.486724	0.733	0.544	5.9242e-10
GON4L	1.31801e-09	0.292657	0.603	0.417	5.58073e-05
GPATCH8	2.64055e-13	0.366718	0.731	0.542	1.11806e-08
GPBP1	4.91202e-76	-1.40275	0.665	0.881	2.07985e-71
GPC6	7.19984e-10	-0.749972	0.489	0.617	3.04856e-05
GPI	1.54303e-07	0.251631	0.504	0.365	0.00653348
GPN1	5.40049e-67	-1.13468	0.073	0.451	2.28668e-62
GPR75-ASB3	2.81712e-63	0.980757	0.321	0	1.19282e-58
GPR89A	2.61615e-14	-0.316854	0.109	0.274	1.10773e-09
GPR89B	2.70393e-25	-0.524805	0.147	0.349	1.1449e-20
GPT2	1.28868e-08	0.267669	0.573	0.436	0.000545655
GRAMD3	2.70437e-48	1.2715	0.25	0	1.14509e-43
GREB1	2.12647e-20	0.395062	0.483	0.231	9.0039e-16
GRIA2	2.47394e-16	-0.375969	0.592	0.779	1.04751e-11
GRID1	2.34756e-10	0.341867	0.688	0.513	9.94006e-06
GRID2	1.32954e-07	-0.461239	0.318	0.463	0.00562953
GRIK2	7.37792e-08	0.361661	0.35	0.199	0.00312396
GRIN2A	1.86851e-09	0.340122	0.165	0.064	7.91163e-05
GRIP1	6.2731e-19	0.572611	0.38	0.171	2.65615e-14
GRM3	5.94421e-26	-0.599553	0.261	0.57	2.5169e-21
GSTM2	1.0955e-14	0.295137	0.397	0.182	4.63855e-10
GUCY1A3	7.87627e-36	0.534178	0.188	0	3.33497e-31
GYG2	1.16206e-57	0.715737	0.547	0.112	4.92038e-53
H3F3B	2.61778e-22	-0.564642	0.378	0.585	1.10842e-17
HBP1	9.89321e-21	-0.450731	0.346	0.529	4.18898e-16
HDAC4	7.71025e-13	-0.469904	0.69	0.796	3.26467e-08
HDAC8	1.28368e-14	0.408828	0.667	0.476	5.43536e-10
HDLBP	3.68915e-16	-0.424348	0.44	0.621	1.56206e-11
HDX	7.5386e-16	-0.394538	0.169	0.329	3.19199e-11
HEATR5A	2.02984e-10	-0.276181	0.472	0.614	8.59476e-06
HERC1	2.69974e-17	0.415342	0.684	0.463	1.14312e-12
HERC2	6.26114e-23	0.477615	0.752	0.516	2.65109e-18
HERC3	2.82331e-10	-0.353154	0.457	0.52	1.19545e-05
HERC4	1.92677e-16	-0.532845	0.716	0.792	8.15835e-12
HERC6	2.02374e-13	0.263215	0.269	0.098	8.56894e-09
HFM1	1.62533e-19	0.3936	0.404	0.163	6.88197e-15
HGF	7.21598e-09	-0.58159	0.186	0.235	0.000305539
HGSNAT	1.02507e-19	0.379457	0.536	0.262	4.34036e-15
HIBCH	8.12318e-62	-1.31061	0.712	0.86	3.43952e-57
HIF1A	5.16582e-27	0.550302	0.673	0.428	2.18731e-22
HIF3A	2.44031e-59	0.877654	0.855	0.647	1.03328e-54
HILPDA	6.33981e-59	0.853933	0.459	0.06	2.6844e-54
HIPK1	1.95985e-23	-0.448028	0.209	0.44	8.29841e-19
HIPK2	5.08276e-47	-0.995213	0.697	0.84	2.15214e-42
HIPK3	9.78267e-18	0.395322	0.607	0.394	4.14218e-13
HIVEP2	3.19554e-22	-0.732094	0.549	0.66	1.35305e-17
HLCS	5.72991e-14	0.364466	0.502	0.287	2.42616e-09
HMBOX1	9.40245e-41	0.677976	0.771	0.533	3.98119e-36
HMGB1	1.62474e-82	-2.53906	0.84	0.946	6.87946e-78
HMGCLL1	1.14159e-34	0.499377	0.412	0.099	4.83373e-30
HMGCS1	3.16173e-24	-0.761159	0.293	0.555	1.33874e-19
HNF4G	1.46053e-10	0.28253	0.338	0.163	6.18418e-06
HNMT	5.55467e-10	-0.385221	0.237	0.34	2.35196e-05
HNRNPA2B1	1.32383e-21	-0.440112	0.793	0.876	5.60536e-17
HNRNPC	3.22767e-08	-0.272513	0.654	0.748	0.00136666
HNRNPDL	1.11484e-26	0.521469	0.799	0.643	4.72044e-22
HNRNPU	1.23928e-70	-1.69849	0.662	0.868	5.24734e-66
HOMER1	7.00324e-09	-0.289335	0.175	0.318	0.000296531
HOPX	8.20966e-12	-0.413491	0.291	0.454	3.47614e-07
HPSE2	4.08154e-10	-0.808894	0.19	0.283	1.7282e-05
HS3ST3A1	8.82591e-52	-0.95999	0.212	0.634	3.73707e-47
HS6ST3	1.42499e-12	0.53898	0.205	0.073	6.03369e-08
HSD17B12	4.65312e-08	0.328189	0.449	0.344	0.00197022
HSDL2	8.90397e-10	0.282506	0.485	0.336	3.77012e-05
HSP90AA1	4.27833e-90	-2.99001	0.609	0.878	1.81153e-85
HSP90AB1	9.34806e-71	-1.59321	0.357	0.702	3.95815e-66
HSPA1A	4.90038e-96	-2.38666	0.35	0.56	2.07492e-91
HSPA1B	1.26066e-137	-3.0021	0.244	0.559	5.33788e-133
HSPA1L	5.02262e-52	-0.560875	0.004	0.321	2.12668e-47
HSPA4	1.00443e-33	-0.67824	0.271	0.51	4.25297e-29
HSPA4L	4.62252e-111	-2.32777	0.278	0.586	1.95727e-106
HSPA5	8.18605e-25	-0.588551	0.207	0.433	3.46614e-20
HSPA6	5.40924e-100	-3.28078	0	0.511	2.29038e-95
HSPA8	1.27867e-64	-1.55813	0.173	0.575	5.41416e-60
HSPA9	3.55176e-43	-0.786456	0.342	0.606	1.50388e-38
HSPB1	2.21764e-116	-1.91784	0.434	0.568	9.38992e-112
HSPB8	4.43594e-22	-0.579066	0.513	0.607	1.87827e-17
HSPD1	3.32417e-98	-3.05742	0.374	0.694	1.40752e-93
HSPE1	1.26661e-81	-1.77044	0.224	0.622	5.36306e-77
HSPH1	9.26739e-113	-3.35895	0.229	0.627	3.924e-108
HTT	8.70101e-10	0.261542	0.547	0.396	3.68418e-05
HUNK	3.22015e-15	-0.646139	0.118	0.248	1.36347e-10
IARS	1.21096e-07	-0.290064	0.496	0.487	0.00512746
IBTK	1.40446e-12	0.272643	0.472	0.259	5.94676e-08
ICA1L	2.63422e-19	0.359441	0.607	0.332	1.11538e-14
ICE1	5.695e-16	0.33912	0.476	0.246	2.41138e-11
IDH1	2.38618e-23	-0.537063	0.297	0.537	1.01036e-18
IDH2	2.55146e-15	0.289622	0.462	0.23	1.08034e-10
IDH2-DT	1.26531e-15	0.27342	0.239	0.068	5.35759e-11
IDI1	1.92842e-17	-0.46741	0.239	0.467	8.16532e-13
IER2	1.07038e-09	-0.268659	0.111	0.241	4.53222e-05
IER5	2.45975e-41	-0.633575	0.024	0.303	1.04151e-36
IFI16	2.93728e-14	0.345326	0.432	0.208	1.2437e-09
IFI44	1.24705e-13	0.373706	0.338	0.156	5.28026e-09
IFI44L	1.00878e-29	0.72244	0.404	0.145	4.27138e-25
IFITM3	1.62144e-08	0.281332	0.387	0.236	0.000686551
IFNGR2	1.3564e-12	0.266022	0.353	0.161	5.74327e-08
IFRD1	3.34385e-36	-0.742895	0.506	0.661	1.41585e-31
IGDCC4	7.83997e-40	0.389705	0.37	0.055	3.3196e-35
IGFBP5	1.79698e-14	0.666846	0.346	0.16	7.60876e-10
IGFBP7	3.81037e-10	0.442744	0.746	0.637	1.61339e-05
IL17D	9.71877e-11	-0.272898	0.286	0.469	4.11512e-06
IL17RB	4.79177e-50	-1.13616	0.254	0.585	2.02893e-45
IL6ST	2.50606e-11	-0.296797	0.585	0.689	1.06112e-06
ILDR2	1.84565e-19	-0.326348	0.165	0.412	7.81487e-15
IMMP2L	1.67843e-36	0.72279	0.788	0.536	7.1068e-32
INADL	1.96002e-30	0.328726	0.16	0	8.2991e-26
INO80	4.84042e-13	0.302398	0.494	0.275	2.04953e-08
INPP1	1.69586e-15	-0.329132	0.256	0.45	7.18063e-11
INPP5B	2.03543e-13	0.322735	0.449	0.236	8.61841e-09
INSR	5.93367e-10	0.318535	0.545	0.357	2.51244e-05
INTS10	4.43731e-22	0.433646	0.588	0.329	1.87885e-17
INTS9	5.28313e-14	0.252695	0.38	0.173	2.23698e-09
INTU	3.17544e-16	-0.33188	0.731	0.837	1.34454e-11
INVS	2.83754e-21	0.432699	0.65	0.368	1.20147e-16
IPO7	1.30686e-10	-0.333948	0.333	0.453	5.53351e-06
IQCA1	4.45413e-35	0.693892	0.686	0.322	1.88597e-30
IQCB1	3.78936e-14	0.290363	0.432	0.21	1.60449e-09
IQCH-AS1	2.36258e-15	0.313158	0.372	0.168	1.00036e-10
IQGAP1	2.79294e-13	0.330771	0.462	0.248	1.18259e-08
IRAK1BP1	3.25284e-14	0.347905	0.387	0.184	1.37732e-09
IRF2BP2	7.77937e-37	-0.653849	0.229	0.531	3.29394e-32
IRS1	8.20463e-16	-0.372505	0.092	0.265	3.47401e-11
IRS2	2.30665e-08	0.346642	0.635	0.502	0.000976683
ISPD	3.61591e-27	0.33128	0.143	0	1.53105e-22
ITFG1	4.90328e-19	0.443644	0.741	0.503	2.07615e-14
ITGA6	2.10469e-07	0.265384	0.613	0.464	0.00891168
ITGAV	3.71687e-32	-0.630001	0.622	0.749	1.5738e-27
ITGB1-DT	1.07529e-11	-0.305267	0.066	0.194	4.55299e-07
ITGB4	4.7747e-47	0.798599	0.714	0.399	2.0217e-42
ITPKB	4.02057e-90	0.95108	0.88	0.728	1.70239e-85
ITPKC	2.50224e-20	0.359352	0.344	0.112	1.0595e-15
ITPR1	2.51525e-08	-0.318836	0.209	0.357	0.00106501
ITSN2	2.36119e-08	0.287494	0.551	0.386	0.000999775
JAK2	6.19932e-10	0.271674	0.425	0.246	2.62492e-05
JAKMIP1	5.94702e-13	0.26834	0.147	0.033	2.51809e-08
JAKMIP2	3.40543e-31	0.585917	0.754	0.472	1.44193e-26
JARID2	1.17948e-06	0.257077	0.776	0.731	0.0499417
JAZF1	5.84819e-11	0.327406	0.449	0.264	2.47624e-06
JDP2	2.88173e-12	-0.332853	0.28	0.436	1.22018e-07
JMJD6	1.67904e-19	-0.324409	0.09	0.277	7.10939e-15
JUN	3.89564e-91	-1.54791	0.359	0.735	1.64949e-86
JUNB	1.03472e-25	-0.668212	0.259	0.516	4.38122e-21
JUND	9.89642e-61	-0.796222	0.261	0.689	4.19034e-56
KANSL1L	5.88416e-56	-1.04194	0.671	0.818	2.49147e-51
KAT2B	1.73062e-11	0.323416	0.701	0.513	7.3278e-07
KATNAL1	1.20803e-11	0.333796	0.406	0.221	5.11502e-07
KAZN	7.69423e-57	1.10207	0.799	0.557	3.25789e-52
KCND2	2.53335e-10	-0.512191	0.278	0.197	1.07267e-05
KCND3	2.27604e-30	0.646981	0.425	0.151	9.63723e-26
KCNJ3	1.2239e-18	0.536776	0.34	0.121	5.18225e-14
KCNMA1	5.80785e-43	-0.666866	0.87	0.966	2.45916e-38
KCNMB2-AS1	1.89379e-07	0.401537	0.526	0.534	0.0080187
KCNN3	7.23245e-09	0.340986	0.744	0.782	0.000306237
KCNQ3	2.5265e-07	-0.33525	0.137	0.272	0.0106977
KCNQ5	1.25241e-15	0.510797	0.231	0.064	5.30296e-11
KCTD1	2.79455e-13	0.404293	0.532	0.357	1.18327e-08
KCTD16	3.56366e-08	0.326158	0.267	0.142	0.00150893
KCTD3	2.48853e-11	0.300144	0.438	0.259	1.05369e-06
KCTD7	3.57613e-20	0.371896	0.329	0.107	1.51421e-15
KDM3A	5.48776e-07	0.286339	0.513	0.389	0.0232363
KDM5A	7.80712e-09	-0.281122	0.588	0.678	0.000330569
KDM6B	3.08285e-27	-0.390716	0.068	0.322	1.30534e-22
KIAA0319L	3.33196e-17	0.444639	0.624	0.41	1.41082e-12
KIAA0368	7.6058e-31	0.255834	0.162	0	3.22045e-26
KIAA0825	4.39551e-07	0.305572	0.408	0.277	0.0186115
KIAA1109	1.80568e-19	0.383672	0.821	0.65	7.64559e-15
KIAA1211	1.33763e-10	0.346641	0.487	0.313	5.6638e-06
KIAA1328	3.08804e-22	0.505022	0.611	0.332	1.30754e-17
KIAA1468	2.32516e-44	0.458772	0.231	0	9.84521e-40
KIAA1671	3.46974e-11	0.291573	0.645	0.45	1.46916e-06
KIAA1755	1.22902e-33	0.536445	0.545	0.215	5.2039e-29
KIAA1841	1.27338e-13	0.287366	0.451	0.23	5.39176e-09
KIF16B	1.04685e-18	0.411103	0.581	0.319	4.43259e-14
KIF27	6.15243e-09	0.26108	0.442	0.28	0.000260506
KIF2A	4.48731e-13	-0.354317	0.545	0.692	1.90002e-08
KITLG	3.00909e-38	-1.05599	0.256	0.549	1.27411e-33
KLF12	5.55219e-07	0.27605	0.566	0.428	0.0235091
KLF7	2.24045e-15	0.393924	0.611	0.425	9.48651e-11
KLHDC1	1.97929e-08	0.250353	0.504	0.336	0.000838071
KLHL15	7.58877e-10	-0.258586	0.083	0.21	3.21324e-05
KLHL25	3.55939e-16	-0.426152	0.16	0.36	1.50712e-11
KLRD1	1.13851e-47	-0.87935	0.068	0.42	4.82067e-43
KMT5B	1.05196e-09	0.330037	0.513	0.332	4.45419e-05
KNOP1	1.14078e-21	0.503095	0.654	0.435	4.83031e-17
KRCC1	7.61539e-13	0.273024	0.4	0.2	3.22451e-08
KREMEN1	3.17945e-12	0.418973	0.656	0.464	1.34624e-07
KSR2	7.9489e-13	0.390015	0.214	0.083	3.36573e-08
KTN1	9.74056e-19	-0.442228	0.626	0.762	4.12435e-14
L3MBTL4	4.7925e-38	0.962511	0.532	0.218	2.02924e-33
LAMA1	5.70424e-09	0.279807	0.69	0.557	0.000241529
LAMA2	3.88873e-16	0.416299	0.25	0.068	1.64657e-11
LAMA4	9.38349e-31	0.499438	0.391	0.101	3.97316e-26
LAMB4	8.29377e-30	-0.52695	0.019	0.236	3.51175e-25
LAMC1	4.13242e-09	-0.377503	0.38	0.474	0.000174975
LAP3	8.55718e-11	0.280623	0.368	0.184	3.62328e-06
LARGE	8.7758e-39	0.457384	0.203	0	3.71585e-34
LARGE1	1.47779e-17	-0.407003	0.438	0.695	6.25726e-13
LARP4	6.527e-30	-0.618485	0.519	0.643	2.76366e-25
LARS	9.24249e-12	0.275392	0.543	0.347	3.91345e-07
LATS2	6.76379e-17	-0.441466	0.25	0.466	2.86392e-12
LDLR	8.53455e-16	-0.449846	0.427	0.642	3.6137e-11
LDLRAD3	8.35923e-12	0.319015	0.464	0.259	3.53946e-07
LDLRAD4	9.94823e-12	0.349063	0.665	0.503	4.21228e-07
LEPR	2.9632e-16	0.353814	0.318	0.122	1.25468e-11
LGI1	1.18408e-09	0.376578	0.726	0.647	5.01365e-05
LHFP	3.30083e-39	0.604231	0.205	0	1.39764e-34
LHFPL2	7.86665e-10	-0.338966	0.25	0.417	3.3309e-05
LHFPL6	2.01584e-57	-1.05703	0.519	0.875	8.53548e-53
LHX2	3.86325e-26	-0.506489	0.314	0.56	1.63578e-21
LIFR	3.30874e-14	0.346226	0.868	0.805	1.40099e-09
LIMCH1	6.2583e-39	-0.835018	0.669	0.855	2.64989e-34
LIMK2	6.74309e-25	0.399941	0.468	0.178	2.85516e-20
LIMS1	4.60041e-28	-0.799455	0.553	0.717	1.94791e-23
LINC-PINT	5.19884e-27	0.776753	0.506	0.301	2.20129e-22
LINC00271	4.82027e-11	0.395064	0.464	0.292	2.041e-06
LINC00298	5.80691e-09	0.280084	0.357	0.233	0.000245876
LINC00299	4.57417e-09	-0.267828	0.761	0.866	0.00019368
LINC00310	3.30039e-10	-0.277058	0.113	0.259	1.39745e-05
LINC00324	4.1871e-52	-0.957418	0.004	0.316	1.7729e-47
LINC00472	7.65635e-118	-1.99939	0.429	0.879	3.24185e-113
LINC00499	4.35511e-22	0.773365	0.594	0.459	1.84404e-17
LINC00513	7.98932e-26	-0.599222	0.291	0.586	3.38284e-21
LINC00609	1.20496e-34	1.07443	0.669	0.406	5.10206e-30
LINC00632	1.02072e-11	-0.337538	0.291	0.497	4.32194e-07
LINC00662	1.0756e-17	0.380947	0.402	0.171	4.5543e-13
LINC00693	1.73926e-40	0.688845	0.212	0	7.36439e-36
LINC00836	4.32848e-36	0.74169	0.361	0.064	1.83277e-31
LINC00877	1.12639e-34	-0.631364	0.043	0.318	4.76937e-30
LINC00894	9.33477e-13	0.384187	0.59	0.388	3.95253e-08
LINC00969	8.55713e-45	0.653399	0.233	0	3.62326e-40
LINC01004	8.31583e-12	-0.360395	0.562	0.648	3.52109e-07
LINC01088	1.53722e-30	1.44041	0.485	0.244	6.5089e-26
LINC01094	2.32264e-16	0.505139	0.504	0.262	9.83452e-12
LINC01138	2.72976e-23	0.452877	0.716	0.658	1.15584e-18
LINC01184	5.01353e-18	0.37043	0.562	0.3	2.12283e-13
LINC01301	1.1579e-17	-0.701626	0.271	0.458	4.90276e-13
LINC01354	1.34267e-25	-0.387101	0.092	0.353	5.68514e-21
LINC01376	3.73789e-14	0.406119	0.487	0.27	1.5827e-09
LINC01618	1.44512e-15	-0.259978	0.019	0.15	6.11891e-11
LINC01619	3.64678e-31	-0.456318	0.03	0.279	1.54412e-26
LINC01727	3.26322e-22	-0.430629	0.203	0.487	1.38171e-17
LINC02062	2.60806e-10	0.405686	0.479	0.371	1.1043e-05
LINC02649	2.22009e-25	0.560655	0.462	0.349	9.40031e-21
LMBRD1	1.80841e-08	0.298734	0.526	0.355	0.000765716
LMCD1-AS1	7.96582e-21	0.508135	0.812	0.638	3.37289e-16
LMNTD1	1.33516e-12	0.523442	0.368	0.2	5.65332e-08
LMOD1	6.11744e-09	0.269192	0.205	0.085	0.000259025
LNCSRLR	5.84991e-16	-0.250251	0.045	0.194	2.47697e-11
LONP2	1.30472e-14	0.339437	0.726	0.575	5.52446e-10
LONRF3	4.50677e-13	-0.318637	0.135	0.326	1.90826e-08
LPGAT1	1.05692e-12	0.308175	0.387	0.186	4.47521e-08
LPIN1	4.88484e-08	0.252439	0.686	0.533	0.00206834
LRBA	7.92133e-15	0.365512	0.714	0.56	3.35405e-10
LRFN5	4.94291e-07	0.276508	0.141	0.064	0.0209293
LRMDA	5.59029e-18	0.758194	0.404	0.194	2.36704e-13
LRP1B	4.15192e-36	-0.512612	0.957	0.987	1.758e-31
LRP4	4.71894e-32	-0.571805	0.581	0.801	1.99809e-27
LRRC16A	3.30083e-39	0.593288	0.205	0	1.39764e-34
LRRC23	4.50098e-47	-1.49498	0.306	0.523	1.9058e-42
LRRC3B	6.89939e-07	0.365002	0.504	0.376	0.0292134
LRRC4C	3.21401e-22	-0.583384	0.579	0.806	1.36088e-17
LRRC6	1.38182e-11	0.255544	0.37	0.181	5.85088e-07
LRRC8A	1.6385e-08	-0.271935	0.432	0.546	0.000693773
LRRFIP1	7.32319e-09	0.283556	0.506	0.334	0.000310079
LRRFIP2	7.77452e-30	-0.672617	0.65	0.795	3.29189e-25
LRRN1	9.19753e-14	-0.312634	0.286	0.489	3.89442e-09
LRRN3	1.80569e-24	-0.482158	0.188	0.464	7.64567e-20
LRRTM2	7.64343e-27	-0.300272	0.034	0.264	3.23638e-22
LRRTM4	1.47912e-18	-0.453671	0.408	0.679	6.2629e-14
LSAMP	9.16611e-18	-0.251265	0.976	0.998	3.88111e-13
LSM6	2.16924e-16	0.26311	0.368	0.145	9.18499e-12
LSMEM1	1.86917e-42	-0.652285	0.068	0.388	7.91444e-38
LUC7L	7.03495e-17	0.495688	0.652	0.461	2.97874e-12
LUCAT1	2.9252e-18	-0.417498	0.282	0.542	1.23859e-13
LUZP1	4.62813e-13	-0.415489	0.487	0.619	1.95964e-08
LUZP2	9.35739e-15	-0.68943	0.041	0.191	3.9621e-10
LYST	4.8099e-13	0.355755	0.669	0.559	2.03661e-08
LYVE1	1.99332e-18	0.378943	0.376	0.168	8.4401e-14
MACF1	4.08254e-44	0.57284	0.985	0.98	1.72863e-39
MAF	4.50656e-16	-0.330165	0.186	0.396	1.90817e-11
MAFF	2.94343e-34	-0.420288	0.034	0.3	1.24631e-29
MAGI1	8.41446e-19	0.466884	0.718	0.531	3.56285e-14
MAGI2	1.6875e-16	0.340725	0.944	0.893	7.1452e-12
MAIP1	1.14138e-21	-0.404586	0.126	0.349	4.83283e-17
MALRD1	1.49769e-11	0.348224	0.325	0.16	6.3415e-07
MAML3	1.53323e-17	0.504466	0.308	0.103	6.49201e-13
MAN1C1	1.68164e-39	0.82759	0.65	0.329	7.12038e-35
MAN2A1	3.05955e-10	-0.358885	0.615	0.746	1.29548e-05
MANBA	2.80772e-08	-0.361886	0.329	0.42	0.00118885
MAOB	1.53786e-69	1.26572	0.726	0.305	6.51159e-65
MAP1B	7.55791e-16	0.521238	0.585	0.383	3.20017e-11
MAP1LC3B2	2.41468e-45	0.483294	0.374	0.044	1.02243e-40
MAP2	1.72747e-58	-1.35044	0.472	0.772	7.31447e-54
MAP2K3	5.72612e-25	-0.502835	0.09	0.326	2.42455e-20
MAP2K5	4.48856e-14	0.354331	0.673	0.471	1.90055e-09
MAP3K14	1.71094e-13	0.3593	0.502	0.337	7.24446e-09
MAP3K5	4.35359e-13	0.336779	0.848	0.805	1.8434e-08
MAP4	1.33212e-16	0.358908	0.795	0.735	5.64046e-12
MAP4K3	3.26308e-14	-0.411194	0.697	0.767	1.38165e-09
MAP4K4	1.37417e-21	-0.506205	0.821	0.902	5.81849e-17
MAP4K5	1.55437e-22	-0.550702	0.726	0.822	6.58151e-18
MAP7	3.75504e-09	0.310894	0.765	0.697	0.000158996
MAP7D2	1.38815e-27	-0.518378	0.03	0.254	5.87771e-23
MAPK4	1.28702e-34	0.664724	0.803	0.728	5.4495e-30
MAPK8	2.61446e-10	0.328999	0.658	0.48	1.10702e-05
MAPT	8.03582e-18	0.41312	0.786	0.697	3.40253e-13
MARCH2	2.15421e-11	0.261727	0.306	0.134	9.12137e-07
MARCH3	1.09705e-28	0.782738	0.686	0.476	4.64512e-24
MARCH5	5.78743e-08	-0.309611	0.303	0.415	0.00245051
MARCH6	8.83496e-25	-0.486539	0.699	0.803	3.7409e-20
MARCH7	2.24592e-13	0.319343	0.564	0.35	9.50967e-09
MASP1	3.30822e-14	0.329022	0.412	0.199	1.40077e-09
MAST4	2.36829e-19	-0.442515	0.774	0.873	1.00278e-14
MATN2	6.18406e-15	0.315551	0.41	0.187	2.61845e-10
MBD5	8.92433e-11	0.260858	0.825	0.707	3.77874e-06
MBNL1	9.94847e-09	0.264162	0.737	0.583	0.000421238
MBNL2	4.53052e-66	-1.43658	0.654	0.852	1.91831e-61
MBOAT7	4.72941e-29	-0.578587	0.156	0.438	2.00253e-24
MCC	2.15008e-23	-0.619653	0.707	0.871	9.10388e-19
MCCC1	8.03774e-12	0.310669	0.506	0.305	3.40334e-07
MCL1	9.53902e-20	-0.438073	0.31	0.476	4.03901e-15
MCPH1	3.69591e-09	0.317615	0.489	0.321	0.000156492
MCPH1-AS1	8.13422e-14	0.289509	0.372	0.168	3.44419e-09
MCU	2.72946e-42	-0.880905	0.278	0.557	1.15571e-37
MDN1	7.052e-11	0.378969	0.556	0.393	2.98596e-06
ME3	2.51718e-15	0.358127	0.483	0.256	1.06583e-10
MEAK7	2.27956e-16	-0.37393	0.088	0.257	9.6521e-12
MED12L	7.03074e-21	0.477739	0.835	0.682	2.97696e-16
MED13L	1.93051e-61	0.688894	0.859	0.695	8.17417e-57
MED27	2.53804e-12	0.303028	0.553	0.347	1.07465e-07
MEF2A	5.22043e-11	0.314307	0.679	0.508	2.21043e-06
MEF2C-AS1	1.68666e-12	0.402584	0.688	0.568	7.14166e-08
MEIS2	3.42354e-21	-0.510137	0.835	0.93	1.44959e-16
MEST	4.57954e-21	-0.39652	0.088	0.283	1.93907e-16
METRN	4.50622e-13	-0.256483	0.44	0.629	1.90803e-08
METTL2B	2.86391e-26	0.448433	0.397	0.129	1.21264e-21
METTL6	1.22673e-12	0.291925	0.359	0.168	5.19424e-08
MFAP3	3.0658e-10	0.284917	0.327	0.178	1.29812e-05
MFAP3L	2.31072e-07	0.288434	0.639	0.541	0.00978406
MFHAS1	4.58679e-15	-0.4352	0.741	0.853	1.94214e-10
MGA	2.02068e-22	0.502814	0.603	0.365	8.55598e-18
MGAT4C	3.62578e-20	-0.512251	0.814	0.899	1.53523e-15
MGEA5	1.63324e-37	0.342898	0.197	0	6.91547e-33
MGLL	9.26531e-07	-0.28139	0.624	0.71	0.0392312
MGST1	1.74723e-21	0.476567	0.808	0.668	7.39813e-17
MIB1	2.56284e-53	-0.954514	0.549	0.744	1.08516e-48
MICALL2	2.62478e-10	0.274101	0.464	0.275	1.11138e-05
MID1	2.07006e-13	-0.550472	0.395	0.572	8.76503e-09
MINK1	8.87491e-18	0.41635	0.562	0.334	3.75781e-13
MIR100HG	1.87963e-52	-0.807027	0.573	0.901	7.95871e-48
MIR181A1HG	2.92404e-41	-0.673965	0.09	0.446	1.2381e-36
MIR4300HG	1.51685e-09	0.397063	0.673	0.586	6.42265e-05
MKL1	4.22124e-46	0.541971	0.239	0	1.78736e-41
MKL2	2.04984e-47	0.564084	0.246	0	8.67942e-43
MKLN1	9.0605e-31	0.38888	0.917	0.886	3.8364e-26
MKNK1	1.1828e-18	0.2847	0.421	0.171	5.00819e-14
MKNK2	3.55799e-13	-0.308043	0.224	0.376	1.50652e-08
MLH3	8.59202e-24	0.446562	0.489	0.205	3.63803e-19
MLLT10	1.54448e-16	0.333132	0.765	0.542	6.53964e-12
MLLT4	2.99598e-36	0.354473	0.19	0	1.26856e-31
MOB1B	3.31516e-07	-0.335434	0.451	0.521	0.014037
MOB3B	4.42278e-12	0.337883	0.293	0.125	1.87269e-07
MOB4	7.45642e-108	-2.36251	0.173	0.656	3.1572e-103
MON2	3.17945e-14	0.360568	0.716	0.518	1.34624e-09
MORF4L2	2.6491e-22	-0.429691	0.271	0.493	1.12168e-17
MPHOSPH8	4.98598e-13	0.422906	0.575	0.379	2.11116e-08
MRPL18	1.04567e-33	-0.581445	0.107	0.393	4.42756e-29
MRPS6	2.5172e-67	-1.26152	0.308	0.625	1.06583e-62
MRTFA	2.32831e-16	-0.363153	0.372	0.627	9.85851e-12
MRTFB	1.37551e-14	0.40068	0.429	0.349	5.8242e-10
MRVI1	3.50291e-78	1.05552	0.821	0.458	1.4832e-73
MSH3	1.62318e-07	0.283539	0.504	0.35	0.00687286
MSI2	4.96283e-14	-0.256162	0.936	0.98	2.10136e-09
MSX1	8.62727e-35	-0.508259	0.068	0.371	3.65296e-30
MT1X	2.74309e-31	0.636533	0.41	0.122	1.16148e-26
MT3	8.67271e-36	-0.641519	0.588	0.816	3.6722e-31
MTA3	8.2893e-12	0.293001	0.519	0.316	3.50986e-07
MTCH1	2.12662e-23	-0.46732	0.432	0.585	9.00454e-19
MTCH2	2.16343e-16	0.302626	0.412	0.182	9.1604e-12
MTERF1	1.38759e-07	0.251972	0.532	0.389	0.00587531
MTHFD1L	5.77605e-19	0.444232	0.566	0.326	2.44569e-14
MTM1	7.81684e-24	0.439342	0.575	0.28	3.30981e-19
MTOR	5.72427e-11	0.255126	0.429	0.236	2.42377e-06
MTR	1.09238e-12	0.342251	0.581	0.379	4.62538e-08
MTRNR2L12	5.22344e-37	-0.809108	0.107	0.441	2.21171e-32
MTSS1L	1.00777e-57	0.713162	0.295	0	4.2671e-53
MUM1	2.3294e-38	0.271751	0.201	0	9.86313e-34
MXD1	5.12414e-20	-0.430555	0.241	0.435	2.16966e-15
MYEF2	5.39042e-16	0.343366	0.568	0.322	2.28241e-11
MYH9	1.26557e-13	-0.496516	0.374	0.513	5.35869e-09
MYLK	8.56598e-36	0.695005	0.483	0.161	3.62701e-31
MYO10	1.28603e-11	0.384048	0.673	0.477	5.44531e-07
MYO18A	5.28703e-11	0.316765	0.481	0.301	2.23863e-06
MYO5A	1.26135e-08	0.319272	0.547	0.376	0.000534082
MYO5C	1.79581e-17	0.260716	0.182	0.031	7.60382e-13
MYO9A	2.44284e-53	0.727355	0.838	0.533	1.03435e-48
MYORG	7.73217e-23	-0.270722	0.079	0.316	3.27395e-18
MYRIP	1.70874e-33	0.673085	0.44	0.13	7.23513e-29
MYSM1	1.01299e-12	0.273571	0.521	0.3	4.28919e-08
NAA16	1.1539e-40	-0.796445	0.421	0.585	4.88586e-36
NAA35	9.06751e-11	0.273322	0.532	0.337	3.83936e-06
NAA50	1.80846e-33	-0.721322	0.271	0.508	7.65736e-29
NAALADL2	3.58265e-08	0.280401	0.818	0.72	0.00151697
NALCN	1.68324e-28	0.549796	0.722	0.406	7.12718e-24
NAMPT	1.75075e-23	-0.734016	0.244	0.448	7.41303e-19
NAV1	2.81906e-62	0.791113	0.863	0.668	1.19365e-57
NBAS	1.79538e-09	0.301261	0.671	0.533	7.602e-05
NBEAL1	2.92587e-41	-1.0527	0.613	0.783	1.23887e-36
NCAM1	1.1225e-26	0.438993	0.919	0.849	4.75289e-22
NCEH1	1.10072e-28	-0.638151	0.145	0.427	4.66068e-24
NCOA1	3.57776e-25	0.393762	0.897	0.834	1.5149e-20
NCOA6	7.46572e-16	0.338727	0.577	0.334	3.16113e-11
NCOA7	7.39121e-16	0.367434	0.391	0.186	3.12959e-11
NCOR1	5.5313e-10	0.253795	0.756	0.651	2.34206e-05
NDUFAF6	1.86363e-13	0.288419	0.464	0.249	7.89099e-09
NEB	4.4933e-17	-0.562776	0.231	0.44	1.90255e-12
NEBL	2.59077e-19	0.339919	0.929	0.943	1.09698e-14
NEO1	2.45276e-27	0.517539	0.797	0.63	1.03855e-22
NFASC	1.0532e-37	0.844581	0.517	0.217	4.45947e-33
NFAT5	1.47883e-39	-0.781997	0.823	0.91	6.26165e-35
NFIA	8.92594e-27	0.376419	0.925	0.91	3.77942e-22
NFIB	7.50054e-35	-0.592455	0.855	0.936	3.17588e-30
NFIC	2.99862e-12	0.413001	0.632	0.467	1.26968e-07
NFIL3	2.46081e-34	-0.636791	0.077	0.347	1.04196e-29
NFKB1	1.06961e-12	-0.606474	0.41	0.529	4.52893e-08
NFKB2	2.96552e-17	-0.298298	0.083	0.272	1.25566e-12
NFKBIA	4.10784e-11	-0.274196	0.239	0.376	1.73934e-06
NFX1	3.42983e-18	0.352303	0.506	0.261	1.45226e-13
NHLRC2	3.19159e-07	0.26702	0.449	0.293	0.0135138
NHS	2.84734e-07	0.299628	0.321	0.295	0.0120562
NHSL1	1.32245e-11	-0.378806	0.767	0.849	5.59953e-07
NIN	2.94155e-10	0.335055	0.566	0.378	1.24551e-05
NKAIN2	9.12248e-07	0.385099	0.532	0.376	0.0386264
NKAIN4	2.02384e-16	0.324875	0.417	0.205	8.56935e-12
NKIRAS2	6.50626e-27	-0.486317	0.049	0.27	2.75488e-22
NKRF	1.89555e-64	-1.11696	0.077	0.453	8.02615e-60
NKTR	2.90115e-30	0.573811	0.816	0.528	1.22841e-25
NLGN1	3.32008e-20	-0.66027	0.252	0.498	1.40579e-15
NLGN4Y	1.16189e-09	0.346975	0.581	0.422	4.91967e-05
NMD3	1.36661e-10	0.341758	0.524	0.345	5.78652e-06
NME7	3.55863e-11	0.287779	0.496	0.29	1.5068e-06
NMT1	4.35012e-09	0.359396	0.592	0.469	0.000184193
NOCT	2.6262e-08	-0.313496	0.216	0.303	0.00111199
NOD1	1.63077e-18	0.255862	0.274	0.075	6.90501e-14
NOL10	2.16895e-09	0.278034	0.429	0.254	9.18379e-05
NOL4	1.59718e-10	-0.324528	0.502	0.678	6.76276e-06
NOP58	7.48245e-40	-0.753295	0.312	0.554	3.16822e-35
NPAS2	3.881e-13	0.388468	0.703	0.604	1.64329e-08
NPL	8.65472e-24	0.511815	0.769	0.637	3.66458e-19
NPNT	7.29496e-16	0.293114	0.239	0.065	3.08883e-11
NR2F1-AS1	1.52488e-10	0.337567	0.669	0.498	6.45666e-06
NR4A1	2.36918e-75	-1.02094	0.03	0.492	1.00316e-70
NR4A2	6.46796e-21	-0.423368	0.139	0.357	2.73866e-16
NR4A3	6.88985e-68	-0.975314	0.021	0.43	2.9173e-63
NR6A1	6.08589e-08	0.305429	0.517	0.363	0.00257689
NRF1	1.34418e-08	0.25354	0.682	0.541	0.000569152
NRG2	2.56824e-14	0.352356	0.575	0.352	1.08744e-09
NRIP1	4.05411e-79	-1.79327	0.391	0.746	1.71659e-74
NRP1	2.59333e-14	0.471826	0.316	0.243	1.09807e-09
NRXN1	1.40192e-39	-0.685102	0.793	0.963	5.93601e-35
NSD1	2.19195e-16	0.335838	0.686	0.432	9.28114e-12
NSRP1	1.1061e-08	0.25752	0.568	0.393	0.000468346
NSUN6	6.13332e-07	0.270183	0.562	0.425	0.0259697
NT5C2	6.80671e-29	0.508129	0.778	0.619	2.8821e-24
NTM	1.00074e-33	0.395997	0.97	0.94	4.23732e-29
NTRK2	1.71785e-17	-0.262406	0.912	0.969	7.27374e-13
NTRK3	1.80334e-59	0.792767	0.853	0.642	7.6357e-55
NUCB1	1.28112e-43	-0.757124	0.231	0.477	5.42452e-39
NUDC	2.47192e-52	-0.868683	0.177	0.529	1.04666e-47
NUDCD3	1.90823e-20	0.366435	0.594	0.314	8.07983e-16
NUDT3	4.0518e-15	0.387146	0.449	0.257	1.71561e-10
NUDT4	1.00682e-57	-1.13372	0.361	0.594	4.26306e-53
NUDT5	2.3637e-11	0.260745	0.34	0.168	1.00084e-06
NUDT9	9.91859e-35	-0.626105	0.192	0.477	4.19973e-30
NUFIP2	7.89378e-21	-0.49239	0.536	0.682	3.34238e-16
NUP210L	1.63998e-12	-0.333625	0.173	0.332	6.94398e-08
OAF	1.73681e-08	-0.265926	0.286	0.451	0.0007354
OAT	1.54054e-34	-0.559339	0.28	0.552	6.52295e-30
OAZ1	3.37121e-26	-0.445509	0.162	0.432	1.42744e-21
OBI1-AS1	2.15296e-27	-0.611207	0.487	0.806	9.11606e-23
OGFRL1	3.51842e-12	0.343863	0.739	0.687	1.48977e-07
OGT	1.57808e-10	-0.282687	0.429	0.552	6.68192e-06
OLA1	8.3656e-08	0.289918	0.502	0.345	0.00354216
OLMALINC	6.15863e-14	-0.308304	0.387	0.588	2.60769e-09
OPA1	1.0502e-14	-0.467284	0.541	0.671	4.44677e-10
OSBPL11	2.11347e-79	0.973584	0.786	0.458	8.94886e-75
OSBPL1A	1.82051e-55	-1.21297	0.686	0.86	7.70839e-51
OSBPL3	7.27126e-66	-1.0705	0.481	0.837	3.0788e-61
OSMR	2.00551e-50	0.760131	0.553	0.158	8.49173e-46
OSMR-AS1	9.02803e-25	0.55951	0.585	0.332	3.82265e-20
OTUD7A	4.10069e-25	0.609873	0.703	0.458	1.73632e-20
OTUD7B	3.10734e-12	0.381532	0.637	0.487	1.31571e-07
OVCH1	1.88301e-30	-0.703261	0.081	0.324	7.97305e-26
OXR1	7.02657e-10	0.360196	0.545	0.363	2.97519e-05
P4HA1	1.18156e-12	-0.511739	0.641	0.661	5.00297e-08
P4HA2	2.12209e-08	-0.284882	0.306	0.378	0.000898537
PADI2	5.02736e-09	0.315574	0.487	0.321	0.000212869
PAM	1.74163e-22	0.400456	0.506	0.223	7.37441e-18
PAN3	9.6246e-14	0.327775	0.639	0.406	4.07525e-09
PANTR1	5.77702e-20	-0.320048	0.378	0.664	2.44611e-15
PAPD4	2.99598e-36	0.380684	0.19	0	1.26856e-31
PAPOLA	5.19094e-33	-0.617789	0.528	0.697	2.19795e-28
PAQR3	9.80454e-15	-0.484185	0.301	0.363	4.15144e-10
PARD3B	3.77832e-24	0.359932	0.917	0.886	1.59981e-19
PARD6G-AS1	8.51553e-75	-1.30182	0.137	0.487	3.60565e-70
PARG	9.95455e-09	0.2653	0.415	0.243	0.000421495
PARK2	1.54275e-46	1.06249	0.241	0	6.53233e-42
PARN	2.07808e-23	0.361163	0.534	0.235	8.799e-19
PARP14	5.32853e-12	0.351126	0.376	0.213	2.25621e-07
PARP6	3.28553e-20	0.363541	0.504	0.236	1.39116e-15
PARP8	1.77155e-18	0.365448	0.357	0.129	7.50111e-14
PARP9	2.15189e-29	0.464858	0.425	0.13	9.11153e-25
PAXBP1	1.38463e-18	0.40031	0.694	0.559	5.8628e-14
PCBD2	1.11353e-11	0.251092	0.35	0.163	4.7149e-07
PCBP1	3.03625e-32	-0.424312	0.109	0.409	1.28561e-27
PCCA	4.24937e-15	0.37101	0.788	0.686	1.79927e-10
PCDH10	2.47662e-19	-0.427246	0.306	0.529	1.04865e-14
PCDH17	1.76182e-07	-0.288952	0.274	0.314	0.0074599
PCDH9	2.40973e-25	-0.348718	0.97	1	1.02033e-20
PCED1B	1.63074e-14	0.426215	0.432	0.238	6.90487e-10
PCLO	1.22745e-20	0.535548	0.506	0.249	5.19725e-16
PCM1	7.63719e-18	0.421774	0.801	0.684	3.23374e-13
PCNT	9.22325e-10	0.347754	0.353	0.195	3.90531e-05
PCNX	1.63324e-37	0.407853	0.197	0	6.91547e-33
PCSK5	4.53735e-48	-1.0508	0.692	0.863	1.9212e-43
PCSK6	6.58262e-08	-0.279558	0.212	0.352	0.00278721
PDE10A	2.70452e-69	-1.88762	0.045	0.479	1.14515e-64
PDE1C	4.67589e-30	0.775412	0.331	0.077	1.97987e-25
PDE3A	9.48112e-28	-0.675768	0.35	0.668	4.0145e-23
PDE4D	1.05922e-100	-1.06289	0.69	0.95	4.48493e-96
PDE6D	3.83958e-12	-0.276771	0.214	0.401	1.62576e-07
PDE7A	2.55121e-28	-0.898624	0.406	0.598	1.08023e-23
PDE7B	2.73369e-56	-0.990373	0.682	0.899	1.1575e-51
PDE8B	6.8751e-20	0.491213	0.6	0.347	2.91105e-15
PDK4	1.55854e-07	-0.297351	0.248	0.399	0.00659916
PDLIM5	1.85763e-16	-0.384577	0.733	0.86	7.86557e-12
PDXK	1.33491e-19	-0.453179	0.466	0.596	5.65229e-15
PDZRN3	1.53723e-44	-1.02415	0.684	0.899	6.50893e-40
PEAK1	4.15424e-10	-0.439661	0.716	0.796	1.75899e-05
PEBP1	2.48726e-12	-0.269988	0.408	0.594	1.05316e-07
PEG10	9.88322e-39	-0.585741	0.06	0.365	4.18475e-34
PER1	9.39813e-10	-0.273054	0.31	0.456	3.97936e-05
PER2	1.03653e-10	-0.311503	0.239	0.41	4.38889e-06
PEX2	2.04125e-10	-0.26949	0.329	0.479	8.64304e-06
PFKFB2	1.38546e-08	-0.262517	0.491	0.422	0.000586633
PFKFB3	2.09904e-30	0.567087	0.806	0.617	8.88776e-26
PGAP1	2.2315e-39	-1.20612	0.34	0.572	9.44863e-35
PGM1	4.74912e-09	0.261528	0.387	0.223	0.000201087
PHACTR3	1.86149e-18	0.472802	0.778	0.661	7.88191e-14
PHACTR4	5.024e-12	0.330331	0.613	0.404	2.12726e-07
PHC3	1.81903e-09	0.272717	0.667	0.51	7.70212e-05
PHF10	3.41468e-39	-0.789687	0.239	0.463	1.44584e-34
PHF3	3.59692e-23	0.47059	0.679	0.396	1.52301e-18
PHKB	1.17286e-11	0.275594	0.585	0.373	4.96613e-07
PHLDA1	6.20487e-14	-0.258084	0.071	0.22	2.62727e-09
PHLPP1	3.21634e-37	-0.597925	0.771	0.889	1.36186e-32
PHYHD1	1.33595e-30	0.472692	0.603	0.252	5.65669e-26
PHYHIPL	1.50055e-08	0.250131	0.756	0.607	0.000635363
PHYKPL	1.26953e-21	0.3901	0.536	0.257	5.37544e-17
PI4K2B	4.52331e-58	-1.13202	0.205	0.591	1.91526e-53
PI4KA	1.24961e-16	0.411418	0.645	0.448	5.29109e-12
PIAS1	1.21896e-12	0.375095	0.697	0.508	5.16132e-08
PIBF1	1.25424e-21	0.442587	0.65	0.378	5.31068e-17
PIGL	2.39287e-15	0.353737	0.436	0.212	1.01319e-10
PIGN	1.9981e-12	0.304211	0.489	0.274	8.46034e-08
PIK3CA	6.80979e-07	-0.251395	0.378	0.497	0.028834
PIK3R3	1.19601e-24	-0.443055	0.088	0.342	5.06417e-20
PIP4K2A	1.23114e-14	-0.50431	0.718	0.829	5.21291e-10
PIP5K1A	3.59978e-15	0.367098	0.575	0.337	1.52422e-10
PIR	1.85904e-11	0.308701	0.393	0.207	7.87156e-07
PIRT	5.57018e-28	0.337819	0.299	0.054	2.35852e-23
PITPNM2	1.28506e-10	0.297002	0.611	0.423	5.44119e-06
PKD2	2.54734e-09	0.267827	0.547	0.362	0.000107859
PKIA	8.73739e-09	0.333237	0.566	0.417	0.000369958
PKN2-AS1	5.28252e-07	0.265482	0.239	0.117	0.0223673
PLA2G4C	1.46393e-09	-0.314301	0.408	0.555	6.19858e-05
PLCB1	1.48496e-13	-0.619574	0.528	0.669	6.28764e-09
PLCB4	3.43093e-22	0.54826	0.261	0.072	1.45273e-17
PLCE1	4.4184e-37	0.634896	0.793	0.629	1.87084e-32
PLCG2	1.16909e-20	-0.570955	0.585	0.678	4.95015e-16
PLEKHA2	1.47697e-08	0.254447	0.293	0.16	0.000625379
PLEKHA5	1.34137e-65	1.17247	0.81	0.562	5.67965e-61
PLEKHA8	2.32968e-13	0.288115	0.417	0.213	9.86432e-09
PLEKHG1	3.40781e-07	0.250466	0.575	0.428	0.0144293
PLOD1	5.03077e-19	-0.332776	0.124	0.336	2.13013e-14
PLOD2	2.36113e-36	-1.38701	0.588	0.743	9.99748e-32
PLPP1	7.47892e-08	0.289573	0.607	0.467	0.00316672
PLSCR1	3.6483e-26	0.561309	0.462	0.195	1.54476e-21
PLSCR4	2.61309e-28	0.549106	0.765	0.498	1.10643e-23
PLVAP	5.08688e-15	-0.27339	0.013	0.132	2.15389e-10
PLXDC2	7.90954e-14	0.406201	0.744	0.581	3.34906e-09
PM20D2	2.11125e-13	-0.275129	0.096	0.267	8.93946e-09
PMVK	1.51341e-49	-0.888877	0.158	0.474	6.4081e-45
PNLDC1	4.24687e-76	-1.2625	0.013	0.435	1.79821e-71
PNN	1.08486e-11	0.449514	0.551	0.383	4.5935e-07
PNP	9.40852e-24	-0.25437	0.026	0.221	3.98375e-19
PNRC1	4.81813e-21	-0.420859	0.303	0.487	2.04009e-16
POGZ	4.86346e-13	0.324444	0.765	0.684	2.05929e-08
POLG2	8.09243e-13	-0.299616	0.169	0.344	3.4265e-08
POU2F2	1.50057e-42	-0.833781	0.036	0.347	6.35369e-38
PPA2	2.10886e-13	0.309869	0.613	0.406	8.92935e-09
PPARA	1.87534e-09	0.256733	0.498	0.327	7.94055e-05
PPCDC	1.93827e-11	0.323261	0.406	0.221	8.20704e-07
PPFIA1	2.51073e-52	0.783466	0.88	0.735	1.06309e-47
PPFIA2	1.50398e-21	0.521308	0.583	0.292	6.36815e-17
PPHLN1	7.54813e-09	0.286605	0.47	0.314	0.000319603
PPIP5K2	8.78353e-16	0.30527	0.564	0.313	3.71912e-11
PPM1E	3.13244e-11	0.290032	0.338	0.161	1.32634e-06
PPP1R12B	8.71696e-26	0.54307	0.759	0.552	3.69094e-21
PPP1R15A	1.77538e-76	-1.35232	0.036	0.43	7.5173e-72
PPP1R15B	1.65392e-16	-0.274078	0.16	0.334	7.00302e-12
PPP1R3C	1.32359e-45	-0.960771	0.269	0.598	5.60436e-41
PPP2CA	6.32376e-24	-0.398269	0.194	0.453	2.67761e-19
PPP2CB	1.64854e-25	-0.558068	0.573	0.658	6.98023e-21
PPP2R2B	1.85884e-35	0.428786	0.953	0.951	7.87069e-31
PPP2R3C	1.27388e-11	0.302766	0.353	0.171	5.39386e-07
PPP2R5C	1.9394e-13	0.314543	0.63	0.441	8.21181e-09
PPP2R5E	2.79013e-09	0.30028	0.545	0.373	0.00011814
PPP3CA	1.77951e-24	-0.534392	0.846	0.933	7.53479e-20
PPP3CB	1.2904e-12	0.326427	0.581	0.391	5.4638e-08
PPP3R1	1.14767e-20	-0.414042	0.34	0.599	4.85946e-16
PPP6R2	6.44713e-14	0.363313	0.724	0.51	2.72984e-09
PRDM2	2.69234e-33	-0.84491	0.37	0.612	1.13999e-28
PRDM5	7.61141e-18	0.340212	0.524	0.261	3.22282e-13
PRDX1	2.312e-15	-0.286938	0.199	0.419	9.78946e-11
PRDX6	2.78639e-11	-0.316419	0.455	0.606	1.17982e-06
PRELID2	1.74989e-24	0.442055	0.359	0.099	7.40938e-20
PRICKLE2	7.23052e-33	-0.725857	0.652	0.814	3.06155e-28
PRKCA	8.57441e-12	-0.274009	0.923	0.977	3.63058e-07
PRKCE	6.38287e-08	0.276711	0.679	0.546	0.00270263
PRKCQ	2.44972e-30	0.41789	0.389	0.101	1.03726e-25
PRKD1	2.04285e-56	-1.45097	0.767	0.94	8.64985e-52
PRKRIP1	1.02474e-20	0.366112	0.598	0.329	4.33895e-16
PRKX	2.22228e-18	0.331626	0.308	0.096	9.40959e-14
PRMT2	6.78516e-20	0.441638	0.671	0.464	2.87297e-15
PRNP	3.0557e-93	-1.93114	0.4	0.777	1.29385e-88
PROX1	6.68691e-22	-0.365134	0.038	0.238	2.83137e-17
PRPF3	4.24267e-09	0.277581	0.464	0.296	0.000179643
PRPF38A	2.78612e-24	-0.456336	0.158	0.41	1.1797e-19
PRPF40B	3.32636e-10	0.262166	0.378	0.199	1.40845e-05
PRPF6	1.06974e-11	0.313111	0.355	0.169	4.52949e-07
PRR14L	3.37825e-11	0.346379	0.421	0.241	1.43042e-06
PRR16	2.92788e-23	0.471021	0.218	0.029	1.23972e-18
PRRC2B	3.76346e-10	0.332957	0.665	0.557	1.59352e-05
PRRC2C	5.70142e-13	0.470005	0.746	0.604	2.4141e-08
PRRT2	1.58615e-18	0.358987	0.513	0.254	6.71609e-14
PRSS23	1.04434e-16	0.270214	0.288	0.09	4.42193e-12
PSAP	9.10811e-17	-0.303144	0.628	0.751	3.85656e-12
PSME4	5.68814e-15	-0.370414	0.571	0.694	2.40847e-10
PSMG4	1.04874e-24	0.452195	0.436	0.16	4.44058e-20
PTAR1	1.09128e-12	-0.270916	0.491	0.676	4.62068e-08
PTCHD1	6.12092e-23	0.468259	0.432	0.168	2.59172e-18
PTCHD1-AS	2.33876e-42	0.87184	0.735	0.365	9.90279e-38
PTGES3	5.686e-100	-2.54728	0.363	0.678	2.40757e-95
PTH1R	2.37008e-18	0.266024	0.297	0.088	1.00354e-13
PTK2	1.71807e-13	0.291376	0.846	0.792	7.27465e-09
PTMS	1.63702e-18	-0.300371	0.081	0.272	6.93149e-14
PTPA	6.66182e-33	-0.747676	0.16	0.459	2.82075e-28
PTPN13	3.6564e-13	-0.325493	0.662	0.816	1.54819e-08
PTPN22	1.872e-53	-1.02682	0.019	0.357	7.92643e-49
PTPN9	2.88184e-22	0.524107	0.635	0.474	1.22023e-17
PTPRJ	3.83362e-14	-0.347489	0.406	0.64	1.62323e-09
PTPRZ1	4.02888e-20	0.353237	0.908	0.893	1.70591e-15
PUM1	1.05234e-08	0.300334	0.643	0.516	0.000445584
PUM3	9.94018e-12	0.261973	0.585	0.388	4.20887e-07
PVT1	9.1167e-12	0.302272	0.359	0.171	3.86019e-07
PWWP3A	1.26802e-41	-0.603137	0.318	0.708	5.36905e-37
QKI	3.83829e-25	-0.475426	0.955	0.989	1.62521e-20
R3HDM1	9.22598e-23	0.43764	0.671	0.371	3.90646e-18
RAB11FIP3	1.55293e-07	0.281949	0.511	0.368	0.00657543
RAB21	3.4538e-23	-0.52944	0.325	0.502	1.46241e-18
RAB30	4.68612e-07	-0.254594	0.451	0.572	0.019842
RAB30-AS1	1.73926e-40	0.42706	0.212	0	7.36439e-36
RAB31	5.55168e-14	-0.407509	0.491	0.647	2.35069e-09
RABGAP1	1.25631e-07	0.260609	0.679	0.57	0.00531947
RABGAP1L	7.7816e-12	0.332314	0.72	0.559	3.29489e-07
RAD52	1.30881e-15	0.264837	0.387	0.171	5.54176e-11
RAD54L2	3.30165e-10	0.271723	0.395	0.215	1.39798e-05
RALGAPA1	2.35711e-16	-0.449653	0.78	0.857	9.9805e-12
RALGDS	1.06658e-14	0.393757	0.615	0.49	4.51611e-10
RALGPS1	2.15752e-19	0.420173	0.577	0.319	9.13539e-15
RANBP2	1.09155e-17	-0.433818	0.451	0.586	4.62185e-13
RANGAP1	2.9786e-37	-0.765168	0.145	0.44	1.2612e-32
RAPGEF2	1.20497e-47	-1.09821	0.622	0.803	5.10208e-43
RASGEF1A	2.16837e-29	0.256027	0.284	0.041	9.1813e-25
RASGEF1B	2.20095e-24	0.698775	0.267	0.077	9.31928e-20
RASL12	1.77425e-41	0.587884	0.496	0.143	7.51251e-37
RASSF10	2.79966e-42	-0.413965	0.013	0.292	1.18543e-37
RASSF4	1.14307e-35	0.61293	0.739	0.493	4.83999e-31
RASSF8	7.01644e-16	-0.50596	0.639	0.754	2.9709e-11
RB1CC1	7.09749e-12	0.354529	0.628	0.453	3.00522e-07
RBAK-RBAKDN	1.70792e-43	0.415707	0.226	0	7.23169e-39
RBKS	1.74659e-14	-0.369868	0.194	0.371	7.39541e-10
RBM23	1.1768e-12	-0.313857	0.239	0.381	4.98283e-08
RBM26	4.64126e-13	0.263233	0.726	0.505	1.9652e-08
RBM28	5.27938e-23	0.435345	0.652	0.363	2.2354e-18
RBM33	4.00317e-16	0.334655	0.65	0.402	1.69502e-11
RBM41	1.53331e-16	0.288722	0.38	0.153	6.49232e-12
RBMX	5.00127e-07	0.26056	0.652	0.529	0.0211764
RCAN2	3.06694e-08	0.282174	0.186	0.075	0.0012986
RCOR3	5.21052e-17	0.288882	0.63	0.366	2.20624e-12
RERE	9.36645e-15	-0.351989	0.855	0.923	3.96594e-10
RETREG1	3.31992e-10	0.270892	0.261	0.107	1.40572e-05
REV3L	8.59495e-10	0.263635	0.799	0.721	3.63928e-05
RFTN1	4.55965e-35	0.687753	0.511	0.186	1.93065e-30
RFWD2	8.7758e-39	0.484015	0.203	0	3.71585e-34
RFX3-AS1	5.66914e-36	0.65249	0.763	0.432	2.40043e-31
RFX4	2.71982e-38	0.514006	0.904	0.909	1.15163e-33
RFX7	1.09611e-13	0.33765	0.615	0.381	4.64114e-09
RGL1	2.57912e-49	0.747718	0.759	0.575	1.09205e-44
RGMA	5.53063e-26	0.57339	0.679	0.482	2.34178e-21
RGS2	5.61564e-31	-0.273567	0.006	0.215	2.37777e-26
RGS6	3.4919e-12	-0.687424	0.286	0.49	1.47854e-07
RHBDD1	7.10597e-10	0.313236	0.553	0.401	3.00881e-05
RHOQ	1.71812e-12	-0.373808	0.504	0.611	7.27487e-08
RHPN2	9.19936e-22	-0.577115	0.31	0.515	3.89519e-17
RIN2	1.13205e-21	0.489859	0.765	0.547	4.79332e-17
RIPK2	2.00518e-21	-0.544549	0.291	0.526	8.49034e-17
RMST	5.76613e-28	-0.61188	0.199	0.5	2.4415e-23
RNF10	2.81061e-26	-0.546885	0.329	0.516	1.19007e-21
RNF111	7.09019e-12	0.296183	0.479	0.292	3.00213e-07
RNF122	5.84448e-35	-0.577098	0.064	0.337	2.47467e-30
RNF13	2.40967e-10	0.277812	0.575	0.383	1.0203e-05
RNF144A	1.0157e-10	0.295388	0.323	0.166	4.30066e-06
RNF150	8.29391e-11	0.326465	0.421	0.241	3.51181e-06
RNF169	1.87165e-24	-0.572678	0.457	0.65	7.92494e-20
RNF180	7.46238e-10	0.280335	0.417	0.246	3.15972e-05
RNF19A	2.0939e-42	0.712626	0.84	0.637	8.86599e-38
RNF213	1.05776e-12	0.316383	0.65	0.467	4.47875e-08
RNF219-AS1	9.57854e-64	1.49287	0.323	0	4.05575e-59
RNF24	2.08849e-12	0.325702	0.432	0.248	8.84309e-08
RNF4	3.37084e-10	0.278074	0.393	0.215	1.42728e-05
RNMT	5.17299e-08	0.262248	0.419	0.257	0.00219035
ROBO1	1.19052e-13	-0.415282	0.271	0.476	5.04091e-09
ROCK1	1.56703e-16	0.375786	0.622	0.388	6.63513e-12
RORB	6.30694e-16	-0.356459	0.63	0.783	2.67048e-11
RP1-34H18.1	6.499e-41	0.743646	0.214	0	2.75181e-36
RP11-123O10.4	6.17301e-38	0.64874	0.199	0	2.61378e-33
RP11-144F15.1	1.29586e-29	0.26028	0.156	0	5.48691e-25
RP11-156K13.1	2.42441e-41	0.574421	0.216	0	1.02654e-36
RP11-266O8.1	3.79498e-25	0.272439	0.132	0	1.60687e-20
RP11-281A20.2	2.3294e-38	0.661119	0.201	0	9.86313e-34
RP11-284M14.1	3.30083e-39	0.623446	0.205	0	1.39764e-34
RP11-296O14.3	1.69892e-32	0.340241	0.171	0	7.19357e-28
RP11-319G6.1	8.7758e-39	0.459219	0.203	0	3.71585e-34
RP11-37B2.1	4.61704e-43	0.733928	0.224	0	1.95495e-38
RP11-384F7.2	3.54252e-49	1.6719	0.254	0	1.49997e-44
RP11-403A3.3	1.23951e-39	0.599392	0.207	0	5.24835e-35
RP11-420A23.1	1.29586e-29	0.271932	0.156	0	5.48691e-25
RP11-436D23.1	9.02901e-42	0.767381	0.218	0	3.82306e-37
RP11-436K8.1	3.32464e-29	0.378558	0.154	0	1.40772e-24
RP11-440L14.1	1.69892e-32	0.311359	0.171	0	7.19357e-28
RP11-444D3.1	1.24601e-42	0.745505	0.222	0	5.27587e-38
RP11-446J8.1	9.651e-23	0.277987	0.12	0	4.08643e-18
RP11-563J2.2	6.17301e-38	0.476178	0.199	0	2.61378e-33
RP11-597D13.9	3.79498e-25	0.256687	0.132	0	1.60687e-20
RP11-627D16.1	2.32516e-44	0.932154	0.231	0	9.84521e-40
RP11-665G4.1	3.79498e-25	0.427186	0.132	0	1.60687e-20
RP11-679C8.2	5.04347e-30	0.381459	0.158	0	2.1355e-25
RP11-692D12.1	1.1378e-36	0.407236	0.192	0	4.81769e-32
RP11-701H24.9	2.06737e-35	0.356495	0.186	0	8.75366e-31
RP11-776H12.1	4.31426e-37	0.550576	0.194	0	1.82674e-32
RP11-83A24.2	1.50048e-25	0.26589	0.135	0	6.35332e-21
RP11-96H19.1	1.14017e-31	0.553906	0.167	0	4.82769e-27
RP4-613B23.1	2.4175e-24	0.259187	0.128	0	1.02362e-19
RP5-864K19.4	2.06737e-35	0.373481	0.186	0	8.75366e-31
RP5-965F6.2	5.92439e-26	0.298332	0.137	0	2.5085e-21
RPAP2	5.13423e-12	0.29226	0.624	0.456	2.17393e-07
RPRD2	6.6466e-12	0.306807	0.618	0.412	2.8143e-07
RPS6KA2	1.32461e-13	0.279608	0.882	0.792	5.60866e-09
RPS6KC1	1.54337e-19	0.456247	0.639	0.393	6.53492e-15
RPS9	1.68885e-12	-0.328677	0.188	0.371	7.15095e-08
RSRC1	4.47675e-17	0.40869	0.545	0.292	1.89555e-12
RSRP1	6.85518e-14	0.300008	0.622	0.397	2.90262e-09
RSU1	1.75569e-19	0.404355	0.442	0.195	7.43396e-15
RTN1	4.64514e-10	0.310648	0.408	0.228	1.96684e-05
RTN4	7.17969e-14	-0.364803	0.635	0.757	3.04002e-09
RUFY1	4.71761e-16	0.290872	0.423	0.191	1.99753e-11
RUFY2	4.40998e-13	0.351014	0.577	0.368	1.86727e-08
RUFY3	1.00344e-14	0.309075	0.846	0.816	4.24876e-10
RUVBL2	1.04998e-46	-0.724164	0.062	0.417	4.44584e-42
RYBP	3.79223e-13	-0.378707	0.41	0.565	1.60571e-08
RYK	8.17759e-39	-0.981825	0.459	0.65	3.46256e-34
RYR3	2.495e-83	0.797408	0.964	0.866	1.05643e-78
S100A1	1.73004e-09	-0.277775	0.145	0.295	7.32535e-05
SALL3	7.7842e-32	-0.568287	0.265	0.542	3.29599e-27
SAMD4A	1.67058e-17	-0.742399	0.765	0.842	7.07359e-13
SAMHD1	4.24678e-10	0.262895	0.252	0.111	1.79817e-05
SAP30BP	3.6219e-19	0.302477	0.412	0.164	1.53359e-14
SARAF	2.32449e-30	-0.592443	0.378	0.599	9.84234e-26
SAT1	2.79257e-37	-0.750585	0.528	0.723	1.18243e-32
SBF2	1.38874e-21	0.412151	0.833	0.692	5.88019e-17
SCAF4	8.45832e-10	-0.273559	0.308	0.453	3.58142e-05
SCAF8	1.94499e-11	0.286952	0.628	0.436	8.23549e-07
SCAPER	4.17383e-35	0.56344	0.831	0.557	1.76728e-30
SCARB2	1.44739e-12	-0.39275	0.449	0.546	6.12854e-08
SCFD2	2.72187e-15	0.402904	0.504	0.285	1.1525e-10
SCG2	3.95692e-09	-0.304187	0.113	0.257	0.000167544
SCG3	5.10657e-32	-0.47965	0.318	0.66	2.16222e-27
SCGB2B2	1.1295e-12	0.365582	0.47	0.285	4.78253e-08
SCMH1	9.62085e-32	0.592863	0.697	0.371	4.07366e-27
SCN1A	5.10907e-19	0.368604	0.224	0.046	2.16328e-14
SCUBE2	8.59473e-33	-0.543512	0.073	0.357	3.63918e-28
SDC2	9.73823e-09	-0.31412	0.444	0.604	0.000412336
SDCBP	7.58723e-12	-0.284609	0.19	0.352	3.21258e-07
SDCCAG8	2.69785e-36	0.595624	0.81	0.546	1.14232e-31
SEC14L1	1.41325e-15	0.351583	0.549	0.331	5.98398e-11
SEC14L2	3.9634e-12	-0.377105	0.44	0.233	1.67818e-07
SEC24B	1.83344e-12	0.253667	0.53	0.319	7.76314e-08
SEL1L3	9.18765e-65	-0.921213	0.077	0.528	3.89024e-60
SELENOW	8.86341e-23	-0.391145	0.284	0.572	3.75294e-18
SEM1	2.09803e-15	-0.308807	0.323	0.568	8.88348e-11
SEMA4A	2.40876e-31	-0.56499	0.081	0.37	1.01992e-26
SEMA4B	1.04973e-26	0.503428	0.585	0.285	4.44476e-22
SEMA5A	5.12296e-09	-0.462906	0.282	0.441	0.000216916
SENP7	1.24346e-10	0.301894	0.65	0.45	5.26505e-06
SEPSECS	1.63951e-14	-0.349406	0.15	0.324	6.94202e-10
SEPT11	1.65695e-50	0.569824	0.261	0	7.01584e-46
SEPT2	2.32516e-44	0.399387	0.231	0	9.84521e-40
SEPT7	3.25011e-64	0.822803	0.325	0	1.37616e-59
SEPT9	1.69892e-32	0.281605	0.171	0	7.19357e-28
SEPTIN9	5.11391e-14	-0.438058	0.306	0.52	2.16533e-09
SERGEF	2.57762e-20	0.422668	0.556	0.28	1.09142e-15
SERPINA3	7.60724e-51	0.921168	0.316	0.013	3.22106e-46
SERPINE2	1.86904e-77	-1.35133	0.615	0.84	7.91391e-73
SERPINH1	1.02403e-87	-1.72065	0.077	0.469	4.33596e-83
SERPINI2	4.17866e-19	0.384473	0.545	0.275	1.76933e-14
SESN3	6.33021e-89	-1.91748	0.498	0.845	2.68034e-84
SESTD1	6.69073e-13	0.334635	0.622	0.43	2.83299e-08
SETBP1	1.36008e-09	-0.329307	0.387	0.565	5.75887e-05
SETD2	1.07323e-09	0.303553	0.703	0.546	4.54426e-05
SETX	3.82612e-14	0.408427	0.628	0.423	1.62005e-09
SEZ6L	2.69438e-46	-1.25395	0.098	0.456	1.14085e-41
SFSWAP	3.29338e-08	0.285385	0.588	0.427	0.00139448
SFXN1	3.66162e-12	0.278712	0.455	0.249	1.5504e-07
SGIP1	8.66281e-09	-0.344592	0.825	0.894	0.000366801
SGK3	3.04072e-55	-0.835107	0.603	0.878	1.2875e-50
SGMS2	1.31587e-10	-0.27995	0.096	0.218	5.57164e-06
SH3BGR	5.33143e-73	-1.73124	0.194	0.562	2.25743e-68
SH3GL2	7.29784e-07	-0.336594	0.233	0.378	0.0309005
SH3RF1	1.29224e-30	-0.634139	0.432	0.671	5.47159e-26
SHANK2	6.28062e-07	-0.255899	0.244	0.373	0.0265934
SHF	4.51762e-20	-0.309416	0.073	0.272	1.91285e-15
SHISA5	4.11138e-18	0.284477	0.333	0.116	1.74084e-13
SHROOM3	9.16922e-08	-0.274075	0.701	0.832	0.00388243
SIK2	1.82956e-49	-0.876891	0.684	0.853	7.74674e-45
SIK3	3.91725e-20	-0.338391	0.861	0.919	1.65864e-15
SIMC1	1.18572e-12	0.320647	0.406	0.207	5.02059e-08
SIPA1L1	2.27712e-15	-0.457542	0.808	0.919	9.6418e-11
SIPA1L2	8.30725e-23	-0.570443	0.194	0.432	3.51746e-18
SIX4	2.99646e-28	-0.407977	0.011	0.213	1.26876e-23
SLC10A1	1.31913e-26	-0.28066	0.03	0.236	5.58547e-22
SLC13A3	9.92009e-10	0.378587	0.551	0.397	4.20037e-05
SLC14A1	1.4297e-54	1.24372	0.741	0.345	6.05365e-50
SLC16A1-AS1	8.2223e-22	0.436293	0.575	0.283	3.48148e-17
SLC16A2	3.37879e-11	0.253316	0.297	0.13	1.43065e-06
SLC16A9	2.69584e-07	0.320533	0.667	0.524	0.0114147
SLC18B1	1.4407e-10	0.28423	0.594	0.394	6.1002e-06
SLC1A2	2.14964e-17	-0.42918	0.929	0.972	9.10201e-13
SLC22A15	9.69497e-28	0.564958	0.459	0.166	4.10505e-23
SLC23A2	2.30481e-13	0.320925	0.556	0.339	9.75904e-09
SLC24A4	2.31739e-40	0.861936	0.468	0.13	9.8123e-36
SLC25A12	3.62493e-14	0.303368	0.562	0.329	1.53487e-09
SLC25A13	6.25152e-24	0.454136	0.626	0.319	2.64702e-19
SLC25A29	8.98226e-12	0.335001	0.571	0.379	3.80327e-07
SLC25A31	6.89548e-26	-0.273665	0.013	0.204	2.91968e-21
SLC25A33	7.5879e-16	-0.372244	0.417	0.627	3.21287e-11
SLC25A37	1.10193e-07	0.277281	0.585	0.453	0.00466577
SLC25A43	2.06138e-19	0.320161	0.436	0.181	8.72828e-15
SLC30A9	2.30353e-08	0.286961	0.526	0.358	0.000975359
SLC35E3	2.25976e-13	0.256148	0.389	0.181	9.56826e-09
SLC35F1	4.0295e-28	-0.605313	0.733	0.873	1.70617e-23
SLC36A4	3.51591e-08	0.277763	0.421	0.264	0.00148871
SLC38A1	1.6774e-14	-0.273213	0.654	0.511	7.10247e-10
SLC38A2	7.56898e-15	-0.394214	0.34	0.495	3.20486e-10
SLC39A11	7.02804e-37	0.68251	0.823	0.554	2.97581e-32
SLC39A6	3.61787e-10	-0.279716	0.122	0.241	1.53188e-05
SLC3A2	5.77341e-18	-0.470132	0.494	0.663	2.44458e-13
SLC44A1	4.10359e-19	0.538153	0.613	0.365	1.73754e-14
SLC4A1AP	4.60573e-74	-1.35949	0.194	0.529	1.95016e-69
SLC5A3	1.01187e-81	-1.55564	0.288	0.625	4.28448e-77
SLC7A11	1.01562e-93	-1.35798	0.776	0.953	4.30032e-89
SLC7A2	1.17445e-08	-0.36544	0.669	0.764	0.000497287
SLC7A5	2.20166e-39	-0.754788	0.214	0.487	9.32227e-35
SLC8B1	2.67117e-13	-0.409791	0.25	0.321	1.13102e-08
SLC9A8	2.11796e-18	0.315927	0.447	0.195	8.96788e-14
SLC9A9	4.85795e-44	0.654866	0.825	0.705	2.05696e-39
SLCO1C1	3.5667e-30	-0.56578	0.626	0.818	1.51021e-25
SLCO3A1	5.05668e-20	0.633697	0.479	0.239	2.1411e-15
SLF2	2.46593e-17	0.389681	0.56	0.308	1.04413e-12
SLTM	4.39956e-17	0.428792	0.575	0.365	1.86286e-12
SMAD1	1.97945e-43	-1.06809	0.626	0.728	8.38138e-39
SMAD9	1.52529e-14	0.358434	0.571	0.347	6.45838e-10
SMAP1	5.91774e-10	0.300264	0.562	0.378	2.50569e-05
SMARCA2	1.15306e-32	-0.657137	0.741	0.858	4.88231e-28
SMARCAL1	8.0615e-15	0.281865	0.335	0.132	3.4134e-10
SMARCC2	2.27778e-07	0.251644	0.359	0.217	0.00964457
SMC5	1.31128e-12	-0.370462	0.694	0.718	5.55224e-08
SMC5-AS1	2.50511e-20	-0.548272	0.331	0.482	1.06071e-15
SMG6	3.08922e-08	0.276033	0.594	0.423	0.00130804
SMIM20	3.82706e-18	-0.351663	0.092	0.28	1.62045e-13
SMOC1	4.53005e-13	0.276646	0.237	0.077	1.91811e-08
SMS	1.3577e-23	-0.682912	0.293	0.484	5.74879e-19
SMURF2	3.44696e-09	0.35748	0.562	0.427	0.000145951
SNAP23	1.2474e-30	-0.858892	0.353	0.557	5.28174e-26
SNAP91	4.82537e-10	0.272449	0.496	0.308	2.04316e-05
SNCAIP	4.63125e-10	0.388993	0.44	0.29	1.96096e-05
SNED1	2.17245e-23	0.657757	0.703	0.497	9.19859e-19
SNHG22	2.24116e-20	0.299448	0.344	0.107	9.48954e-16
SNHG5	5.15609e-13	-0.305327	0.267	0.474	2.18319e-08
SNORC	5.3211e-18	-0.342449	0.135	0.34	2.25306e-13
SNX29	8.43967e-09	0.289615	0.641	0.513	0.000357352
SNX3	7.72562e-22	-0.443102	0.259	0.443	3.27118e-17
SOD1	1.97687e-24	-0.373295	0.186	0.464	8.37047e-20
SORBS1	2.08624e-11	-0.478933	0.957	0.998	8.83357e-07
SORT1	7.44944e-13	0.380659	0.667	0.521	3.15424e-08
SOX2	6.53759e-20	-0.457268	0.543	0.715	2.76815e-15
SOX4	3.62601e-23	-0.310773	0.015	0.195	1.53532e-18
SOX9	2.43718e-08	-0.290433	0.517	0.638	0.00103195
SPAG1	5.20296e-08	0.32184	0.412	0.267	0.00220304
SPARCL1	1.92996e-57	-0.647471	0.932	0.956	8.17183e-53
SPART-AS1	7.26358e-18	-0.252264	0.043	0.218	3.07555e-13
SPATA6	5.52408e-23	0.474554	0.752	0.51	2.33901e-18
SPG20	1.1378e-36	0.376866	0.192	0	4.81769e-32
SPIDR	6.73767e-09	0.319562	0.735	0.606	0.000285286
SPIN1	2.47458e-12	0.306428	0.694	0.502	1.04779e-07
SPOCK2	1.58562e-12	-0.345859	0.355	0.533	6.71381e-08
SPRED2	2.54514e-32	-0.705337	0.432	0.663	1.07766e-27
SPRY2	2.56493e-17	-0.414878	0.329	0.533	1.08604e-12
SPTBN1	3.73066e-13	0.303905	0.874	0.774	1.57964e-08
SPTBN4	5.0825e-07	0.274567	0.423	0.279	0.0215203
SPTSSA	8.67754e-22	-0.354503	0.13	0.365	3.67424e-17
SQSTM1	1.06376e-61	-1.15791	0.464	0.673	4.50415e-57
SRBD1	1.428e-14	0.292343	0.404	0.184	6.04645e-10
SREBF1	1.22582e-11	0.27889	0.462	0.259	5.19039e-07
SREK1	2.57651e-10	0.417768	0.577	0.412	1.09094e-05
SRGAP1	8.91744e-21	-0.485154	0.765	0.865	3.77582e-16
SRP14	2.99673e-13	-0.304429	0.235	0.432	1.26887e-08
SRPK2	4.64201e-10	0.315148	0.724	0.622	1.96552e-05
SRRM1	6.89241e-24	0.531245	0.66	0.368	2.91838e-19
SRRM2	5.87444e-15	0.422837	0.81	0.678	2.48736e-10
SRSF11	3.40015e-14	0.446737	0.72	0.533	1.43969e-09
SRSF4	8.63881e-07	0.255069	0.504	0.357	0.0365785
SSBP1	1.55399e-10	0.297421	0.494	0.316	6.57991e-06
SSFA2	2.42441e-41	0.351052	0.216	0	1.02654e-36
SSH2	1.04258e-08	0.25321	0.62	0.441	0.000441451
ST13	2.44284e-61	-1.0775	0.35	0.606	1.03435e-56
ST3GAL1	1.37187e-26	0.427205	0.427	0.151	5.80877e-22
ST6GAL1	1.69798e-33	0.574388	0.504	0.164	7.18959e-29
ST6GALNAC5	9.15144e-17	-0.376399	0.145	0.375	3.8749e-12
ST6GALNAC6	3.7441e-16	-0.370705	0.15	0.337	1.58533e-11
ST7	7.94336e-10	0.344886	0.526	0.45	3.36338e-05
STAT3	1.58228e-23	-0.567368	0.656	0.731	6.69967e-19
STIM1	3.12652e-17	0.385914	0.596	0.34	1.32383e-12
STIM2	1.16758e-31	-0.531631	0.562	0.765	4.94375e-27
STIP1	6.94568e-62	-1.08811	0.143	0.513	2.94094e-57
STK17A	5.09875e-30	-0.531556	0.201	0.493	2.15891e-25
STK3	4.89611e-19	0.453276	0.786	0.645	2.07311e-14
STK33	3.30287e-18	0.355211	0.729	0.463	1.3985e-13
STK40	1.10704e-61	-1.16435	0.231	0.524	4.68743e-57
STON2	1.44161e-32	0.609475	0.842	0.661	6.10407e-28
STOX1	5.31837e-13	0.41738	0.607	0.422	2.2519e-08
STPG4	6.68751e-86	-1.75176	0.071	0.502	2.83162e-81
STRIP1	1.40362e-42	-0.813796	0.218	0.52	5.94319e-38
STRN3	6.49759e-09	0.279017	0.671	0.511	0.000275121
STX18	6.82281e-11	0.253327	0.524	0.318	2.88892e-06
STX18-AS1	1.58619e-10	0.314204	0.549	0.363	6.71624e-06
STX8	3.94379e-16	0.432115	0.577	0.365	1.66988e-11
STXBP4	9.99514e-10	0.254998	0.406	0.226	4.23214e-05
STXBP5	8.3234e-10	0.300937	0.803	0.684	3.52429e-05
STXBP5L	4.88637e-15	0.586308	0.481	0.267	2.06899e-10
SUCLG2	8.82106e-21	0.403862	0.571	0.3	3.73502e-16
SUCLG2-AS1	1.1273e-17	0.46292	0.571	0.34	4.77321e-13
SUGT1	3.76857e-19	-0.420387	0.327	0.526	1.59569e-14
SUMF1	6.21584e-22	0.522805	0.639	0.386	2.63191e-17
SUPT3H	4.12897e-14	0.365692	0.66	0.43	1.74829e-09
SUSD4	3.01344e-10	0.311674	0.212	0.086	1.27595e-05
SUSD6	9.24127e-11	0.273838	0.299	0.155	3.91294e-06
SVIL-AS1	8.51722e-29	0.2695	0.152	0	3.60636e-24
SYBU	6.98077e-19	0.416373	0.423	0.191	2.9558e-14
SYNPO2	5.09419e-33	0.585026	0.327	0.054	2.15698e-28
SYT14	5.36024e-12	0.288082	0.44	0.236	2.26963e-07
SYT17	3.93937e-22	0.495594	0.628	0.352	1.66801e-17
SYTL4	1.5968e-15	0.449592	0.652	0.49	6.76117e-11
TAB2	5.0207e-19	0.477569	0.761	0.687	2.12587e-14
TACC3	7.81232e-17	-0.439622	0.032	0.179	3.30789e-12
TAF15	1.02016e-27	0.433235	0.679	0.349	4.31954e-23
TAFA1	1.96933e-17	-0.252785	0.263	0.51	8.33853e-13
TANC1	1.26811e-22	0.353417	0.571	0.272	5.36944e-18
TANC2	2.26561e-16	-0.509044	0.526	0.695	9.59303e-12
TANGO6	6.39708e-11	0.280024	0.387	0.202	2.70865e-06
TANK	1.74336e-22	0.449221	0.607	0.327	7.38171e-18
TAOK3	2.31875e-35	-0.618941	0.692	0.87	9.81807e-31
TAPT1	4.27925e-07	-0.258233	0.395	0.495	0.0181192
TARBP1	1.90639e-10	0.324636	0.479	0.311	8.07204e-06
TBC1D1	1.26545e-24	0.46182	0.573	0.28	5.35816e-20
TBC1D22A	3.64675e-10	0.298226	0.632	0.466	1.54411e-05
TBC1D23	4.18941e-11	-0.362602	0.267	0.352	1.77388e-06
TBC1D5	7.29929e-20	0.403169	0.808	0.627	3.09067e-15
TBCK	8.47361e-22	0.459931	0.718	0.459	3.58789e-17
TBL1X	1.85645e-34	0.621537	0.748	0.44	7.86059e-30
TCEAL9	2.4596e-34	-0.517079	0.062	0.342	1.04144e-29
TCF4	5.88629e-17	-0.371267	0.844	0.927	2.49237e-12
TCF7L1	4.54852e-08	0.327887	0.622	0.502	0.00192594
TCIM	3.27019e-38	-0.553379	0.009	0.256	1.38466e-33
TCP1	8.94784e-38	-0.597242	0.115	0.396	3.7887e-33
TDRD3	2.18915e-25	0.450972	0.759	0.477	9.26931e-21
TEAD1	4.75078e-47	-0.782774	0.731	0.886	2.01158e-42
TECPR2	3.67665e-09	0.273604	0.511	0.345	0.000155677
TECR	2.04886e-29	-0.549848	0.286	0.524	8.6753e-25
TENM4	1.1945e-53	0.738902	0.833	0.73	5.05774e-49
TENT4B	2.03324e-28	-0.565254	0.171	0.44	8.60914e-24
TENT5A	2.53248e-27	-0.486539	0.12	0.412	1.0723e-22
TERF2IP	1.69248e-10	0.399819	0.496	0.432	7.16632e-06
TET3	2.97316e-07	-0.330417	0.271	0.324	0.0125889
TEX14	9.20332e-25	-0.619245	0.071	0.293	3.89687e-20
TEX9	2.41409e-07	0.276906	0.408	0.252	0.0102218
TFDP2	2.79732e-10	0.401783	0.466	0.295	1.18444e-05
TFRC	3.56067e-16	-0.389131	0.254	0.443	1.50766e-11
TGFBR3	1.20978e-16	0.395745	0.6	0.376	5.12243e-12
THBS4	1.04401e-11	0.280929	0.468	0.262	4.42053e-07
THEGL	3.41425e-34	-0.498278	0.009	0.238	1.44566e-29
THOC1	6.57792e-13	0.26761	0.519	0.303	2.78522e-08
THSD7A	9.51138e-13	0.350642	0.669	0.466	4.02731e-08
THUMPD3-AS1	3.17935e-25	-0.589634	0.462	0.586	1.3462e-20
TIMM23B	6.2023e-36	0.551746	0.312	0.042	2.62618e-31
TJP1	2.08875e-12	0.2623	0.861	0.796	8.84418e-08
TLCD4	2.07176e-11	-0.281836	0.231	0.423	8.77225e-07
TLE1	8.81994e-07	-0.275759	0.524	0.638	0.0373454
TLE3	1.83111e-09	-0.267595	0.259	0.409	7.75329e-05
TLK1	6.52162e-07	0.259435	0.709	0.638	0.0276138
TLK2	7.98157e-13	0.306999	0.562	0.353	3.37956e-08
TMBIM1	8.70371e-17	0.274958	0.333	0.125	3.68532e-12
TMC4	3.94094e-32	-0.545071	0.028	0.272	1.66867e-27
TMCC1	2.95003e-08	0.254734	0.724	0.572	0.0012491
TMED10	8.14657e-10	0.257847	0.502	0.319	3.44942e-05
TMEM117	1.56999e-08	0.29929	0.406	0.244	0.000664764
TMEM123	1.42553e-26	-0.543539	0.338	0.588	6.03597e-22
TMEM164	5.45127e-14	0.460824	0.56	0.376	2.30817e-09
TMEM178B	2.36568e-09	-0.336551	0.741	0.84	0.000100168
TMEM220-AS1	4.87603e-15	0.29866	0.404	0.182	2.06461e-10
TMEM47	3.51178e-20	-0.397373	0.31	0.541	1.48696e-15
TMEM72-AS1	1.4537e-26	0.4655	0.487	0.202	6.15526e-22
TMPRSS9	1.52009e-17	-0.509344	0.051	0.213	6.43637e-13
TMTC1	3.88281e-12	-0.627263	0.596	0.705	1.64406e-07
TMTC2	1.14196e-10	-0.332684	0.705	0.821	4.83527e-06
TNKS	6.85236e-12	0.302339	0.761	0.64	2.90142e-07
TNRC6B	7.3555e-14	0.325937	0.844	0.738	3.11446e-09
TNRC6C	5.75075e-09	0.284819	0.679	0.552	0.000243498
TNS1	2.84345e-48	0.606265	0.558	0.153	1.20397e-43
TNS2	1.30279e-24	0.346652	0.393	0.125	5.51627e-20
TOB1	3.56174e-31	-0.594122	0.239	0.526	1.50811e-26
TOM1L2	1.99617e-12	-0.333347	0.66	0.762	8.4522e-08
TP53BP1	1.0504e-11	0.369577	0.579	0.393	4.44762e-07
TP53BP2	3.53583e-18	-0.407622	0.575	0.678	1.49714e-13
TPCN1	5.86526e-07	0.256505	0.609	0.467	0.0248347
TPD52L1	9.81093e-46	0.898667	0.795	0.485	4.15414e-41
TPR	1.13076e-08	0.310924	0.509	0.349	0.000478788
TPST1	1.9442e-35	0.756039	0.799	0.655	8.23213e-31
TPT1	1.8968e-09	-0.304901	0.344	0.497	8.03141e-05
TRA2B	6.92991e-14	-0.357846	0.4	0.552	2.93426e-09
TRAF3	6.21418e-08	-0.289422	0.541	0.66	0.00263121
TRAF3IP2-AS1	5.28523e-11	0.293776	0.752	0.614	2.23787e-06
TRAPPC9	1.07201e-18	0.408764	0.726	0.498	4.5391e-14
TRIB1	3.67779e-45	-0.604558	0.056	0.366	1.55725e-40
TRIM2	1.05711e-12	0.385142	0.767	0.638	4.476e-08
TRIM22	1.38931e-27	0.328892	0.321	0.065	5.88262e-23
TRIM26	4.20645e-27	-0.535807	0.209	0.45	1.7811e-22
TRIM9	2.1415e-10	0.289723	0.833	0.795	9.06752e-06
TRIO	2.04751e-15	-0.732547	0.816	0.906	8.66957e-11
TRIP11	7.03428e-08	0.325489	0.506	0.347	0.00297846
TRPC1	5.43985e-22	0.476407	0.643	0.391	2.30334e-17
TRPM3	8.25777e-36	1.03306	0.72	0.432	3.49651e-31
TSC22D2	5.85479e-33	-0.845522	0.671	0.839	2.47903e-28
TSEN2	8.6628e-17	0.303034	0.421	0.186	3.668e-12
TSHZ1	3.46846e-26	-0.707855	0.314	0.542	1.46861e-21
TSHZ2	7.58345e-24	0.656856	0.323	0.083	3.21099e-19
TSPAN5	2.27328e-11	-0.462984	0.581	0.735	9.62551e-07
TSPYL2	1.06752e-24	-0.609475	0.143	0.363	4.52009e-20
TSPYL4	5.54538e-30	-0.448026	0.085	0.352	2.34802e-25
TTC17	3.40724e-11	0.328831	0.733	0.56	1.44269e-06
TTC37	3.32766e-11	0.327339	0.577	0.396	1.409e-06
TTC7A	7.10799e-14	0.287172	0.526	0.301	3.00967e-09
TTC7B	2.66278e-16	0.372922	0.679	0.5	1.12747e-11
TTN	1.14252e-35	1.08499	0.419	0.112	4.83766e-31
TTTY14	3.43233e-10	-0.485323	0.735	0.77	1.45332e-05
TUBA1A	2.21644e-08	-0.293262	0.34	0.49	0.000938486
TUBA4A	2.33648e-27	-0.361936	0.047	0.288	9.89311e-23
TUBB2B	1.06918e-09	-0.261776	0.31	0.484	4.52712e-05
TUBB4B	2.89107e-14	-0.255103	0.115	0.285	1.22414e-09
TUBGCP5	2.72073e-17	0.280012	0.368	0.14	1.15201e-12
TULP2	5.20576e-48	-0.45591	0	0.274	2.20422e-43
TXNIP	2.4607e-17	0.41935	0.35	0.129	1.04191e-12
TYW1	1.73341e-18	0.360899	0.536	0.279	7.33962e-14
TYW3	1.45428e-10	-0.400647	0.162	0.239	6.15771e-06
UACA	4.37943e-10	0.255926	0.353	0.178	1.85434e-05
UBA2	1.35966e-16	0.286942	0.425	0.195	5.75705e-12
UBAC2	7.60444e-15	0.342207	0.562	0.326	3.21987e-10
UBB	4.15177e-75	-1.58117	0.126	0.55	1.75794e-70
UBC	2.96172e-48	-0.896338	0.432	0.72	1.25405e-43
UBE2D2	9.3953e-13	0.328097	0.485	0.28	3.97816e-08
UBE2D3	8.53124e-48	-1.08654	0.66	0.774	3.6123e-43
UBE2D3-AS1	6.55513e-16	-0.284514	0.105	0.295	2.77557e-11
UBE2E1	9.43673e-12	0.353721	0.534	0.366	3.9957e-07
UBE2H	1.19011e-49	-0.87549	0.65	0.816	5.03916e-45
UBE2R2	1.24344e-11	0.342356	0.607	0.419	5.26499e-07
UBE2W	6.86793e-14	-0.320988	0.261	0.459	2.90802e-09
UBE3C	2.06444e-13	0.285945	0.573	0.345	8.74126e-09
UBE4B	5.7526e-16	0.35265	0.605	0.362	2.43577e-11
UFSP2	2.21492e-10	-0.287181	0.288	0.407	9.3784e-06
UGCG	2.33289e-15	0.444224	0.417	0.243	9.87792e-11
UGGT2	9.48879e-21	0.432494	0.686	0.441	4.01774e-16
UIMC1	7.56848e-09	0.269237	0.421	0.251	0.000320465
ULK2	2.51641e-16	0.305098	0.509	0.261	1.0655e-11
ULK4	2.64908e-15	0.393604	0.62	0.433	1.12167e-10
UMAD1	3.08278e-09	0.253796	0.558	0.375	0.000130531
UNC5D	3.31615e-36	-0.884646	0.261	0.607	1.40413e-31
UPF3A	2.18713e-11	0.327122	0.618	0.432	9.26073e-07
UPP2	3.77466e-12	0.432162	0.511	0.319	1.59827e-07
URB1	7.7572e-16	0.257711	0.363	0.15	3.28456e-11
URI1	3.11459e-08	0.26768	0.487	0.322	0.00131878
USF3	9.13583e-20	-0.541069	0.254	0.456	3.8683e-15
USP3	3.73476e-35	-0.704651	0.5	0.681	1.58137e-30
USP33	1.96038e-07	0.257883	0.562	0.423	0.00830063
USP38	4.70819e-18	-0.343809	0.16	0.313	1.99354e-13
USP40	4.11223e-17	0.377334	0.605	0.352	1.7412e-12
USP48	4.90758e-10	0.285801	0.566	0.371	2.07797e-05
USP54	1.1274e-11	0.302303	0.692	0.51	4.77362e-07
USP9Y	9.51191e-11	0.321711	0.624	0.433	4.02753e-06
USPL1	1.08529e-40	-0.769948	0.265	0.539	4.59533e-36
UTRN	2.57709e-31	0.661833	0.806	0.606	1.09119e-26
UVRAG	5.88141e-13	0.288124	0.541	0.324	2.49031e-08
VAPA	2.6951e-08	-0.254996	0.5	0.599	0.00114116
VAT1L	1.0876e-24	-0.658491	0.053	0.282	4.60513e-20
VAV3	7.05909e-16	-0.413448	0.284	0.521	2.98896e-11
VCAN	5.32737e-42	0.934554	0.729	0.485	2.25571e-37
VIM	1.01213e-20	-0.595117	0.333	0.51	4.28555e-16
VPS13B	2.2183e-15	0.35652	0.756	0.598	9.39272e-11
VPS13C	2.5423e-14	0.331633	0.829	0.704	1.07646e-09
VPS13D	3.979e-22	0.486633	0.733	0.526	1.68479e-17
VPS45	1.28213e-13	0.303563	0.603	0.371	5.42878e-09
VPS50	5.75441e-10	0.290358	0.438	0.254	2.43653e-05
VPS53	6.65618e-23	0.460738	0.712	0.472	2.81836e-18
VPS54	1.38168e-09	0.296364	0.556	0.379	5.85029e-05
VPS8	5.85969e-10	0.274051	0.598	0.422	2.48111e-05
VTI1A	1.17424e-10	0.282925	0.709	0.567	4.97195e-06
VWA8	2.29592e-18	0.429324	0.675	0.419	9.72138e-14
WAC	2.93848e-07	-0.275205	0.677	0.725	0.0124421
WARS	4.79588e-14	0.481538	0.239	0.09	2.03067e-09
WARS2-AS1	4.54137e-09	-0.261846	0.267	0.436	0.000192291
WASF2	5.20762e-23	0.481725	0.658	0.391	2.20501e-18
WBP2NL	4.38863e-22	0.428444	0.519	0.235	1.85824e-17
WDFY3	7.76039e-18	0.353633	0.844	0.723	3.28591e-13
WDPCP	8.83868e-17	0.401276	0.697	0.484	3.74248e-12
WDR11-AS1	1.92297e-07	0.293577	0.485	0.344	0.00814223
WDR48	5.91624e-13	-0.336759	0.329	0.489	2.50505e-08
WDR49	1.02853e-24	0.589058	0.701	0.433	4.35501e-20
WDR60	5.13851e-21	0.475123	0.799	0.573	2.17575e-16
WDR61	4.87032e-10	-0.272596	0.248	0.342	2.06219e-05
WDR7	6.37429e-14	0.327887	0.626	0.409	2.699e-09
WDR70	3.02808e-13	0.335692	0.684	0.467	1.28215e-08
WDR73	3.25272e-18	-0.584118	0.284	0.441	1.37727e-13
WDR78	3.6743e-14	0.264276	0.365	0.158	1.55577e-09
WDSUB1	8.72025e-11	0.252122	0.385	0.2	3.69233e-06
WFDC1	2.33422e-49	-0.586236	0.002	0.296	9.88357e-45
WHRN	2.56175e-29	-0.59171	0.167	0.453	1.0847e-24
WHSC1	8.51722e-29	0.261369	0.152	0	3.60636e-24
WHSC1L1	1.1378e-36	0.38579	0.192	0	4.81769e-32
WIF1	1.30194e-29	-0.396603	0.038	0.283	5.51267e-25
WLS	7.29796e-18	0.417558	0.774	0.637	3.0901e-13
WNK2	7.47106e-09	0.299133	0.56	0.383	0.00031634
WNT5B	7.51695e-23	-0.417891	0.077	0.293	3.18283e-18
WRN	8.44824e-07	0.275025	0.59	0.476	0.0357715
WSB1	4.49885e-12	0.317977	0.75	0.653	1.9049e-07
WWC1	9.296e-24	0.596645	0.735	0.51	3.93611e-19
WWOX	6.85265e-40	0.523166	0.936	0.839	2.90155e-35
XAF1	9.4058e-15	0.445802	0.44	0.252	3.9826e-10
XKR6	5.48054e-18	-0.301557	0.372	0.642	2.32057e-13
XPO1	6.8332e-13	-0.282295	0.739	0.803	2.89331e-08
XRCC4	2.92966e-10	0.264183	0.344	0.171	1.24048e-05
XRN1	1.23668e-20	0.439913	0.69	0.477	5.23634e-16
XYLT1	5.43003e-07	-0.273063	0.135	0.251	0.0229918
YAP1	5.44214e-08	-0.26748	0.737	0.827	0.00230431
YEATS2	1.90708e-21	0.417222	0.536	0.277	8.07495e-17
YLPM1	1.55144e-14	0.367465	0.583	0.376	6.56911e-10
YTHDC1	3.33943e-10	-0.368966	0.543	0.585	1.41398e-05
YTHDF1	1.21863e-21	0.334629	0.385	0.137	5.15993e-17
YWHAG	2.56712e-29	-0.563287	0.209	0.493	1.08697e-24
Z98742.4	6.67088e-33	-0.354131	0.006	0.223	2.82458e-28
ZBED5	6.6855e-11	0.279798	0.397	0.22	2.83078e-06
ZBTB1	1.62051e-08	0.320858	0.487	0.379	0.000686158
ZBTB11	3.47228e-14	-0.308846	0.175	0.331	1.47023e-09
ZBTB7C	5.89506e-21	0.510659	0.564	0.301	2.49609e-16
ZC3H11A	2.46654e-17	0.253473	0.199	0.044	1.04438e-12
ZC3H12C	9.30358e-10	0.323204	0.624	0.507	3.93932e-05
ZC3H13	1.01039e-11	0.354861	0.451	0.252	4.27821e-07
ZCCHC11	6.499e-41	0.489499	0.214	0	2.75181e-36
ZCCHC24	1.41932e-10	0.303141	0.365	0.21	6.00969e-06
ZDHHC14	5.22585e-11	0.339125	0.53	0.353	2.21273e-06
ZDHHC17	2.83521e-10	0.26304	0.566	0.386	1.20048e-05
ZEB2	1.30406e-11	-0.381907	0.583	0.705	5.52164e-07
ZFAND2A	2.01009e-41	-0.658076	0.049	0.355	8.51112e-37
ZFAND3	4.04612e-09	-0.266978	0.825	0.891	0.000171321
ZFAND5	2.98152e-12	-0.361783	0.496	0.632	1.26244e-07
ZFAND6	1.78981e-19	-0.476089	0.551	0.702	7.57841e-15
ZFHX4	1.38187e-17	-0.43946	0.746	0.858	5.85112e-13
ZFP30	6.41973e-09	0.273629	0.297	0.155	0.000271824
ZFP36L1	5.20309e-33	-0.622286	0.611	0.788	2.20309e-28
ZFP90	8.79573e-11	0.279756	0.331	0.158	3.72429e-06
ZFYVE16	1.03921e-09	0.293054	0.701	0.518	4.4002e-05
ZFYVE28	3.60562e-08	0.270893	0.643	0.511	0.00152669
ZHX2	5.96076e-38	-0.807299	0.754	0.896	2.5239e-33
ZHX3	1.09894e-12	0.311965	0.833	0.77	4.65314e-08
ZIC1	6.3617e-08	0.356219	0.598	0.523	0.00269367
ZKSCAN1	2.7364e-10	0.31052	0.521	0.353	1.15865e-05
ZMAT1	6.97974e-29	0.597899	0.759	0.448	2.95536e-24
ZMYM4	1.57726e-14	0.343728	0.658	0.428	6.67844e-10
ZNF10	3.7617e-12	-0.319749	0.231	0.406	1.59278e-07
ZNF148	1.29992e-09	0.280054	0.641	0.466	5.50412e-05
ZNF160	3.11375e-10	0.302645	0.333	0.173	1.31842e-05
ZNF197	6.51296e-12	0.285593	0.451	0.249	2.75772e-07
ZNF24	1.82982e-21	-0.49922	0.299	0.479	7.74783e-17
ZNF248	3.00843e-22	0.449252	0.643	0.366	1.27383e-17
ZNF254	8.11506e-13	0.331997	0.594	0.396	3.43608e-08
ZNF274	9.81088e-16	0.256088	0.28	0.091	4.15412e-11
ZNF280D	1.24188e-25	0.447678	0.726	0.44	5.25835e-21
ZNF292	8.76671e-36	0.655389	0.75	0.443	3.712e-31
ZNF326	2.12033e-14	-0.367274	0.406	0.557	8.97788e-10
ZNF331	1.14588e-06	-0.288689	0.224	0.296	0.0485187
ZNF334	7.57061e-16	0.355631	0.423	0.192	3.20555e-11
ZNF345	1.01151e-20	0.392506	0.455	0.197	4.28295e-16
ZNF346	1.02555e-16	0.342123	0.44	0.218	4.34239e-12
ZNF37A	3.78904e-16	0.383142	0.558	0.337	1.60435e-11
ZNF423	2.97317e-11	0.313456	0.615	0.414	1.2589e-06
ZNF438	1.08301e-08	0.254987	0.69	0.534	0.00045857
ZNF516	4.00986e-74	-1.42159	0.562	0.785	1.69785e-69
ZNF532	2.31771e-20	0.52065	0.703	0.489	9.81363e-16
ZNF544	2.10865e-10	0.252175	0.513	0.313	8.92845e-06
ZNF568	1.19037e-14	0.271418	0.393	0.178	5.04027e-10
ZNF586	1.40459e-08	0.28049	0.481	0.324	0.000594733
ZNF608	1.85421e-18	0.457946	0.667	0.489	7.85108e-14
ZNF609	9.87751e-16	0.313134	0.735	0.507	4.18234e-11
ZNF621	5.86592e-14	0.302609	0.436	0.223	2.48375e-09
ZNF652	1.40795e-11	0.318607	0.481	0.285	5.96156e-07
ZNF701	1.1742e-12	-0.284039	0.188	0.365	4.9718e-08
ZNF708	1.20554e-27	0.393846	0.699	0.482	5.10448e-23
ZNF714	1.14061e-16	0.254432	0.329	0.117	4.82958e-12
ZNF717	5.60863e-10	0.284861	0.562	0.368	2.37481e-05
ZNF721	4.78116e-26	0.454793	0.697	0.384	2.02444e-21
ZNF782	9.3925e-14	0.36198	0.449	0.272	3.97697e-09
ZNF790	1.51892e-16	0.294669	0.318	0.114	6.43143e-12
ZNF827	9.83848e-08	0.25295	0.541	0.379	0.00416581
ZNF83	3.19585e-50	-1.05765	0.596	0.759	1.35319e-45
ZNF839	2.63715e-08	0.260448	0.22	0.093	0.00111662
ZNF91	1.27202e-18	0.411828	0.684	0.489	5.386e-14
ZNRF2	1.16028e-14	0.256014	0.397	0.179	4.91284e-10
ZRANB2	3.60423e-18	0.359954	0.803	0.564	1.5261e-13
ZRANB3	7.4931e-18	0.373127	0.491	0.238	3.17273e-13
ZSCAN5A	1.502e-13	0.336136	0.472	0.269	6.35976e-09
ZSWIM5	1.45106e-08	0.288682	0.59	0.425	0.000614408
ZSWIM6	4.87116e-15	-0.303473	0.818	0.906	2.06255e-10
ZZZ3	8.51722e-29	0.25113	0.152	0	3.60636e-24

## Sheet: Endo
GeneId	p_val	avg_logFC	pct.1	pct.2	p_val_adj
ABCD3	3.19446e-07	1.69084	0.808	0.286	0.013526			Up	123
ABHD3	4.15349e-12	-1.87169	0.192	0.873	1.75867e-07			Down	88
AC018362.1	1.08009e-08	-1.63466	0.192	0.683	0.000457332			Total	211
AC019197.1	6.12623e-11	2.07369	0.808	0.079	2.59397e-06
AC092957.1	1.56343e-09	1.67472	0.5	0	6.61987e-05
ACSL5	9.04387e-09	1.19584	0.808	0.159	0.000382936
ADGRL3	7.50864e-10	2.31308	0.731	0.111	3.17931e-05
AFF1	5.79155e-10	-1.29935	0.769	0.952	2.45226e-05
AHCTF1	6.27538e-07	-1.26783	0.423	0.794	0.0265712
AL049629.1	2.5838e-08	-1.67726	0.038	0.635	0.00109403
AL078604.4	5.31554e-11	-2.27408	0.192	0.81	2.2507e-06
ANO2	1.65722e-09	1.18227	0.962	0.714	7.017e-05
APP	5.83884e-14	-1.78648	0.808	0.984	2.47228e-09
ARFGEF2	1.6945e-07	0.957152	0.731	0.127	0.00717486
ARMC8	2.78118e-08	0.792779	0.654	0.063	0.00117761
ATP10A	3.66716e-15	1.9174	1	0.556	1.55275e-10
ATP5F1B	3.46018e-07	-1.18232	0.231	0.714	0.0146511
ATP7B	2.39751e-07	1.03302	0.615	0.063	0.0101515
BAG3	1.0894e-14	-2.68115	0.192	0.857	4.61275e-10
BBS9	5.71305e-07	1.26408	0.885	0.476	0.0241902
C20orf194	2.60888e-07	0.869747	0.615	0.063	0.0110465
C4orf47	5.71057e-09	-1.97741	0.077	0.651	0.000241797
CACYBP	3.12282e-09	-1.75266	0.038	0.698	0.000132226
CCDC3	4.00444e-08	1.90352	0.654	0.079	0.00169556
CCNY	4.38294e-18	1.78143	0.885	0.667	1.85583e-13
CCSER2	1.11782e-08	1.04006	0.846	0.175	0.000473306
CDRT1	2.67104e-09	-2.02435	0.038	0.698	0.000113097
CHIC2	8.14261e-07	-1.03109	0.615	0.73	0.0344774
CHORDC1	9.94643e-22	-2.81449	0.308	0.825	4.21152e-17
CLASP2	5.67308e-07	0.915048	0.846	0.254	0.024021
CLIC2	1.1256e-13	-2.10487	0.115	0.825	4.766e-09
CP	1.5246e-10	2.16833	0.731	0.063	6.45548e-06
CPQ	6.74108e-14	1.03995	0.769	0.016	2.85431e-09
CRIM1	2.27102e-07	-1.02911	0.923	0.937	0.00961593
CWF19L2	2.4451e-16	-2.07546	0.5	0.905	1.0353e-11
DAP	6.01351e-09	0.586421	0.577	0.032	0.000254624
DDHD2	2.61548e-07	0.40965	0.385	0	0.0110745
DDX3Y	2.2826e-07	-1.2308	0.269	0.714	0.00966497
DEPP1	1.88234e-09	1.3971	0.654	0.048	7.97021e-05
DHRSX	2.12402e-09	1.22916	0.731	0.079	8.99351e-05
DNAJA1	1.80406e-12	-2.13977	0.269	0.873	7.63874e-08
DNAJA4	5.26858e-07	-1.50632	0.154	0.667	0.0223082
DNAJB1	5.55541e-16	-3.64387	0.038	0.873	2.35227e-11
DNAJB4	2.79563e-08	-1.50491	0.154	0.73	0.00118373
DNAJB6	5.24862e-13	-1.58383	0.654	0.889	2.22237e-08
EEFSEC	3.34933e-08	0.960715	0.538	0.016	0.00141817
EIF5	6.36108e-08	-1.41191	0.346	0.762	0.00269341
ELOVL5	3.17817e-10	-1.26411	0.577	0.762	1.3457e-05
ELOVL7	4.19241e-07	0.84862	0.962	0.794	0.0177515
EML1	3.59008e-09	1.28064	0.577	0.016	0.000152011
EPS15	8.68363e-08	0.878376	0.769	0.143	0.00367682
EPSTI1	1.04015e-07	1.40471	0.769	0.159	0.00440421
ETFA	5.40338e-08	0.74568	0.577	0.032	0.0022879
EXD3	9.09006e-09	0.631904	0.462	0	0.000384891
FAM107B	2.26193e-08	-1.74181	0.077	0.714	0.000957747
FAM219A	8.64708e-08	0.931246	0.808	0.175	0.00366134
FGD5	1.06533e-06	0.63982	0.692	0.127	0.0451082
FKBP4	5.22065e-13	-1.71522	0	0.762	2.21053e-08
FKBP5	1.48745e-07	0.840821	0.846	0.222	0.00629815
FTX	1.68425e-07	1.12367	0.885	0.619	0.00713144
FUS	1.73744e-07	0.457171	0.846	0.238	0.00735668
FXR1	1.26481e-11	-1.51654	0.5	0.905	5.35546e-07
GCNA	1.04258e-08	-1.3843	0	0.571	0.000441451
GIPC2	8.42403e-08	-1.54904	0.038	0.603	0.0035669
GIT2	1.16221e-06	0.713551	0.577	0.063	0.0492101
GMDS-DT	1.6449e-08	1.15039	0.731	0.095	0.000696483
GNAS	3.56376e-08	-1.14006	0.654	0.889	0.00150897
GPBP1	6.45352e-07	-0.90614	0.846	0.921	0.0273255
HAUS2	1.64672e-08	-1.43277	0.038	0.651	0.000697254
HEG1	2.1194e-07	1.25513	0.808	0.254	0.00897397
HERC2	3.83058e-08	-1.08586	0.885	0.921	0.00162194
HIBCH	2.36507e-20	-2.14398	0.654	0.905	1.00142e-15
HIF3A	6.206e-09	1.07285	0.769	0.111	0.000262774
HILPDA	2.69616e-08	1.39902	0.615	0.048	0.00114161
HMGB1	6.82653e-09	-1.36994	0.731	0.889	0.000289049
HNRNPA2B1	3.74634e-08	-1.01743	0.846	0.921	0.00158627
HNRNPU	2.90578e-12	-1.71983	0.654	0.873	1.23037e-07
HSP90AA1	6.95717e-22	-3.42945	0.462	0.984	2.94581e-17
HSP90AB1	4.20015e-11	-2.13998	0.385	0.905	1.77843e-06
HSPA1A	1.12595e-16	-3.8745	0.077	0.921	4.76749e-12
HSPA1B	8.43787e-18	-3.92147	0.115	0.937	3.57276e-13
HSPA4L	5.98008e-14	-2.44864	0.038	0.825	2.53209e-09
HSPA6	5.20785e-09	-2.72249	0	0.587	0.000220511
HSPA8	1.49532e-08	-2.25401	0.192	0.778	0.000633149
HSPB1	9.00881e-12	-2.34089	0.192	0.873	3.81451e-07
HSPD1	8.77181e-24	-3.3863	0.308	0.905	3.71416e-19
HSPE1	1.95807e-12	-2.18314	0.231	0.841	8.29087e-08
HSPH1	5.4051e-19	-3.59408	0.192	0.968	2.28863e-14
IBTK	9.97215e-07	0.619374	0.462	0.016	0.0422241
IFI16	7.78236e-07	-1.23285	0.577	0.873	0.0329521
IFI44	1.56644e-08	1.13775	0.731	0.095	0.000663261
IFI44L	2.1854e-08	1.35117	0.808	0.159	0.000925344
IL4R	4.2206e-09	1.41255	0.846	0.254	0.000178709
IMMP1L	2.92517e-07	0.667599	0.538	0.032	0.0123857
INTS8	2.61548e-07	0.438817	0.385	0	0.0110745
ITFG1	8.72559e-08	0.983702	0.808	0.175	0.00369459
JCAD	5.70508e-10	1.20803	0.769	0.079	2.41564e-05
KDM3A	6.31188e-07	0.849217	0.654	0.095	0.0267258
KIAA1328	9.23495e-07	0.405445	0.5	0.048	0.0391026
KIAA1671	1.11577e-06	0.458273	0.654	0.127	0.047244
KLC1	2.21261e-09	0.978199	0.885	0.19	9.36862e-05
KTN1	8.70064e-08	-1.06242	0.846	0.873	0.00368403
LEF1	1.40447e-07	1.46058	0.846	0.397	0.00594682
LIMS2	3.05836e-08	0.956051	0.846	0.206	0.00129497
LINC02315	2.61548e-07	1.0897	0.385	0	0.0110745
LRMDA	1.48695e-10	1.47311	0.962	0.27	6.29603e-06
MBNL1	1.91799e-07	-1.33196	0.846	0.968	0.00812115
MEF2A	1.39906e-08	1.35141	0.885	0.619	0.000592389
MIB1	1.11832e-09	-1.41006	0.5	0.873	4.7352e-05
MLKL	2.53656e-07	-1.6487	0.462	0.698	0.0107403
MNAT1	1.18465e-08	0.707486	0.808	0.159	0.000501605
MOB4	1.45873e-19	-2.60379	0.269	0.889	6.17657e-15
MRPL18	4.7649e-07	-0.968152	0	0.476	0.0201756
MRPS6	3.81373e-08	-1.47785	0.154	0.714	0.00161481
MRRF	3.11348e-07	0.578854	0.577	0.048	0.0131831
MSN	5.34161e-07	-1.26487	0.5	0.841	0.0226174
MTERF1	2.61548e-07	0.766368	0.385	0	0.0110745
MX1	2.7802e-07	0.52455	0.577	0.063	0.0117719
MYEF2	2.00037e-07	0.955562	0.615	0.063	0.00846995
MYRIP	6.89775e-07	1.15613	0.962	0.571	0.0292065
NBAS	1.13645e-06	0.612773	0.808	0.238	0.0481195
NBEA	5.22707e-07	0.595929	0.654	0.095	0.0221325
NHLRC2	1.01265e-06	0.672834	0.615	0.079	0.0428777
NOP58	2.84517e-07	-1.2148	0.385	0.73	0.012047
NPIPB4	9.92895e-07	1.26811	0.615	0.095	0.0420412
NR3C2	5.07943e-07	1.66888	0.846	0.365	0.0215073
NUFIP2	5.05429e-08	-1.24962	0.577	0.825	0.00214009
OPA3	1.76215e-08	-1.96907	0.115	0.746	0.000746131
OSBPL3	1.41448e-07	-1.5224	0	0.508	0.0059892
PALM2-AKAP2	1.2955e-07	-1.46439	0.769	0.937	0.0054854
PALMD	7.32187e-12	1.34952	0.885	0.111	3.10022e-07
PARD3B	6.90703e-08	1.01134	0.769	0.143	0.00292458
PDE10A	4.97412e-07	1.11678	0.923	0.603	0.0210614
PDZD2	6.26801e-09	-1.5663	0.769	0.905	0.0002654
PECAM1	1.26426e-11	1.42829	1	0.444	5.35312e-07
PHKB	7.91372e-07	1.15087	0.769	0.206	0.0335083
PIK3CB	5.18464e-07	0.890173	0.769	0.175	0.0219528
PKD2	4.35974e-08	0.67903	0.615	0.048	0.001846
PLEKHG1	1.95205e-07	-1.26921	0.923	0.937	0.00826538
PNLDC1	2.65162e-10	-1.37536	0	0.651	1.12275e-05
PON2	3.91492e-10	1.34523	0.808	0.397	1.65766e-05
PPIP5K2	6.18161e-07	0.66262	0.615	0.079	0.0261742
PPP1R15A	6.3984e-08	-1.68506	0.192	0.651	0.00270921
PPP3CC	4.93132e-12	1.52899	0.846	0.095	2.08802e-07
PRDM16	4.70422e-07	0.894783	0.462	0.016	0.0199186
PRKN	2.91894e-11	1.85501	0.769	0.063	1.23594e-06
PTGES3	4.5868e-22	-2.85811	0.385	0.937	1.94214e-17
PTPRG	1.40828e-07	1.04445	1	0.952	0.00596292
QKI	1.5809e-09	-1.51515	0.808	0.952	6.69387e-05
R3HDM2	9.04399e-07	0.865453	0.615	0.079	0.0382941
RABGAP1L	8.93221e-07	0.973548	0.846	0.254	0.0378208
RAD51B	1.4176e-12	1.73004	0.923	0.143	6.00241e-08
RANBP17	9.29574e-10	1.17488	0.615	0.016	3.936e-05
RBM26	1.15138e-08	1.04581	0.808	0.143	0.000487518
RCOR3	4.34752e-07	0.521462	0.615	0.079	0.0184083
RHOBTB1	2.90228e-08	1.34445	0.615	0.048	0.00122888
RHOJ	5.12104e-07	-1.66521	0.308	0.778	0.0216835
RPS6KA2	1.00527e-08	1.63477	0.846	0.254	0.000425653
RPS6KA3	1.42273e-09	-1.3702	0.654	0.921	6.02414e-05
SASH1	3.67567e-07	-1.07048	0.885	0.921	0.0155635
SCAPER	2.80956e-07	0.945668	0.769	0.175	0.0118962
SCLT1	1.74225e-07	0.857828	0.615	0.063	0.00737704
SCMH1	4.38897e-14	1.08016	0.808	0.032	1.85838e-09
SDCBP	1.98676e-07	-1.27194	0.538	0.825	0.00841234
SERINC5	8.28858e-10	1.89802	0.808	0.19	3.50955e-05
SERPINH1	4.92131e-07	-1.50597	0.269	0.651	0.0208378
SESN3	1.52242e-09	-2.1143	0.385	0.857	6.44624e-05
SHPRH	2.33553e-07	0.804538	0.615	0.063	0.0098891
SKI	4.46403e-08	-1.25575	0.615	0.841	0.00189016
SLC25A13	8.88093e-10	0.854303	0.654	0.032	3.76036e-05
SLC2A1	1.84542e-09	1.54611	0.808	0.175	7.81387e-05
SLC38A2	4.5903e-08	-1.20211	0.462	0.825	0.00194362
SLC5A3	3.76303e-07	-1.34696	0.192	0.73	0.0159334
SLC6A6	5.40787e-10	2.12001	0.731	0.095	2.2898e-05
SLCO2B1	2.54518e-07	1.09258	0.769	0.175	0.0107768
SMAD6	2.68964e-09	1.82545	0.731	0.095	0.000113885
SMAD7	1.13333e-08	1.12928	0.808	0.175	0.000479872
SMYD3	9.23562e-07	1.3444	0.692	0.175	0.0391055
SNAP23	1.46517e-16	-2.66222	0.308	0.857	6.20384e-12
SNX29	8.53919e-08	0.662003	0.654	0.079	0.00361567
SOD2	1.12639e-11	-1.66525	0.5	0.873	4.76934e-07
SORT1	6.14849e-10	0.943468	0.923	0.206	2.60339e-05
SPAAR	9.58023e-07	0.650145	0.615	0.079	0.0405646
SPATS2L	4.68571e-07	-1.38433	0.615	0.81	0.0198402
ST13	1.77779e-07	-0.889233	0.231	0.825	0.00752754
STIP1	2.48012e-13	-1.81927	0.038	0.825	1.05013e-08
SUCLG2	7.51743e-07	1.22515	0.577	0.063	0.0318303
SUGT1	2.16036e-10	-1.70853	0.308	0.81	9.1474e-06
SULF2	1.49888e-07	1.06242	0.654	0.079	0.00634655
SULT1B1	6.71582e-07	1.11631	0.5	0.032	0.0284361
SUMF1	4.21219e-08	1.02162	0.654	0.063	0.00178352
TACC1	4.66313e-09	1.20901	0.923	0.667	0.000197446
TAF15	5.31789e-07	0.744294	0.731	0.143	0.022517
TANC1	1.08599e-06	-1.05442	0.923	0.921	0.0459831
THSD4	6.27917e-08	1.02995	0.885	0.27	0.00265872
TNFRSF6B	1.74357e-11	1.41242	0.692	0.016	7.38264e-07
TNS1	6.38621e-13	1.71079	0.923	0.143	2.70405e-08
TRAPPC9	9.0354e-10	1.15864	0.731	0.063	3.82577e-05
TRPC1	1.8254e-07	0.946735	0.654	0.079	0.00772909
TSHZ1	3.50634e-09	-1.80464	0.308	0.841	0.000148465
UBAC2	1.41425e-09	1.10122	0.769	0.095	5.98821e-05
USP25	1.23014e-07	0.680987	0.769	0.159	0.00520866
VGLL4	3.33276e-10	1.5406	0.885	0.302	1.41116e-05
VWF	3.82148e-15	1.90264	0.962	0.492	1.61809e-10
WDR60	7.25118e-08	1.12502	0.808	0.175	0.0030703
XAF1	1.57124e-10	1.22924	0.885	0.159	6.65292e-06
ZBTB16	2.37566e-09	1.26129	0.923	0.413	0.00010059
ZC3HAV1	4.30089e-08	-1.30785	0.577	0.825	0.00182108
ZHX3	5.97609e-07	0.410067	0.5	0.048	0.025304
ZNF609	2.17883e-07	0.759539	0.962	0.381	0.00922559
ZNF83	5.77753e-14	-1.76415	0.692	0.937	2.44632e-09

## Sheet: InhPVALBI
GeneId	p_val	avg_logFC	pct.1	pct.2	p_val_adj
ABCA10	9.27456e-07	0.328429	0.871	0.694	0.0392704			Up	345
ABCA5	2.66746e-10	0.312255	0.917	0.71	1.12946e-05			Down	328
ABCB1	1.32296e-07	-0.324026	0.208	0.427	0.00560166			Total	673
ABLIM2	1.40255e-09	0.326081	0.838	0.613	5.93867e-05
AC003093.1	8.83057e-12	-0.280504	0.061	0.298	3.73904e-07
AC004946.1	2.45432e-10	-0.252739	0.061	0.274	1.03921e-05
AC004949.1	1.01576e-15	-0.803424	0.037	0.234	4.30092e-11
AC005537.1	1.04004e-06	0.284149	0.414	0.331	0.0440374
AC006115.2	7.55577e-09	-0.364292	0.388	0.669	0.000319926
AC006115.3	1.07104e-16	0.307261	0.279	0	4.535e-12
AC006148.1	3.8005e-07	0.502499	0.914	0.815	0.0160921
AC007388.1	7.95469e-26	0.606355	0.41	0	3.36817e-21
AC007389.1	4.25442e-28	-0.745659	0.2	0.694	1.80141e-23
AC008269.1	3.1149e-09	-0.311056	0.399	0.702	0.000131891
AC008537.1	2.81172e-16	0.258932	0.272	0	1.19054e-11
AC009495.1	1.25198e-10	-0.32996	0.064	0.282	5.30115e-06
AC009522.1	8.11397e-09	-0.312381	0.114	0.331	0.000343562
AC009690.1	1.5203e-17	0.297276	0.292	0	6.43724e-13
AC009899.1	2.67925e-10	-0.304675	0.285	0.613	1.13445e-05
AC010127.1	5.27582e-25	1.04883	0.399	0	2.23389e-20
AC011346.1	4.67377e-14	-0.484629	0.314	0.694	1.97897e-09
AC012358.3	7.62575e-12	-0.273108	0.257	0.565	3.2289e-07
AC016831.7	4.7206e-14	0.728713	0.866	0.782	1.99879e-09
AC022639.1	1.50016e-18	0.578886	0.307	0	6.35199e-14
AC027018.1	1.55785e-09	-0.260502	0.346	0.532	6.59624e-05
AC027644.4	1.09485e-17	0.254341	0.294	0	4.6358e-13
AC040168.1	9.59535e-10	-0.329654	0.23	0.532	4.06286e-05
AC046134.2	1.22282e-17	-0.53031	0.436	0.847	5.17765e-13
AC068587.4	1.51651e-15	-0.429541	0.307	0.645	6.4212e-11
AC069228.1	1.01545e-09	-0.346479	0.357	0.581	4.2996e-05
AC079142.1	1.25529e-07	-0.251986	0.175	0.427	0.00531516
AC079921.1	1.43856e-08	-0.292294	0.327	0.581	0.000609114
AC090517.4	1.50016e-18	0.350812	0.307	0	6.35199e-14
AC090517.5	3.12506e-10	-0.255413	0.274	0.597	1.32321e-05
AC090568.2	1.48162e-23	0.768264	0.379	0	6.27348e-19
AC090578.1	1.13636e-27	-0.880464	0.443	0.911	4.81159e-23
AC090579.1	4.77398e-21	-0.526185	0.577	0.605	2.0214e-16
AC091948.1	1.89683e-15	0.26872	0.259	0	8.03154e-11
AC092378.1	1.63708e-11	0.430085	0.274	0.032	6.93173e-07
AC092969.1	4.63581e-13	-0.392621	0.213	0.565	1.9629e-08
AC097103.2	1.86771e-22	0.457833	0.364	0	7.90825e-18
AC097376.2	1.007e-15	0.269556	0.263	0	4.26385e-11
AC098864.1	5.32947e-16	0.380676	0.268	0	2.2566e-11
AC111006.1	3.17559e-20	-1.04176	0.189	0.387	1.34461e-15
AC116366.3	1.41828e-19	0.347581	0.322	0	6.00529e-15
AC124312.1	3.39998e-28	1.55306	0.441	0	1.43962e-23
AC124319.2	2.97403e-16	0.261389	0.314	0.008	1.25926e-11
AC244021.1	7.17071e-20	0.438826	0.327	0	3.03622e-15
ACTR3C	8.15132e-08	-0.324799	0.248	0.363	0.00345143
ADAM23	2.10996e-09	0.372934	0.882	0.774	8.93399e-05
ADAMTS9-AS2	4.56268e-36	0.984261	0.893	0.71	1.93193e-31
ADARB1	2.05213e-08	0.31753	0.877	0.702	0.000868911
ADCY8	3.7525e-14	0.505797	0.914	0.702	1.58889e-09
ADK	1.50045e-08	0.29864	0.934	0.742	0.000635319
AF241726.2	1.007e-15	0.30176	0.263	0	4.26385e-11
AGAP3	4.75895e-08	-0.374919	0.623	0.677	0.00201503
AGBL4	2.00383e-28	0.540768	0.989	0.96	8.48462e-24
AHCTF1	2.37835e-08	-0.515428	0.757	0.847	0.00100704
AHNAK	8.71936e-17	-0.497786	0.02	0.25	3.69195e-12
AHSA1	3.05933e-09	-0.299654	0.257	0.419	0.000129538
AIG1	3.35555e-08	0.293346	0.936	0.79	0.00142081
AL078639.1	1.48162e-23	0.617897	0.379	0	6.27348e-19
AL117339.5	1.3826e-15	0.252452	0.261	0	5.85421e-11
AL136114.1	1.71344e-34	-0.931262	0.061	0.565	7.25505e-30
AL359915.2	5.60543e-17	0.282032	0.283	0	2.37345e-12
AL590705.1	7.29603e-10	0.317843	0.572	0.331	3.08929e-05
AL596220.1	7.6805e-19	0.253992	0.311	0	3.25208e-14
AMN1	5.31537e-12	0.392386	0.765	0.484	2.25063e-07
ANK2	1.98405e-13	0.258442	0.98	0.952	8.40088e-09
ANKDD1B	4.21342e-09	-0.309219	0.035	0.194	0.000178405
ANKFN1	1.62249e-07	0.385536	0.577	0.371	0.00686995
ANKRD11	5.14028e-08	-0.614517	0.908	0.944	0.0021765
ANKRD26	1.64227e-07	0.303617	0.952	0.855	0.0069537
ANKRD34C-AS1	6.26425e-11	0.399235	0.875	0.645	2.65241e-06
ANKRD55	1.15651e-08	-0.284798	0.178	0.444	0.000489688
ANKS1B	1.28226e-12	0.273026	0.989	0.976	5.42934e-08
ANO4	3.857e-12	0.368432	0.965	0.863	1.63313e-07
ANO5	5.57101e-07	0.254553	0.877	0.677	0.0235888
ANP32A	4.98144e-09	-0.453883	0.487	0.637	0.000210924
AP000943.2	3.01005e-09	-0.358087	0.333	0.645	0.000127452
AP000943.3	4.417e-23	0.609741	0.373	0	1.87025e-18
AP001831.1	1.22163e-11	-0.403219	0.524	0.742	5.17265e-07
AP001977.1	5.52308e-12	-0.389542	0.013	0.177	2.33858e-07
AP003086.1	1.19438e-11	-0.333655	0.276	0.532	5.05724e-07
AP2B1	3.89394e-13	-0.319398	0.822	0.847	1.64877e-08
APP	5.59442e-22	-0.657957	0.967	0.984	2.36879e-17
APPL2	1.35298e-13	0.375804	0.781	0.5	5.72879e-09
AR	9.11426e-08	-0.479074	0.349	0.46	0.00385916
ARFGEF2	5.63563e-10	0.345966	0.842	0.685	2.38624e-05
ARL15	9.15666e-07	0.265748	0.925	0.806	0.0387711
ARMCX5-GPRASP2	4.75615e-12	-0.316871	0.399	0.758	2.01385e-07
ASIC2	1.72155e-30	0.88393	0.969	0.823	7.28939e-26
ASTN2	1.38282e-11	0.324952	0.985	0.952	5.85516e-07
ATP2B2	5.4672e-16	0.456758	0.952	0.823	2.31492e-11
ATP2C1	1.38541e-22	-0.927831	0.807	0.944	5.8661e-18
ATP6V0C	2.1336e-21	-0.432804	0.252	0.718	9.03409e-17
ATP8A2	1.05965e-21	0.368261	0.978	0.935	4.48678e-17
ATR	5.46243e-08	0.309028	0.851	0.629	0.0023129
ATRNL1	3.21518e-10	0.325782	0.996	0.976	1.36137e-05
AUXG01000058.1	2.08688e-14	-0.337145	0.309	0.694	8.83625e-10
BABAM2	1.13443e-09	0.355797	0.908	0.774	4.80341e-05
BAG3	2.79385e-11	-0.571511	0.055	0.226	1.18297e-06
BBS9	1.51169e-07	0.287037	0.904	0.718	0.00640078
BCL2	3.00338e-07	-0.374709	0.447	0.645	0.0127169
BEND4	9.10047e-10	-0.325803	0.083	0.242	3.85332e-05
BEX1	1.48192e-08	-0.264336	0.379	0.605	0.000627472
BEX3	2.82601e-16	-0.509516	0.469	0.726	1.19659e-11
BID	7.54554e-16	-0.661325	0.167	0.395	3.19493e-11
BMERB1	7.71585e-16	-0.484581	0.445	0.798	3.26705e-11
BMS1	4.78688e-07	-0.441902	0.59	0.718	0.0202686
BMT2	7.80299e-07	-0.423856	0.594	0.734	0.0330394
BSCL2	3.99759e-09	-0.287899	0.303	0.581	0.000169266
C15orf41	9.42514e-07	0.258092	0.634	0.468	0.0399079
C16orf45	1.00893e-19	0.306101	0.325	0	4.27201e-15
C1orf61	7.17903e-09	-0.255904	0.349	0.589	0.000303974
C1QTNF3-AMACR	1.50016e-18	0.320817	0.307	0	6.35199e-14
C20orf194	1.7467e-08	0.344555	0.884	0.702	0.000739586
C2CD5	7.31956e-11	0.343169	0.921	0.75	3.09925e-06
C3orf58	1.99191e-19	0.388007	0.32	0	8.43413e-15
C6orf106	1.00893e-19	0.265486	0.325	0	4.27201e-15
C9orf3	1.02336e-28	0.933895	0.447	0	4.33312e-24
C9orf78	9.60064e-11	-0.314206	0.23	0.435	4.0651e-06
CACNA1B	2.62003e-18	0.515961	0.967	0.798	1.10937e-13
CACNA1C	4.86046e-17	0.461692	0.969	0.895	2.05802e-12
CACNA1D	5.60063e-09	-0.584216	0.958	1	0.000237142
CACNA1G	8.04331e-07	-0.329963	0.325	0.492	0.034057
CACNG8	4.22081e-07	-0.279093	0.59	0.661	0.0178718
CACYBP	1.67418e-17	-0.563188	0.366	0.726	7.0888e-13
CALM1	7.32298e-09	-0.287421	0.868	0.815	0.00031007
CALM2	1.28867e-13	-0.394941	0.717	0.766	5.45648e-09
CALM3	5.13956e-15	-0.413694	0.651	0.766	2.17619e-10
CALY	6.7529e-12	-0.354323	0.618	0.774	2.85931e-07
CAMK2N1	1.38109e-13	-0.410295	0.643	0.726	5.84783e-09
CAMTA1	7.94418e-11	0.257288	0.987	0.952	3.36373e-06
CAP2	1.77963e-20	-0.574169	0.809	0.895	7.5353e-16
CBX6	7.27839e-07	-0.260893	0.417	0.573	0.0308182
CCDC144A	2.51288e-08	-0.422747	0.748	0.895	0.001064
CCDC81	6.40706e-09	-0.335573	0.107	0.242	0.000271288
CCDC92	2.78048e-10	0.301017	0.871	0.71	1.17731e-05
CCNG2	3.52007e-18	-1.38626	0.39	0.637	1.49047e-13
CCNI	1.87813e-09	-0.252322	0.7	0.669	7.95237e-05
CDH2	3.32543e-09	0.468784	0.781	0.565	0.000140806
CDK14	1.65848e-15	0.435199	0.939	0.766	7.02233e-11
CDR2	7.53814e-07	0.331348	0.789	0.613	0.031918
CELF5	9.44929e-25	-0.853027	0.746	0.911	4.00102e-20
CEP192	7.91944e-10	0.344843	0.849	0.645	3.35325e-05
CERT1	1.77264e-10	-0.335045	0.375	0.694	7.5057e-06
CFAP46	4.40311e-07	-0.340937	0.445	0.629	0.0186437
CHL1-AS2	4.46574e-13	-0.438706	0.031	0.234	1.89089e-08
CHORDC1	4.12066e-21	-0.91512	0.61	0.782	1.74477e-16
CHST15	3.59213e-08	-0.322696	0.164	0.355	0.00152098
CHSY3	2.9719e-09	0.499756	0.785	0.556	0.000125836
CKB	1.96789e-08	-0.319121	0.553	0.71	0.000833243
CLEC16A	4.61675e-09	0.34531	0.93	0.823	0.000195482
CLMN	4.37822e-09	0.338592	0.458	0.266	0.000185382
CLMP	2.4169e-09	0.40242	0.618	0.347	0.000102337
CLU	9.73338e-10	-0.531782	0.667	0.815	4.12131e-05
CMYA5	3.1286e-13	-0.570591	0.11	0.331	1.32471e-08
CNTN1	2.94456e-10	-0.55738	0.965	0.976	1.24679e-05
CNTN3	2.47753e-07	0.462936	0.636	0.46	0.0104904
CNTN4	1.13443e-09	0.380708	0.939	0.911	4.80342e-05
CNTN5	8.15021e-08	0.493687	0.901	0.903	0.00345096
CNTNAP3	2.42748e-07	0.317208	0.877	0.702	0.0102784
CNTNAP3B	4.53103e-07	0.46956	0.857	0.702	0.0191853
CNTNAP5	2.99176e-14	0.589249	0.928	0.903	1.26677e-09
COBLL1	1.44582e-07	0.334792	0.318	0.105	0.0061219
COL4A3BP	3.07224e-23	0.427966	0.375	0	1.30085e-18
COX16	8.12687e-12	-0.253911	0.224	0.54	3.44108e-07
CPLANE1	4.87722e-07	0.316251	0.89	0.758	0.0206511
CSGALNACT1	4.53583e-07	0.328177	0.693	0.435	0.0192056
CSMD1	1.17933e-14	0.298956	0.996	0.992	4.99354e-10
CTNNB1	1.30977e-07	-0.286899	0.671	0.71	0.00554583
CWF19L2	8.552e-13	-0.675713	0.7	0.815	3.62109e-08
CXCL13	4.56512e-07	-0.315974	0.143	0.177	0.0193296
CYFIP2	2.05752e-07	-0.335212	0.842	0.911	0.00871196
CYP39A1	6.26467e-13	-0.434464	0.033	0.218	2.65258e-08
DANT2	2.98422e-18	0.500665	0.963	0.75	1.26358e-13
DENND2A	7.41975e-07	-0.641247	0.423	0.597	0.0314167
DEPTOR	1.08896e-07	0.292115	0.656	0.403	0.00461087
DERA	7.69548e-12	-0.557525	0.105	0.306	3.25842e-07
DIPK2A	8.35665e-09	-0.258079	0.279	0.573	0.000353837
DIRC2	7.17071e-20	0.304771	0.327	0	3.03622e-15
DISC1	3.03472e-07	-0.365929	0.125	0.347	0.0128496
DISC1FP1	7.67376e-16	-0.792765	0.053	0.234	3.24922e-11
DLC1	1.28628e-09	0.353613	0.868	0.621	5.44637e-05
DLGAP1-AS5	2.2369e-07	-0.282427	0.377	0.556	0.00947148
DLGAP2	1.22565e-12	0.387179	0.991	0.96	5.18964e-08
DLX6-AS1	4.0787e-09	-0.331293	0.686	0.718	0.0001727
DMTF1	1.06434e-08	0.286681	0.849	0.605	0.000450663
DNAJA1	9.2306e-11	-0.367913	0.371	0.653	3.90842e-06
DNAJA4	1.76089e-13	-0.623421	0.355	0.637	7.45597e-09
DNAJB1	1.16552e-23	-0.853076	0.16	0.516	4.93504e-19
DNAJB6	1.62437e-12	-0.507305	0.599	0.758	6.87792e-08
DOP1A	7.98886e-14	-0.299665	0.45	0.823	3.38264e-09
DOPEY1	5.06036e-28	0.679225	0.439	0	2.14266e-23
DPP10	4.68486e-07	0.501623	0.901	0.879	0.0198367
DPP10-AS3	2.55236e-11	-0.281688	0.461	0.419	1.08072e-06
DTNA	1.86235e-14	0.404746	0.969	0.887	7.88557e-10
DYNC1I1	2.0658e-14	0.448226	0.919	0.677	8.747e-10
ECM1	2.86598e-08	-0.253205	0.156	0.411	0.00121351
EEF2K	4.01606e-08	0.303446	0.719	0.508	0.00170048
EFNA5	2.54043e-07	0.43499	0.864	0.718	0.0107567
EHBP1	1.85815e-10	0.326834	0.958	0.855	7.86777e-06
ELAVL4	7.58576e-08	0.329963	0.864	0.669	0.00321196
ELOVL5	1.17168e-11	-0.489268	0.401	0.508	4.96111e-07
ENOX1	6.39941e-11	0.32886	0.982	0.911	2.70964e-06
ENTPD3	1.57179e-08	0.304438	0.761	0.54	0.000665528
EPHA6	3.64775e-09	0.556344	0.91	0.839	0.000154453
EPHA7	1.76257e-07	0.321514	0.864	0.694	0.00746306
ERBB4	2.02372e-10	0.259378	1	1	8.56885e-06
ESYT2	4.29226e-07	0.25733	0.895	0.71	0.0181743
ETFDH	5.91052e-07	0.300085	0.772	0.581	0.0250263
ETV5	5.29516e-37	-0.520337	0.061	0.597	2.24207e-32
FAM110B	2.42953e-07	-0.349612	0.746	0.839	0.0102871
FAM135B	8.40584e-08	-0.35015	0.917	0.984	0.0035592
FAM153C	3.18118e-21	0.339589	0.346	0	1.34698e-16
FAM19A2	1.7163e-30	2.40464	0.469	0	7.26715e-26
FAM19A4	1.00893e-19	0.579389	0.325	0	4.27201e-15
FAM19A5	1.164e-25	0.568721	0.408	0	4.92861e-21
FAM208A	4.51412e-21	0.305118	0.344	0	1.91137e-16
FAM208B	7.52205e-28	0.669815	0.436	0	3.18499e-23
FAM69A	2.28149e-28	0.773654	0.443	0	9.6603e-24
FAM78B	9.15063e-12	0.418573	0.866	0.661	3.87456e-07
FAR2	3.97386e-20	0.585834	0.919	0.702	1.68261e-15
FBXL14	9.78713e-26	-0.835835	0.263	0.653	4.14407e-21
FBXL17	5.63702e-12	0.306478	0.974	0.919	2.38683e-07
FBXO22	1.05006e-07	0.300361	0.772	0.556	0.00444618
FERMT3	2.51397e-08	-0.260768	0.037	0.194	0.00106447
FGF14	7.00473e-22	0.446489	0.982	0.976	2.96594e-17
FKBP8	3.40019e-08	-0.323985	0.417	0.597	0.00143971
FMR1	8.53554e-31	0.338846	0.531	0.016	3.61412e-26
FRMD4A	3.97677e-16	0.301448	0.989	0.984	1.68384e-11
FRMPD4	2.29349e-07	0.366765	0.945	0.839	0.00971108
FRY	8.7892e-16	0.490857	0.89	0.621	3.72152e-11
FSTL4	3.13065e-08	0.371911	0.724	0.46	0.00132558
FTX	6.25398e-23	0.426591	0.989	0.944	2.64806e-18
FXR1	2.21404e-18	-0.647675	0.818	0.927	9.3747e-14
FXYD6	3.3249e-11	-0.451518	0.351	0.613	1.40783e-06
GABBR2	2.12602e-08	-0.346532	0.965	0.96	0.000900201
GABPB1-AS1	5.35083e-08	0.282703	0.739	0.532	0.00226565
GABRB1	2.24498e-11	0.389814	0.963	0.863	9.50568e-07
GABRG3	1.19698e-23	0.65164	0.965	0.863	5.06827e-19
GALNT1	7.97307e-07	0.273051	0.807	0.621	0.0337596
GALNT8	4.59191e-09	-0.423395	0.612	0.726	0.000194431
GAPDH	6.85734e-11	-0.390011	0.577	0.815	2.90354e-06
GAREM1	1.68437e-08	0.380485	0.831	0.613	0.000713195
GARS-DT	1.53229e-10	-0.323548	0.349	0.669	6.48804e-06
GAS2	8.00776e-08	0.316502	0.833	0.605	0.00339065
GDPD1	3.46321e-08	0.28272	0.827	0.597	0.00146639
GFM2	6.2694e-12	-0.494051	0.52	0.685	2.65459e-07
GIPC2	2.15614e-07	-0.260537	0.32	0.508	0.00912955
GLCCI1	1.53271e-13	0.430556	0.912	0.685	6.48982e-09
GMDS-DT	6.24936e-07	0.362011	0.781	0.573	0.026461
GMFG	6.28557e-12	-0.311127	0.029	0.21	2.66144e-07
GNAO1	1.25408e-09	-0.409213	0.86	0.887	5.31004e-05
GNAS	6.55952e-08	-0.316248	0.912	0.96	0.00277743
GNB1	1.87531e-08	-0.281734	0.818	0.839	0.000794044
GPHN	1.08595e-15	0.368318	0.978	0.887	4.59813e-11
GPR75-ASB3	3.07224e-23	0.434241	0.375	0	1.30085e-18
GPX4	2.16678e-08	-0.272898	0.314	0.573	0.000917459
GRID1	6.63577e-13	0.352517	0.963	0.903	2.80972e-08
GRIK2	7.16347e-08	0.429317	0.967	0.871	0.00303316
GRIN2A	2.00855e-07	0.48453	0.901	0.758	0.0085046
GRIN2B	4.799e-10	-0.350747	0.985	1	2.03199e-05
H3F3B	1.15541e-09	-0.285628	0.368	0.637	4.89222e-05
HECW1	1.18003e-10	0.380456	0.943	0.847	4.99648e-06
HERC1	1.01489e-14	0.377235	0.947	0.782	4.29723e-10
HERC2	1.84668e-07	0.27331	0.904	0.734	0.00781922
HIBCH	6.24585e-20	-1.11075	0.811	0.887	2.64462e-15
HIP1	1.08287e-08	-0.360411	0.221	0.484	0.00045851
HIVEP3	2.10035e-13	0.406483	0.956	0.863	8.89329e-09
HMGB1	3.42706e-21	-1.03469	0.912	0.984	1.45109e-16
HMGCLL1	3.53665e-14	0.438328	0.721	0.379	1.49749e-09
HNRNPA2B1	7.90021e-12	-0.399748	0.849	0.927	3.34511e-07
HNRNPK	1.13298e-08	-0.309202	0.557	0.702	0.000479725
HNRNPU	2.81926e-13	-0.576006	0.857	0.935	1.19373e-08
HSP90AA1	9.02397e-28	-1.12016	0.818	0.952	3.82093e-23
HSP90AB1	1.16034e-15	-0.519756	0.77	0.871	4.91312e-11
HSPA12A	4.57934e-08	0.336907	0.928	0.823	0.00193898
HSPA1A	1.76177e-16	-0.649233	0.081	0.355	7.45971e-12
HSPA1B	3.97726e-22	-0.811233	0.037	0.331	1.68405e-17
HSPA4	7.90901e-08	-0.382709	0.507	0.685	0.00334883
HSPA4L	1.38037e-17	-0.886915	0.855	0.935	5.84474e-13
HSPA6	4.12516e-16	-0.655943	0	0.169	1.74668e-11
HSPB1	1.99406e-22	-0.947713	0.037	0.306	8.44324e-18
HSPD1	3.99826e-20	-1.02995	0.664	0.879	1.69294e-15
HSPE1	2.184e-11	-0.450782	0.243	0.516	9.2475e-07
HSPH1	3.3959e-24	-1.55592	0.671	0.847	1.43789e-19
HUNK	2.95546e-22	-0.703153	0.726	0.879	1.2514e-17
HUS1	4.58857e-07	0.250377	0.546	0.339	0.0194289
ICA1	3.81546e-11	0.335664	0.908	0.653	1.61554e-06
INPP4A	4.72822e-08	0.302753	0.917	0.766	0.00200202
INPP4B	4.32738e-07	0.259969	0.969	0.903	0.018323
IQGAP2	6.18787e-18	-0.770487	0.167	0.452	2.62007e-13
ISPD	1.02727e-23	0.540968	0.382	0	4.34968e-19
ITGA9-AS1	6.99303e-14	-0.470778	0.362	0.734	2.96099e-09
ITPR1	1.88733e-12	0.501232	0.838	0.645	7.99134e-08
ITPRID2	2.74747e-10	-0.390288	0.388	0.71	1.16333e-05
ITSN2	3.52891e-07	-0.50313	0.743	0.855	0.0149421
JAKMIP1	1.20852e-13	0.299844	0.375	0.065	5.11713e-09
JAM3	5.51315e-07	-0.471967	0.59	0.661	0.0233438
KAT6B	3.90732e-08	0.290304	0.89	0.702	0.00165444
KAZN-AS1	2.05223e-09	-0.315407	0.375	0.581	8.68954e-05
KCNAB1	1.71237e-22	1.62632	0.757	0.508	7.25053e-18
KCNJ3	1.0009e-08	0.295487	0.952	0.806	0.000423801
KCNJ6	7.03739e-09	-0.810896	0.862	0.911	0.000297977
KCNMB2	8.30449e-11	-0.31334	0.61	0.903	3.51629e-06
KCNMB2-AS1	1.09247e-11	-0.349505	0.702	0.637	4.62574e-07
KCNQ3	9.94494e-08	-0.626957	0.895	0.927	0.00421089
KCNQ5	2.60211e-15	0.666596	0.912	0.774	1.10179e-10
KCTD16	7.58483e-12	0.486039	0.943	0.774	3.21157e-07
KDM5A	6.76617e-07	-0.401943	0.759	0.863	0.0286493
KHDRBS2	3.54305e-07	0.32623	0.971	0.903	0.015002
KIAA0319	7.55467e-07	0.272354	0.706	0.54	0.031988
KIAA0408	5.18813e-17	-0.518011	0.388	0.75	2.19676e-12
KIAA1211	4.03149e-08	0.406712	0.866	0.718	0.00170701
KIAA1217	1.59318e-21	0.413656	0.996	0.968	6.74585e-17
KIAA1324L	4.67389e-08	0.310908	0.873	0.669	0.00197902
KIAA1328	2.18796e-13	0.501017	0.857	0.629	9.26425e-09
KIAA1468	1.61956e-24	0.431545	0.393	0	6.85755e-20
KIAA1551	7.6805e-19	0.263674	0.311	0	3.25208e-14
KIAA1841	3.08399e-10	0.348059	0.789	0.54	1.30582e-05
KIF16B	5.07436e-09	0.346525	0.844	0.661	0.000214859
KIFAP3	1.02915e-07	0.258164	0.904	0.71	0.00435762
KLHL29	1.10684e-06	0.444752	0.785	0.653	0.0468657
KLHL32	7.18574e-13	0.424615	0.864	0.629	3.04259e-08
KSR2	7.67606e-15	0.374771	0.958	0.847	3.2502e-10
KTN1	7.89911e-14	-0.52744	0.871	0.944	3.34464e-09
LDB2	2.85395e-08	0.466729	0.827	0.621	0.00120842
LDLRAD4	1.69924e-19	0.613791	0.934	0.702	7.1949e-15
LIMA1	5.54771e-08	0.293016	0.654	0.403	0.00234901
LIMK2	1.23845e-16	-0.798134	0.208	0.419	5.24384e-12
LINC-PINT	8.24386e-09	-0.25506	0.32	0.621	0.000349061
LINC00486	1.9573e-22	-0.427129	0.474	0.702	8.28759e-18
LINC00599	3.24072e-07	-0.250734	0.798	0.847	0.0137219
LINC00877	2.32961e-13	-0.713465	0.037	0.242	9.86402e-09
LINC01278	6.66726e-10	-0.30582	0.463	0.782	2.82305e-05
LINC01409	8.03374e-09	-0.260572	0.149	0.387	0.000340165
LINC01588	1.90665e-08	-0.255838	0.167	0.403	0.000807313
LINC02210-CRHR1	2.13464e-23	0.415828	0.377	0	9.03851e-19
LINC02389	2.77586e-07	0.376317	0.82	0.669	0.0117535
LINC02576	5.42631e-08	-0.266256	0.127	0.315	0.00229761
LINC02798	9.38889e-22	-0.893965	0.314	0.734	3.97544e-17
LRBA	1.15748e-13	0.440112	0.91	0.718	4.90098e-09
LRFN5	2.12071e-15	0.468366	0.965	0.774	8.97952e-11
LRRC4C	3.63651e-10	0.321239	0.98	0.968	1.53977e-05
LRRC8D	1.41885e-08	-0.283905	0.469	0.75	0.000600771
LRRTM4	2.85822e-15	0.456838	0.989	0.984	1.21023e-10
LUC7L2	3.86034e-12	-0.332988	0.634	0.702	1.63455e-07
LY6H	1.31205e-12	-0.330039	0.252	0.589	5.55549e-08
MACROD2	7.77699e-07	0.274224	0.936	0.766	0.0329293
MAGI1	6.19059e-14	0.297169	0.978	0.952	2.62122e-09
MALAT1	1.49526e-22	-0.448755	1	1	6.33124e-18
MAP1LC3A	6.29379e-17	-0.368808	0.307	0.613	2.66492e-12
MAP2	7.10314e-15	-0.496897	0.98	0.992	3.00761e-10
MAP2K4	1.15004e-18	-0.684219	0.899	0.96	4.86951e-14
MAP7	1.74011e-10	0.345807	0.945	0.839	7.36795e-06
MARCH1	1.79482e-08	-0.77088	0.419	0.685	0.000759961
MCF2L2	7.44877e-11	0.346318	0.888	0.677	3.15396e-06
ME3	1.47847e-09	0.349757	0.93	0.774	6.26012e-05
MEF2C	1.20809e-10	0.329565	0.985	0.895	5.11531e-06
MEG8	4.19028e-14	-0.521468	0.947	0.976	1.77425e-09
MEIKIN	7.34e-09	-0.283929	0.274	0.573	0.00031079
MEPE	6.48852e-07	0.799571	0.346	0.137	0.0274737
METTL25	1.35015e-09	0.358294	0.746	0.476	5.71681e-05
MFSD4B	5.53227e-10	-0.295468	0.384	0.669	2.34248e-05
MIATNB	4.20607e-12	-0.464554	0.202	0.435	1.78094e-07
MIB1	1.61919e-16	-0.640304	0.781	0.879	6.85596e-12
MICAL3	8.57568e-09	0.275941	0.939	0.831	0.000363112
MIF	4.09297e-14	-0.281953	0.158	0.508	1.73305e-09
MIR100HG	1.82494e-18	-0.575715	0.436	0.863	7.72717e-14
MIR181A1HG	1.40973e-09	-0.564365	0.829	0.927	5.96908e-05
MIR34AHG	1.3295e-07	0.314678	0.601	0.411	0.00562937
MIR7-3HG	2.55038e-20	-0.482333	0.127	0.5	1.07988e-15
MITF	1.65012e-07	0.300953	0.752	0.508	0.00698692
MKL1	7.67616e-25	0.447712	0.397	0	3.25024e-20
MKL2	3.62199e-25	0.531243	0.401	0	1.53362e-20
MMP16	3.86999e-09	-0.339664	0.956	0.944	0.000163863
MND1	8.80978e-08	-0.419457	0.068	0.218	0.00373024
MOB4	1.11156e-30	-1.17256	0.325	0.774	4.70659e-26
MORC4	2.96427e-10	-0.499239	0.143	0.355	1.25513e-05
MORF4L2	7.11067e-10	-0.343702	0.643	0.782	3.0108e-05
MPP7	4.62254e-07	0.260847	0.647	0.419	0.0195728
MROH1	5.11642e-08	0.354899	0.809	0.613	0.0021664
MRPS6	9.52863e-07	-0.355859	0.625	0.669	0.0403461
MRTFA	1.12953e-10	-0.35328	0.408	0.734	4.78267e-06
MTCH1	2.78479e-13	-0.435931	0.445	0.718	1.17914e-08
MTERF1	2.56788e-07	0.34551	0.715	0.508	0.0108729
MTR	2.01745e-09	0.321841	0.873	0.645	8.5423e-05
MTRNR2L12	4.4585e-57	-1.42432	0.239	0.887	1.88782e-52
MTRNR2L8	2.61073e-22	-0.455947	0.044	0.411	1.10543e-17
MUC20-OT1	1.71483e-26	0.624446	0.419	0	7.26095e-22
MUM1	5.0917e-20	0.255071	0.329	0	2.15593e-15
MXI1	9.36233e-13	-0.416207	0.732	0.839	3.9642e-08
MYO16	4.34656e-25	0.626982	0.956	0.782	1.84042e-20
MYO1B	6.01481e-08	0.288045	0.746	0.484	0.00254679
MYRFL	3.29693e-18	-0.579477	0.2	0.556	1.39599e-13
NAA50	1.09637e-10	-0.631971	0.651	0.685	4.64224e-06
NALCN	1.1475e-12	0.402447	0.932	0.75	4.85874e-08
NAV3	1.67291e-09	0.309121	0.985	0.968	7.08345e-05
NCALD	5.49e-14	0.503606	0.925	0.669	2.32457e-09
NCOA2	4.9626e-08	-0.35975	0.947	0.944	0.00210126
NEK1	9.40138e-16	0.482678	0.917	0.726	3.98073e-11
NEK11	4.16144e-07	-0.46206	0.467	0.548	0.0176204
NFAT5	9.80923e-09	-0.28912	0.906	0.879	0.000415343
NGRN	9.45986e-11	-0.32767	0.373	0.637	4.00549e-06
NKRF	7.17694e-07	-0.277041	0.281	0.468	0.0303886
NKTR	3.71169e-15	0.483873	0.941	0.734	1.5716e-10
NLGN4Y	1.5379e-08	0.360289	0.882	0.71	0.000651178
NOP58	2.08101e-09	-0.41904	0.746	0.806	8.81143e-05
NORAD	1.1804e-10	-0.31617	0.634	0.694	4.99804e-06
NPHP1	7.76915e-07	-0.328669	0.34	0.379	0.0328961
NQO2	1.59551e-14	0.450104	0.851	0.565	6.75572e-10
NRCAM	1.41882e-11	0.31191	0.967	0.855	6.00755e-07
NRSN1	3.02141e-07	0.336386	0.8	0.605	0.0127933
NUCB1	6.34522e-07	-0.300095	0.311	0.435	0.0268669
NUFIP2	1.50235e-08	-0.321536	0.658	0.766	0.000636126
ODF2L	1.65304e-08	0.295079	0.879	0.661	0.000699929
OIP5-AS1	3.68685e-16	-0.582936	0.414	0.726	1.56109e-11
OLFM2	3.0097e-11	-0.543863	0.496	0.621	1.27437e-06
OPCML	5.05249e-11	0.462008	0.991	0.976	2.13933e-06
OSTN	1.93707e-16	-0.367801	0.072	0.379	8.20192e-12
OXR1	1.44057e-12	0.286215	0.982	0.871	6.09964e-08
PACSIN1	2.41161e-09	-0.37161	0.713	0.766	0.000102112
PAM	8.4123e-15	0.36159	0.969	0.919	3.56194e-10
PAPOLA	1.00426e-08	-0.397533	0.811	0.879	0.000425222
PARD6G-AS1	2.0177e-07	-0.318103	0.156	0.258	0.00854334
PCCA	1.24882e-07	0.287276	0.897	0.702	0.00528773
PCDH7	1.86217e-08	0.516388	0.884	0.742	0.000788479
PDE10A	1.23326e-25	-0.623976	0.862	0.911	5.22187e-21
PDE3B	5.92102e-10	0.311308	0.93	0.726	2.50708e-05
PGAP1	2.62027e-10	-0.429918	0.66	0.798	1.10947e-05
PHACTR1	7.41175e-07	0.28512	0.932	0.782	0.0313828
PHF14	3.2092e-08	-0.402586	0.928	0.944	0.00135884
PHF21B	8.01733e-14	-0.459842	0.228	0.516	3.3947e-09
PHF8	3.86322e-08	-0.467491	0.43	0.581	0.00163577
PIK3CA	1.97117e-12	0.350362	0.871	0.605	8.34632e-08
PIP5K1B	1.74133e-15	-0.598619	0.842	0.855	7.37314e-11
PITPNC1	6.64291e-13	-0.448007	0.89	0.911	2.81274e-08
PKD2	8.16197e-14	0.406992	0.906	0.629	3.45594e-09
PKNOX2	2.67603e-08	0.379401	0.899	0.782	0.00113308
PKP4	2.65974e-15	0.507704	0.93	0.71	1.12619e-10
PLCB1	1.89841e-12	0.274427	0.987	0.984	8.03824e-08
PLCE1	1.16689e-11	0.571716	0.706	0.452	4.94084e-07
PLD5	1.74315e-08	0.49548	0.82	0.621	0.000738083
PLEKHA3	9.23356e-16	-0.447207	0.476	0.758	3.90967e-11
PLEKHA5	1.91097e-08	0.266594	0.969	0.887	0.000809141
PLEKHA6	1.21354e-14	-0.693988	0.752	0.823	5.13838e-10
PLPPR1	2.63157e-07	0.422582	0.678	0.476	0.0111426
PLPPR5	1.03002e-06	-0.425499	0.691	0.79	0.0436131
POLR1C	1.11686e-09	-0.294068	0.215	0.46	4.72902e-05
POLR2J3	8.27745e-12	-0.332086	0.39	0.718	3.50484e-07
POLR2J3.1	9.06332e-21	0.30306	0.34	0	3.83759e-16
POU2F2	2.36234e-22	-1.10296	0.32	0.581	1.00026e-17
PPARG	1.41225e-12	0.414811	0.787	0.492	5.97976e-08
PPFIA2	1.18837e-09	0.265918	0.985	0.895	5.03181e-05
PPIP5K1	4.79606e-07	0.27491	0.68	0.444	0.0203075
PPP1R21	6.1036e-08	0.29657	0.636	0.435	0.00258439
PPP2R2B	1.83572e-10	0.260167	0.987	0.968	7.77283e-06
PPP3R1	2.94848e-10	-0.436732	0.533	0.774	1.24845e-05
PRDM2	2.42696e-09	-0.376928	0.844	0.887	0.000102762
PRELID2	3.21923e-10	0.49541	0.432	0.169	1.36309e-05
PRICKLE2	1.05195e-08	-0.485272	0.919	0.952	0.000445416
PRKG1	1.24506e-09	0.342472	0.98	0.927	5.27182e-05
PRMT7	2.28038e-08	0.251352	0.596	0.363	0.000965559
PRNP	5.88358e-08	-0.330441	0.754	0.79	0.00249123
PRR16	3.83643e-07	0.40927	0.386	0.202	0.0162442
PTCHD4	5.83983e-07	0.358106	0.943	0.815	0.024727
PTGES3	1.13464e-21	-0.878576	0.572	0.831	4.80428e-17
PTPN13	1.74018e-07	0.26894	0.809	0.573	0.00736827
PTPRD	1.03855e-12	0.586521	0.925	0.847	4.39743e-08
PTPRN2	1.77101e-21	0.405651	0.985	0.96	7.49882e-17
PVT1	2.71803e-12	-0.447074	0.127	0.371	1.15087e-07
PWAR6	3.39998e-28	0.782375	0.441	0	1.43962e-23
RAB30-DT	4.42234e-09	-0.250639	0.279	0.581	0.000187251
RAB3B	1.36746e-07	-0.337682	0.399	0.46	0.00579011
RAB3IP	2.63922e-08	-0.436527	0.809	0.871	0.0011175
RAI1	3.30232e-08	-0.397385	0.66	0.669	0.00139827
RALGPS1	1.65835e-10	0.373704	0.934	0.798	7.02179e-06
RAP1GDS1	5.12637e-07	-0.423612	0.875	0.887	0.0217061
RAPGEF4	8.28484e-22	0.482811	0.974	0.815	3.50797e-17
RAPGEF5	3.30143e-10	0.361326	0.939	0.798	1.39789e-05
RARB	3.70334e-08	0.436837	0.726	0.476	0.00156807
RBAK-RBAKDN	1.81277e-20	0.28546	0.336	0	7.67564e-16
RBFOX1	6.36289e-19	0.285758	0.998	1	2.69417e-14
RBFOX3	5.57509e-11	0.359974	0.888	0.661	2.3606e-06
RBMS3	3.66089e-09	-0.356217	0.925	0.96	0.000155009
RELCH	1.73164e-20	-0.541203	0.393	0.823	7.3321e-16
RERE	7.56697e-09	-0.44956	0.967	0.968	0.000320401
RFX7	9.47248e-08	0.299638	0.873	0.685	0.00401084
RGS5	3.34311e-07	-0.375316	0.638	0.669	0.0141554
RGS7	1.1872e-14	0.379271	0.985	0.911	5.02685e-10
RIMS1	1.52462e-15	0.426081	0.958	0.694	6.45553e-11
RNF130	1.07333e-07	0.304568	0.912	0.79	0.00454468
RNF175	3.49572e-08	0.283338	0.807	0.556	0.00148016
RNF185	5.29984e-10	-0.451694	0.357	0.581	2.24406e-05
RNPC3	2.05021e-09	0.355381	0.921	0.718	8.68099e-05
RORA	1.4497e-13	0.447608	0.974	0.919	6.13834e-09
RPAP2	3.64097e-12	0.418073	0.899	0.694	1.54166e-07
RPL37A	1.03718e-12	-0.407289	0.555	0.702	4.39163e-08
RPS28	8.95229e-11	-0.295749	0.34	0.589	3.79058e-06
RPS6KA2	5.76227e-26	0.528609	0.978	0.919	2.43986e-21
RPS6KA5	1.60084e-09	0.279419	0.645	0.339	6.77827e-05
RPTOR	4.0923e-07	0.268843	0.893	0.718	0.0173276
RUNDC3B	3.81705e-08	0.298659	0.904	0.702	0.00161621
RYBP	3.66832e-18	-0.633435	0.586	0.75	1.55324e-13
RYR2	1.07605e-12	0.459667	0.98	0.903	4.55622e-08
SAMD5	3.15721e-10	0.426426	0.838	0.605	1.33682e-05
SATB1-AS1	8.82144e-10	-0.266238	0.432	0.75	3.73517e-05
SBF2	5.02133e-09	0.290149	0.954	0.806	0.000212613
SCAPER	1.9053e-13	0.420176	0.93	0.782	8.06742e-09
SCG2	2.2527e-09	-0.302526	0.208	0.468	9.53837e-05
SCMH1	1.50921e-13	0.417979	0.93	0.702	6.39029e-09
SCN3B	1.23455e-07	-0.344947	0.268	0.5	0.00522733
SCUBE2	1.25862e-15	-0.624586	0.239	0.452	5.32924e-11
SEC62	1.87091e-10	-0.299977	0.702	0.758	7.9218e-06
SELENOW	7.48731e-10	-0.294221	0.36	0.597	3.17028e-05
SEPT11	3.39998e-28	0.724149	0.441	0	1.43962e-23
SEPT2	1.48162e-23	0.388773	0.379	0	6.27348e-19
SEPT7	1.65581e-27	0.699154	0.432	0	7.01105e-23
SEPTIN11	4.44118e-15	-0.423775	0.45	0.839	1.88049e-10
SEPTIN6	6.59111e-14	-0.481031	0.379	0.734	2.79081e-09
SEPTIN7	2.5779e-27	-0.729898	0.45	0.863	1.09153e-22
SERPINI1	5.74182e-09	0.377415	0.93	0.758	0.00024312
SET	5.66061e-09	-0.258277	0.364	0.565	0.000239682
SETD5	3.607e-07	-0.267343	0.925	0.887	0.0152727
SEZ6L2	1.07968e-08	-0.306562	0.627	0.782	0.000457159
SFPQ	4.89547e-09	-0.424266	0.855	0.911	0.000207284
SGCD	2.84391e-08	0.425172	0.469	0.202	0.00120417
SGK1	1.84213e-07	0.383729	0.792	0.556	0.00779995
SGO1-AS1	4.73664e-08	-0.411958	0.298	0.581	0.00200559
SGSM1	6.06074e-09	-0.679999	0.838	0.927	0.000256624
SH3GL3	1.24661e-08	0.34274	0.827	0.597	0.000527839
SH3RF3	4.66013e-07	-0.568078	0.932	0.976	0.0197319
SHC3	1.08443e-12	-0.401868	0.656	0.798	4.59167e-08
SIAH3	2.29038e-08	0.30056	0.732	0.508	0.000969791
SIDT1	3.07344e-07	0.279991	0.868	0.718	0.0130136
SLAIN1	7.81944e-08	0.271483	0.868	0.645	0.00331091
SLC16A10	5.64852e-07	0.276519	0.686	0.476	0.023917
SLC16A7	9.67127e-07	0.280148	0.86	0.702	0.0409501
SLC1A2	1.23932e-08	-0.579736	0.412	0.677	0.000524755
SLC22A17	3.58311e-09	-0.261404	0.515	0.726	0.000151716
SLC22A23	5.30006e-08	0.305777	0.73	0.548	0.00224415
SLC24A2	6.62569e-20	0.472059	0.987	0.839	2.80545e-15
SLC25A12	5.26845e-07	0.254794	0.952	0.831	0.0223077
SLC26A4	3.06926e-07	0.301604	0.816	0.605	0.0129959
SLC35F3	2.20672e-07	0.26594	0.875	0.661	0.00934368
SLC35F4	1.19576e-12	0.570838	0.752	0.452	5.06307e-08
SLC36A4	2.26854e-07	0.305674	0.763	0.54	0.00960543
SLC44A5	1.60246e-09	0.42612	0.965	0.887	6.78515e-05
SLC4A5	6.9932e-09	-0.354154	0.094	0.274	0.000296106
SLC5A3	8.1673e-18	-0.731688	0.555	0.823	3.4582e-13
SLC6A1	1.73896e-07	0.292243	0.919	0.766	0.00736311
SLC7A5	1.96584e-10	-0.42545	0.208	0.427	8.32374e-06
SLIT2	1.37693e-21	0.502346	0.985	0.96	5.8302e-17
SMAD1	2.56096e-07	-0.392002	0.568	0.653	0.0108436
SMYD3	8.75709e-13	0.373693	0.976	0.855	3.70793e-08
SNAP23	1.08044e-10	-0.618176	0.43	0.589	4.57481e-06
SNAP25	2.46851e-11	-0.315707	0.945	0.935	1.04522e-06
SNAP91	7.98894e-12	0.38771	0.943	0.823	3.38268e-07
SNCB	5.61432e-10	-0.3647	0.544	0.734	2.37721e-05
SNRPN	1.18372e-10	0.269893	0.98	0.903	5.01211e-06
SNX14	3.25152e-07	0.268571	0.873	0.669	0.0137676
SOGA3	1.82516e-15	-0.491412	0.351	0.726	7.72808e-11
SORCS1	4.68779e-18	-1.42099	0.316	0.605	1.98491e-13
SOX2-OT	5.60688e-21	-0.930845	0.412	0.839	2.37406e-16
SOX5	7.202e-14	-0.452089	0.967	0.968	3.04947e-09
SPAG16	8.49604e-15	0.522365	0.93	0.71	3.59739e-10
SPARCL1	8.21552e-13	0.455045	0.982	0.847	3.47862e-08
SPATA7	9.42237e-08	0.267601	0.789	0.589	0.00398962
SPIDR	2.83575e-14	0.435225	0.952	0.75	1.20071e-09
SPOPL	7.25866e-13	-0.587992	0.618	0.782	3.07346e-08
SPRED1	5.31312e-09	-0.294467	0.537	0.677	0.000224968
SPRED2	1.65434e-31	-0.741191	0.456	0.839	7.00482e-27
SPRY4	8.67642e-13	-0.250957	0.116	0.427	3.67377e-08
SPRY4-AS1	3.94053e-19	-0.632512	0.353	0.726	1.6685e-14
SRGAP3	1.50785e-08	-0.288743	0.95	0.96	0.000638456
SRP19	2.48246e-08	-0.369543	0.371	0.581	0.00105112
SRRM2	2.47439e-09	0.333133	0.936	0.734	0.000104771
SSFA2	2.67141e-22	0.360238	0.362	0	1.13113e-17
SST	1.65548e-08	-0.442449	0.046	0.218	0.000700964
ST13	2.73308e-10	-0.366401	0.533	0.718	1.15724e-05
ST3GAL3	1.67763e-08	-0.333709	0.579	0.831	0.000710342
ST7	1.93865e-11	0.416371	0.873	0.742	8.20863e-07
STARD9	2.90252e-12	0.405465	0.743	0.452	1.22899e-07
STAT4	2.46369e-10	0.35927	0.684	0.403	1.04317e-05
STIP1	1.09067e-09	-0.407493	0.331	0.532	4.61812e-05
STX17-AS1	6.32882e-09	-0.293235	0.048	0.21	0.000267975
STXBP5	1.10936e-09	0.319745	0.967	0.895	4.69723e-05
STXBP5L	4.69288e-23	0.546725	0.974	0.935	1.98706e-18
SUGT1	8.60664e-11	-0.46716	0.654	0.774	3.64422e-06
SUMF1	1.74721e-10	0.43094	0.855	0.597	7.39804e-06
SUPT3H	1.59562e-08	0.325623	0.961	0.879	0.000675617
SYN2	5.88665e-14	0.388774	0.976	0.935	2.49253e-09
SYP	3.12803e-09	-0.328285	0.765	0.847	0.000132447
SYT1	1.45594e-17	0.389605	0.998	0.952	6.16472e-13
SYTL2	1.95946e-07	0.252889	0.533	0.282	0.00829673
TAFA4	6.6962e-10	-0.491741	0.283	0.597	2.8353e-05
TAFA5	7.43739e-22	-0.440702	0.425	0.895	3.14914e-17
TARBP1	3.18402e-12	0.391676	0.879	0.669	1.34818e-07
TARID	7.39705e-11	-0.717826	0.029	0.169	3.13206e-06
TASOR2	5.6465e-15	-0.329059	0.456	0.847	2.39084e-10
TBC1D4	3.50919e-14	0.454039	0.862	0.637	1.48586e-09
TBC1D5	7.64287e-07	0.251403	0.965	0.879	0.0323614
TBPL1	4.66681e-10	-0.496357	0.428	0.573	1.97602e-05
TCAIM	8.94623e-09	0.34334	0.836	0.629	0.000378801
TCF20	2.83697e-07	-0.402027	0.796	0.871	0.0120123
TCIM	3.39704e-07	-0.253232	0.355	0.508	0.0143838
TENM2	2.62096e-08	0.289067	0.991	0.976	0.00110977
TENT4B	2.23544e-07	-0.358662	0.522	0.677	0.00946528
TFDP2	3.62157e-07	0.326757	0.914	0.79	0.0153345
THSD7A	3.06056e-08	0.530059	0.862	0.685	0.0012959
THUMPD3-AS1	6.54416e-08	-0.273112	0.55	0.702	0.00277093
TIMM23B	1.615e-09	0.329529	0.511	0.282	6.83824e-05
TIMP2	2.33867e-07	-0.268265	0.647	0.734	0.00990238
TLCD4	4.27559e-07	-0.262068	0.259	0.508	0.0181037
TLE5	2.23818e-14	-0.38977	0.309	0.677	9.47689e-10
TMC4	2.53177e-10	-0.390319	0.068	0.25	1.072e-05
TMEM132B	3.9446e-11	0.325254	0.985	0.863	1.67022e-06
TMEM151B	5.39585e-09	-0.311153	0.399	0.677	0.000228471
TMEM178B	3.64207e-10	-0.644288	0.974	0.992	1.54212e-05
TMEM221	1.37948e-11	-0.503946	0.022	0.218	5.841e-07
TNRC6A	4.94431e-21	0.412174	0.978	0.903	2.09352e-16
TP53BP1	3.05129e-09	-0.417063	0.833	0.863	0.000129198
TPST2	3.44935e-07	-0.471496	0.55	0.669	0.0146052
TPT1	3.01681e-08	-0.276244	0.351	0.581	0.00127738
TRA2B	4.83166e-08	-0.362105	0.645	0.766	0.00204582
TRMT11	5.35833e-13	-0.366848	0.871	0.887	2.26882e-08
TRPC1	1.08986e-13	0.390547	0.89	0.669	4.61469e-09
TRPC4	6.16673e-12	0.408036	0.925	0.726	2.61112e-07
TSHR	7.66026e-11	-0.290788	0.079	0.323	3.24351e-06
TSPAN7	9.173e-09	-0.308165	0.691	0.806	0.000388403
TSPYL1	6.72089e-07	-0.279368	0.544	0.685	0.0284576
TTC17	3.31598e-08	0.287895	0.901	0.726	0.00140405
TTC21B	2.632e-08	0.296292	0.873	0.702	0.00111444
TTC28	7.60392e-15	0.478153	0.936	0.669	3.21965e-10
TTLL7	5.91807e-09	0.301606	0.95	0.815	0.000250583
TUBA1A	9.37537e-07	-0.258558	0.318	0.573	0.0396972
TULP4	8.45809e-11	0.38649	0.853	0.685	3.58133e-06
UBAC2	7.75676e-09	0.303569	0.86	0.645	0.000328437
UBB	3.03338e-09	-0.446959	0.292	0.524	0.000128439
UBC	7.89678e-10	-0.438153	0.366	0.637	3.34365e-05
UBE2D3	4.90762e-16	-0.541515	0.831	0.919	2.07799e-11
UBE2F	1.91918e-10	-0.3127	0.294	0.589	8.12619e-06
UBE2W	2.10719e-08	-0.27363	0.616	0.734	0.000892226
UBE3A	2.0655e-13	-0.29521	0.829	0.758	8.74574e-09
UGGT2	8.21644e-07	0.303029	0.895	0.726	0.0347901
UNC5C	1.83063e-10	0.405362	0.925	0.774	7.75127e-06
UNC5D	3.75345e-07	0.332626	0.971	0.903	0.0158928
UNC80	3.88732e-08	0.310321	0.943	0.79	0.00164597
USF3	1.61981e-07	-0.476153	0.41	0.613	0.00685858
USP2-AS1	3.68112e-07	0.292599	0.59	0.387	0.0155866
USPL1	1.42614e-07	-0.352393	0.432	0.5	0.00603855
VAMP2	3.60771e-09	-0.348996	0.649	0.766	0.000152758
VPS13D	3.05752e-08	0.268599	0.923	0.79	0.00129461
VPS37B	2.85915e-07	-0.344801	0.318	0.46	0.0121062
VSTM2A	5.15333e-14	0.468871	0.827	0.548	2.18202e-09
VWA8	1.851e-11	0.35997	0.934	0.734	7.83752e-07
WDPCP	1.49148e-07	0.27713	0.928	0.742	0.00631522
WDR19	4.13817e-08	0.283815	0.851	0.677	0.00175219
WDR26	1.63934e-07	-0.318113	0.671	0.726	0.00694129
WDR60	4.53838e-18	0.512231	0.956	0.702	1.92164e-13
WSB1	1.07331e-20	-0.254975	0.836	0.694	4.5446e-16
XPO1	1.46754e-07	-0.352681	0.77	0.831	0.00621385
XYLT1	4.39367e-09	0.410861	0.857	0.653	0.000186037
YWHAB	9.71004e-10	-0.343766	0.621	0.742	4.11142e-05
YWHAG	3.56655e-17	-0.376942	0.732	0.782	1.51015e-12
YWHAZ	2.07865e-08	-0.280544	0.737	0.79	0.000880141
ZDHHC11B	2.36839e-13	0.444936	0.596	0.298	1.00282e-08
ZFPM2	2.62158e-15	0.776645	0.8	0.532	1.11003e-10
ZNF536	1.70007e-08	0.330573	0.947	0.887	0.000719842
ZNF721	2.08977e-07	0.281095	0.849	0.637	0.0088485
ZNF782	6.21477e-07	0.304832	0.759	0.548	0.0263146

## Sheet: InhPVALBII
GeneId	p_val	avg_logFC	pct.1	pct.2	p_val_adj
AC006148.1	9.20114e-09	0.576699	0.818	0.917	0.000389595			Up	41
AC007388.1	1.09985e-07	0.619362	0.33	0	0.004657			Down	33
AC007389.1	7.00765e-09	-0.836989	0.068	0.521	0.000296718			Total	74
AC009690.1	6.61325e-07	0.360033	0.295	0	0.0280018
AC010127.1	6.58949e-10	1.27593	0.42	0	2.79012e-05
AC046134.2	4.14758e-08	-0.458752	0.352	0.854	0.00175617
AC097103.2	1.09985e-07	0.678989	0.33	0	0.004657
AC107223.1	1.12011e-07	-0.255505	0.068	0.479	0.00474276
AC119673.2	1.89097e-08	-0.434412	0.25	0.771	0.000800674
AC124312.1	2.00926e-11	1.68487	0.477	0	8.50759e-07
AES	6.61325e-07	0.258433	0.295	0	0.0280018
AF241726.2	2.01381e-07	0.674583	0.318	0	0.00852686
AL078639.1	8.3653e-11	1.10887	0.455	0	3.54204e-06
AL096803.2	2.24683e-07	-0.385504	0.307	0.792	0.00951352
AL158152.1	2.94288e-08	-0.427327	0.182	0.688	0.00124607
AP000943.3	6.61325e-07	0.651657	0.295	0	0.0280018
ASTN2	2.37368e-07	0.426199	0.989	0.979	0.0100506
ATP6V0C	4.74079e-08	-0.383277	0.33	0.833	0.00200734
BMERB1	1.0377e-06	-0.615238	0.364	0.812	0.0439382
C17orf51	6.61325e-07	0.500079	0.295	0	0.0280018
C9orf3	1.28661e-09	0.788028	0.409	0	5.44776e-05
DOPEY1	6.58949e-10	0.984354	0.42	0	2.79012e-05
FAM19A2	2.11737e-13	2.89283	0.545	0	8.96539e-09
FAM19A4	6.58949e-10	0.967301	0.42	0	2.79012e-05
FAM19A5	9.08671e-09	0.612055	0.375	0	0.000384749
FAM208B	3.34385e-10	0.763317	0.432	0	1.41585e-05
FAM69A	1.28661e-09	0.742669	0.409	0	5.44776e-05
FGF14	6.79144e-07	0.539154	0.943	0.938	0.0287563
FMR1	5.73295e-09	0.325221	0.477	0.021	0.000242745
GPR75-ASB3	2.01381e-07	0.640366	0.318	0	0.00852686
KIAA0408	1.08059e-08	-0.408106	0.227	0.75	0.000457543
KIAA1468	3.21006e-08	0.413246	0.352	0	0.0013592
LGI2	1.15988e-08	-0.434669	0.216	0.729	0.000491117
LINC00472	6.30726e-07	-0.413317	0.261	0.708	0.0267062
LRATD1	2.08036e-08	-0.405738	0.17	0.667	0.000880866
MKL1	1.71464e-08	0.557184	0.364	0	0.000726013
MKL2	1.28661e-09	0.692564	0.409	0	5.44776e-05
MTRNR2L12	1.24847e-14	-1.33448	0.148	0.729	5.28626e-10
MTSS1L	5.96394e-08	0.402761	0.341	0	0.00252525
MUC20-OT1	1.28661e-09	0.924331	0.409	0	5.44776e-05
MUM1	3.66167e-07	0.367825	0.307	0	0.0155043
OIP5-AS1	2.59719e-07	-0.761636	0.375	0.812	0.010997
PALM2	6.61325e-07	0.462664	0.295	0	0.0280018
PCBP1-AS1	8.24905e-07	-0.268836	0.364	0.812	0.0349281
PCSK1	2.44943e-07	-0.326151	0.148	0.604	0.0103714
PLCG2	4.685e-07	0.564751	0.443	0.667	0.0198372
POLR2J3	1.17761e-06	-0.46022	0.25	0.646	0.0498622
PPP3R1	4.06371e-07	-0.507175	0.398	0.833	0.0172065
PWAR6	6.58949e-10	0.838362	0.42	0	2.79012e-05
RBFOX1	5.4432e-09	0.474385	1	1	0.000230476
RBMS3	1.24662e-09	-0.705241	0.864	0.958	5.27842e-05
SCN1A-AS1	3.2534e-09	-0.676787	0.398	0.917	0.000137756
SEMA5A	8.85496e-08	-0.680043	0.034	0.417	0.00374937
SEPT11	8.3653e-11	1.15429	0.455	0	3.54204e-06
SEPT2	3.66167e-07	0.30455	0.307	0	0.0155043
SEPT7	2.48976e-09	0.711488	0.398	0	0.000105422
SEPTIN11	5.85185e-07	-0.359409	0.386	0.833	0.0247779
SEPTIN7	1.0315e-07	-0.442201	0.398	0.875	0.00436759
SHC3	7.41722e-08	-0.492108	0.284	0.729	0.0031406
SNHG14	3.67295e-11	-0.767522	0.443	0.979	1.5552e-06
SPRY4-AS1	9.06163e-12	-0.536164	0.08	0.646	3.83687e-07
SSFA2	1.71464e-08	0.363372	0.364	0	0.000726013
SYN2	9.36853e-07	0.662075	0.932	0.833	0.0396682
TAFA2	7.73001e-10	-0.856463	0.409	0.938	3.27304e-05
TAFA4	7.69479e-07	-0.549019	0.375	0.833	0.0325813
TASOR2	8.61319e-07	-0.407388	0.307	0.771	0.03647
TLE5	1.09906e-09	-0.578101	0.261	0.812	4.65365e-05
TPTEP2-CSNK1E	6.61325e-07	0.283212	0.295	0	0.0280018
TTTY15	3.66167e-07	0.306928	0.307	0	0.0155043
TUG1	3.01547e-07	-0.275953	0.148	0.604	0.0127681
UBAC2	1.9856e-09	0.806995	0.852	0.688	8.40741e-05
VGF	2.02178e-10	-0.609354	0.08	0.604	8.56062e-06
VSTM2A	5.41625e-07	0.579505	0.795	0.812	0.0229335
WSB1	3.59988e-07	-0.542485	0.682	0.812	0.0152426

## Sheet: InhSST
GeneId	p_val	avg_logFC	pct.1	pct.2	p_val_adj
ABCA10	1.44056e-10	0.397191	0.717	0.57	6.09963e-06			Up	351
ABCB1	7.9069e-26	-0.610449	0.085	0.324	3.34794e-21			Down	355
ABHD3	1.37408e-21	-0.74333	0.221	0.489	5.81813e-17			Total	706
ABTB2	5.21127e-19	-0.766823	0.134	0.346	2.20655e-14
AC002429.2	7.90554e-13	-0.291374	0.094	0.254	3.34737e-08
AC004160.1	1.72793e-18	-0.448204	0.072	0.268	7.3164e-14
AC004949.1	1.4321e-14	-0.629882	0.033	0.154	6.0638e-10
AC006115.2	1.17237e-28	-0.462933	0.306	0.673	4.96404e-24
AC006115.3	9.50636e-55	0.75503	0.358	0	4.02518e-50
AC006148.1	2.04787e-08	0.367117	0.752	0.638	0.000867111
AC007388.1	1.5267e-58	0.755838	0.379	0	6.46433e-54
AC007389.1	6.7215e-27	-0.557491	0.153	0.473	2.84602e-22
AC009690.1	2.88354e-36	0.335289	0.248	0	1.22095e-31
AC009899.1	3.10492e-20	-0.297779	0.265	0.565	1.31468e-15
AC010127.1	3.2333e-33	0.473567	0.228	0	1.36904e-28
AC011346.1	6.06457e-24	-0.462911	0.127	0.419	2.56786e-19
AC011586.2	3.02962e-12	-0.445252	0.029	0.159	1.2828e-07
AC016831.7	4.21836e-50	0.969392	0.756	0.627	1.78614e-45
AC022639.1	9.91311e-30	0.512867	0.205	0	4.19741e-25
AC025159.1	1.1085e-13	0.465544	0.625	0.516	4.69362e-09
AC040168.1	3.07059e-15	-0.320255	0.235	0.486	1.30015e-10
AC046134.2	6.69509e-24	-0.318783	0.301	0.632	2.83484e-19
AC068587.4	2.77925e-23	-0.349049	0.166	0.468	1.17679e-18
AC073332.1	1.22967e-07	0.41229	0.612	0.57	0.00520665
AC079385.1	2.95035e-08	0.314607	0.345	0.295	0.00124924
AC079447.1	1.06807e-10	0.332362	0.624	0.543	4.52244e-06
AC090517.4	2.47771e-38	0.37664	0.261	0	1.04911e-33
AC090568.2	3.2333e-33	0.575806	0.228	0	1.36904e-28
AC090578.1	1.51041e-25	-0.593801	0.184	0.503	6.39539e-21
AC090579.1	1.36355e-08	-0.258464	0.313	0.443	0.000577356
AC092378.1	2.48557e-20	0.471691	0.182	0.016	1.05244e-15
AC092683.1	4.29932e-11	0.456061	0.634	0.519	1.82042e-06
AC097103.2	1.99961e-44	0.504911	0.298	0	8.46675e-40
AC097376.2	1.80047e-30	0.305533	0.21	0	7.62355e-26
AC098588.3	6.73476e-17	-0.285836	0.27	0.538	2.85163e-12
AC098850.3	1.09024e-40	0.471215	0.275	0	4.61629e-36
AC106793.1	6.33228e-09	-0.333192	0.13	0.289	0.000268121
AC107223.1	1.06457e-13	-0.286276	0.164	0.386	4.50759e-09
AC111006.1	1.73742e-16	-0.772985	0.262	0.457	7.35659e-12
AC116366.3	8.82986e-37	0.366811	0.251	0	3.73874e-32
AC120193.1	4.1533e-11	-0.592698	0.107	0.235	1.75859e-06
AC124312.1	4.91855e-76	1.57708	0.471	0	2.08261e-71
AC139491.7	9.81805e-35	0.297	0.238	0	4.15716e-30
AC233296.1	1.12274e-12	0.503879	0.396	0.257	4.75392e-08
AC244021.1	4.87918e-37	0.41736	0.252	0	2.06594e-32
ACTB	1.08674e-08	-0.251732	0.453	0.616	0.000460146
ADCY8	2.10379e-15	0.372362	0.774	0.716	8.90787e-11
ADK	9.99777e-14	0.340329	0.821	0.686	4.23326e-09
AF241726.2	3.26216e-32	0.395197	0.221	0	1.38126e-27
AGAP3	1.90631e-09	-0.390503	0.407	0.573	8.07169e-05
AGBL4	8.84581e-31	0.500162	0.951	0.903	3.74549e-26
AGFG1	6.85022e-07	-0.335293	0.537	0.651	0.0290052
AHNAK	3.10267e-15	-0.340809	0.015	0.143	1.31373e-10
AHSA1	1.41028e-09	-0.365815	0.148	0.259	5.9714e-05
AIG1	1.09942e-12	0.353874	0.819	0.678	4.65516e-08
AKAP9	4.31274e-09	0.367234	0.927	0.838	0.00018261
AL049828.1	2.00664e-23	-0.374899	0.195	0.505	8.49651e-19
AL078639.1	7.93733e-62	0.897221	0.397	0	3.36082e-57
AL109809.5	8.14709e-11	-0.272612	0.129	0.305	3.44964e-06
AL117339.5	2.13097e-24	0.254261	0.169	0	9.02295e-20
AL137009.1	7.99968e-14	-0.336763	0.046	0.189	3.38722e-09
AL139260.1	1.54026e-08	0.312376	0.601	0.462	0.000652178
AL442647.1	7.53454e-18	0.27587	0.124	0	3.19028e-13
AL592183.1	5.92438e-18	0.407902	0.572	0.37	2.5085e-13
AL596220.1	1.03063e-31	0.268813	0.218	0	4.36389e-27
AL662796.1	1.03063e-31	0.500834	0.218	0	4.36389e-27
ALCAM	2.10212e-07	0.45502	0.505	0.341	0.00890079
ALMS1	4.27094e-07	0.289766	0.567	0.511	0.018084
AMOTL1	1.69922e-11	-0.416393	0.448	0.646	7.19483e-07
ANK2	4.46109e-38	0.474264	0.976	0.851	1.88891e-33
ANKRD18B	8.09137e-18	0.314609	0.181	0.016	3.42605e-13
ANKRD26	3.64931e-17	0.505718	0.876	0.77	1.54519e-12
ANKRD30BL	9.15265e-32	0.770347	0.752	0.551	3.87541e-27
ANKRD36	4.57695e-17	0.388729	0.922	0.824	1.93797e-12
ANKRD55	1.24795e-15	-0.349253	0.334	0.578	5.28407e-11
ANKS1B	3.63339e-11	0.277044	0.979	0.951	1.53845e-06
ANO4	7.45333e-07	0.306807	0.757	0.646	0.0315589
ANP32A	4.36242e-11	-0.456458	0.285	0.462	1.84713e-06
AOPEP	9.46949e-36	-0.433978	0.353	0.759	4.00957e-31
AP000943.2	3.55905e-33	-0.464407	0.184	0.562	1.50697e-28
AP000943.3	2.69355e-37	0.49128	0.254	0	1.1405e-32
AP001831.1	7.52165e-26	-0.649261	0.161	0.43	3.18482e-21
APBB2	8.16064e-12	-0.45007	0.694	0.816	3.45538e-07
APOE	3.70312e-09	-0.290179	0.07	0.203	0.000156797
APP	3.57985e-40	-0.683624	0.832	0.949	1.51578e-35
APPL2	1.41741e-09	0.344335	0.567	0.454	6.00158e-05
APTX	4.64299e-08	-0.309667	0.334	0.473	0.00196594
ARF1	1.10758e-07	-0.272573	0.337	0.486	0.0046897
ARHGAP10	2.59026e-08	-0.282828	0.23	0.389	0.00109677
ARHGAP18	1.1311e-11	0.281412	0.221	0.07	4.78931e-07
ARHGAP20	1.82823e-10	0.353709	0.625	0.5	7.74108e-06
ARHGAP28	1.00862e-15	0.474202	0.438	0.249	4.27072e-11
ARSB	3.8098e-07	0.304198	0.43	0.322	0.0161315
ASB3	1.69524e-21	-0.454468	0.433	0.727	7.17797e-17
ASIC2	1.03171e-07	0.406899	0.625	0.535	0.00436848
ASTN2	7.71507e-12	0.364616	0.964	0.919	3.26671e-07
ATP1A3	4.36752e-08	-0.251178	0.399	0.565	0.00184929
ATP1B3	1.20557e-08	-0.273722	0.363	0.541	0.000510461
ATP2B2	2.30499e-07	0.290483	0.816	0.711	0.0097598
ATP2C1	2.33057e-24	-0.826998	0.638	0.816	9.8681e-20
ATP5F1B	2.90052e-12	-0.355385	0.2	0.384	1.22814e-07
ATP6V0C	3.17556e-43	-0.554498	0.151	0.562	1.3446e-38
ATXN10	2.87966e-10	0.342043	0.712	0.592	1.21931e-05
AUXG01000058.1	4.6691e-38	-0.589038	0.223	0.632	1.97699e-33
B3GLCT	2.39807e-18	-1.00499	0.151	0.311	1.01539e-13
B4GALT5	7.55424e-07	-0.291122	0.464	0.614	0.0319862
BABAM2	2.53973e-07	0.273414	0.728	0.643	0.0107537
BACH1	7.92937e-17	-0.37694	0.524	0.592	3.35746e-12
BCL2	2.18803e-11	-0.391093	0.396	0.611	9.26456e-07
BCLAF1	3.1484e-09	0.320545	0.7	0.584	0.000133309
BDP1	1.95682e-12	0.46159	0.834	0.7	8.28558e-08
BEND4	2.37821e-07	-0.315394	0.132	0.208	0.0100698
BEX3	2.79024e-18	-0.375872	0.292	0.511	1.18144e-13
BICC1	3.72288e-11	0.571116	0.42	0.278	1.57634e-06
BID	2.61081e-28	-0.83749	0.168	0.446	1.10547e-23
BMERB1	2.30245e-35	-0.502547	0.327	0.735	9.74904e-31
BPTF	9.88981e-21	0.535625	0.896	0.746	4.18754e-16
BRINP3	1.09278e-08	0.697093	0.366	0.246	0.000462707
C16orf45	7.10352e-47	0.468968	0.313	0	3.00777e-42
C1QTNF3-AMACR	7.47102e-39	0.40819	0.264	0	3.16338e-34
C2CD5	1.37152e-09	0.27776	0.779	0.681	5.8073e-05
C3orf58	8.18692e-43	0.504288	0.288	0	3.46651e-38
C3orf67-AS1	2.23679e-17	0.543523	0.507	0.343	9.47101e-13
C9orf3	6.31895e-69	0.909569	0.435	0	2.67557e-64
CAB39	6.43756e-08	-0.297463	0.498	0.659	0.00272579
CACNA1B	1.30982e-36	0.600282	0.95	0.768	5.54602e-32
CACNA1D	2.75439e-12	-0.512504	0.866	0.943	1.16626e-07
CACNA1E	6.68519e-09	0.272048	0.787	0.684	0.000283065
CACNA2D1	3.1049e-08	0.364394	0.603	0.511	0.00131468
CACYBP	2.18878e-19	-0.593659	0.181	0.414	9.26774e-15
CALB1	9.33508e-08	-0.26942	0.171	0.295	0.00395266
CALM2	2.16113e-12	-0.305549	0.612	0.705	9.15065e-08
CAMK2N2	6.56213e-19	-0.330681	0.169	0.408	2.77854e-14
CAP2	1.48524e-10	-0.408637	0.581	0.719	6.28881e-06
CASC4	6.30512e-09	0.313078	0.803	0.716	0.000266971
CASP8AP2	2.8778e-07	0.295193	0.406	0.297	0.0121852
CASTOR3	2.71938e-07	0.261923	0.578	0.457	0.0115144
CCDC171	4.62176e-07	0.326224	0.559	0.473	0.0195695
CCDC30	1.92486e-08	0.303851	0.588	0.481	0.000815025
CCDC59	1.0558e-12	-0.615686	0.324	0.505	4.47049e-08
CCDC81	9.31062e-16	-0.442345	0.049	0.165	3.9423e-11
CCDC88A	3.87838e-13	0.431684	0.948	0.862	1.64218e-08
CCNG2	1.74498e-09	-0.498091	0.174	0.303	7.38859e-05
CCSER2	1.45896e-10	0.32107	0.733	0.605	6.17755e-06
CCT4	8.67134e-07	-0.274244	0.254	0.376	0.0367162
CD2AP	3.20654e-07	0.270401	0.456	0.341	0.0135771
CD81	6.00199e-10	-0.25737	0.119	0.281	2.54136e-05
CDH10	1.65046e-07	0.328779	0.816	0.724	0.00698836
CDH18	8.62796e-07	0.256985	0.805	0.676	0.0365325
CDH2	7.05732e-13	0.41858	0.813	0.686	2.98821e-08
CDH9	4.39544e-15	0.311318	0.912	0.724	1.86112e-10
CDK14	1.2451e-11	0.313449	0.889	0.805	5.27201e-07
CDR2	4.41167e-13	0.452503	0.557	0.395	1.86799e-08
CEP112	1.34652e-11	0.389539	0.585	0.495	5.70143e-07
CEP192	7.03346e-07	0.250369	0.598	0.535	0.0297811
CEP295	5.46866e-09	0.363736	0.604	0.473	0.000231554
CERS6	7.98158e-10	-0.446987	0.855	0.93	3.37956e-05
CERT1	1.98061e-24	-0.254206	0.275	0.608	8.38631e-20
CFAP46	6.03874e-07	-0.297551	0.235	0.392	0.0255692
CHIC2	5.91834e-08	-0.470468	0.42	0.554	0.00250594
CHL1-AS2	1.20512e-28	-0.456505	0.024	0.238	5.10272e-24
CHORDC1	1.46694e-40	-1.14192	0.388	0.7	6.21132e-36
CHST15	7.01507e-08	-0.342684	0.524	0.695	0.00297032
CKAP5	1.93901e-07	0.288994	0.552	0.495	0.00821014
CLMP	6.04392e-17	0.468377	0.34	0.154	2.55912e-12
CLVS1	6.20173e-07	-0.349304	0.577	0.681	0.0262594
CMYA5	3.68075e-13	-0.51862	0.075	0.211	1.55851e-08
CNTN1	5.17613e-21	-0.658841	0.92	0.981	2.19168e-16
CNTN3	2.75071e-08	0.372239	0.572	0.481	0.0011647
CNTNAP5	8.78825e-07	0.263059	0.751	0.822	0.0372112
CNTRL	8.43321e-09	0.308419	0.505	0.403	0.000357079
COG6	2.84496e-10	0.327856	0.638	0.511	1.20461e-05
COL4A3BP	3.35161e-50	0.511278	0.332	0	1.41914e-45
COPA	1.37356e-09	-0.383583	0.456	0.592	5.81594e-05
CORT	1.44952e-25	-0.25926	0.037	0.268	6.13755e-21
CPLANE1	1.86983e-09	0.326265	0.796	0.684	7.91725e-05
CRB1	9.55547e-12	0.392108	0.749	0.603	4.04598e-07
CRY1	7.81407e-08	-0.255524	0.204	0.359	0.00330863
CRYAB	6.25986e-11	-0.523719	0.151	0.332	2.65055e-06
CSMD1	3.7747e-07	0.352852	0.984	0.976	0.0159828
CST3	1.36448e-13	-0.318365	0.091	0.281	5.77748e-09
CTDSPL	4.00108e-07	-0.370946	0.647	0.768	0.0169414
CTNND1	3.68506e-10	-0.25735	0.288	0.481	1.56033e-05
CWF19L2	1.77068e-10	-0.512904	0.557	0.686	7.49741e-06
DANT2	2.08909e-26	0.494813	0.922	0.716	8.84563e-22
DCAF5	2.51957e-07	-0.342695	0.505	0.643	0.0106684
DCAF7	5.39225e-08	-0.301764	0.34	0.508	0.00228319
DCC	7.87539e-11	0.675962	0.487	0.332	3.3346e-06
DERA	2.18221e-19	-0.678935	0.067	0.235	9.23991e-15
DHDH	2.4989e-09	-0.286105	0.029	0.108	0.000105809
DIP2B	5.68407e-07	-0.27732	0.697	0.8	0.0240675
DIPK2A	2.96908e-14	-0.290189	0.187	0.422	1.25717e-09
DIRC2	1.80047e-30	0.28121	0.21	0	7.62355e-26
DISC1FP1	1.38951e-31	-1.12873	0.055	0.311	5.88346e-27
DLGAP1	4.87034e-16	0.253411	0.995	0.986	2.0622e-11
DNAJA1	7.03103e-14	-0.506209	0.233	0.438	2.97708e-09
DNAJA4	7.44055e-22	-0.653506	0.22	0.462	3.15048e-17
DNAJB1	8.02095e-33	-1.09481	0.098	0.357	3.39623e-28
DNAJB6	3.58637e-19	-0.568302	0.401	0.603	1.51854e-14
DNHD1	1.2437e-13	-0.49301	0.241	0.443	5.26607e-09
DNM3	5.67728e-09	-0.321194	0.928	0.959	0.000240387
DOCK10	1.89101e-18	-0.705938	0.213	0.446	8.00693e-14
DOK5	3.0518e-09	-0.362599	0.135	0.284	0.000129219
DOPEY1	4.8313e-67	0.831932	0.425	0	2.04567e-62
DPH6	1.77823e-10	0.424233	0.542	0.451	7.52937e-06
DPP6	4.06708e-07	0.340312	0.824	0.738	0.0172208
DSEL	4.59579e-12	-0.25327	0.15	0.338	1.94595e-07
DYNC1I1	2.14871e-10	0.355464	0.787	0.643	9.09809e-06
DYNC2H1	6.24792e-15	0.437451	0.735	0.578	2.64549e-10
EGF	3.25011e-08	-0.370089	0.147	0.284	0.00137616
EHBP1	1.06822e-13	0.338325	0.86	0.765	4.52307e-09
EIF4G3	4.09428e-09	0.251993	0.894	0.789	0.00017336
ELOVL5	3.5371e-18	-0.679646	0.195	0.373	1.49768e-13
ENOX1	1.3906e-17	0.500422	0.855	0.735	5.88809e-13
ENOX2	1.18245e-12	0.42527	0.41	0.284	5.00672e-08
ENTPD3	3.92016e-08	0.261848	0.409	0.284	0.00165987
EPB41L4A	7.43715e-09	0.39246	0.243	0.159	0.000314904
EPHB6	3.23529e-15	-0.351746	0.471	0.657	1.36988e-10
ESRRG	1.23305e-14	-0.703513	0.516	0.732	5.221e-10
ETV5	3.69328e-35	-0.40102	0.114	0.462	1.56381e-30
EXOSC10	2.15369e-08	0.300637	0.479	0.359	0.000911915
EYA4	3.38642e-09	-0.396672	0.13	0.292	0.000143388
FAAH2	1.97519e-13	0.467965	0.537	0.357	8.36335e-09
FAM135B	1.93621e-10	-0.428362	0.814	0.903	8.1983e-06
FAM153C	8.18518e-38	0.331575	0.257	0	3.46577e-33
FAM153CP	1.07551e-25	-0.355895	0.296	0.643	4.5539e-21
FAM196B	3.26216e-32	0.418322	0.221	0	1.38126e-27
FAM19A2	4.50557e-38	1.26321	0.259	0	1.90775e-33
FAM19A5	4.87918e-37	0.384388	0.252	0	2.06594e-32
FAM208A	1.75467e-41	0.365602	0.28	0	7.42964e-37
FAM208B	3.90628e-59	0.635868	0.383	0	1.654e-54
FAM222B	8.21035e-07	0.260725	0.577	0.503	0.0347642
FAM66D	3.28342e-12	0.328208	0.469	0.314	1.39026e-07
FAM69A	1.7231e-65	0.816694	0.417	0	7.29594e-61
FAR2	9.48435e-13	0.418559	0.58	0.414	4.01586e-08
FAT1	1.21691e-08	-0.268989	0.112	0.243	0.000515265
FBXL14	1.33196e-14	-0.52377	0.205	0.343	5.6398e-10
FGF14	9.91578e-19	0.323219	0.98	0.981	4.19854e-14
FGFR1	1.86805e-08	-0.25122	0.091	0.211	0.00079097
FKBP4	2.16417e-19	-0.358188	0.088	0.295	9.16354e-15
FLT3	7.12067e-12	0.395074	0.642	0.486	3.01503e-07
FMN1	3.42466e-08	0.312044	0.647	0.503	0.00145007
FMR1	1.03131e-57	0.458391	0.394	0.003	4.36677e-53
FNDC3B	2.10216e-07	-0.376262	0.34	0.503	0.00890095
FOS	9.27337e-14	-0.290915	0.007	0.108	3.92653e-09
FRMD4A	3.83242e-43	0.402881	0.984	0.962	1.62272e-38
FRMPD4	2.5456e-08	0.251509	0.91	0.849	0.00107786
FRY	7.61813e-11	0.379497	0.699	0.614	3.22567e-06
FTX	5.41978e-36	0.48009	0.98	0.868	2.29484e-31
FXR1	1.46212e-19	-0.647612	0.64	0.803	6.19092e-15
FXYD6	1.20149e-15	-0.414119	0.513	0.711	5.08735e-11
GABRA2	4.03436e-07	0.292299	0.614	0.519	0.0170823
GABRB1	1.4442e-08	0.271824	0.831	0.762	0.000611505
GABRB3	6.5259e-10	-0.482527	0.756	0.859	2.76319e-05
GABRG3	2.36955e-18	0.735693	0.609	0.386	1.00331e-13
GALNT13	5.10485e-08	-0.570036	0.487	0.541	0.0021615
GALNT18	2.36013e-08	-0.401237	0.508	0.684	0.000999326
GALNTL6	4.08628e-08	0.644913	0.549	0.427	0.00173021
GARNL3	2.55375e-10	0.289503	0.875	0.786	1.08131e-05
GFPT2	5.79413e-07	-0.377897	0.192	0.286	0.0245335
GIPC2	1.90284e-09	-0.360325	0.236	0.386	8.05702e-05
GLCCI1	1.12749e-12	0.45727	0.735	0.627	4.77402e-08
GLCE	6.11824e-07	-0.260132	0.376	0.5	0.0259059
GNAL	1.32616e-11	-0.775221	0.073	0.181	5.61521e-07
GNAQ	8.22475e-10	-0.357624	0.743	0.846	3.48253e-05
GOLGA4	2.51966e-09	0.404003	0.875	0.768	0.000106687
GPBP1	1.46133e-10	-0.441909	0.617	0.719	6.18756e-06
GPR75-ASB3	1.28553e-43	0.45075	0.293	0	5.4432e-39
GPR89B	9.03172e-07	-0.317305	0.282	0.346	0.0382421
GRIK2	2.08098e-13	0.284774	0.984	0.97	8.8113e-09
GRM5	3.81443e-21	0.342794	0.932	0.865	1.6151e-16
GRM7	1.77142e-09	-0.398889	0.715	0.868	7.50053e-05
HCG17	1.33759e-14	0.373281	0.638	0.495	5.66364e-10
HDAC4	3.81356e-13	-0.355984	0.555	0.716	1.61474e-08
HDAC9	3.28167e-07	-0.377759	0.7	0.77	0.0138952
HECW1	1.88665e-07	0.305055	0.593	0.459	0.00798847
HERC1	5.26184e-12	0.308387	0.883	0.735	2.22797e-07
HERC2	1.26097e-07	0.29812	0.707	0.614	0.00533922
HERC3	3.70708e-09	-0.354515	0.534	0.684	0.000156965
HIBADH	8.36743e-08	0.276692	0.487	0.411	0.00354294
HIBCH	2.57326e-30	-1.12695	0.598	0.795	1.08957e-25
HMGB1	1.15294e-34	-1.18051	0.774	0.951	4.88178e-30
HMGCLL1	6.56257e-17	0.423407	0.568	0.457	2.77872e-12
HNRNPA2B1	3.62354e-16	-0.471206	0.689	0.849	1.53428e-11
HNRNPU	2.95806e-20	-0.702415	0.728	0.878	1.2525e-15
HS3ST5	3.98038e-09	-0.465348	0.085	0.186	0.000168537
HSP90AA1	3.63417e-43	-1.35706	0.678	0.905	1.53878e-38
HSP90AB1	2.18499e-11	-0.414829	0.64	0.786	9.25167e-07
HSPA1A	6.0219e-25	-0.917784	0.067	0.289	2.54979e-20
HSPA1B	1.10802e-36	-1.20812	0.029	0.286	4.6916e-32
HSPA4	8.54956e-13	-0.407166	0.285	0.462	3.62006e-08
HSPA4L	1.57983e-30	-1.11285	0.603	0.805	6.68931e-26
HSPA6	8.03497e-31	-0.856381	0	0.176	3.40217e-26
HSPA8	6.90658e-14	-0.409647	0.138	0.327	2.92439e-09
HSPA9	2.07695e-09	-0.384009	0.35	0.486	8.79424e-05
HSPB1	9.21473e-34	-1.2079	0.024	0.243	3.9017e-29
HSPD1	4.67059e-25	-1.08584	0.345	0.595	1.97762e-20
HSPE1	1.391e-20	-0.605007	0.096	0.303	5.88975e-16
HSPH1	4.01439e-48	-1.56925	0.456	0.8	1.69977e-43
HTR1E	9.9176e-11	0.430746	0.347	0.186	4.19931e-06
HUNK	1.2371e-14	-0.496405	0.523	0.708	5.23814e-10
HUS1	4.2455e-11	0.291649	0.406	0.259	1.79763e-06
HYDIN	3.92013e-08	0.350398	0.34	0.192	0.00165986
IDS	4.47407e-09	-0.297509	0.682	0.778	0.000189441
IGSF9B	1.08049e-10	-0.314313	0.34	0.543	4.57501e-06
IQCJ-SCHIP1	1.98059e-09	0.537159	0.603	0.492	8.38623e-05
IRAK1BP1	1.46354e-08	0.303948	0.557	0.476	0.000619693
ISPD	4.38339e-49	0.586261	0.326	0	1.85602e-44
ITGA8	7.97016e-11	0.361752	0.129	0.019	3.37473e-06
ITGAV	8.15827e-11	-0.309688	0.148	0.327	3.45437e-06
ITGB1-DT	1.78552e-09	-0.293303	0.064	0.132	7.56023e-05
ITPR1	8.89415e-09	0.419831	0.568	0.497	0.000376596
ITPR2	4.07682e-08	-0.309832	0.303	0.489	0.00172621
JAKMIP1	4.15126e-17	0.252518	0.251	0.076	1.75773e-12
JAKMIP2	2.71715e-16	0.400742	0.84	0.719	1.1505e-11
KANTR	6.8601e-09	0.368494	0.684	0.565	0.00029047
KAT6A	1.79074e-10	0.303116	0.684	0.573	7.58237e-06
KCNAB1	2.91272e-38	1.07303	0.507	0.216	1.2333e-33
KCNB2	2.91091e-07	0.348877	0.739	0.678	0.0123254
KCND2	1.71852e-10	0.523436	0.664	0.576	7.27657e-06
KCNJ6	2.58127e-07	-0.488121	0.723	0.778	0.0109296
KCTD16	1.79812e-07	0.304207	0.875	0.754	0.00761358
KCTD8	2.75255e-07	-0.394362	0.487	0.592	0.0116548
KHDRBS3	9.65626e-07	-0.37985	0.678	0.778	0.0408865
KIAA0408	3.72434e-22	-0.278254	0.254	0.57	1.57696e-17
KIAA1109	1.73231e-10	0.318751	0.827	0.757	7.33495e-06
KIAA1211	6.3656e-08	0.331144	0.751	0.662	0.00269532
KIAA1217	2.22133e-17	0.297586	0.979	0.93	9.40554e-13
KIAA1328	4.48366e-19	0.510457	0.761	0.586	1.89847e-14
KIAA1468	9.50636e-55	0.542146	0.358	0	4.02518e-50
KIAA1551	1.22793e-39	0.399268	0.269	0	5.19929e-35
KIDINS220	7.5897e-09	0.261392	0.735	0.673	0.000321363
KIF26B	5.69639e-07	0.286215	0.93	0.889	0.0241197
KLF3-AS1	1.17855e-21	-0.322931	0.148	0.432	4.9902e-17
KLHL29	3.29329e-10	0.378361	0.559	0.489	1.39444e-05
KSR2	1.87032e-09	0.256855	0.878	0.83	7.91929e-05
KTN1	9.45931e-09	-0.384547	0.674	0.786	0.000400526
L3MBTL4	2.72987e-16	0.579028	0.612	0.505	1.15588e-11
LDLRAD4	5.67187e-18	0.527919	0.674	0.516	2.40159e-13
LHFPL3	2.19172e-08	0.391945	0.772	0.689	0.00092802
LIMK2	1.07993e-17	-0.653127	0.138	0.308	4.57265e-13
LINC00472	6.60628e-12	-0.401729	0.041	0.162	2.79723e-07
LINC00486	1.55685e-15	-0.30604	0.285	0.532	6.59203e-11
LINC00662	2.0785e-07	0.27168	0.599	0.497	0.00880077
LINC00877	9.27325e-19	-0.473133	0.021	0.162	3.92648e-14
LINC01322	1.41776e-22	0.564424	0.876	0.716	6.00309e-18
LINC01409	3.5828e-07	-0.260939	0.116	0.249	0.0151703
LINC01473	4.58904e-25	-0.525055	0.308	0.635	1.94309e-20
LINC01588	9.20141e-20	-0.464629	0.083	0.292	3.89606e-15
LINC01619	7.19671e-10	-0.290113	0.107	0.268	3.04723e-05
LINC02210-CRHR1	6.92088e-44	0.462728	0.295	0	2.93044e-39
LINC02389	3.67689e-10	0.333495	0.58	0.476	1.55687e-05
LINC02693	2.1231e-17	-0.306413	0.225	0.495	8.98963e-13
LINC02798	6.10215e-28	-0.859201	0.244	0.592	2.58377e-23
LINGO2	4.83026e-14	-0.712474	0.376	0.57	2.04523e-09
LMCD1-AS1	3.14888e-08	-0.264206	0.151	0.311	0.0013333
LRBA	1.97589e-09	0.286873	0.707	0.632	8.36633e-05
LRP8	1.93627e-14	-0.344149	0.629	0.77	8.19855e-10
LRRC28	8.65059e-08	0.266574	0.627	0.524	0.00366283
LRRC37A3	1.6315e-09	0.251721	0.497	0.376	6.90811e-05
LRRIQ1	2.7974e-07	-0.295558	0.031	0.103	0.0118448
LRRTM4	9.56285e-11	0.461447	0.819	0.77	4.0491e-06
LUC7L2	1.65816e-13	-0.294423	0.422	0.638	7.02097e-09
LUZP2	3.90381e-16	-0.988348	0.2	0.354	1.65295e-11
LY6H	8.18506e-09	-0.275316	0.298	0.451	0.000346572
MAGI2	1.03191e-13	0.274362	0.979	0.981	4.36931e-09
MALAT1	1.17131e-29	-0.286769	1	1	4.95957e-25
MAML2	9.93233e-12	-0.522469	0.117	0.278	4.20555e-07
MAN1A1	1.06354e-06	-0.274419	0.598	0.749	0.0450326
MAN2A1	3.04581e-10	-0.413069	0.404	0.57	1.28966e-05
MAP2	6.45065e-15	-0.496527	0.946	0.976	2.73134e-10
MAP2K4	9.67998e-14	-0.568253	0.721	0.849	4.0987e-09
MAP7	4.01307e-08	0.283809	0.783	0.686	0.00169921
MAPK10	2.33718e-29	0.402889	0.959	0.865	9.89608e-25
MAPRE2	2.24619e-07	-0.417849	0.692	0.797	0.0095108
MARCH1	1.46996e-20	-1.19689	0.539	0.738	6.22408e-16
MARCKS	7.30996e-09	-0.268601	0.331	0.495	0.000309519
MCC	1.21313e-07	-0.350031	0.181	0.314	0.00513664
MCTP1	2.64225e-09	0.374583	0.713	0.649	0.000111878
MED12L	2.09339e-10	-0.390953	0.376	0.57	8.86381e-06
MEF2C	5.41678e-12	0.431955	0.863	0.781	2.29357e-07
MEG8	7.19529e-31	-0.638871	0.699	0.889	3.04663e-26
MEIKIN	2.52356e-15	-0.280495	0.081	0.278	1.06852e-10
METTL6	9.88095e-09	0.330107	0.562	0.432	0.000418379
MIAT	1.70971e-09	-0.284011	0.708	0.786	7.23925e-05
MIATNB	2.56998e-14	-0.47947	0.09	0.219	1.08818e-09
MIB1	2.06551e-19	-0.591345	0.635	0.822	8.74579e-15
MICAL3	2.33712e-07	0.256566	0.871	0.778	0.00989582
MICU2	5.51952e-09	0.295535	0.65	0.543	0.000233708
MIF	1.89566e-17	-0.260211	0.114	0.349	8.02661e-13
MIR100HG	6.68464e-38	-0.423764	0.373	0.784	2.83041e-33
MKL1	5.63003e-48	0.49768	0.319	0	2.38387e-43
MKL2	1.1683e-57	0.659711	0.375	0	4.9468e-53
MLH3	7.9967e-07	0.251034	0.498	0.368	0.0338596
MOB4	3.33021e-39	-1.04256	0.215	0.532	1.41008e-34
MON2	3.30184e-09	0.309869	0.8	0.703	0.000139807
MORC4	4.0801e-10	-0.388021	0.099	0.238	1.7276e-05
MORF4L2	6.2395e-09	-0.253119	0.487	0.641	0.000264193
MPHOSPH8	1.34586e-07	0.35342	0.821	0.689	0.00569864
MPP6	1.22097e-07	-0.337981	0.658	0.754	0.00516984
MRPS28	1.45199e-22	-0.385984	0.137	0.416	6.14804e-18
MRPS6	9.84587e-22	-0.621807	0.332	0.589	4.16894e-17
MRTFA	3.17498e-33	-0.456277	0.283	0.678	1.34435e-28
MTCH1	3.97209e-15	-0.307958	0.259	0.473	1.68186e-10
MTR	3.74488e-07	0.27952	0.651	0.549	0.0158566
MTRNR2L12	2.48289e-87	-1.35366	0.225	0.827	1.05131e-82
MTRNR2L8	6.77375e-19	-0.365939	0.039	0.23	2.86814e-14
MUC20-OT1	9.9431e-60	0.690314	0.386	0	4.21011e-55
MYO6	6.97304e-07	-0.319997	0.619	0.759	0.0295252
MYRFL	1.56378e-22	-0.649664	0.06	0.23	6.62134e-18
MYRIP	3.78975e-13	0.425411	0.901	0.824	1.60466e-08
N4BP2	1.48979e-10	0.377084	0.568	0.419	6.30808e-06
NAA50	1.35618e-14	-0.495992	0.42	0.543	5.74232e-10
NALCN	2.78152e-16	0.381795	0.87	0.735	1.17775e-11
NBEA	2.18137e-33	0.362413	0.974	0.946	9.23636e-29
NBL1	6.35532e-10	-0.253027	0.129	0.273	2.69097e-05
NCALD	8.79017e-07	0.302294	0.694	0.557	0.0372193
NCOA2	3.32781e-07	-0.33354	0.842	0.911	0.0140906
NEAT1	4.40552e-09	-0.673207	0.194	0.346	0.000186539
NEK1	4.63733e-07	0.283824	0.748	0.649	0.0196354
NETO1	1.88036e-09	0.315906	0.878	0.792	7.96184e-05
NEXMIF	2.42109e-12	0.442905	0.757	0.646	1.02514e-07
NFIA	2.48518e-07	-0.520606	0.228	0.316	0.0105227
NFIB	1.95386e-10	-0.285651	0.033	0.151	8.27304e-06
NGRN	2.54195e-15	-0.282836	0.226	0.462	1.07631e-10
NKRF	3.99106e-09	-0.269833	0.182	0.335	0.00016899
NKTR	4.80772e-27	0.654169	0.888	0.692	2.03568e-22
NLGN1	1.48482e-13	-0.379817	0.894	0.951	6.28701e-09
NLGN4Y	1.55687e-13	0.374173	0.853	0.714	6.59209e-09
NMD3	1.26178e-07	0.291495	0.515	0.462	0.00534265
NME7	3.34256e-07	0.318767	0.702	0.611	0.0141531
NOP58	1.68635e-07	-0.304616	0.508	0.649	0.00714032
NOS1AP	3.16157e-09	-0.325409	0.7	0.824	0.000133867
NPAS3	3.27574e-08	0.46298	0.914	0.889	0.00138701
NPIPB5	3.10447e-08	0.274528	0.466	0.359	0.00131449
NRIP1	6.76528e-12	-0.385411	0.606	0.757	2.86456e-07
NSMCE2	1.37119e-08	0.289065	0.643	0.562	0.000580589
NUFIP2	2.03419e-07	-0.334659	0.461	0.605	0.00861315
NUP93	7.20116e-09	0.302976	0.607	0.484	0.000304912
OCA2	1.87679e-11	0.382702	0.243	0.092	7.94668e-07
ODF2L	5.26321e-08	0.314073	0.691	0.568	0.00222855
OIP5-AS1	3.73365e-38	-0.547657	0.261	0.668	1.5809e-33
OLFM2	1.29503e-15	-0.521065	0.428	0.651	5.4834e-11
OPA1	4.96802e-08	-0.468268	0.604	0.732	0.00210356
OPCML	1.28865e-23	0.355152	0.971	0.973	5.45639e-19
OSBPL1A	2.39711e-11	-0.598222	0.653	0.773	1.01498e-06
OSBPL3	1.37593e-12	-0.481474	0.55	0.73	5.82597e-08
OXR1	2.25679e-28	0.459742	0.961	0.77	9.55569e-24
PACRG	2.98102e-10	0.345543	0.865	0.784	1.26223e-05
PALM2	7.47102e-39	0.513532	0.264	0	3.16338e-34
PALM2-AKAP2	2.49139e-17	-0.415307	0.606	0.827	1.0549e-12
PAM	1.17107e-08	0.347656	0.837	0.784	0.000495853
PAPOLA	9.65201e-07	-0.341527	0.621	0.754	0.0408685
PARD3	9.35909e-19	-0.643798	0.435	0.651	3.96282e-14
PARD6G-AS1	2.57425e-11	-0.307607	0.116	0.189	1.08999e-06
PARM1	1.54907e-07	0.342171	0.257	0.154	0.00655908
PARP8	8.18746e-09	-0.461306	0.611	0.751	0.000346674
PAWR	8.65627e-07	0.287246	0.616	0.508	0.0366524
PCBP1-AS1	1.1205e-24	-0.268126	0.301	0.635	4.74441e-20
PCDH15	4.31066e-07	0.363902	0.739	0.795	0.0182522
PCM1	4.3821e-10	0.325876	0.834	0.749	1.85547e-05
PCSK2	3.85066e-07	0.359379	0.539	0.43	0.0163045
PCSK5	1.71358e-11	-0.253416	0.567	0.776	7.25562e-07
PDE10A	3.36167e-12	-0.382278	0.679	0.773	1.4234e-07
PDE4DIP	5.28073e-07	0.324132	0.847	0.786	0.0223597
PDE8B	1.46323e-30	-0.597123	0.415	0.73	6.19561e-26
PDXDC1	5.29179e-10	-0.450824	0.546	0.678	2.24065e-05
PGAP1	1.17819e-13	-0.413525	0.505	0.705	4.98869e-09
PHF8	6.56519e-09	-0.407797	0.272	0.392	0.000277983
PIBF1	3.70233e-07	0.265494	0.743	0.614	0.0156764
PIP5K1B	6.77076e-20	-0.629936	0.694	0.87	2.86688e-15
PITPNC1	3.57242e-34	-0.629725	0.738	0.903	1.51264e-29
PKD2	1.67457e-08	0.324133	0.708	0.586	0.000709047
PKNOX2	2.28165e-16	0.459298	0.686	0.554	9.66098e-12
PLCB4	2.18001e-13	0.421764	0.536	0.386	9.23061e-09
PLCG2	3.68112e-16	-0.406769	0.313	0.584	1.55866e-11
PLCH1	2.51732e-12	0.394833	0.788	0.624	1.06588e-07
PLCL1	8.35433e-07	-0.436926	0.218	0.327	0.0353739
PLEKHA6	1.31868e-10	-0.538717	0.656	0.792	5.58356e-06
PLPPR5	1.8929e-09	-0.423099	0.469	0.646	8.01493e-05
PNLDC1	2.99387e-14	-0.363364	0.013	0.114	1.26766e-09
PNPLA7	2.51626e-12	0.291718	0.446	0.265	1.06543e-07
POLR1C	6.39205e-13	-0.343483	0.112	0.292	2.70652e-08
POLR2J3	3.58164e-20	-0.260234	0.256	0.557	1.51654e-15
POLR2J3.1	1.36122e-38	0.331595	0.262	0	5.76367e-34
POU2F2	2.94032e-25	-1.07574	0.282	0.492	1.24499e-20
PPP3R1	3.50416e-24	-0.531043	0.381	0.668	1.48373e-19
PPP4R4	4.71648e-13	0.391504	0.712	0.576	1.99705e-08
PRKCE	6.91586e-17	-0.372681	0.873	0.932	2.92831e-12
PRKG1	2.71688e-08	0.36184	0.695	0.57	0.00115038
PRNP	6.21072e-11	-0.319216	0.65	0.778	2.62974e-06
PRUNE2	9.67538e-08	0.264231	0.524	0.392	0.00409675
PTCHD4	5.43162e-09	0.352423	0.736	0.614	0.000229986
PTGDS	1.07232e-09	-0.472147	0.231	0.424	4.54044e-05
PTGER3	6.70106e-07	-0.39168	0.049	0.149	0.0283736
PTGES3	4.50167e-28	-1.00139	0.362	0.608	1.9061e-23
PTK7	1.93661e-08	-0.263231	0.054	0.162	0.000819998
PTPRJ	2.70501e-07	-0.27843	0.671	0.743	0.0114536
PTPRK	2.22894e-07	0.668014	0.174	0.092	0.00943779
PTPRN2	4.66974e-19	0.323048	0.967	0.911	1.97726e-14
PWAR6	7.72749e-59	0.766759	0.381	0	3.27197e-54
PWRN1	3.11827e-20	-0.515834	0.658	0.805	1.32034e-15
PWWP3A	5.73354e-20	-0.270544	0.23	0.524	2.4277e-15
RAB30-DT	9.30133e-27	-0.337656	0.168	0.495	3.93837e-22
RAB3B	8.65993e-14	-0.389574	0.428	0.551	3.66679e-09
RAB3IP	8.22227e-17	-0.505576	0.533	0.743	3.48147e-12
RAI1	6.43219e-15	-0.487296	0.453	0.659	2.72352e-10
RAPGEF6	1.29843e-19	-0.400994	0.438	0.724	5.49781e-15
RBAK-RBAKDN	5.65752e-34	0.307888	0.233	0	2.39551e-29
RBFOX3	2.06493e-16	0.454336	0.84	0.73	8.74333e-12
RBMS3	5.64108e-52	-0.785361	0.806	0.968	2.38854e-47
RCAN1	5.00989e-10	-0.324941	0.298	0.462	2.12129e-05
RELCH	2.85665e-31	-0.495074	0.267	0.649	1.20956e-26
REPS2	1.54313e-08	0.270034	0.79	0.689	0.000653394
RERE	2.72694e-18	-0.500454	0.881	0.957	1.15464e-13
RFC3	7.38839e-08	0.287981	0.326	0.17	0.00312839
RFX7	1.09197e-08	0.285707	0.774	0.676	0.000462363
RGS17	2.72426e-09	-0.283195	0.383	0.57	0.000115351
RNF130	1.06509e-10	0.346783	0.718	0.597	4.50979e-06
RNF175	9.3349e-11	0.301995	0.547	0.414	3.95258e-06
RNF185	7.81988e-09	-0.339511	0.202	0.319	0.00033111
RNPC3	1.1934e-10	0.408299	0.824	0.681	5.0531e-06
RORA	1.02014e-08	0.289395	0.945	0.908	0.000431948
RPAP2	6.3176e-08	0.28613	0.718	0.635	0.002675
RPL37A	1.72674e-09	-0.298497	0.427	0.592	7.31137e-05
RPL41	3.26974e-14	-0.275808	0.215	0.451	1.38447e-09
RPS15	1.36268e-12	-0.284835	0.218	0.422	5.76985e-08
RPS6KA2	3.78727e-31	0.569594	0.941	0.808	1.6036e-26
RUFY2	3.96934e-08	0.304587	0.741	0.638	0.0016807
RUNDC3B	4.43332e-07	0.261941	0.783	0.705	0.0187716
RYBP	2.95182e-19	-0.624299	0.407	0.641	1.24986e-14
RYR2	2.81998e-09	0.355835	0.932	0.903	0.000119404
SATB1-AS1	2.91697e-30	-0.34908	0.344	0.714	1.23511e-25
SCAPER	4.56824e-22	0.477323	0.886	0.751	1.93428e-17
SCLT1	2.75738e-07	0.340889	0.593	0.468	0.0116753
SCMH1	1.09393e-14	0.424771	0.805	0.657	4.6319e-10
SCN1A-AS1	2.53274e-16	-0.259215	0.171	0.416	1.07241e-11
SCN9A	4.05689e-07	0.25428	0.433	0.273	0.0171777
SCUBE2	1.25015e-14	-0.402527	0.191	0.384	5.29338e-10
SELENOW	9.0793e-11	-0.252384	0.194	0.378	3.84436e-06
SEMA4D	2.38639e-08	-0.312898	0.265	0.416	0.00101044
SENP7	2.55239e-07	0.254422	0.705	0.651	0.0108073
SEPT11	1.7231e-65	0.849951	0.417	0	7.29594e-61
SEPT2	1.51436e-42	0.389949	0.287	0	6.41212e-38
SEPT6	2.69355e-37	0.31334	0.254	0	1.1405e-32
SEPT7	1.7231e-65	0.843967	0.417	0	7.29594e-61
SEPTIN11	2.35611e-41	-0.420201	0.332	0.77	9.97625e-37
SEPTIN6	1.55856e-18	-0.345963	0.239	0.524	6.59923e-14
SEPTIN7	7.88391e-43	-0.616261	0.34	0.781	3.33821e-38
SERINC5	1.44321e-07	0.27167	0.594	0.473	0.00611082
SERPINE2	4.19133e-07	-0.288331	0.034	0.114	0.0177469
SESN3	4.68741e-13	-0.504534	0.635	0.797	1.98474e-08
SEZ6L2	1.38214e-09	-0.273889	0.43	0.611	5.85224e-05
SFMBT1	3.98834e-08	-0.264853	0.248	0.411	0.00168874
SFPQ	1.79063e-07	-0.318746	0.756	0.835	0.0075819
SGCD	5.15526e-15	0.790147	0.41	0.224	2.18284e-10
SGO1-AS1	1.3187e-12	-0.299868	0.078	0.251	5.58363e-08
SGSM1	7.99392e-08	-0.409605	0.72	0.851	0.00338479
SH3BGRL	2.43966e-07	0.370119	0.655	0.543	0.01033
SH3GL3	6.31711e-09	0.312738	0.783	0.705	0.000267479
SH3RF3	3.12765e-12	-0.612878	0.327	0.546	1.32431e-07
SH3YL1	7.33941e-08	0.274497	0.521	0.422	0.00310765
SHC3	1.53516e-24	-0.521025	0.415	0.705	6.50019e-20
SHPRH	1.04435e-10	0.26099	0.793	0.708	4.42198e-06
SIDT1	1.2758e-08	0.326904	0.721	0.592	0.000540198
SIMC1	1.23244e-12	0.383842	0.601	0.465	5.21838e-08
SLC16A1-AS1	5.9225e-10	0.299661	0.594	0.484	2.5077e-05
SLC16A7	1.62494e-08	0.304763	0.625	0.546	0.000688032
SLC1A2	1.80917e-07	-0.616239	0.466	0.568	0.00766038
SLC1A3	3.68561e-09	-0.56492	0.08	0.205	0.000156056
SLC24A2	8.64719e-18	0.457798	0.936	0.797	3.66139e-13
SLC25A12	1.99619e-09	0.304023	0.816	0.722	8.45226e-05
SLC36A4	4.25982e-14	0.365263	0.588	0.441	1.80369e-09
SLC4A10	4.19808e-14	0.317442	0.901	0.795	1.77755e-09
SLC4A5	1.69015e-13	-0.413985	0.119	0.297	7.15644e-09
SLC5A3	4.40216e-29	-0.787049	0.365	0.654	1.86396e-24
SLC7A11	3.50516e-11	-0.492614	0.015	0.108	1.48416e-06
SLC7A5	1.31399e-15	-0.391424	0.147	0.354	5.56368e-11
SLC9A9	1.85921e-08	0.359623	0.5	0.338	0.000787226
SLIT2	3.94749e-12	0.685702	0.554	0.357	1.67145e-07
SMAD1	2.66232e-07	-0.40567	0.342	0.443	0.0112728
SMYD3	2.13557e-23	0.477891	0.94	0.838	9.04244e-19
SNAP23	2.13347e-20	-0.753535	0.248	0.43	9.03356e-16
SNAP91	1.5946e-10	0.356948	0.883	0.805	6.75186e-06
SNHG14	3.53917e-109	-0.278145	0.484	0.992	1.49856e-104
SNTG1	2.63161e-14	0.365931	0.879	0.884	1.11428e-09
SNX3	1.44681e-10	-0.283863	0.249	0.43	6.12607e-06
SORCS1	9.38311e-13	-0.838155	0.078	0.211	3.973e-08
SOX2-OT	6.40962e-40	-0.810508	0.282	0.711	2.71396e-35
SOX5	1.66988e-15	-0.68165	0.471	0.643	7.07061e-11
SPAG16	1.1493e-13	0.440842	0.702	0.568	4.86635e-09
SPANXA2-OT1	2.34038e-11	-0.453827	0.083	0.243	9.90963e-07
SPARCL1	1.16871e-09	0.491811	0.847	0.743	4.94856e-05
SPHKAP	1.61702e-10	0.658745	0.378	0.208	6.8468e-06
SPIDR	3.33415e-10	0.306185	0.879	0.738	1.41175e-05
SPOPL	1.02428e-06	-0.305947	0.42	0.541	0.0433702
SPRED2	1.43266e-25	-0.552435	0.396	0.676	6.06619e-21
SPRY4-AS1	2.51882e-28	-0.599611	0.427	0.695	1.06652e-23
SRGAP1	6.5317e-08	-0.262557	0.342	0.522	0.00276565
SRP19	6.61589e-13	-0.343705	0.202	0.405	2.8013e-08
SRRM2	1.26377e-09	0.538951	0.831	0.708	5.35106e-05
SRSF11	5.65703e-14	0.438504	0.862	0.695	2.3953e-09
SSBP2	5.01459e-14	0.362996	0.813	0.703	2.12328e-09
SSFA2	3.15858e-34	0.36138	0.235	0	1.33741e-29
SST	4.90303e-25	-0.677239	0.319	0.616	2.07604e-20
ST13	1.16076e-09	-0.293143	0.379	0.559	4.91491e-05
ST3GAL3	1.71193e-20	-0.403481	0.344	0.646	7.24867e-16
ST6GALNAC6	2.0581e-10	-0.251077	0.064	0.195	8.71442e-06
ST7	1.9545e-16	0.358788	0.682	0.586	8.27573e-12
STARD9	6.08021e-22	0.515736	0.629	0.403	2.57448e-17
STAT4	2.43949e-08	0.293666	0.451	0.335	0.00103293
STAU2	3.08912e-13	-0.356399	0.754	0.862	1.30799e-08
STIP1	1.32107e-13	-0.464113	0.173	0.343	5.59368e-09
STK32B	5.57093e-12	-0.426173	0.143	0.332	2.35884e-07
STX18-AS1	4.63072e-08	0.272984	0.57	0.505	0.00196074
STXBP5	3.26791e-19	0.41709	0.871	0.754	1.3837e-14
STXBP5-AS1	1.29914e-15	0.596273	0.534	0.354	5.50082e-11
STXBP5L	1.51909e-29	0.496569	0.94	0.857	6.43212e-25
SUMF1	2.00416e-19	0.517426	0.682	0.527	8.48602e-15
SVIL	3.88973e-10	-0.448946	0.134	0.284	1.64699e-05
SYNE1	4.99018e-16	0.421159	0.954	0.827	2.11294e-11
SYT1	3.09778e-26	0.31515	0.992	0.97	1.31166e-21
SYT14	1.27565e-08	0.27779	0.818	0.724	0.000540135
SYTL5	1.40123e-10	-0.316908	0.225	0.43	5.93307e-06
TAC1	5.58166e-08	-0.320756	0.086	0.197	0.00236339
TAFA2	2.95081e-11	-0.422204	0.298	0.519	1.24943e-06
TAFA5	2.16223e-23	-0.363298	0.277	0.605	9.15531e-19
TASOR2	7.25276e-29	-0.42393	0.292	0.659	3.07097e-24
TBC1D32	1.69503e-09	0.359352	0.721	0.616	7.17709e-05
TBC1D5	7.39831e-08	0.280539	0.837	0.77	0.00313259
TBPL1	4.65908e-14	-0.461856	0.231	0.389	1.97275e-09
TCP1	5.69826e-08	-0.260164	0.158	0.305	0.00241276
TEAD1	5.60123e-07	-0.326258	0.534	0.649	0.0237167
TENM3-AS1	2.90353e-26	-0.287979	0.116	0.416	1.22941e-21
TENT4B	1.82866e-07	-0.30176	0.352	0.5	0.00774293
TET3	1.46984e-08	-0.372376	0.516	0.651	0.000622359
TFDP2	8.20419e-09	0.358938	0.741	0.632	0.000347382
THY1	4.66299e-11	-0.299529	0.336	0.516	1.9744e-06
TIMM23B	2.72138e-20	0.364496	0.342	0.114	1.15229e-15
TLCD4	2.29409e-12	-0.272562	0.153	0.351	9.71362e-08
TLE5	2.51754e-27	-0.40795	0.166	0.489	1.06598e-22
TMC4	5.94961e-17	-0.459141	0.016	0.157	2.51919e-12
TMEFF1	3.78507e-32	-0.372331	0.249	0.632	1.60268e-27
TMEM132C	9.09125e-07	-0.359645	0.305	0.462	0.0384942
TMEM178B	3.82365e-16	-0.43146	0.907	0.959	1.61901e-11
TMEM221	3.28605e-16	-0.385261	0.033	0.192	1.39138e-11
TNRC6A	5.65194e-22	0.388658	0.946	0.803	2.39314e-17
TNRC6B	2.31457e-13	0.284716	0.906	0.819	9.80037e-09
TPST2	1.63634e-14	-0.434674	0.226	0.443	6.92857e-10
TRA2B	1.8745e-08	-0.333673	0.477	0.595	0.000793702
TRHDE	2.10612e-16	0.597555	0.705	0.695	8.91775e-12
TRPC1	7.66642e-09	0.314268	0.717	0.586	0.000324612
TRPC6	1.37823e-08	0.422195	0.402	0.265	0.000583568
TSGA10	5.83828e-10	0.331861	0.547	0.4	2.47204e-05
TSHZ1	5.20753e-07	-0.327536	0.134	0.224	0.0220497
TSPAN7	4.2308e-21	-0.459189	0.603	0.754	1.7914e-16
TTC37	1.49796e-09	0.286008	0.726	0.684	6.34268e-05
TTTY15	3.15858e-34	0.284007	0.235	0	1.33741e-29
TUT4	2.84751e-07	0.304056	0.824	0.749	0.0120569
TXNDC16	1.99886e-08	0.26878	0.619	0.524	0.000846356
TYW3	5.64186e-10	-0.475098	0.207	0.343	2.38887e-05
UBB	9.63883e-17	-0.556017	0.191	0.414	4.08127e-12
UBC	1.28336e-07	-0.279888	0.274	0.446	0.00543398
UBE2D3	1.91674e-17	-0.498025	0.645	0.797	8.11585e-13
UBE2E3	5.17435e-07	-0.295875	0.445	0.581	0.0219092
UBE2F	1.04379e-16	-0.360991	0.098	0.305	4.41959e-12
UBE2W	2.15487e-11	-0.284807	0.36	0.562	9.12414e-07
UBE4B	9.64597e-12	0.345205	0.681	0.576	4.0843e-07
UNC5D	1.32392e-07	0.430991	0.697	0.573	0.00560574
UNC80	1.15512e-10	0.303412	0.852	0.73	4.89102e-06
USP25	1.0099e-06	0.261815	0.593	0.495	0.0427614
USP48	1.19961e-07	0.264601	0.692	0.619	0.0050794
USPL1	4.87949e-12	-0.415545	0.243	0.422	2.06607e-07
VGF	4.70081e-18	-0.260639	0.065	0.262	1.99041e-13
VPS13C	3.72963e-08	0.295782	0.906	0.811	0.0015792
VPS13D	3.05239e-11	0.328411	0.777	0.673	1.29244e-06
VSTM2A	2.69125e-18	0.472792	0.606	0.454	1.13953e-13
VWA8	1.08555e-07	0.262305	0.762	0.678	0.00459644
VWC2	6.47893e-08	-0.360378	0.334	0.516	0.00274331
WDR19	8.64065e-11	0.335746	0.655	0.489	3.65862e-06
WDR59	2.89814e-07	0.305494	0.581	0.459	0.0122713
WDR60	3.07686e-18	0.555642	0.822	0.643	1.30281e-13
WDR70	1.08171e-07	0.279003	0.777	0.697	0.00458017
WNT2B	1.04256e-06	-0.323755	0.147	0.254	0.0441442
WWOX	1.26364e-16	0.521993	0.821	0.716	5.35049e-12
XKR4	2.8312e-13	0.255078	0.977	0.965	1.19879e-08
XYLT1	8.50458e-09	0.333463	0.661	0.527	0.000360101
YPEL1	3.60341e-09	0.253484	0.432	0.308	0.000152575
YWHAG	3.09911e-12	-0.311971	0.596	0.708	1.31222e-07
ZBTB16	1.19327e-11	0.356284	0.625	0.524	5.05253e-07
ZBTB20	1.07788e-07	-0.514354	0.586	0.703	0.00456395
ZDHHC11B	6.74512e-25	0.4785	0.484	0.219	2.85602e-20
ZEB2	3.27601e-07	0.27437	0.876	0.816	0.0138713
ZFP90	3.65787e-11	0.339385	0.609	0.495	1.54881e-06
ZHX2	3.73956e-07	-0.305838	0.29	0.441	0.0158341
ZHX3	1.6601e-07	0.273539	0.7	0.581	0.00702921
ZIM2	1.84766e-10	0.269051	0.314	0.173	7.82336e-06
ZMAT4	3.2669e-11	0.538503	0.541	0.349	1.38327e-06
ZNF133	6.33971e-07	0.252682	0.531	0.422	0.0268436
ZNF248	2.5959e-07	0.250848	0.66	0.6	0.0109916
ZNF254	1.25588e-09	0.301373	0.541	0.397	5.31763e-05
ZNF292	3.77431e-17	0.396922	0.863	0.714	1.59812e-12
ZNF638	3.09437e-08	0.250386	0.917	0.865	0.00131022
ZNF721	1.6226e-08	0.298747	0.721	0.6	0.000687043
ZNF780B	8.8235e-12	0.455197	0.643	0.486	3.73605e-07
ZNF782	8.07335e-07	0.27766	0.529	0.414	0.0341842

## Sheet: InhSV2CI
GeneId	p_val	avg_logFC	pct.1	pct.2	p_val_adj
ABCA10	1.24284e-16	0.434949	0.75	0.502	5.26245e-12			Up	323
ABCA5	8.79986e-11	0.279785	0.949	0.822	3.72604e-06			Down	364
ABHD18	1.88919e-08	0.270396	0.757	0.542	0.000799922			Total	687
ABHD3	7.52369e-19	-0.612646	0.253	0.533	3.18568e-14
ABLIM2	1.25534e-08	0.291715	0.805	0.631	0.000531534
AC004076.1	4.34147e-24	0.271555	0.277	0	1.83827e-19
AC004160.1	9.99607e-10	-0.281403	0.158	0.387	4.23254e-05
AC004949.1	8.73532e-14	-0.667823	0.034	0.24	3.69871e-09
AC005064.1	7.81881e-07	-0.292641	0.151	0.298	0.0331064
AC005225.2	6.37541e-07	-0.253884	0.438	0.6	0.0269947
AC006115.2	3.76184e-18	-0.460838	0.38	0.72	1.59284e-13
AC006387.1	3.53439e-10	-0.850783	0.164	0.378	1.49653e-05
AC007368.1	7.40646e-08	-0.506003	0.284	0.529	0.00313604
AC007388.1	8.07941e-35	0.586562	0.387	0	3.42098e-30
AC007389.1	4.73992e-09	-0.461743	0.219	0.458	0.000200698
AC007563.2	3.78385e-29	0.767957	0.647	0.2	1.60216e-24
AC008537.1	6.81377e-22	0.276145	0.253	0	2.88509e-17
AC009690.1	1.1859e-30	0.360515	0.346	0	5.02134e-26
AC009899.1	3.98122e-12	-0.286216	0.428	0.742	1.68573e-07
AC010099.4	7.71446e-19	0.311511	0.219	0	3.26645e-14
AC011346.1	7.5424e-17	-0.399899	0.325	0.702	3.1936e-12
AC013394.1	5.19041e-26	0.261539	0.298	0	2.19772e-21
AC016831.7	1.01221e-09	0.515503	0.88	0.787	4.2859e-05
AC021231.1	3.12719e-13	0.344967	0.555	0.262	1.32411e-08
AC022639.1	3.06878e-18	0.389467	0.212	0	1.29938e-13
AC024901.1	1.32643e-07	0.365428	0.654	0.476	0.00561638
AC025159.1	5.91342e-15	0.657446	0.825	0.64	2.50386e-10
AC027644.4	4.34147e-24	0.271317	0.277	0	1.83827e-19
AC046134.2	1.91175e-16	-0.259441	0.425	0.782	8.09472e-12
AC053527.1	1.62577e-22	0.257991	0.26	0	6.88383e-18
AC079296.1	1.14529e-10	0.33117	0.678	0.467	4.84939e-06
AC090517.4	7.9141e-23	0.353805	0.264	0	3.35099e-18
AC090517.5	4.39263e-08	-0.295752	0.339	0.56	0.00185993
AC090568.2	7.26227e-12	0.258444	0.137	0	3.07499e-07
AC090578.1	8.32003e-08	-0.286092	0.205	0.431	0.00352287
AC092683.1	4.15169e-08	0.269138	0.658	0.453	0.00175791
AC097103.2	1.09213e-25	0.361931	0.295	0	4.62432e-21
AC097376.2	3.8436e-23	0.333968	0.267	0	1.62746e-18
AC098850.3	4.79953e-25	0.340758	0.288	0	2.03221e-20
AC104151.1	3.56218e-35	0.865288	0.39	0	1.5083e-30
AC107223.1	1.72325e-11	-0.349786	0.377	0.684	7.29657e-07
AC107398.3	1.65417e-12	-0.250196	0.281	0.556	7.0041e-08
AC111006.1	7.5403e-18	-0.669099	0.151	0.378	3.19271e-13
AC116366.3	2.29177e-32	0.55782	0.363	0	9.70382e-28
AC124312.1	1.37781e-42	1.56333	0.459	0	5.83391e-38
AC233296.1	8.86555e-14	0.555464	0.812	0.56	3.75385e-09
AC244021.1	1.16498e-20	0.288536	0.24	0	4.93274e-16
ACOT7	2.10435e-11	-0.354279	0.521	0.676	8.91025e-07
ADAM32	8.13196e-07	-0.28649	0.428	0.489	0.0344324
ADAMTS9-AS2	1.45611e-09	0.480314	0.798	0.764	6.16547e-05
ADAMTSL3	1.96436e-17	0.80837	0.671	0.387	8.31748e-13
ADARB2	5.53989e-31	0.45123	1	0.996	2.3457e-26
ADCY2	3.64351e-11	0.364126	0.955	0.853	1.54274e-06
ADCY7	2.33022e-14	-0.336281	0.051	0.24	9.8666e-10
ADD3	3.94702e-15	0.472226	0.791	0.556	1.67125e-10
ADK	3.17435e-15	0.357867	0.952	0.742	1.34408e-10
AES	2.08868e-24	0.258483	0.281	0	8.8439e-20
AGAP3	1.36182e-13	-0.417114	0.548	0.733	5.76621e-09
AGBL4	2.46018e-12	0.447588	0.969	0.88	1.04169e-07
AHCTF1	1.97561e-12	-0.609251	0.788	0.84	8.36511e-08
AHNAK	1.62134e-13	-0.282324	0.031	0.24	6.86509e-09
AHSA1	4.67266e-15	-0.473324	0.229	0.467	1.9785e-10
AL078639.1	2.99629e-36	0.673599	0.401	0	1.26869e-31
AL157392.3	2.0246e-11	-0.255912	0.212	0.467	8.57258e-07
AL157396.1	2.86309e-11	-0.277412	0.216	0.484	1.21229e-06
AL449266.1	3.8436e-23	0.27633	0.267	0	1.62746e-18
AL589935.1	4.08874e-19	-0.666412	0.147	0.444	1.73125e-14
AL590434.1	2.42517e-13	-0.297794	0.038	0.249	1.02687e-08
AL592183.1	4.8244e-09	0.254727	0.678	0.44	0.000204275
AL596220.1	4.34147e-24	0.268412	0.277	0	1.83827e-19
AL662796.1	1.03346e-12	0.262699	0.147	0	4.37587e-08
ANKMY1	9.10044e-12	0.260227	0.534	0.267	3.85331e-07
ANKRD11	7.1486e-13	-0.520184	0.925	0.996	3.02686e-08
ANKRD13C	8.99157e-10	0.254657	0.908	0.72	3.80721e-05
ANKRD26	1.38781e-07	0.276761	0.959	0.924	0.00587625
ANKRD30BL	1.61772e-41	0.765871	0.969	0.84	6.84973e-37
ANKRD36	1.13643e-16	0.363697	0.969	0.911	4.81186e-12
ANKRD36C	3.01005e-11	0.306447	0.962	0.902	1.27452e-06
ANKRD44	1.28453e-09	0.339971	0.901	0.738	5.43896e-05
AP001347.1	4.39139e-07	0.32175	0.904	0.818	0.018594
AP001831.1	7.71017e-18	-0.598157	0.377	0.676	3.26464e-13
AP001977.1	4.93669e-16	-0.521152	0.048	0.298	2.09029e-11
AP2B1	4.27358e-09	-0.328423	0.818	0.889	0.000180952
APP	5.25654e-20	-0.45284	0.969	0.996	2.22573e-15
APPL2	4.33149e-14	0.382134	0.747	0.484	1.83404e-09
ARHGAP31	4.07971e-08	0.259624	0.36	0.147	0.00172743
ARHGEF26	3.05136e-07	-0.256758	0.185	0.373	0.0129201
ARID1B	3.87752e-09	0.279401	0.99	0.951	0.000164182
ARID5B	8.26416e-08	0.277461	0.914	0.773	0.00349921
ARL6IP1	2.3745e-10	-0.265304	0.723	0.787	1.00541e-05
ARMCX5-GPRASP2	8.63825e-25	-0.526845	0.425	0.84	3.65761e-20
ASAP1	5.6971e-08	-0.339795	0.911	0.916	0.00241227
ASTN2	2.07053e-07	0.482767	0.767	0.613	0.00876706
ATP1A3	5.97588e-13	-0.334656	0.661	0.804	2.53031e-08
ATP2B2	1.37616e-09	0.272254	0.904	0.818	5.82695e-05
ATP2C1	8.36716e-27	-1.28641	0.856	0.978	3.54282e-22
ATP5F1B	1.0682e-15	-0.421525	0.36	0.631	4.52298e-11
ATP6V0C	7.79137e-37	-0.696213	0.387	0.809	3.29902e-32
ATP6V1C1	3.57799e-10	-0.330579	0.682	0.716	1.51499e-05
ATP6V1G1	3.39544e-10	-0.269019	0.408	0.604	1.4377e-05
ATP8A2	4.8593e-24	0.563061	0.997	0.973	2.05752e-19
ATR	1.15095e-11	0.331619	0.757	0.529	4.87334e-07
ATXN1	7.85314e-14	0.27889	0.99	0.956	3.32518e-09
ATXN10	2.27546e-11	0.310237	0.884	0.702	9.63477e-07
AUXG01000058.1	5.29989e-26	-0.478439	0.301	0.724	2.24408e-21
BABAM2	2.50404e-17	0.433104	0.904	0.756	1.06026e-12
BACE2	3.36965e-24	-0.791797	0.065	0.396	1.42678e-19
BAG3	3.12955e-22	-0.703329	0.024	0.289	1.32511e-17
BANP	9.63834e-07	-0.263935	0.514	0.6	0.0408107
BAZ2B	8.043e-12	0.311205	0.938	0.796	3.40557e-07
BBS9	2.49047e-09	0.296897	0.911	0.733	0.000105451
BCAS3	6.75089e-10	0.293187	0.938	0.871	2.85846e-05
BCKDHB	4.742e-09	0.283068	0.849	0.653	0.000200786
BEND4	5.61056e-13	-0.38422	0.158	0.342	2.37562e-08
BEX1	8.42102e-13	-0.321517	0.445	0.618	3.56563e-08
BEX3	1.84611e-15	-0.341179	0.483	0.676	7.81679e-11
BICRAL	5.22577e-10	0.277958	0.887	0.733	2.21269e-05
BID	1.28182e-25	-1.00182	0.318	0.582	5.42747e-21
BMERB1	9.07731e-25	-0.45085	0.486	0.902	3.84351e-20
BMT2	2.10097e-10	-0.417879	0.764	0.862	8.89595e-06
BSCL2	4.4996e-13	-0.269226	0.353	0.662	1.90522e-08
BTBD11	7.20425e-09	-0.378728	0.685	0.862	0.000305042
BTBD9	6.40373e-09	0.30318	0.925	0.836	0.000271147
C15orf41	6.04562e-11	0.329843	0.736	0.471	2.55984e-06
C16orf45	5.41675e-31	0.412689	0.349	0	2.29356e-26
C17orf67	3.05159e-09	-0.323794	0.271	0.391	0.00012921
C1QTNF3-AMACR	9.00253e-24	0.288	0.274	0	3.81185e-19
C20orf194	3.06926e-14	0.338841	0.932	0.747	1.29958e-09
C2CD5	4.95905e-11	0.280282	0.949	0.809	2.09976e-06
C6orf106	2.2923e-25	0.259953	0.291	0	9.70608e-21
C7orf50	5.3459e-16	-0.428359	0.466	0.698	2.26356e-11
C9orf3	2.44905e-37	0.66831	0.411	0	1.03698e-32
CACNA1B	1.22154e-09	0.290108	0.986	0.969	5.17224e-05
CACYBP	2.13953e-28	-0.759805	0.325	0.671	9.05918e-24
CADM1	7.38285e-12	0.370542	0.918	0.747	3.12605e-07
CALD1	4.94141e-09	0.276514	0.699	0.444	0.000209229
CALM1	1.12411e-12	-0.378768	0.921	0.942	4.75971e-08
CALM2	8.50831e-15	-0.346877	0.832	0.84	3.60259e-10
CALM3	7.48409e-08	-0.266127	0.699	0.791	0.00316891
CALY	1.40339e-19	-0.377396	0.634	0.791	5.94223e-15
CANX	9.5615e-08	-0.258592	0.753	0.831	0.00404853
CAP2	6.43978e-12	-0.527127	0.812	0.938	2.72673e-07
CAST	2.34256e-16	-0.569498	0.692	0.836	9.91887e-12
CCDC171	1.55672e-09	0.357968	0.832	0.667	6.59148e-05
CCDC81	4.13807e-16	-0.41441	0.089	0.307	1.75214e-11
CCT4	4.81799e-12	-0.367264	0.411	0.591	2.04003e-07
CCT5	2.36741e-09	-0.262209	0.308	0.489	0.000100241
CDH18	3.292e-11	0.563864	0.822	0.671	1.3939e-06
CDK14	1.01939e-09	0.3768	0.973	0.933	4.31631e-05
CDKL5	1.61398e-07	0.29319	0.877	0.756	0.00683393
CDR2	3.25454e-10	0.387086	0.904	0.733	1.37804e-05
CELF5	5.35394e-08	-0.366108	0.863	0.898	0.00226697
CERS6	2.3094e-07	-0.400682	0.945	0.991	0.00977846
CERT1	3.42282e-14	-0.328358	0.455	0.787	1.44929e-09
CFAP221	6.20539e-14	0.271308	0.531	0.213	2.62748e-09
CHL1-AS2	1.87623e-35	-0.91303	0.099	0.573	7.94434e-31
CHORDC1	2.53312e-31	-1.23406	0.651	0.871	1.07257e-26
CKB	6.17689e-08	-0.271829	0.616	0.756	0.00261542
CLEC16A	2.28532e-07	0.252604	0.853	0.707	0.0096765
CLIP4	6.18297e-09	0.302655	0.849	0.676	0.0002618
CLK1	2.573e-08	-0.267071	0.634	0.738	0.00108946
CLU	2.29229e-18	-0.54345	0.774	0.88	9.706e-14
CMIP	6.84319e-07	-0.309793	0.86	0.938	0.0289754
CMYA5	2.32334e-07	-0.291787	0.089	0.236	0.00983748
CNTN1	1.38544e-09	-0.478199	0.976	1	5.86623e-05
CNTNAP5	6.77319e-07	0.553817	0.887	0.871	0.028679
CNTRL	1.72999e-15	0.34254	0.723	0.422	7.32511e-11
COL4A3BP	1.82686e-34	0.469594	0.384	0	7.73529e-30
COPA	6.92964e-11	-0.400743	0.664	0.822	2.93415e-06
CPLANE1	3.40435e-08	0.280905	0.89	0.724	0.00144147
CRH	3.36364e-13	-0.451625	0.192	0.431	1.42423e-08
CRYAB	8.42908e-24	-0.777924	0.188	0.56	3.56904e-19
CWF19L2	8.87764e-15	-0.630329	0.685	0.8	3.75897e-10
CXCL14	3.38198e-08	-0.397494	0.901	0.916	0.001432
CYLD	2.11126e-09	-0.339872	0.719	0.8	8.93951e-05
CYP39A1	1.84365e-20	-0.461458	0.003	0.24	7.80639e-16
DANT2	3.96266e-25	0.456569	0.973	0.773	1.67787e-20
DCAF5	5.69243e-10	-0.354248	0.781	0.791	2.41029e-05
DCAF7	4.89946e-13	-0.475587	0.596	0.729	2.07453e-08
DENND2A	7.68524e-08	-0.455936	0.616	0.573	0.00325408
DERA	2.83576e-10	-0.427811	0.219	0.342	1.20072e-05
DGKD	1.06662e-07	0.364523	0.894	0.756	0.00451629
DGKI	4.42657e-09	-0.342652	0.979	1	0.00018743
DHDH	1.38214e-13	-0.277486	0.038	0.227	5.85227e-09
DHX34	3.01786e-08	-0.263227	0.322	0.48	0.00127782
DIRC2	2.46059e-26	0.300817	0.301	0	1.04186e-21
DIRC3	8.89084e-09	0.336161	0.503	0.28	0.000376456
DISC1FP1	6.37209e-24	-1.1841	0.092	0.427	2.69807e-19
DLGAP1	1.06562e-12	0.287268	0.997	1	4.51205e-08
DLX6-AS1	3.97879e-08	-0.441246	0.901	0.822	0.0016847
DNAJA1	6.28523e-27	-0.679994	0.438	0.756	2.66129e-22
DNAJA4	1.44193e-21	-0.703621	0.418	0.658	6.1054e-17
DNAJB1	1.95564e-35	-1.32609	0.14	0.587	8.28055e-31
DNAJB4	2.59505e-09	-0.275796	0.301	0.436	0.00010988
DNAJB6	5.33766e-29	-0.780568	0.586	0.831	2.26007e-24
DNHD1	1.77282e-09	-0.405322	0.449	0.6	7.50647e-05
DOCK10	4.07365e-08	-0.30439	0.979	1	0.00172486
DOPEY1	6.32484e-40	0.732043	0.435	0	2.67806e-35
DPH6	5.38933e-11	0.409655	0.729	0.516	2.28195e-06
DPYSL2	4.16298e-09	-0.260287	0.914	0.933	0.000176269
DSTN	1.17779e-08	-0.289295	0.562	0.693	0.0004987
DYM	6.17976e-10	0.287434	0.952	0.849	2.61663e-05
DYNC1I1	5.52907e-25	0.527308	0.966	0.809	2.34112e-20
DYNC2H1	4.10067e-14	0.395403	0.86	0.644	1.73631e-09
DYNLL1	1.47253e-11	-0.290439	0.438	0.64	6.23497e-07
EDRF1	8.80836e-09	-0.287487	0.507	0.622	0.000372963
EEF1G	1.28361e-16	-0.269453	0.158	0.476	5.43506e-12
EFEMP1	1.46717e-11	-0.610726	0.082	0.276	6.21228e-07
EIF4G3	6.1817e-17	0.325252	0.966	0.898	2.61746e-12
ELOVL2	6.98356e-08	-0.293698	0.264	0.453	0.00295698
ELOVL5	1.34835e-14	-0.526637	0.558	0.733	5.70919e-10
ENTPD3	8.66087e-17	0.458683	0.818	0.582	3.66719e-12
ERCC6L2	3.67748e-10	0.271968	0.856	0.644	1.55712e-05
ESRRG	2.16737e-09	-0.383713	0.863	0.938	9.17709e-05
FAF1	3.42414e-10	0.270456	0.955	0.827	1.44985e-05
FAM13C	7.01759e-07	0.274761	0.788	0.671	0.0297139
FAM155A	5.21106e-08	0.273078	0.986	0.987	0.00220647
FAM19A1	5.02829e-11	0.524536	0.127	0	2.12908e-06
FAM19A2	4.79953e-25	0.925282	0.288	0	2.03221e-20
FAM19A5	6.86007e-36	0.538582	0.397	0	2.90469e-31
FAM208A	1.22386e-29	0.337238	0.336	0	5.18206e-25
FAM208B	1.1859e-30	0.356585	0.346	0	5.02134e-26
FAM66D	3.72461e-10	0.267691	0.613	0.391	1.57707e-05
FAM69A	3.53027e-39	0.77032	0.428	0	1.49479e-34
FAT1	5.66949e-11	-0.441507	0.517	0.693	2.40057e-06
FBXL14	1.09027e-17	-0.58	0.264	0.436	4.61643e-13
FBXL7	6.40231e-07	0.569049	0.705	0.529	0.0271086
FERMT3	1.48879e-18	-0.372374	0.014	0.253	6.30385e-14
FGF13	2.34274e-07	0.534671	0.801	0.729	0.00991962
FGF14	4.83348e-09	0.255053	0.997	1	0.000204659
FGFR1	5.92194e-11	-0.270076	0.171	0.431	2.50747e-06
FIP1L1	1.42574e-09	-0.262651	0.479	0.689	6.03687e-05
FKBP4	1.24844e-14	-0.379585	0.195	0.458	5.28616e-10
FMR1	1.75282e-59	0.403156	0.596	0	7.4218e-55
FRY	3.93901e-14	0.389412	0.969	0.929	1.66786e-09
FTL	1.53278e-09	-0.269284	0.534	0.764	6.49012e-05
FTX	6.85443e-43	0.548391	0.993	0.973	2.9023e-38
FUT8	1.13927e-11	0.304232	0.897	0.813	4.82388e-07
FXR1	2.16235e-23	-0.69631	0.853	0.942	9.15582e-19
FXYD6	3.70704e-18	-0.427372	0.747	0.884	1.56963e-13
G3BP1	7.27057e-08	-0.28568	0.545	0.636	0.0030785
GABBR1	9.60889e-13	-0.272758	0.699	0.791	4.0686e-08
GABRB3	7.3496e-15	-0.4499	0.969	0.987	3.11197e-10
GABRG1	1.58753e-07	-0.465688	0.291	0.387	0.00672192
GABRG3-AS1	5.26411e-09	-0.316758	0.284	0.489	0.000222893
GAPDH	1.07116e-10	-0.363052	0.623	0.8	4.53552e-06
GARNL3	5.2214e-13	0.30519	0.942	0.862	2.21085e-08
GAS7	8.95548e-12	-0.335484	0.959	0.964	3.79193e-07
GCNA	4.4489e-15	-0.429794	0.267	0.458	1.88375e-10
GFM2	2.92082e-08	-0.283482	0.507	0.622	0.00123673
GIPC2	3.28579e-09	-0.354006	0.49	0.596	0.000139127
GLDN	1.73996e-07	0.257231	0.455	0.258	0.00736732
GLMN	1.67884e-09	0.268045	0.791	0.56	7.10856e-05
GLRA3	2.28119e-09	-0.561758	0.267	0.453	9.65903e-05
GNAL	1.86432e-31	-1.6999	0.88	0.973	7.89392e-27
GNAS	9.95067e-10	-0.337076	0.928	0.956	4.21331e-05
GPBP1	4.23377e-16	-0.519769	0.801	0.898	1.79266e-11
GPHN	8.54327e-29	0.404518	0.993	0.969	3.61739e-24
GPR75-ASB3	5.4881e-27	0.35816	0.308	0	2.32377e-22
GPR89A	3.92357e-08	-0.282099	0.377	0.516	0.00166132
GPR89B	3.00356e-11	-0.358954	0.462	0.569	1.27177e-06
GRIK1	3.74774e-13	0.491265	0.973	0.96	1.58687e-08
GRIP1	1.86238e-08	0.358733	0.993	0.982	0.000788569
GRM8	1.11356e-07	-0.262488	0.418	0.667	0.00471503
HERC4	3.9726e-11	-0.809276	0.904	0.942	1.68208e-06
HIBCH	1.59917e-25	-1.36718	0.839	0.929	6.77122e-21
HMGB1	2.36266e-27	-1.304	0.904	0.982	1.0004e-22
HMGCLL1	6.29461e-12	0.315452	0.709	0.431	2.66526e-07
HNRNPA2B1	2.18125e-15	-0.390629	0.887	0.911	9.23584e-11
HNRNPU	7.78072e-27	-0.919294	0.863	0.973	3.29451e-22
HPSE2	4.85803e-07	0.552158	0.503	0.298	0.0205699
HSD17B12	3.85986e-15	0.423058	0.712	0.458	1.63434e-10
HSP90AA1	3.80669e-40	-1.28748	0.873	0.996	1.61183e-35
HSP90AB1	3.2164e-26	-0.653068	0.853	0.964	1.36189e-21
HSPA1A	6.59065e-25	-0.942991	0.14	0.489	2.79061e-20
HSPA1B	2.02424e-30	-1.08562	0.034	0.369	8.57103e-26
HSPA4	1.78711e-22	-0.626214	0.503	0.733	7.56698e-18
HSPA4L	1.20634e-34	-1.44309	0.791	0.96	5.1079e-30
HSPA6	4.78139e-29	-0.652693	0	0.302	2.02454e-24
HSPA8	3.47198e-18	-0.452177	0.305	0.582	1.4701e-13
HSPA9	1.67374e-09	-0.315209	0.603	0.729	7.08694e-05
HSPB1	1.42209e-36	-1.59189	0.055	0.453	6.0214e-32
HSPB8	9.50535e-10	-0.265491	0.13	0.351	4.02476e-05
HSPD1	1.78808e-34	-1.3866	0.572	0.858	7.57108e-30
HSPE1	2.20471e-31	-0.753783	0.178	0.618	9.33517e-27
HSPH1	5.53591e-38	-1.89992	0.664	0.933	2.34402e-33
HUS1	3.8152e-07	0.258879	0.5	0.324	0.0161543
IBTK	1.42592e-10	0.269013	0.829	0.582	6.03763e-06
ICA1	1.59333e-18	0.431878	0.904	0.644	6.74648e-14
IER5	1.08335e-12	-0.289808	0.048	0.227	4.58713e-08
IGFL4	4.65425e-07	-0.255237	0.582	0.729	0.019707
IGSF11	4.10939e-14	0.553523	0.832	0.604	1.74e-09
IGSF9B	3.45923e-14	-0.452458	0.37	0.56	1.46471e-09
IL1RAP	7.70866e-08	0.354993	0.445	0.218	0.003264
IMMP2L	1.82653e-10	0.363371	0.938	0.804	7.7339e-06
INTS7	1.26481e-09	0.291196	0.63	0.391	5.35545e-05
IRAK1BP1	6.61386e-07	0.25763	0.791	0.636	0.0280044
ISPD	4.34147e-24	0.401022	0.277	0	1.83827e-19
ITGB1-DT	1.69004e-17	-0.572382	0.127	0.369	7.15596e-13
ITGB3BP	4.4271e-07	-0.332621	0.5	0.596	0.0187452
ITGB5	7.16246e-08	0.26461	0.373	0.169	0.00303273
ITSN2	6.76906e-07	-0.365542	0.856	0.929	0.0286615
JAKMIP1	2.46503e-14	0.341079	0.408	0.147	1.04374e-09
JAKMIP2	4.16627e-10	0.302016	0.952	0.889	1.76408e-05
JAM3	5.87371e-12	-0.548477	0.479	0.667	2.48705e-07
KAZN	2.97805e-16	0.35567	1	0.996	1.26096e-11
KCNAB1	5.35824e-22	1.38106	0.747	0.547	2.26878e-17
KCNH1	2.37528e-09	0.333912	0.709	0.436	0.000100574
KCNJ6	2.03178e-21	-0.676795	0.866	0.96	8.60296e-17
KCNQ2	2.58936e-07	-0.323376	0.699	0.773	0.0109639
KCTD16	1.13709e-08	0.364334	0.942	0.862	0.000481468
KCTD8	7.97719e-07	-0.315988	0.846	0.916	0.033777
KDM5A	2.51568e-08	-0.446844	0.829	0.858	0.00106519
KHDRBS1	1.55579e-08	-0.310665	0.702	0.773	0.000658755
KIAA0319L	1.08175e-08	0.276814	0.805	0.578	0.000458034
KIAA0408	3.27845e-23	-0.428186	0.39	0.756	1.38816e-18
KIAA0825	3.9569e-12	0.357581	0.884	0.711	1.67543e-07
KIAA1211	6.01809e-11	0.375912	0.942	0.836	2.54818e-06
KIAA1324L	1.32911e-11	0.335621	0.863	0.671	5.6277e-07
KIAA1468	4.11817e-34	0.510495	0.38	0	1.74372e-29
KIAA1551	5.4881e-27	0.298437	0.308	0	2.32377e-22
KIF1A	9.99717e-14	-0.285669	0.832	0.862	4.233e-09
KIRREL3	1.02387e-08	0.458902	0.856	0.796	0.000433527
KLHL32	8.19673e-17	0.48817	0.808	0.502	3.47066e-12
KSR2	1.21898e-11	0.279433	0.955	0.893	5.16142e-07
KTN1	3.37802e-10	-0.48154	0.928	0.924	1.43032e-05
L3MBTL3	9.60497e-08	-0.319403	0.216	0.378	0.00406694
LHFPL3	3.60072e-10	0.528769	0.658	0.387	1.52461e-05
LIMK2	1.14433e-11	-0.588712	0.336	0.489	4.84533e-07
LINC00472	1.05659e-22	-0.606643	0.538	0.876	4.47383e-18
LINC00486	1.20562e-20	-0.381771	0.514	0.804	5.10484e-16
LINC00632	7.58036e-11	-0.287195	0.935	0.973	3.20968e-06
LINC00862	3.52482e-07	-0.289671	0.226	0.369	0.0149248
LINC00877	1.18075e-17	-0.533904	0.11	0.342	4.99954e-13
LINC01184	5.11886e-11	0.320548	0.849	0.631	2.16743e-06
LINC01414	1.47833e-12	-0.446167	0.233	0.529	6.25953e-08
LINC01588	5.07938e-13	-0.36706	0.223	0.502	2.15071e-08
LINC02210-CRHR1	1.23239e-28	0.352864	0.325	0	5.2182e-24
LINC02389	9.3338e-07	0.30633	0.51	0.32	0.0395212
LINC02398	3.89221e-07	0.304952	0.582	0.378	0.0164804
LINC02693	3.18493e-07	-0.405125	0.366	0.6	0.0134856
LINC02798	3.79334e-13	-0.442747	0.229	0.511	1.60617e-08
LIPE-AS1	2.13719e-08	0.316488	0.702	0.551	0.000904927
LMO7	3.98501e-07	0.328281	0.812	0.644	0.0168733
LPGAT1	6.60239e-07	0.264735	0.842	0.68	0.0279559
LRBA	9.80285e-13	0.356869	0.928	0.742	4.15072e-08
LRRC28	1.97868e-10	0.296057	0.795	0.587	8.37813e-06
LRRC7	2.69141e-08	0.316156	0.983	0.978	0.0011396
LRRC8B	7.59363e-08	0.275333	0.887	0.72	0.00321529
LRRIQ1	6.514e-16	-0.453464	0.045	0.293	2.75816e-11
LRRN2	2.12465e-11	0.320959	0.825	0.591	8.9962e-07
LUZP2	4.17869e-10	0.509771	0.818	0.627	1.76934e-05
LY6H	2.02228e-09	-0.295632	0.476	0.667	8.56274e-05
LYPD5	1.02316e-09	-0.301526	0.318	0.493	4.33227e-05
MACROD2	1.23321e-17	0.409809	1	0.996	5.22165e-13
MALAT1	8.35206e-16	-0.275748	1	1	3.53643e-11
MAP1A	1.15168e-08	-0.323954	0.637	0.8	0.000487645
MAP2	2.30664e-21	-0.785981	0.983	1	9.76677e-17
MAP2K4	1.98607e-15	-0.709881	0.911	0.964	8.40943e-11
MAP3K5	8.52725e-08	0.536819	0.606	0.476	0.00361061
MAP7	1.96463e-10	0.297307	0.959	0.889	8.31863e-06
MAPRE2	2.56141e-08	-0.295362	0.86	0.933	0.00108455
MARCH1	9.22962e-13	-1.01565	0.61	0.827	3.90801e-08
MBNL1	3.43054e-08	-0.462734	0.908	0.942	0.00145256
MBOAT7	2.05912e-08	-0.31291	0.36	0.498	0.000871871
MCF2L	1.75213e-07	-0.261812	0.774	0.827	0.00741885
MCF2L2	9.5194e-10	0.300251	0.921	0.813	4.0307e-05
MCU	4.99627e-17	-0.748842	0.719	0.809	2.11552e-12
MEF2C	1.17474e-18	0.400539	0.993	0.893	4.97408e-14
MEG8	1.29756e-08	-0.366752	0.901	0.964	0.000549415
METTL15	1.67857e-11	0.328834	0.798	0.564	7.10741e-07
METTL6	7.99541e-12	0.328437	0.812	0.564	3.38542e-07
MIA2	1.17867e-06	0.278664	0.747	0.547	0.049907
MIA3	4.71646e-07	-0.311282	0.682	0.742	0.0199704
MIB1	1.22713e-18	-0.725437	0.798	0.871	5.19591e-14
MICU2	3.64564e-13	0.329111	0.877	0.653	1.54364e-08
MIF	1.34607e-14	-0.308805	0.26	0.569	5.69954e-10
MIR100HG	8.35538e-16	-0.31296	0.459	0.804	3.53783e-11
MIR29B2CHG	3.03096e-14	-0.357986	0.836	0.947	1.28337e-09
MIR7-3HG	6.41569e-12	-0.430662	0.229	0.431	2.71653e-07
MKL1	4.53801e-38	0.648209	0.418	0	1.92149e-33
MKL2	5.66148e-37	0.644803	0.408	0	2.39718e-32
MMP16	9.40723e-10	-0.661091	0.664	0.827	3.98321e-05
MOB4	1.72575e-39	-1.42559	0.373	0.787	7.30717e-35
MON2	1.41425e-09	0.268826	0.942	0.831	5.98822e-05
MORC4	1.94807e-07	-0.338717	0.397	0.511	0.00824851
MORF4L2	6.32567e-16	-0.342756	0.743	0.853	2.67841e-11
MRPS28	5.72879e-08	-0.251008	0.298	0.529	0.00242568
MRPS6	2.12944e-13	-0.473167	0.623	0.756	9.01646e-09
MRTFA	2.49108e-24	-0.488429	0.469	0.88	1.05477e-19
MSH4	1.86757e-09	-0.335076	0.267	0.409	7.90766e-05
MT3	1.11328e-07	-0.263424	0.233	0.436	0.00471387
MTCH1	1.20255e-12	-0.308984	0.555	0.693	5.09183e-08
MTMR1	2.35915e-09	0.256546	0.733	0.52	9.98913e-05
MTR	1.64938e-12	0.378054	0.832	0.653	6.98381e-08
MTRNR2L12	1.16876e-73	-1.21658	0.219	0.884	4.94874e-69
MTRNR2L8	8.81802e-17	-0.261089	0.027	0.276	3.73373e-12
MUC20-OT1	1.94375e-38	0.648126	0.421	0	8.23022e-34
MYEF2	2.17583e-13	0.319417	0.901	0.698	9.21289e-09
MYO16	3.77551e-08	0.453642	0.743	0.613	0.00159863
MYO1D	1.33158e-07	0.333401	0.599	0.404	0.00563817
MYRFL	1.76417e-10	-0.471808	0.229	0.396	7.46986e-06
MYRIP	8.50985e-07	0.350196	0.914	0.862	0.0360324
NAA50	9.43958e-10	-0.34322	0.623	0.707	3.99691e-05
NALCN	1.84298e-18	0.447459	0.942	0.787	7.80355e-14
NCOA2	2.68488e-08	-0.430961	0.935	0.96	0.00113683
NEB	4.64134e-07	-0.267569	0.26	0.431	0.0196524
NEK11	1.64442e-07	-0.451329	0.541	0.662	0.0069628
NEO1	4.38388e-08	0.257462	0.743	0.511	0.00185622
NGLY1	3.03462e-10	0.262808	0.661	0.413	1.28492e-05
NGRN	4.60498e-12	-0.280911	0.455	0.671	1.94984e-07
NIPAL3	1.01918e-08	-0.319315	0.435	0.644	0.000431539
NKRF	8.81362e-10	-0.287295	0.325	0.52	3.73187e-05
NKTR	9.04619e-18	0.425581	0.952	0.787	3.83034e-13
NLGN4Y	2.27449e-07	0.291362	0.945	0.84	0.00963064
NME7	3.06531e-07	0.25612	0.866	0.693	0.0129791
NOL7	4.32074e-10	-0.272906	0.346	0.56	1.82949e-05
NOP58	6.35849e-14	-0.475398	0.726	0.809	2.69231e-09
NORAD	7.83116e-12	-0.264884	0.747	0.747	3.31587e-07
NPHP1	2.88014e-09	-0.309969	0.305	0.4	0.000121951
NQO2	1.16516e-06	0.264553	0.582	0.387	0.0493353
NR2C1	4.38198e-10	0.264766	0.788	0.56	1.85542e-05
NR2F2	8.45641e-07	-0.321847	0.452	0.644	0.0358061
NR3C2	9.68573e-07	0.292685	0.928	0.849	0.0410113
NRG1	2.93305e-07	0.602744	0.726	0.556	0.0124191
NRIP1	1.17443e-06	-0.300134	0.62	0.787	0.0497279
NTNG1	5.49986e-08	0.659469	0.476	0.253	0.00232875
NTRK3	3.85809e-10	0.314311	0.918	0.827	1.63359e-05
NUCB1	1.19035e-08	-0.269903	0.346	0.48	0.000504017
NUDC	7.04601e-10	-0.335052	0.373	0.542	2.98342e-05
NUDT4	4.35076e-08	-0.261716	0.284	0.471	0.0018422
NUFIP2	2.54759e-10	-0.374352	0.702	0.796	1.0787e-05
OAZ1	3.02775e-17	-0.359859	0.39	0.698	1.28201e-12
OIP5-AS1	4.71504e-25	-0.602719	0.452	0.813	1.99644e-20
OLFM2	7.12318e-16	-0.554314	0.562	0.751	3.0161e-11
OMG	1.63368e-12	-0.341381	0.281	0.507	6.91734e-08
OPCML	2.58355e-09	0.346757	0.99	0.973	0.000109393
OPHN1	1.76192e-12	0.410669	0.805	0.667	7.46034e-08
OSBPL1A	9.43766e-18	-0.836995	0.908	0.973	3.9961e-13
OSBPL3	1.13424e-16	-0.713569	0.586	0.791	4.80261e-12
OXCT1	2.25016e-09	0.257668	0.818	0.582	9.52764e-05
P4HA2	1.93091e-13	-0.385814	0.315	0.52	8.17585e-09
PACS1	3.27054e-09	-0.38066	0.795	0.911	0.000138481
PALM2	2.08868e-24	0.367652	0.281	0	8.8439e-20
PAN3	5.25594e-09	0.277408	0.89	0.716	0.000222547
PANTR1	3.34532e-19	-0.254828	0.455	0.836	1.41648e-14
PAPOLA	1.42372e-13	-0.44665	0.86	0.947	6.02832e-09
PARD6G-AS1	3.44376e-13	-0.396585	0.123	0.329	1.45816e-08
PATJ	1.71116e-12	0.376019	0.822	0.582	7.2454e-08
PCBP3	1.35736e-08	0.308457	0.586	0.369	0.000574733
PDE10A	6.3683e-09	-0.438888	0.863	0.929	0.000269646
PDE8B	1.52793e-14	-0.296833	0.716	0.951	6.46956e-10
PEG3	4.98738e-14	-0.329809	0.849	0.871	2.11176e-09
PGAP1	5.34286e-20	-0.542442	0.777	0.924	2.26227e-15
PGK1	3.6789e-13	-0.302081	0.394	0.604	1.55772e-08
PID1	4.89475e-14	0.464145	0.966	0.924	2.07253e-09
PIGL	3.77936e-10	0.2561	0.75	0.489	1.60026e-05
PKNOX2	3.27244e-12	0.39614	0.959	0.831	1.38561e-07
PLCB1	1.10406e-13	0.365356	0.997	1	4.67481e-09
PLCG2	3.70552e-11	-0.330264	0.462	0.76	1.56899e-06
PLCL2	1.40806e-10	0.293469	0.908	0.756	5.96202e-06
PLCXD3	2.57624e-13	0.569746	0.596	0.271	1.09083e-08
PLPP1	9.38608e-09	0.39569	0.74	0.56	0.000397425
PLPPR5	2.73773e-22	-0.548161	0.812	0.942	1.15921e-17
PNLDC1	2.39207e-21	-0.425298	0.01	0.267	1.01285e-16
PNPLA7	4.89988e-09	0.266326	0.743	0.547	0.000207471
POLR1C	6.93003e-11	-0.334753	0.274	0.502	2.93431e-06
POLR2J3	4.91928e-16	-0.310179	0.425	0.76	2.08292e-11
POLR2J3.1	1.21158e-27	0.265996	0.315	0	5.13008e-23
POU2F2	6.44453e-20	-0.84387	0.366	0.529	2.72874e-15
PPFIA2	1.42179e-09	0.309498	0.973	0.871	6.02013e-05
PPFIBP1	5.93279e-10	0.434209	0.856	0.68	2.51206e-05
PPP2R2C	2.21112e-08	-0.338403	0.822	0.898	0.000936232
PPP3R1	3.84003e-14	-0.446612	0.568	0.787	1.62594e-09
PRB2	1.50489e-07	0.277368	0.486	0.289	0.00637202
PRDM2	1.32658e-09	-0.376347	0.822	0.884	5.61701e-05
PRELID2	1.3094e-14	0.731256	0.825	0.631	5.54426e-10
PRKD2	6.22419e-13	-0.331982	0.134	0.364	2.63544e-08
PRKN	1.44602e-16	0.413237	0.935	0.849	6.12273e-12
PRLR	6.67838e-08	-0.408291	0.021	0.147	0.00282776
PRNP	2.2272e-13	-0.355716	0.856	0.924	9.43042e-09
PTCHD4	1.11031e-08	0.494733	0.695	0.56	0.000470128
PTGES3	3.15229e-29	-1.19949	0.64	0.858	1.33474e-24
PTPN6	2.06256e-10	-0.255747	0.01	0.156	8.7333e-06
PTPRG	4.54512e-08	0.360575	0.942	0.876	0.0019245
PTPRN2	2.1803e-20	0.376797	0.976	0.969	9.23183e-16
PUM3	6.34884e-08	-0.368201	0.836	0.871	0.00268822
PVT1	2.48311e-17	-0.524821	0.688	0.902	1.0514e-12
PWAR6	1.94375e-38	0.755567	0.421	0	8.23022e-34
PWRN1	8.85345e-22	-0.560782	0.849	0.973	3.74873e-17
PWRN4	3.73822e-14	-0.43515	0.486	0.787	1.58284e-09
PXDN	6.94727e-07	-0.272646	0.11	0.24	0.0294161
RAB30-DT	2.75284e-14	-0.340441	0.342	0.658	1.16561e-09
RABGAP1L	3.04364e-11	0.284225	0.979	0.907	1.28874e-06
RAI1	3.02087e-10	-0.424315	0.596	0.76	1.2791e-05
RALGPS1	2.09172e-10	0.269787	0.928	0.84	8.85678e-06
RASGRF2	1.21343e-09	0.55858	0.555	0.36	5.13792e-05
RBAK-RBAKDN	1.1859e-30	0.390821	0.346	0	5.02134e-26
RELCH	6.62848e-30	-0.56345	0.404	0.867	2.80663e-25
REPS2	2.36754e-13	0.342838	0.884	0.769	1.00246e-08
RERG	2.15916e-09	0.341517	0.86	0.733	9.14233e-05
REV3L	1.71472e-18	0.363491	0.976	0.893	7.26046e-14
RFX7	8.682e-08	0.259437	0.918	0.822	0.00367613
RICTOR	5.35213e-12	0.301744	0.918	0.72	2.2662e-07
RIN2	4.20996e-07	0.333845	0.531	0.316	0.0178258
RNF10	9.59623e-07	-0.250114	0.586	0.653	0.0406324
RNF13	2.68602e-09	0.267496	0.818	0.613	0.000113731
RNF175	8.77056e-09	0.255681	0.777	0.547	0.000371363
RO60	5.11731e-11	-0.252444	0.36	0.582	2.16677e-06
RORA	4.48959e-07	0.411601	0.976	0.938	0.0190098
RPAP2	4.74264e-07	0.269759	0.877	0.751	0.0200813
RPL11	2.91189e-07	-0.27584	0.366	0.564	0.0123295
RPL28	1.44937e-15	-0.377102	0.558	0.716	6.13691e-11
RPL37A	6.75581e-20	-0.436097	0.62	0.809	2.86055e-15
RPL41	2.40793e-19	-0.400552	0.421	0.707	1.01956e-14
RPLP1	1.9916e-09	-0.28168	0.442	0.627	8.43283e-05
RPS6KA2	7.86035e-18	0.503802	0.969	0.893	3.32823e-13
RPS6KA6	6.69017e-09	0.327063	0.764	0.64	0.000283275
RSRC1	2.47868e-09	0.284801	0.822	0.622	0.000104952
RTN1	7.3868e-15	-0.356167	0.925	0.969	3.12772e-10
RYBP	2.13888e-09	-0.412065	0.74	0.782	9.05643e-05
SCAPER	1.43792e-10	0.290615	0.952	0.898	6.08842e-06
SCG2	6.4432e-12	-0.380403	0.692	0.751	2.72818e-07
SCGB2B2	3.50278e-08	0.277225	0.497	0.28	0.00148315
SCLT1	3.37871e-07	0.347208	0.89	0.8	0.0143062
SCMH1	5.40032e-25	0.482972	0.949	0.676	2.2866e-20
SCN3A	7.66972e-12	-0.639192	0.904	0.951	3.24751e-07
SCUBE2	4.74947e-14	-0.510809	0.339	0.578	2.01102e-09
SEC62	5.62095e-14	-0.303469	0.74	0.747	2.38002e-09
SELENOW	1.17593e-16	-0.384572	0.428	0.72	4.97913e-12
SENP1	2.47529e-07	-0.295039	0.366	0.542	0.0104809
SEPT11	5.19041e-26	0.309766	0.298	0	2.19772e-21
SEPT2	5.07497e-32	0.431594	0.36	0	2.14884e-27
SEPT3	1.16354e-26	0.256907	0.305	0	4.92668e-22
SEPT7	2.66327e-40	0.870491	0.438	0	1.12768e-35
SEPTIN11	1.72779e-11	-0.330199	0.377	0.662	7.31581e-07
SEPTIN3	3.83414e-13	-0.253365	0.366	0.684	1.62345e-08
SEPTIN6	8.85824e-16	-0.38093	0.36	0.707	3.75076e-11
SEPTIN7	3.7862e-21	-0.491279	0.476	0.867	1.60315e-16
SERINC1	2.1893e-11	-0.279652	0.801	0.809	9.26995e-07
SERINC5	9.19908e-12	0.320064	0.856	0.627	3.89508e-07
SERPINE2	7.38353e-14	-0.483722	0.25	0.489	3.12633e-09
SESN3	5.63138e-21	-0.808235	0.836	0.942	2.38444e-16
SEZ6L	7.86737e-13	-0.657809	0.743	0.867	3.3312e-08
SEZ6L2	6.51323e-11	-0.299809	0.709	0.836	2.75783e-06
SFPQ	7.22648e-08	-0.256421	0.86	0.942	0.00305984
SGO1-AS1	1.44014e-25	-0.708525	0.26	0.724	6.09785e-21
SH3GL3	2.92251e-16	0.469234	0.938	0.902	1.23745e-11
SHROOM3	3.0996e-09	-0.68128	0.045	0.187	0.000131243
SLC16A7	4.5723e-08	0.256153	0.812	0.613	0.001936
SLC24A2	5.31655e-07	0.396516	0.616	0.396	0.0225114
SLC25A12	4.10814e-09	0.269871	0.932	0.871	0.000173947
SLC2A13	1.14707e-09	0.353666	0.969	0.907	4.85694e-05
SLC39A11	5.4927e-09	0.302513	0.5	0.253	0.000232572
SLC4A5	1.4273e-07	-0.31068	0.247	0.4	0.00604346
SLC5A3	5.52509e-20	-0.676278	0.572	0.822	2.33943e-15
SLC5A4-AS1	7.98688e-10	-0.348074	0.315	0.573	3.3818e-05
SLC7A5	3.97163e-17	-0.432894	0.267	0.551	1.68167e-12
SLC8B1	1.62883e-08	-0.468687	0.127	0.307	0.00068968
SLCO3A1	3.12209e-10	-0.471375	0.945	0.991	1.32195e-05
SMAD1	1.42531e-08	-0.363569	0.342	0.524	0.000603503
SMYD3	4.33726e-10	0.380577	0.969	0.916	1.83648e-05
SNAP23	4.84718e-18	-0.844027	0.497	0.631	2.05239e-13
SNHG14	3.9296e-57	-0.30791	0.527	1	1.66387e-52
SNX3	1.42415e-13	-0.385704	0.517	0.729	6.03015e-09
SNX31	5.06569e-09	-0.257148	0.123	0.231	0.000214492
SOGA3	5.72363e-12	-0.258495	0.377	0.684	2.4235e-07
SORBS1	4.46627e-11	-0.540246	0.962	0.996	1.89111e-06
SORCS1	5.62982e-07	-0.624144	0.551	0.72	0.0238378
SORT1	2.89336e-09	0.262826	0.829	0.653	0.000122511
SPAG16	2.25832e-15	0.492545	0.932	0.733	9.56219e-11
SPATA7	6.6326e-10	0.287975	0.664	0.418	2.80838e-05
SPECC1	6.87999e-08	0.309869	0.829	0.724	0.00291313
SPIDR	8.48937e-07	0.270829	0.932	0.84	0.0359457
SPRED2	2.61019e-10	-0.307036	0.558	0.756	1.10521e-05
SPRY4-AS1	5.08291e-11	-0.278404	0.274	0.569	2.15221e-06
SRCIN1	1.45974e-09	-0.39769	0.76	0.813	6.18084e-05
SREBF2	2.75989e-08	0.278127	0.825	0.658	0.00116859
SRP19	2.34648e-09	-0.342807	0.414	0.6	9.93547e-05
SRSF11	3.4314e-10	0.275076	0.935	0.787	1.45292e-05
SSFA2	2.08868e-24	0.257426	0.281	0	8.8439e-20
SSH2	2.54343e-08	0.26042	0.935	0.862	0.00107694
SST	5.67479e-09	-0.315202	0.151	0.36	0.000240282
ST13	7.94571e-17	-0.477542	0.627	0.764	3.36437e-12
ST3GAL6	3.80238e-11	-0.488385	0.291	0.502	1.61e-06
ST6GALNAC3	2.47107e-07	0.295298	0.654	0.413	0.010463
STIP1	2.64515e-25	-0.734743	0.298	0.631	1.12001e-20
STPG4	8.74386e-11	-0.346432	0.058	0.227	3.70233e-06
STX18-AS1	4.86412e-09	0.331506	0.781	0.618	0.000205956
STXBP5L	2.18831e-24	0.465939	0.993	0.973	9.26576e-20
SUGT1	5.07738e-17	-0.483086	0.647	0.809	2.14987e-12
SUMF1	6.02361e-10	0.371323	0.818	0.613	2.55052e-05
SUPT3H	9.17793e-15	0.368059	0.942	0.796	3.88612e-10
SYCP2L	3.53356e-12	0.297815	0.61	0.311	1.49618e-07
SYN2	1.03685e-09	0.344949	0.983	0.969	4.39022e-05
SYN3	1.23525e-07	0.260934	0.986	0.969	0.00523031
SYNPO2	1.33481e-12	-0.488137	0.459	0.689	5.65184e-08
SYT14	1.97648e-10	0.311388	0.932	0.804	8.36879e-06
TAF15	3.25217e-07	0.258819	0.873	0.716	0.0137703
TAFA5	1.75357e-22	-0.445881	0.445	0.849	7.42498e-18
TARBP1	2.2492e-13	0.337247	0.925	0.751	9.52356e-09
TARID	7.6011e-08	-0.408305	0.103	0.24	0.00321846
TASOR	1.97112e-12	-0.316979	0.38	0.689	8.34613e-08
TASOR2	8.76873e-13	-0.262642	0.401	0.72	3.71285e-08
TBC1D19	5.5088e-07	0.251857	0.767	0.587	0.0233254
TBC1D5	1.84148e-08	0.261944	0.955	0.849	0.000779719
TBPL1	3.27922e-13	-0.443187	0.459	0.658	1.38849e-08
TCEAL9	1.72093e-14	-0.29891	0.11	0.378	7.28676e-10
TCF20	5.33699e-07	-0.287662	0.89	0.916	0.0225979
TCP1	9.31531e-13	-0.395406	0.271	0.498	3.94429e-08
TENT4B	1.29897e-14	-0.525786	0.627	0.809	5.5001e-10
TET2	1.10797e-07	0.255597	0.839	0.636	0.00469138
TET3	6.84275e-17	-0.627727	0.575	0.738	2.89736e-12
TFDP2	3.10991e-09	0.308268	0.897	0.764	0.00013168
THUMPD3-AS1	7.18001e-07	-0.250426	0.572	0.707	0.0304016
TIMM23B	3.37317e-20	0.343101	0.497	0.142	1.42827e-15
TLCD4	9.89979e-17	-0.335228	0.178	0.498	4.19177e-12
TLE5	9.53912e-23	-0.389354	0.325	0.738	4.03906e-18
TLN2	7.91419e-10	-0.381715	0.661	0.822	3.35103e-05
TMC4	3.60827e-16	-0.351389	0.017	0.227	1.52781e-11
TMCC1	2.96262e-09	0.250214	0.938	0.787	0.000125443
TMEFF1	3.84359e-18	-0.3897	0.418	0.787	1.62745e-13
TMEFF2	3.40852e-07	0.38425	0.942	0.862	0.0144323
TMEM132B	1.72556e-11	0.35889	0.973	0.844	7.30635e-07
TMEM178B	1.64547e-07	-0.343838	0.983	0.987	0.00696724
TMPRSS9	6.36249e-10	-0.270918	0.048	0.218	2.694e-05
TNFSF13B	2.3857e-07	-0.28049	0.274	0.369	0.0101015
TNRC6A	2.48807e-34	0.53025	0.986	0.902	1.0535e-29
TOX	4.59937e-08	0.526721	0.37	0.169	0.00194746
TOX2	1.92499e-07	0.36178	0.613	0.462	0.0081508
TPT1	1.73981e-17	-0.390929	0.411	0.676	7.36669e-13
TPT1-AS1	2.3464e-19	-0.347861	0.428	0.818	9.93512e-15
TPTEP2-CSNK1E	4.34147e-24	0.268461	0.277	0	1.83827e-19
TRA2B	1.172e-08	-0.282553	0.668	0.742	0.00049625
TRANK1	6.47682e-09	0.285418	0.812	0.587	0.000274242
TRIM2	4.38725e-07	0.266611	0.918	0.796	0.0185765
TRIM26	8.57337e-11	-0.298901	0.428	0.529	3.63014e-06
TROVE2	1.09213e-25	0.294576	0.295	0	4.62432e-21
TRPC1	1.12509e-14	0.353649	0.887	0.658	4.76385e-10
TSHZ3	1.77859e-13	-0.591067	0.212	0.44	7.5309e-09
TSPYL2	5.68651e-13	-0.291209	0.777	0.809	2.40778e-08
TSPYL4	3.39042e-08	-0.272831	0.524	0.609	0.00143557
TTC17	3.34853e-09	0.259275	0.911	0.849	0.000141783
TTC21B	1.91456e-09	0.255179	0.866	0.698	8.10662e-05
TTC28	2.02643e-12	0.339773	0.969	0.889	8.58029e-08
TTC39C	1.32127e-15	0.4476	0.853	0.644	5.59451e-11
TTLL5	7.21157e-08	0.257838	0.818	0.627	0.00305352
UBA6-AS1	1.43521e-07	0.358933	0.853	0.729	0.00607696
UBAC2	2.92898e-15	0.429848	0.877	0.653	1.24019e-10
UBB	2.24572e-21	-0.707711	0.39	0.684	9.50884e-17
UBC	3.77941e-17	-0.547962	0.455	0.716	1.60028e-12
UBE2D3	1.38307e-13	-0.400677	0.863	0.929	5.85618e-09
UBE2E2	3.88962e-07	-0.374892	0.887	0.96	0.0164694
UBE2F	6.70732e-13	-0.447023	0.274	0.52	2.84001e-08
UBE2H	6.07653e-07	-0.282245	0.836	0.867	0.0257293
UBE2W	6.61577e-15	-0.350524	0.599	0.796	2.80125e-10
UCHL1	7.38957e-12	-0.355961	0.723	0.827	3.12889e-07
UNC13C	2.97471e-07	0.614562	0.586	0.364	0.0125955
UNC80	2.32761e-18	0.409973	0.952	0.818	9.85556e-14
USF3	2.43104e-07	-0.309984	0.435	0.573	0.0102935
USP31	6.67397e-09	0.326158	0.685	0.444	0.000282589
USPL1	1.28575e-16	-0.543577	0.442	0.676	5.44412e-12
VAPA	4.88444e-12	-0.318965	0.798	0.884	2.06817e-07
VSTM2A	9.04885e-07	0.254071	0.887	0.76	0.0383147
VWA8	3.70065e-10	0.320716	0.928	0.791	1.56693e-05
WDPCP	1.99612e-14	0.364324	0.918	0.698	8.45197e-10
WDR19	1.45085e-11	0.295124	0.764	0.493	6.14319e-07
WDR60	3.94843e-11	0.319205	0.887	0.716	1.67185e-06
WNK2	3.133e-09	-0.399704	0.842	0.902	0.000132657
WWOX	1.71637e-07	0.347747	0.928	0.831	0.00726745
WWP1	5.692e-11	0.438271	0.904	0.849	2.41011e-06
XPO1	4.42843e-07	-0.255728	0.887	0.951	0.0187508
YWHAG	1.77023e-15	-0.334973	0.842	0.827	7.49549e-11
ZBTB20	6.08331e-08	0.501731	0.846	0.676	0.00257579
ZDHHC11B	1.43768e-20	0.501046	0.64	0.307	6.08741e-16
ZEB2	4.82669e-11	0.370559	0.955	0.809	2.04372e-06
ZFYVE16	7.9589e-13	0.291183	0.877	0.618	3.36996e-08
ZHX3	6.90035e-09	0.253769	0.846	0.636	0.000292175
ZIM2	6.47498e-12	0.292571	0.497	0.222	2.74163e-07
ZNF516	2.57735e-25	-0.915413	0.599	0.8	1.0913e-20
ZNF532	3.09975e-07	0.264569	0.914	0.796	0.013125
ZNF536	1.18145e-08	0.267009	0.979	0.956	0.000500251
ZNF608	3.10911e-11	0.306437	0.877	0.644	1.31646e-06
ZNF609	2.75147e-10	0.285389	0.908	0.809	1.16503e-05
ZNF721	5.45715e-14	0.342674	0.921	0.724	2.31067e-09
ZNF83	3.54011e-12	-0.485478	0.62	0.804	1.49895e-07
ZSWIM5	1.04551e-07	0.300688	0.863	0.738	0.00442689

## Sheet: InhSV2CII
GeneId	p_val	avg_logFC	pct.1	pct.2	p_val_adj
ARL4C	9.52029e-07	-0.688221	0.922	0.833	0.0403108			Up	3
CA1	1.07368e-10	-1.09308	0.61	0.75	4.54617e-06			Down	5
GARNL3	4.45701e-07	0.770253	1	0.75	0.0188719			Total	8
GRIK1	8.32172e-07	1.17154	0.987	0.917	0.0352358
HSPH1	8.25743e-07	-1.79115	0.753	0.583	0.0349636
MTRNR2L12	1.0996e-09	-1.28183	0.247	1	4.65593e-05
RPS6KA2	6.29356e-11	1.0177	1	0.833	2.66482e-06
SCN1A-AS1	4.01349e-07	-1.06765	0.416	0.833	0.0169939

## Sheet: InhVIP
GeneId	p_val	avg_logFC	pct.1	pct.2	p_val_adj
ABCA10	2.23498e-08	0.277541	0.743	0.606	0.000946336			Up	274
ABCB1	9.81466e-27	-0.695934	0.178	0.464	4.15572e-22			Down	430
ABHD3	1.06465e-24	-0.549581	0.272	0.57	4.50792e-20			Total	704
ABLIM2	9.4202e-09	0.260154	0.782	0.616	0.00039887
AC003093.1	2.14825e-21	-0.287427	0.023	0.219	9.09614e-17
AC004076.1	7.09757e-35	0.252094	0.284	0	3.00525e-30
AC004083.1	2.02688e-20	-0.449186	0.257	0.589	8.5822e-16
AC004160.1	5.45101e-18	-0.28457	0.207	0.493	2.30807e-13
AC004949.1	9.88933e-19	-0.508214	0.025	0.205	4.18734e-14
AC005993.1	2.89878e-14	-0.353759	0.056	0.209	1.2274e-09
AC006115.2	2.26792e-23	-0.427146	0.328	0.685	9.60283e-19
AC006148.1	7.41839e-14	0.433618	0.87	0.748	3.1411e-09
AC006387.1	6.82335e-08	-0.395056	0.088	0.192	0.00288914
AC007368.1	9.03973e-19	-0.399805	0.239	0.553	3.8276e-14
AC007388.1	5.77482e-52	0.561291	0.402	0	2.44518e-47
AC007389.1	7.41647e-34	-0.98913	0.159	0.573	3.14028e-29
AC007405.1	3.31653e-10	-0.259011	0.314	0.536	1.40428e-05
AC008537.1	2.61869e-30	0.254797	0.249	0	1.1088e-25
AC008691.1	1.10905e-15	0.756054	0.454	0.278	4.69593e-11
AC009522.1	2.62538e-12	-0.253985	0.086	0.275	1.11164e-07
AC009690.1	5.76928e-44	0.412808	0.349	0	2.44283e-39
AC010099.4	7.09757e-35	0.482172	0.284	0	3.00525e-30
AC011346.1	1.97862e-23	-0.42681	0.232	0.583	8.37789e-19
AC012593.1	3.03039e-15	0.405747	0.148	0.003	1.28313e-10
AC013394.1	1.18628e-35	0.26183	0.289	0	5.02293e-31
AC016831.7	3.66012e-27	0.756928	0.852	0.682	1.54977e-22
AC022639.1	5.92165e-41	0.752477	0.328	0	2.50735e-36
AC025159.1	1.0758e-06	0.336772	0.812	0.765	0.0455515
AC027018.1	7.98976e-14	-0.251791	0.239	0.43	3.38302e-09
AC027644.4	3.20837e-37	0.296	0.301	0	1.35849e-32
AC034195.1	3.6807e-07	0.265019	0.312	0.238	0.0155848
AC040168.1	2.71388e-14	-0.251833	0.224	0.493	1.14911e-09
AC046134.2	5.44828e-26	-0.284443	0.368	0.748	2.30691e-21
AC068587.4	1.70895e-24	-0.34834	0.41	0.778	7.23602e-20
AC077690.1	1.1946e-22	-0.375654	0.266	0.613	5.05818e-18
AC079352.1	2.07328e-08	-0.290606	0.132	0.305	0.000877866
AC079781.5	3.72094e-26	-0.260799	0.377	0.748	1.57552e-21
AC087564.1	8.72538e-16	0.538791	0.772	0.599	3.6945e-11
AC090517.4	9.53716e-38	0.35933	0.305	0	4.03822e-33
AC090517.5	8.16698e-14	-0.261012	0.264	0.526	3.45806e-09
AC090578.1	1.22145e-13	-0.272834	0.155	0.397	5.17187e-09
AC090579.1	3.26731e-07	-0.252248	0.471	0.533	0.0138344
AC091885.2	9.48801e-13	-0.27818	0.333	0.503	4.01741e-08
AC091948.1	1.41938e-28	0.324946	0.236	0	6.00994e-24
AC092691.1	1.5775e-11	0.295718	0.958	0.947	6.67945e-07
AC097103.2	2.58446e-42	0.396103	0.337	0	1.09431e-37
AC097376.2	4.42729e-33	0.304265	0.27	0	1.8746e-28
AC098588.3	1.26238e-10	-0.259266	0.335	0.576	5.34516e-06
AC098850.3	8.61765e-51	0.462543	0.395	0	3.64889e-46
AC104151.1	8.46232e-45	0.677018	0.354	0	3.58312e-40
AC106795.3	9.86687e-11	0.390122	0.577	0.384	4.17783e-06
AC107223.1	2.51456e-34	-0.61851	0.295	0.735	1.06472e-29
AC107398.3	1.71194e-22	-0.262734	0.22	0.546	7.24871e-18
AC110296.1	2.41695e-12	-0.327693	0.165	0.381	1.02338e-07
AC111006.1	1.11786e-19	-0.632433	0.226	0.447	4.73324e-15
AC114971.1	9.06928e-24	-0.360167	0.159	0.487	3.84012e-19
AC116366.3	3.77394e-53	0.593778	0.41	0	1.59796e-48
AC119673.2	2.61132e-44	-0.434178	0.213	0.709	1.10569e-39
AC124312.1	2.6544e-68	1.69095	0.502	0	1.12393e-63
AC233296.1	2.29029e-10	0.324212	0.874	0.712	9.69756e-06
AC244021.1	4.56024e-29	0.295914	0.239	0	1.9309e-24
ACOT7	2.16669e-10	-0.347122	0.529	0.636	9.17418e-06
ACSL3	1.96194e-11	-0.294958	0.734	0.821	8.30724e-07
ACTB	2.7757e-20	-0.47577	0.602	0.762	1.17529e-15
ADAMTS17	1.51132e-12	0.370002	0.628	0.374	6.39924e-08
ADAMTS6	2.11786e-07	0.296728	0.716	0.599	0.00896743
ADARB2	3.3139e-45	0.524776	1	0.997	1.40317e-40
ADCY7	1.10959e-11	-0.325615	0.1	0.242	4.69823e-07
ADK	3.92775e-13	0.291161	0.91	0.805	1.66309e-08
AES	1.75033e-37	0.273502	0.303	0	7.41123e-33
AF241726.2	1.5314e-38	0.389163	0.31	0	6.48424e-34
AGBL4	3.02005e-22	0.490507	0.944	0.851	1.27875e-17
AHCTF1	7.11228e-09	-0.393981	0.739	0.755	0.000301148
AHNAK	7.08801e-18	-0.306635	0.025	0.195	3.0012e-13
AHSA1	2.91431e-19	-0.437528	0.207	0.414	1.23398e-14
AL049828.1	8.49914e-16	-0.308755	0.326	0.623	3.59871e-11
AL078639.1	1.48095e-52	0.841023	0.406	0	6.27066e-48
AL096803.2	5.75617e-21	-0.298436	0.318	0.662	2.43728e-16
AL109930.1	1.66572e-09	-0.310011	0.188	0.348	7.05299e-05
AL117339.5	2.58071e-29	0.269607	0.241	0	1.09272e-24
AL136114.1	4.42914e-10	-0.438612	0.186	0.397	1.87539e-05
AL357873.1	3.44293e-13	-0.26094	0.255	0.5	1.45781e-08
AL359710.1	9.21056e-32	0.518871	0.324	0.02	3.89994e-27
AL391832.4	1.18439e-15	-0.400874	0.295	0.579	5.01494e-11
AL445250.1	3.41344e-07	0.412163	0.663	0.523	0.0144532
AL590434.1	8.41326e-14	-0.255587	0.042	0.189	3.56234e-09
AL592183.1	7.16141e-14	0.280008	0.653	0.424	3.03229e-09
AL662796.1	1.36705e-33	0.588083	0.274	0	5.78837e-29
ANAPC16	9.65754e-09	-0.25771	0.554	0.692	0.000408919
ANKFN1	1.58502e-12	0.51096	0.554	0.351	6.71131e-08
ANKHD1	5.25038e-21	-0.299342	0.433	0.772	2.22312e-16
ANKRD30BL	9.69043e-52	0.738813	0.946	0.818	4.10312e-47
ANKRD36	1.79187e-21	0.340062	0.96	0.871	7.58712e-17
ANKRD36B	4.41297e-15	0.284596	0.837	0.712	1.86854e-10
ANKRD36C	6.77397e-13	0.27559	0.969	0.901	2.86823e-08
AOPEP	2.63004e-25	-0.319804	0.414	0.785	1.11361e-20
AP001831.1	1.06942e-26	-0.541692	0.352	0.656	4.52814e-22
AP001977.1	7.46702e-17	-0.398867	0.029	0.189	3.16168e-12
AP003086.1	8.3616e-20	-0.352738	0.226	0.52	3.54047e-15
AP2B1	7.19406e-08	-0.262932	0.82	0.834	0.00304611
APP	1.60778e-07	-0.333946	0.962	0.964	0.00680766
APPL2	4.17726e-16	0.33362	0.718	0.474	1.76874e-11
ARHGAP28	3.76699e-11	0.380745	0.692	0.53	1.59502e-06
ARL4C	2.80592e-14	-0.278758	0.78	0.795	1.18808e-09
ARL6IP1	1.84473e-11	-0.279661	0.672	0.772	7.81094e-07
ARL6IP5	4.5869e-09	-0.266889	0.446	0.55	0.000194218
ARMCX5-GPRASP2	5.49851e-19	-0.384053	0.341	0.659	2.32818e-14
ASB3	9.42559e-26	-0.439207	0.592	0.881	3.99098e-21
ASIC2	3.12681e-15	0.533395	0.891	0.795	1.32395e-10
ATP1A3	1.75249e-16	-0.388887	0.632	0.808	7.42038e-12
ATP1B1	8.23566e-12	-0.274713	0.893	0.868	3.48714e-07
ATP2C1	2.51289e-22	-0.894414	0.83	0.901	1.06401e-17
ATP5F1B	5.80579e-15	-0.353123	0.36	0.543	2.45829e-10
ATP5F1E	7.66674e-14	-0.297106	0.268	0.487	3.24625e-09
ATP6V0B	1.14645e-11	-0.3089	0.272	0.48	4.85429e-07
ATP6V0C	1.0495e-53	-0.690186	0.307	0.821	4.44379e-49
ATP6V0E2	1.09411e-19	-0.338986	0.467	0.725	4.63267e-15
ATXN1	4.80136e-15	0.268328	0.973	0.907	2.03299e-10
ATXN10	2.40481e-14	0.290688	0.874	0.722	1.01824e-09
AUXG01000058.1	1.67046e-29	-0.489234	0.341	0.728	7.07306e-25
B4GALT6	4.28748e-10	0.256951	0.877	0.752	1.81541e-05
BABAM2	4.79051e-12	0.311461	0.902	0.821	2.0284e-07
BACE2	1.22969e-13	-0.494901	0.102	0.252	5.20675e-09
BAG3	1.92527e-18	-0.592564	0.048	0.238	8.15196e-14
BEX1	2.88666e-22	-0.390337	0.379	0.646	1.22227e-17
BEX2	1.20806e-14	-0.278644	0.374	0.57	5.11517e-10
BEX3	8.12209e-36	-0.600494	0.414	0.722	3.43906e-31
BEX4	2.52511e-16	-0.300457	0.42	0.639	1.06918e-11
BICC1	1.39592e-11	0.519826	0.77	0.576	5.91061e-07
BID	7.21305e-27	-0.918448	0.383	0.553	3.05415e-22
BMERB1	2.51818e-41	-0.544037	0.431	0.887	1.06625e-36
BMT2	2.23137e-09	-0.343943	0.669	0.745	9.44805e-05
BSCL2	2.95649e-19	-0.285204	0.301	0.616	1.25184e-14
C15orf41	5.62315e-09	0.269215	0.621	0.464	0.000238096
C16orf45	2.99655e-55	0.516591	0.423	0	1.2688e-50
C16orf95	2.42233e-15	0.370607	0.42	0.202	1.02566e-10
C17orf51	3.91426e-35	0.279258	0.285	0	1.65738e-30
C17orf67	2.08639e-13	-0.326334	0.209	0.344	8.83417e-09
C1orf61	4.33702e-10	-0.274655	0.45	0.626	1.83638e-05
C1QTNF3-AMACR	1.36705e-33	0.348398	0.274	0	5.78837e-29
C3orf67-AS1	6.71224e-11	0.434511	0.433	0.321	2.8421e-06
C4orf48	3.26597e-16	-0.268158	0.199	0.444	1.38288e-11
C7orf50	8.5661e-12	-0.271975	0.452	0.616	3.62706e-07
C9orf3	2.27538e-63	0.815959	0.473	0	9.6344e-59
CA8	6.36301e-22	0.367183	0.347	0.063	2.69423e-17
CACNA1B	1.06922e-16	0.340212	0.979	0.927	4.5273e-12
CACNA2D3	4.46542e-10	0.341248	0.96	0.894	1.89075e-05
CACYBP	8.09714e-30	-0.645706	0.249	0.57	3.42849e-25
CALM1	1.07514e-14	-0.355707	0.9	0.887	4.55237e-10
CALM2	2.16731e-29	-0.528058	0.772	0.858	9.17681e-25
CALM3	2.66993e-14	-0.361863	0.594	0.765	1.1305e-09
CALR	3.15157e-16	-0.272013	0.228	0.477	1.33444e-11
CALY	4.20915e-18	-0.388814	0.611	0.781	1.78224e-13
CAMK2B	2.86703e-12	-0.305567	0.847	0.907	1.21396e-07
CAMK2G	2.78619e-09	-0.259218	0.609	0.709	0.000117973
CAMK2N1	5.71647e-35	-0.624229	0.674	0.848	2.42047e-30
CAMK2N2	1.0572e-19	-0.285257	0.243	0.513	4.47639e-15
CAP2	8.54487e-19	-0.541589	0.749	0.834	3.61807e-14
CAST	6.39217e-07	-0.280868	0.538	0.623	0.0270657
CCBE1	1.00551e-08	0.34627	0.36	0.202	0.000425754
CCDC171	3.88626e-14	0.392063	0.808	0.616	1.64552e-09
CCDC18-AS1	1.01337e-21	-0.298668	0.308	0.659	4.29083e-17
CCDC59	1.06578e-07	-0.326549	0.427	0.497	0.00451274
CCDC7	4.93339e-07	0.268895	0.692	0.573	0.020889
CCDC81	1.27587e-20	-0.395651	0.125	0.288	5.40229e-16
CCK	5.56552e-12	-0.817052	0.531	0.596	2.35655e-07
CCNH	6.22478e-08	0.396421	0.966	0.95	0.0026357
CCNI	1.28983e-16	-0.409326	0.785	0.808	5.4614e-12
CCT4	6.16411e-15	-0.339025	0.393	0.603	2.61001e-10
CD81	7.03064e-16	-0.260872	0.245	0.52	2.97691e-11
CDH12	8.5127e-07	-0.443398	0.404	0.566	0.0360445
CDH2	2.10275e-11	0.314728	0.868	0.715	8.90348e-07
CDK8	6.6321e-12	0.371277	0.872	0.738	2.80816e-07
CDR2	4.26121e-12	0.324817	0.743	0.576	1.80428e-07
CELF5	4.99697e-14	-0.387726	0.78	0.868	2.11582e-09
CEP112	2.66579e-08	0.30255	0.642	0.563	0.00112875
CERS6	1.16863e-08	-0.322064	0.941	0.924	0.00049482
CERT1	6.0838e-29	-0.379084	0.383	0.781	2.576e-24
CHL1-AS2	5.19414e-25	-0.427848	0.029	0.265	2.1993e-20
CHORDC1	1.36298e-38	-1.12691	0.588	0.801	5.77112e-34
CHRM3	1.41721e-15	0.36441	0.971	0.937	6.00075e-11
CHRM3-AS2	1.43258e-16	-0.313322	0.389	0.55	6.06582e-12
CHRNA2	3.5925e-12	-0.29924	0.477	0.623	1.52113e-07
CHSY3	2.43968e-10	0.506369	0.778	0.669	1.03301e-05
CKB	1.06961e-16	-0.37564	0.521	0.735	4.52896e-12
CLEC16A	1.84125e-09	0.251526	0.789	0.636	7.79622e-05
CLK1	2.90625e-08	-0.268344	0.559	0.652	0.00123057
CLTB	9.67039e-08	-0.253171	0.33	0.477	0.00409464
CLU	1.21564e-27	-0.674683	0.663	0.858	5.14725e-23
CMSS1	7.01183e-12	0.309245	0.87	0.722	2.96895e-07
CNTLN	1.59653e-13	0.286933	0.653	0.387	6.76004e-09
CNTN1	1.25021e-16	-0.428867	0.973	0.977	5.29363e-12
CNTRL	7.90392e-16	0.393759	0.732	0.526	3.34668e-11
COBL	9.19594e-09	0.250665	0.893	0.775	0.000389374
COL4A3BP	4.45113e-57	0.512596	0.435	0	1.8847e-52
COPA	2.82686e-15	-0.398625	0.644	0.791	1.19695e-10
COX10-AS1	3.5484e-20	-0.330931	0.297	0.632	1.50247e-15
COX5B	6.87495e-10	-0.268062	0.215	0.407	2.91099e-05
COX6A1	1.71008e-15	-0.293121	0.213	0.454	7.24082e-11
COX7C	1.00663e-13	-0.251465	0.339	0.579	4.26227e-09
CPE	1.24567e-17	-0.360025	0.808	0.877	5.27442e-13
CPLX2	1.08425e-06	-0.270873	0.699	0.699	0.0459094
CRADD	3.05028e-11	0.363104	0.684	0.487	1.29155e-06
CRB1	4.21748e-19	0.425402	0.678	0.424	1.78577e-14
CRH	1.47483e-23	-0.636739	0.17	0.474	6.24473e-19
CRYAB	8.02371e-24	-0.735786	0.19	0.47	3.3974e-19
CTBP1	5.45013e-15	-0.297062	0.402	0.619	2.30769e-10
CTIF	6.27169e-08	0.256018	0.9	0.791	0.00265556
CTNNB1	3.2413e-09	-0.254694	0.72	0.791	0.000137243
CWF19L2	1.90067e-19	-0.656337	0.648	0.755	8.04784e-15
CXCL14	6.92866e-08	-0.36108	0.586	0.738	0.00293373
CYP39A1	7.09631e-24	-0.433253	0.01	0.195	3.00472e-19
DANT2	5.74254e-22	0.358493	0.96	0.798	2.43151e-17
DCAF7	6.82635e-11	-0.342858	0.534	0.662	2.89041e-06
DCLK1	1.23765e-14	0.338239	0.985	0.947	5.24047e-10
DENND2A	2.24663e-09	-0.612518	0.59	0.606	9.51269e-05
DERA	3.47726e-09	-0.279116	0.149	0.285	0.000147234
DGKB	5.73001e-09	0.343769	0.893	0.772	0.00024262
DGKG	3.18737e-07	0.256097	0.738	0.662	0.013496
DIRAS2	3.81963e-10	-0.261821	0.316	0.474	1.61731e-05
DIRC2	3.57808e-36	0.31886	0.293	0	1.51503e-31
DISC1FP1	3.88982e-28	-1.05396	0.077	0.351	1.64703e-23
DLG2	6.63552e-36	0.307715	0.998	0.997	2.80961e-31
DLX6-AS1	9.13869e-19	-0.414777	0.918	0.904	3.86951e-14
DMD	5.39523e-07	0.268013	0.935	0.911	0.0228445
DNAH14	1.74685e-09	0.302163	0.619	0.579	7.39649e-05
DNAJA1	3.80626e-29	-0.596629	0.37	0.692	1.61164e-24
DNAJA4	1.04515e-28	-0.693597	0.318	0.57	4.42538e-24
DNAJB1	2.96915e-32	-1.18299	0.169	0.43	1.2572e-27
DNAJB4	1.48544e-13	-0.31792	0.287	0.464	6.28964e-09
DNAJB6	1.04284e-25	-0.576797	0.575	0.758	4.41559e-21
DOP1A	1.18046e-32	-0.323351	0.416	0.828	4.9983e-28
DOPEY1	1.19938e-65	0.864631	0.487	0	5.07843e-61
DPH6	9.61127e-09	0.299785	0.732	0.576	0.00040696
DPYSL2	5.85542e-10	-0.275413	0.891	0.904	2.4793e-05
DTNA	1.64324e-09	0.280774	0.879	0.785	6.95781e-05
DYNC1I1	1.01892e-14	0.312412	0.952	0.834	4.31432e-10
DYNC2H1	2.11222e-14	0.337725	0.803	0.656	8.94356e-10
DYNLL1	3.37468e-16	-0.357791	0.416	0.642	1.42891e-11
DYNLL2	3.91314e-10	-0.27346	0.441	0.546	1.6569e-05
EEF1A2	7.54739e-14	-0.350328	0.469	0.629	3.19572e-09
EEF2	1.3664e-10	-0.259249	0.398	0.566	5.7856e-06
EFCAB6	7.53045e-11	0.261087	0.511	0.331	3.18854e-06
EFEMP1	5.62925e-13	-0.390633	0.107	0.295	2.38354e-08
EIF1	2.55084e-12	-0.283045	0.519	0.669	1.08008e-07
EIF1AX	7.19435e-08	-0.286196	0.567	0.649	0.00304623
EIF1B	2.01014e-13	-0.258248	0.404	0.603	8.51134e-09
EIF4A2	2.67449e-11	-0.277542	0.617	0.732	1.13243e-06
ELAVL3	1.03352e-08	-0.27258	0.847	0.891	0.000437611
ELOVL5	3.04316e-12	-0.422176	0.49	0.619	1.28853e-07
ENO2	4.78443e-15	-0.343527	0.496	0.712	2.02582e-10
ENTPD3	3.18018e-15	0.344093	0.831	0.626	1.34655e-10
ERBB4	9.75952e-25	0.396397	0.994	0.997	4.13238e-20
ETV5	9.08663e-19	-0.314938	0.207	0.474	3.84746e-14
FAAH2	3.61532e-08	0.308746	0.709	0.589	0.0015308
FAF1	3.87045e-15	0.275058	0.952	0.854	1.63883e-10
FAIM2	2.95079e-13	-0.310052	0.701	0.772	1.24942e-08
FAM153C	7.31646e-43	0.371134	0.341	0	3.09794e-38
FAM153CP	4.98949e-24	-0.302622	0.379	0.745	2.11265e-19
FAM155A	3.3855e-17	0.340079	0.989	0.97	1.43349e-12
FAM184B	8.54759e-07	-0.436301	0.264	0.427	0.0361922
FAM196A	1.18628e-35	0.316978	0.289	0	5.02293e-31
FAM196B	8.28759e-31	0.291202	0.253	0	3.50913e-26
FAM19A2	1.23875e-67	1.68162	0.498	0	5.24513e-63
FAM19A5	1.00105e-62	0.846238	0.469	0	4.23865e-58
FAM208A	9.14253e-47	0.399395	0.368	0	3.87113e-42
FAM208B	6.00863e-55	0.504248	0.421	0	2.54417e-50
FAM214A	1.16832e-11	0.312103	0.824	0.659	4.9469e-07
FAM66D	7.1483e-11	0.250357	0.611	0.417	3.02673e-06
FAM69A	2.59971e-58	0.753822	0.443	0	1.10077e-53
FAR2	8.72897e-11	0.317625	0.83	0.656	3.69602e-06
FAT1	1.8693e-18	-0.356094	0.167	0.444	7.91497e-14
FBXL14	1.17211e-17	-0.437236	0.253	0.404	4.96294e-13
FBXL17	5.42734e-13	0.258619	0.967	0.914	2.29804e-08
FGF14	1.8649e-26	0.390729	0.99	0.99	7.89636e-22
FKBP4	3.69944e-18	-0.360265	0.174	0.407	1.56642e-13
FKBP8	6.19238e-13	-0.257243	0.404	0.583	2.62198e-08
FMR1	3.14998e-74	0.400387	0.565	0.007	1.33376e-69
FNDC3A	9.23313e-12	-0.288988	0.921	0.917	3.90949e-07
FOS	2.22681e-18	-0.312326	0.017	0.192	9.42877e-14
FRMD4A	2.89274e-16	0.304792	0.996	0.98	1.22485e-11
FTH1	1.67258e-08	-0.267554	0.63	0.752	0.000708204
FTL	2.44094e-12	-0.331591	0.431	0.626	1.03354e-07
FTX	4.73958e-45	0.47855	0.998	0.96	2.00683e-40
FXR1	8.53635e-25	-0.62406	0.807	0.877	3.61446e-20
FXYD6	2.52432e-44	-0.629269	0.759	0.901	1.06885e-39
GABRB1	1.50667e-14	0.269102	0.975	0.907	6.37954e-10
GABRG3-AS1	1.90728e-25	-0.507851	0.253	0.573	8.07581e-21
GAPDH	1.17438e-19	-0.586541	0.533	0.755	4.97257e-15
GARS-DT	8.14919e-25	-0.316669	0.347	0.722	3.45053e-20
GAS7	6.32696e-11	-0.384752	0.757	0.854	2.67896e-06
GCNA	7.43653e-12	-0.307188	0.222	0.391	3.14877e-07
GIPC2	2.49563e-11	-0.322874	0.513	0.669	1.0567e-06
GLRA3	3.27804e-11	-0.37534	0.209	0.368	1.38799e-06
GMDS-DT	2.07169e-08	0.340641	0.69	0.56	0.000877194
GMFG	1.87299e-13	-0.30612	0.027	0.166	7.93062e-09
GNAL	6.35163e-18	-1.12106	0.872	0.904	2.68941e-13
GPBP1	2.00017e-16	-0.462395	0.755	0.854	8.46911e-12
GPR137C	1.44041e-12	0.277555	0.91	0.768	6.099e-08
GPR75-ASB3	1.75321e-46	0.443633	0.366	0	7.42344e-42
GPR89B	5.8633e-12	-0.275979	0.404	0.483	2.48264e-07
GPX4	1.11698e-14	-0.260985	0.333	0.536	4.7295e-10
GRIA4	1.42796e-08	0.35182	0.889	0.748	0.000604627
GRIK2	9.37131e-11	0.314296	0.99	0.96	3.968e-06
GRIP1	3.44682e-13	0.46653	0.979	0.934	1.45945e-08
GUCY1A2	1.79004e-07	0.283954	0.768	0.695	0.00757937
HERC4	2.37398e-10	-0.581451	0.866	0.871	1.00519e-05
HIBCH	1.22476e-25	-1.15479	0.826	0.864	5.18588e-21
HIKESHI	2.08782e-12	-0.286895	0.31	0.474	8.84024e-08
HMGB1	2.29341e-20	-0.903092	0.866	0.927	9.71074e-16
HMGCLL1	3.59902e-15	0.352035	0.655	0.454	1.5239e-10
HNRNPA2B1	2.58967e-14	-0.346869	0.866	0.911	1.09652e-09
HNRNPK	9.24804e-11	-0.273508	0.611	0.712	3.9158e-06
HNRNPU	1.44652e-27	-0.665493	0.851	0.921	6.12485e-23
HSD17B12	1.44041e-10	0.315369	0.621	0.493	6.09898e-06
HSP90AA1	7.63611e-45	-1.37622	0.808	0.954	3.23328e-40
HSP90AB1	1.16187e-28	-0.689734	0.814	0.907	4.91961e-24
HSPA1A	6.08402e-24	-0.826418	0.107	0.328	2.57609e-19
HSPA1B	4.13805e-40	-1.00593	0.029	0.328	1.75213e-35
HSPA4	9.45357e-24	-0.601907	0.479	0.679	4.00283e-19
HSPA4L	4.83529e-30	-1.02692	0.785	0.864	2.04736e-25
HSPA6	1.66973e-33	-0.77667	0.002	0.242	7.06997e-29
HSPA8	6.94985e-13	-0.420953	0.257	0.464	2.94271e-08
HSPA9	6.41602e-14	-0.335823	0.531	0.679	2.71667e-09
HSPB1	5.98677e-41	-1.19711	0.036	0.358	2.53492e-36
HSPD1	8.46114e-34	-0.962996	0.49	0.742	3.58262e-29
HSPE1	1.19443e-25	-0.498674	0.19	0.46	5.05746e-21
HSPH1	2.07442e-43	-1.48673	0.619	0.851	8.7835e-39
HULC	9.52978e-21	-0.311208	0.303	0.639	4.0351e-16
HUNK	6.18098e-12	-0.516933	0.4	0.503	2.61715e-07
HUS1	1.9028e-17	0.311684	0.554	0.301	8.05682e-13
HYDIN	2.76487e-09	0.293369	0.686	0.526	0.00011707
IDS	1.00274e-33	-0.449082	0.847	0.874	4.24579e-29
IL1RAPL1	2.03748e-08	0.287718	0.994	0.957	0.000862709
IMMP2L	3.34327e-15	0.365568	0.916	0.801	1.41561e-10
INVS	6.91875e-10	0.273023	0.808	0.646	2.92954e-05
ISPD	2.19384e-57	0.658231	0.437	0	9.28918e-53
ITFG1	4.00441e-11	0.281626	0.933	0.828	1.69555e-06
ITGA8	8.18e-08	0.385868	0.617	0.46	0.00346357
ITGB1-DT	3.34327e-18	-0.364317	0.088	0.265	1.41561e-13
ITGB3BP	1.14494e-10	-0.368035	0.456	0.546	4.8479e-06
JAKMIP1	4.70845e-23	0.374144	0.408	0.152	1.99365e-18
KAZN	3.27561e-18	0.261952	0.998	0.99	1.38696e-13
KCNAB1	6.66093e-34	0.867826	0.575	0.272	2.82037e-29
KCNJ2	2.32068e-11	-0.250103	0.349	0.546	9.82621e-07
KCNJ6	1.50081e-10	-0.450238	0.665	0.795	6.35471e-06
KCNMB2	7.31741e-30	-0.416343	0.521	0.894	3.09834e-25
KCNMB2-AS1	2.00348e-09	-0.339414	0.649	0.689	8.48312e-05
KCNQ1OT1	3.9165e-10	0.364895	0.864	0.728	1.65833e-05
KCNQ5	3.33579e-10	0.590412	0.734	0.728	1.41244e-05
KCTD8	2.91639e-08	-0.371706	0.431	0.629	0.00123486
KDM5A	8.54042e-15	-0.512785	0.722	0.781	3.61618e-10
KIAA0408	7.12364e-23	-0.312279	0.314	0.659	3.01629e-18
KIAA1211	8.31072e-11	0.303658	0.916	0.831	3.51893e-06
KIAA1328	1.27129e-21	0.465301	0.839	0.636	5.38288e-17
KIAA1468	2.40403e-54	0.520584	0.418	0	1.01791e-49
KIAA1551	1.18628e-35	0.268992	0.289	0	5.02293e-31
KIF13A	2.7274e-12	0.327934	0.613	0.394	1.15484e-07
KIF16B	2.77841e-10	0.267653	0.713	0.556	1.17643e-05
KLF3-AS1	1.82083e-18	-0.320931	0.297	0.616	7.70976e-14
KLHL32	1.38523e-17	0.400238	0.835	0.652	5.86533e-13
KLHL5	5.03172e-08	0.2976	0.716	0.586	0.00213053
KSR2	4.70714e-12	0.263094	0.95	0.891	1.9931e-07
KTN1	5.02054e-14	-0.445397	0.854	0.911	2.1258e-09
L3MBTL4	2.80294e-14	0.433159	0.96	0.887	1.18682e-09
LAMA3	1.15585e-10	0.459327	0.78	0.689	4.89408e-06
LANCL1	1.20309e-09	0.310939	0.83	0.709	5.09413e-05
LCORL	6.45508e-16	0.420752	0.872	0.709	2.73321e-11
LGI2	8.23579e-11	-0.270424	0.372	0.546	3.4872e-06
LIMK2	2.65682e-12	-0.531173	0.216	0.338	1.12495e-07
LINC00472	7.77975e-09	-0.27601	0.151	0.334	0.00032941
LINC00486	1.68238e-23	-0.369348	0.492	0.755	7.12353e-19
LINC00632	2.27253e-19	-0.277159	0.958	0.96	9.62235e-15
LINC00877	8.41049e-12	-0.393604	0.121	0.278	3.56117e-07
LINC00923	5.74202e-10	0.408393	0.556	0.427	2.43128e-05
LINC00970	1.7285e-09	0.430687	0.594	0.434	7.31881e-05
LINC01184	2.85451e-11	0.295404	0.839	0.712	1.20866e-06
LINC01278	2.57942e-26	-0.283886	0.425	0.791	1.09218e-21
LINC01411	1.55564e-07	0.275771	0.205	0.073	0.00658691
LINC01414	2.47305e-19	-0.294998	0.259	0.579	1.04714e-14
LINC01473	7.16357e-13	-0.278739	0.46	0.719	3.0332e-08
LINC02144	1.36277e-12	-0.251697	0.184	0.414	5.77024e-08
LINC02210-CRHR1	1.69876e-41	0.369417	0.331	0	7.19288e-37
LINC02693	1.80511e-17	-0.3336	0.301	0.609	7.64319e-13
LINC02798	5.48591e-13	-0.606956	0.209	0.434	2.32284e-08
LRBA	1.49591e-13	0.287617	0.912	0.791	6.33399e-09
LRRC37A3	3.23778e-12	0.266492	0.659	0.464	1.37094e-07
LRRC7	5.31829e-22	0.274863	0.996	0.95	2.25187e-17
LRRTM4	1.12258e-13	0.631749	0.937	0.884	4.75325e-09
LSAMP	1.78467e-14	0.257117	1	0.997	7.55663e-10
LUC7L2	1.71033e-16	-0.354526	0.567	0.768	7.24187e-12
LY6H	1.90874e-11	-0.304741	0.368	0.573	8.08199e-07
MACROD2	4.89654e-26	0.429895	0.985	0.957	2.07329e-21
MAGI1	4.41687e-15	0.30418	0.983	0.93	1.87019e-10
MALAT1	4.98886e-37	-0.366466	1	1	2.11238e-32
MAN2A1	6.32705e-10	0.357191	0.726	0.553	2.679e-05
MAP1LC3A	9.65323e-14	-0.312936	0.354	0.556	4.08737e-09
MAP2	1.2688e-13	-0.452929	0.983	0.98	5.37237e-09
MAP2K4	2.67873e-12	-0.452637	0.889	0.904	1.13423e-07
MAP7	2.04225e-18	0.313151	0.962	0.894	8.64731e-14
MARCH1	1.73709e-14	-0.681262	0.908	0.96	7.35518e-10
MARCKS	2.78117e-10	-0.252502	0.305	0.483	1.1776e-05
MARCKSL1	8.42521e-09	-0.255058	0.458	0.616	0.00035674
MBOAT7	3.21593e-14	-0.296181	0.335	0.483	1.36169e-09
MCF2L2	2.7207e-12	0.292758	0.923	0.828	1.152e-07
MCU	2.00852e-15	-0.626013	0.615	0.682	8.50447e-11
ME1	2.88875e-09	-0.464696	0.72	0.715	0.000122316
ME3	5.77211e-11	0.282469	0.895	0.752	2.44403e-06
MEF2C-AS1	4.02976e-07	0.292478	0.866	0.795	0.0170628
MEG8	3.43883e-17	-0.342547	0.948	0.96	1.45607e-12
MEIKIN	2.60379e-10	-0.256123	0.119	0.295	1.1025e-05
METTL6	1.0277e-08	0.266	0.711	0.55	0.000435148
MFSD4B	6.6032e-13	-0.281567	0.444	0.689	2.79593e-08
MGAT3	3.08998e-13	-0.345365	0.458	0.623	1.30836e-08
MGLL	1.22032e-09	-0.311132	0.571	0.705	5.1671e-05
MIB1	5.04059e-22	-0.584958	0.743	0.781	2.13429e-17
MIF	1.21575e-15	-0.354437	0.195	0.427	5.14772e-11
MIR100HG	6.83592e-33	-0.316759	0.395	0.808	2.89447e-28
MIR4527HG	3.71301e-18	0.436624	0.266	0.056	1.57216e-13
MKL1	2.09379e-62	0.727762	0.467	0	8.86553e-58
MKL2	3.48193e-60	0.636165	0.454	0	1.47432e-55
MMP16	8.32709e-09	-0.455936	0.705	0.798	0.000352586
MOB4	8.61622e-46	-1.18623	0.33	0.666	3.64828e-41
MORF4L1	2.13908e-11	-0.27262	0.686	0.781	9.0573e-07
MORF4L2	9.80707e-16	-0.329964	0.663	0.801	4.15251e-11
MRPS6	3.38697e-10	-0.320481	0.561	0.646	1.43411e-05
MRTFA	2.44778e-38	-0.46587	0.402	0.854	1.03644e-33
MRTFB	2.45724e-22	-0.291452	0.387	0.738	1.04045e-17
MSH4	2.06025e-08	-0.26632	0.226	0.351	0.000872349
MSRA	2.21218e-07	0.267069	0.816	0.742	0.00936683
MTCH1	9.63116e-15	-0.28703	0.402	0.599	4.07802e-10
MTRNR2L12	1.32021e-94	-1.16513	0.232	0.884	5.59001e-90
MTRNR2L8	3.35415e-16	-0.268492	0.048	0.248	1.42021e-11
MUC20-OT1	8.1517e-61	0.673446	0.458	0	3.45159e-56
NAA50	3.19977e-13	-0.339476	0.619	0.685	1.35485e-08
NAALADL2	2.87229e-10	0.421328	0.854	0.725	1.21618e-05
NALCN	2.94155e-22	0.384393	0.939	0.798	1.24551e-17
NAP1L5	1.50057e-13	-0.252447	0.328	0.563	6.35371e-09
NBL1	5.41292e-17	-0.327032	0.397	0.613	2.29194e-12
NCKAP1	4.32743e-11	-0.288697	0.874	0.897	1.83232e-06
NCOA1	1.21363e-13	0.289404	0.969	0.93	5.13875e-09
NCS1	1.2064e-08	-0.26954	0.567	0.675	0.000510816
NDRG4	1.98149e-14	-0.280874	0.623	0.765	8.39004e-10
NDUFB2	3.04078e-16	-0.314924	0.234	0.48	1.28753e-11
NEK11	2.48464e-08	-0.302236	0.534	0.603	0.00105204
NELL1	6.18492e-09	0.54365	0.594	0.517	0.000261882
NFAT5	5.2951e-07	-0.257671	0.895	0.911	0.0224205
NGLY1	2.39018e-13	0.282909	0.791	0.596	1.01205e-08
NGRN	1.96983e-16	-0.322428	0.352	0.563	8.34066e-12
NKAIN3	1.62858e-07	0.361428	0.808	0.666	0.00689574
NKTR	3.46711e-25	0.434572	0.95	0.788	1.46804e-20
NOP58	5.82269e-12	-0.306859	0.716	0.778	2.46544e-07
NORAD	7.51443e-23	-0.379167	0.749	0.781	3.18176e-18
NPAS3	2.53269e-09	0.415496	0.969	0.94	0.000107239
NR3C2	4.13477e-13	0.298722	0.964	0.907	1.75075e-08
NUCB1	1.33358e-15	-0.345362	0.278	0.48	5.64663e-11
NUDC	6.32682e-12	-0.339809	0.379	0.523	2.6789e-07
NUDT3	7.16186e-17	-0.297568	0.49	0.712	3.03247e-12
NUFIP2	8.75681e-08	-0.269881	0.619	0.732	0.00370781
NUP93	9.59073e-13	0.288584	0.632	0.43	4.06091e-08
OAZ1	4.975e-29	-0.478882	0.33	0.629	2.10651e-24
OIP5-AS1	1.97458e-55	-0.777234	0.375	0.848	8.36077e-51
OIT3	3.66549e-22	-0.264438	0.008	0.185	1.55204e-17
OLFM1	1.57587e-10	-0.311028	0.628	0.735	6.67255e-06
OLFM2	2.21328e-12	-0.463079	0.588	0.695	9.37145e-08
OMG	3.801e-13	-0.301149	0.284	0.49	1.60942e-08
OPA1	1.38822e-07	-0.28242	0.73	0.808	0.005878
OPCML	8.68191e-22	0.416151	0.996	0.98	3.67609e-17
OSBPL1A	5.39886e-11	-0.42243	0.929	0.944	2.28599e-06
OSBPL3	3.35699e-11	-0.395957	0.741	0.871	1.42142e-06
OXR1	1.50383e-29	0.531634	0.975	0.844	6.36751e-25
P4HA1	7.98993e-10	-0.324333	0.427	0.546	3.3831e-05
PACRG	1.47413e-12	0.416803	0.73	0.57	6.24175e-08
PALM2	7.31646e-43	0.545381	0.341	0	3.09794e-38
PALM2-AKAP2	1.82845e-15	-0.411129	0.669	0.831	7.74203e-11
PANTR1	1.05714e-32	-0.336424	0.393	0.811	4.47616e-28
PCBP1-AS1	3.50461e-28	-0.293168	0.404	0.788	1.48392e-23
PCBP3	3.03268e-07	0.287775	0.331	0.202	0.012841
PCP4	1.53706e-07	-0.317883	0.305	0.344	0.00650822
PCSK1N	3.70661e-08	-0.341159	0.475	0.616	0.00156945
PCSK2	1.43153e-10	0.300189	0.943	0.838	6.0614e-06
PDE10A	9.04273e-24	-0.463102	0.91	0.917	3.82887e-19
PDE8B	4.80694e-35	-0.584279	0.573	0.881	2.03536e-30
PDIA6	7.23911e-10	-0.259635	0.374	0.523	3.06518e-05
PEG3	1.23714e-11	-0.268698	0.845	0.871	5.23832e-07
PEX3	6.91414e-15	0.282321	0.716	0.53	2.92759e-10
PFN2	4.66141e-15	-0.275645	0.261	0.444	1.97374e-10
PGAP1	1.05609e-14	-0.349831	0.707	0.795	4.47171e-10
PGM2L1	2.63599e-07	-0.2716	0.63	0.695	0.0111613
PHACTR1	3.71416e-08	0.295831	0.956	0.891	0.00157265
PIK3R1	3.37523e-13	0.383485	0.835	0.652	1.42914e-08
PKD2	2.69365e-11	0.251226	0.82	0.649	1.14054e-06
PLCB1	1.42753e-17	0.372912	0.994	0.974	6.04446e-13
PLCG2	9.45029e-15	-0.280221	0.427	0.705	4.00144e-10
PLCL2	5.83615e-09	0.270624	0.854	0.742	0.000247114
PLPPR1	5.70867e-12	0.333654	0.81	0.672	2.41716e-07
PLPPR5	8.02558e-08	-0.305267	0.761	0.841	0.00339819
PLXDC2	2.34462e-09	0.403698	0.481	0.301	9.92757e-05
PNPLA7	3.20909e-15	0.284224	0.529	0.255	1.35879e-10
POLR1C	3.85364e-13	-0.281959	0.209	0.404	1.63171e-08
POLR2J3	2.04812e-29	-0.369614	0.337	0.732	8.67213e-25
POLR2J3.1	1.37603e-42	0.330104	0.339	0	5.82637e-38
POU2F1	1.80478e-11	0.272838	0.923	0.811	7.64182e-07
POU2F2	4.77189e-16	-0.526382	0.362	0.424	2.02051e-11
PPP3R1	1.26648e-15	-0.323912	0.473	0.715	5.36251e-11
PRB2	1.59781e-09	0.262064	0.393	0.272	6.76545e-05
PRELID2	2.04734e-07	0.355424	0.469	0.291	0.00866883
PRKAR1A	4.41716e-15	-0.278052	0.561	0.695	1.87032e-10
PRKN	2.34683e-07	0.255154	0.916	0.864	0.00993693
PRLR	1.4066e-11	-0.273989	0.006	0.103	5.95581e-07
PRNP	6.01899e-18	-0.413632	0.778	0.841	2.54856e-13
PTGES3	3.90695e-34	-1.01721	0.506	0.772	1.65428e-29
PTOV1	5.09972e-12	-0.269728	0.33	0.523	2.15932e-07
PTPRN2	5.92305e-21	0.32285	0.987	0.927	2.50794e-16
PTPRS	3.41799e-11	-0.340157	0.822	0.891	1.44725e-06
PURA	4.63106e-11	-0.267779	0.722	0.785	1.96088e-06
PVT1	1.70865e-18	-0.583573	0.13	0.387	7.23478e-14
PWAR6	1.08173e-63	0.863729	0.475	0	4.58025e-59
PWRN4	2.99189e-19	-0.406938	0.412	0.699	1.26683e-14
PWWP3A	2.02792e-23	-0.319743	0.326	0.669	8.5866e-19
QKI	1.26463e-13	-0.333056	0.946	0.967	5.35471e-09
RAB30-AS1	2.3254e-34	0.251336	0.28	0	9.84623e-30
RAB30-DT	2.98262e-17	-0.286269	0.261	0.556	1.2629e-12
RAB3IP	2.72181e-19	-0.519773	0.511	0.679	1.15247e-14
RABGAP1L	1.53708e-25	0.397037	0.967	0.887	6.50829e-21
RAI1	5.44777e-11	-0.321224	0.573	0.695	2.30669e-06
RALGPS1	2.20455e-13	0.270939	0.929	0.805	9.33451e-09
RAP1GDS1	3.95001e-07	-0.286595	0.753	0.788	0.0167251
RAPGEF6	7.41039e-12	-0.268068	0.414	0.662	3.13771e-07
RASGRF2	8.1484e-08	0.370881	0.594	0.487	0.00345019
RBAK-RBAKDN	1.09095e-43	0.380715	0.347	0	4.61929e-39
RBMS3	1.0788e-08	-0.391251	0.594	0.735	0.000456784
RELCH	7.8896e-34	-0.528431	0.374	0.788	3.34061e-29
REPS2	4.6915e-13	0.332681	0.845	0.682	1.98647e-08
REV3L	2.29473e-20	0.343313	0.977	0.884	9.71635e-16
RGS7	2.15112e-13	0.283891	0.99	0.954	9.10825e-09
RHBDD2	2.03003e-09	-0.27739	0.435	0.596	8.59553e-05
RNF130	2.37328e-09	0.298062	0.91	0.815	0.00010049
RO60	1.52266e-16	-0.317412	0.293	0.573	6.44723e-12
RORA	1.60903e-12	0.304725	0.989	0.94	6.81294e-08
RPL10	4.75682e-08	-0.280875	0.425	0.599	0.00201413
RPL13	2.27581e-14	-0.385909	0.525	0.722	9.63623e-10
RPL17	7.79906e-13	-0.254207	0.241	0.487	3.30228e-08
RPL19	5.12667e-07	-0.252603	0.331	0.477	0.0217073
RPL28	2.90596e-11	-0.30568	0.536	0.699	1.23044e-06
RPL32	5.28201e-07	-0.280205	0.42	0.589	0.0223651
RPL37A	7.45798e-16	-0.433074	0.525	0.725	3.15786e-11
RPL41	2.54176e-21	-0.431799	0.398	0.692	1.07623e-16
RPL7A	3.22248e-09	-0.275437	0.354	0.53	0.000136446
RPLP1	1.6743e-14	-0.333459	0.427	0.652	7.08934e-10
RPRD2	9.76618e-11	0.268908	0.883	0.772	4.1352e-06
RPS15	4.58467e-14	-0.351905	0.4	0.632	1.94124e-09
RPS25	3.58828e-11	-0.289927	0.372	0.573	1.51935e-06
RPS27	2.40595e-13	-0.280028	0.366	0.606	1.01873e-08
RPS27A	2.40333e-09	-0.306943	0.31	0.503	0.000101762
RPS28	1.66682e-17	-0.359049	0.429	0.659	7.05765e-13
RPS6KA2	2.81635e-21	0.355625	0.973	0.927	1.1925e-16
SARAF	1.4664e-11	-0.313489	0.684	0.752	6.20902e-07
SCAMP5	2.3288e-13	-0.307906	0.684	0.815	9.86061e-09
SCAPER	2.59537e-14	0.306292	0.962	0.891	1.09893e-09
SCG2	1.12487e-25	-0.551536	0.657	0.811	4.76293e-21
SCMH1	3.10448e-23	0.412326	0.939	0.732	1.3145e-18
SCUBE2	1.20069e-12	-0.32168	0.289	0.487	5.08397e-08
SEC62	1.7296e-19	-0.390862	0.716	0.811	7.32347e-15
SELENOW	1.06062e-17	-0.343132	0.397	0.629	4.4909e-13
SEPT11	1.07943e-57	0.676106	0.439	0	4.57054e-53
SEPT2	1.25475e-49	0.39973	0.387	0	5.31285e-45
SEPT3	2.05347e-40	0.288559	0.324	0	8.69479e-36
SEPT7	4.7771e-63	0.765263	0.471	0	2.02272e-58
SEPTIN11	3.05997e-27	-0.280134	0.391	0.768	1.29565e-22
SEPTIN3	7.68516e-27	-0.369561	0.337	0.715	3.25405e-22
SEPTIN6	1.14252e-10	-0.295402	0.207	0.417	4.83767e-06
SEPTIN7	1.87657e-39	-0.577702	0.397	0.844	7.94578e-35
SERINC1	3.89654e-14	-0.282944	0.768	0.795	1.64987e-09
SESN3	7.89935e-15	-0.482548	0.674	0.798	3.34474e-10
SET	8.19856e-14	-0.284935	0.402	0.566	3.47144e-09
SETBP1	6.63698e-12	0.268712	0.969	0.924	2.81023e-07
SEZ6L2	2.78651e-26	-0.504503	0.64	0.828	1.17986e-21
SGO1-AS1	9.2606e-14	-0.477026	0.067	0.255	3.92112e-09
SGSM1	2.7827e-11	-0.496001	0.755	0.805	1.17825e-06
SH3D19	5.42621e-07	0.276186	0.697	0.576	0.0229756
SH3GL3	1.79411e-09	0.29102	0.902	0.831	7.59664e-05
SKP1	1.20217e-11	-0.260425	0.609	0.695	5.09023e-07
SLC22A17	2.45576e-17	-0.355281	0.569	0.752	1.03982e-12
SLC24A2	8.01848e-12	0.455204	0.757	0.56	3.39519e-07
SLC24A4	3.4139e-09	0.338541	0.538	0.384	0.000144552
SLC39A6	2.59445e-11	-0.25683	0.328	0.5	1.09854e-06
SLC44A5	3.04011e-10	0.342182	0.95	0.884	1.28724e-05
SLC4A5	2.3105e-10	-0.331647	0.209	0.344	9.78312e-06
SLC5A3	2.33943e-17	-0.497925	0.594	0.732	9.9056e-13
SLC5A4-AS1	2.13669e-08	-0.364327	0.328	0.493	0.000904718
SLC7A5	7.23014e-24	-0.356249	0.239	0.55	3.06139e-19
SMAD1	1.75188e-14	-0.464369	0.435	0.579	7.41783e-10
SNAP23	2.13747e-18	-0.554143	0.45	0.56	9.0505e-14
SNAP25	9.85758e-28	-0.392954	0.944	0.944	4.1739e-23
SNAP91	5.97306e-20	0.350493	0.971	0.868	2.52911e-15
SNCB	5.82057e-10	-0.252216	0.404	0.52	2.46454e-05
SNHG14	2.37462e-84	-0.506423	0.473	1	1.00546e-79
SNTG1	1.01855e-08	0.29519	0.998	0.997	0.000431276
SNX3	2.75166e-08	-0.270552	0.561	0.702	0.00116511
SORBS1	4.82027e-11	-0.398351	0.92	0.944	2.041e-06
SOX2-OT	3.77068e-42	-0.900987	0.402	0.871	1.59658e-37
SPAG16	2.41657e-13	0.405109	0.864	0.742	1.02322e-08
SPECC1	2.58834e-07	0.283478	0.958	0.884	0.0109595
SPECC1L	1.34792e-23	-0.279254	0.473	0.825	5.70737e-19
SPIDR	2.7451e-16	0.357613	0.952	0.838	1.16233e-11
SPRED2	1.13405e-10	-0.310791	0.519	0.695	4.80179e-06
SPRY4-AS1	2.65088e-34	-0.532558	0.287	0.705	1.12243e-29
SRP14	6.57247e-09	-0.265462	0.379	0.546	0.000278292
SRP19	1.58006e-16	-0.41438	0.351	0.593	6.69028e-12
SSFA2	3.20837e-37	0.295217	0.301	0	1.35849e-32
ST13	1.68932e-17	-0.452251	0.588	0.695	7.15291e-13
ST3GAL3	1.52356e-22	-0.340049	0.467	0.805	6.45105e-18
ST3GAL6	3.64695e-16	-0.479839	0.343	0.54	1.54419e-11
ST3GAL6-AS1	4.53269e-11	-0.288751	0.065	0.195	1.91923e-06
ST7	1.40951e-11	0.301894	0.816	0.672	5.96814e-07
STIP1	4.44863e-23	-0.512815	0.31	0.483	1.88364e-18
STPG4	1.24524e-17	-0.271884	0.048	0.238	5.27257e-13
STXBP5L	2.99821e-17	0.331473	0.985	0.924	1.2695e-12
SUGT1	7.33553e-15	-0.404008	0.613	0.738	3.10601e-10
SUMF1	2.41752e-11	0.333415	0.784	0.642	1.02363e-06
SVEP1	1.84176e-17	0.508772	0.747	0.553	7.79839e-13
SYN3	1.05764e-12	0.499853	0.797	0.692	4.47825e-08
SYNE1	6.29705e-14	0.266535	0.99	0.957	2.6663e-09
SYNPO2	3.17216e-09	-0.374935	0.307	0.48	0.000134316
SYT1	1.01011e-08	0.324534	0.946	0.95	0.0004277
SYT14	6.99677e-16	0.335857	0.948	0.848	2.96257e-11
TAFA2	9.20432e-24	-0.331964	0.421	0.775	3.89729e-19
TAFA5	8.10597e-38	-0.404243	0.414	0.861	3.43223e-33
TARBP1	2.13146e-13	0.28857	0.887	0.722	9.02503e-09
TASOR	2.51537e-21	-0.290722	0.326	0.672	1.06506e-16
TASOR2	7.73278e-24	-0.300497	0.349	0.715	3.27421e-19
TAX1BP1	5.11374e-08	-0.314355	0.749	0.825	0.00216526
TBC1D5	1.64977e-16	0.310273	0.952	0.841	6.98544e-12
TBPL1	1.37321e-08	-0.261215	0.444	0.543	0.000581446
TCEAL9	6.81125e-17	-0.253169	0.082	0.308	2.88402e-12
TCP1	2.15347e-13	-0.299939	0.262	0.384	9.11824e-09
TEK	4.35567e-13	0.277135	0.339	0.126	1.84428e-08
TENM3-AS1	1.36345e-17	-0.383071	0.193	0.47	5.77314e-13
TENM4	5.87208e-09	-0.448017	0.669	0.752	0.000248635
TENT4B	9.37273e-18	-0.528988	0.552	0.712	3.9686e-13
TET3	2.12072e-13	-0.450364	0.567	0.662	8.97956e-09
TGFBR3	2.19993e-14	0.351352	0.515	0.281	9.31493e-10
THY1	1.01744e-24	-0.428086	0.49	0.712	4.30803e-20
TIMM23B	3.43952e-19	0.306055	0.45	0.175	1.45636e-14
TIMP2	3.25484e-12	-0.310024	0.646	0.709	1.37817e-07
TLE5	2.11069e-29	-0.421494	0.287	0.659	8.93708e-25
TLN2	3.27024e-07	-0.309645	0.761	0.834	0.0138469
TMC4	2.32044e-15	-0.261313	0.025	0.166	9.8252e-11
TMEM132B	1.43966e-08	0.282445	0.958	0.887	0.000609582
TMEM144	2.12909e-11	0.35602	0.437	0.215	9.01501e-07
TMEM59L	3.54559e-15	-0.315512	0.433	0.639	1.50127e-10
TMOD1	1.32639e-11	0.285841	0.692	0.517	5.61619e-07
TMSB4X	2.11088e-10	-0.336965	0.494	0.639	8.93789e-06
TNKS	1.51352e-12	0.272938	0.967	0.927	6.40853e-08
TNRC6A	4.33268e-34	0.422123	0.985	0.897	1.83454e-29
TOGARAM2	2.92368e-18	0.271668	0.446	0.152	1.23794e-13
TPT1	1.93845e-10	-0.289844	0.351	0.53	8.20778e-06
TPT1-AS1	5.21403e-23	-0.303595	0.397	0.755	2.20772e-18
TRAF3IP2-AS1	5.6396e-12	0.289864	0.914	0.821	2.38792e-07
TRMT11	1.57272e-13	-0.268452	0.83	0.861	6.65921e-09
TROVE2	7.08413e-40	0.297727	0.32	0	2.99956e-35
TRPC1	2.72288e-14	0.287651	0.914	0.755	1.15292e-09
TRPC4	1.11599e-09	0.446998	0.489	0.328	4.72531e-05
TSPAN7	2.51567e-19	-0.380759	0.743	0.858	1.06518e-14
TSPYL1	1.5162e-14	-0.326991	0.519	0.728	6.4199e-10
TSTD3	6.75198e-14	-0.271552	0.372	0.642	2.85892e-09
TTC28	2.68332e-17	0.309183	0.966	0.897	1.13617e-12
TUBA1B	1.23435e-11	-0.28937	0.448	0.656	5.2265e-07
TUBB2A	9.33315e-10	-0.293996	0.387	0.593	3.95184e-05
TUBB3	2.36136e-15	-0.281142	0.255	0.513	9.99847e-11
TUSC3	7.88502e-11	0.253185	0.897	0.815	3.33868e-06
TYW3	1.26383e-09	-0.283759	0.287	0.407	5.3513e-05
UBB	2.75994e-24	-0.623745	0.261	0.503	1.16861e-19
UBC	1.09989e-16	-0.658913	0.397	0.589	4.65717e-12
UBE2B	1.23166e-14	-0.323193	0.653	0.728	5.21511e-10
UBE2F	8.6288e-13	-0.251233	0.238	0.454	3.65361e-08
UBE2W	2.62816e-19	-0.353551	0.5	0.735	1.11282e-14
UCHL1	3.96498e-10	-0.299412	0.642	0.728	1.67885e-05
UGGT2	4.86783e-12	0.267271	0.929	0.801	2.06114e-07
UNC80	4.62668e-15	0.318552	0.941	0.831	1.95903e-10
UQCR11	1.12682e-20	-0.286482	0.142	0.411	4.77117e-16
UQCRH	1.96095e-12	-0.281361	0.368	0.526	8.30304e-08
USF3	4.91599e-09	-0.307152	0.402	0.493	0.000208153
USPL1	4.40181e-18	-0.459729	0.374	0.533	1.86382e-13
VAMP2	3.26212e-21	-0.470427	0.686	0.838	1.38125e-16
VGF	5.30456e-50	-0.751667	0.159	0.639	2.24606e-45
VIP	1.1835e-14	-0.549673	0.638	0.695	5.01117e-10
VSTM2A	4.41388e-10	0.32668	0.69	0.523	1.86893e-05
VWA8	3.48272e-13	0.280954	0.91	0.801	1.47465e-08
WDPCP	3.29069e-18	0.421562	0.908	0.798	1.39334e-13
WDR60	2.13362e-13	0.338496	0.872	0.705	9.03418e-09
WWOX	1.48836e-14	0.474929	0.893	0.798	6.30201e-10
XKR4	9.40553e-12	0.285606	0.927	0.841	3.98249e-07
XPO1	1.2874e-10	-0.319335	0.795	0.861	5.45111e-06
YWHAB	5.73552e-12	-0.258621	0.571	0.669	2.42854e-07
YWHAG	2.4593e-37	-0.511693	0.707	0.854	1.04132e-32
YWHAH	7.3344e-17	-0.323892	0.466	0.712	3.10553e-12
YWHAZ	1.66078e-19	-0.345856	0.776	0.854	7.03209e-15
ZCCHC17	3.02877e-07	-0.25087	0.625	0.695	0.0128244
ZDHHC11B	4.47754e-19	0.367637	0.58	0.305	1.89588e-14
ZNF516	1.61662e-18	-0.62093	0.573	0.702	6.8451e-14
ZNF544	2.14977e-10	-0.28389	0.433	0.656	9.10257e-06
ZNF83	1.38867e-07	-0.346344	0.621	0.669	0.00587991

## Sheet: Micro
GeneId	p_val	avg_logFC	pct.1	pct.2	p_val_adj
ABCC4	2.46379e-36	0.433387	0.754	0.525	1.04322e-31			Up	770
ABHD12	3.37895e-13	0.257543	0.433	0.288	1.43072e-08			Down	677
ABHD15-AS1	7.48863e-29	0.419606	0.388	0.186	3.17084e-24			Total	1447
ABHD3	1.45274e-188	-1.69614	0.314	0.694	6.15118e-184
ABI1	1.64009e-10	-0.259378	0.628	0.68	6.94448e-06
ABI3	1.77181e-26	0.35653	0.279	0.109	7.50219e-22
ABL1	4.02416e-15	0.28553	0.478	0.321	1.70391e-10
ABR	3.15141e-41	0.433798	0.864	0.71	1.33437e-36
AC005261.1	9.06812e-16	-0.270532	0.105	0.187	3.83962e-11
AC005699.1	1.19199e-21	0.505839	0.169	0.049	5.04713e-17
AC006978.2	1.07754e-65	0.619591	0.167	0	4.56253e-61
AC007216.4	5.04464e-16	-0.372195	0.111	0.173	2.136e-11
AC007952.4	8.87191e-13	0.255907	0.115	0.038	3.75654e-08
AC008050.1	2.99179e-16	0.48409	0.302	0.169	1.26678e-11
AC008105.3	1.10061e-10	-0.302441	0.135	0.194	4.6602e-06
AC008591.1	1.39306e-16	0.515869	0.188	0.076	5.89848e-12
AC008691.1	1.70833e-53	-1.09354	0.166	0.401	7.23343e-49
AC009432.2	8.12535e-31	-0.524836	0.053	0.196	3.44044e-26
AC011346.1	2.14632e-15	-0.314774	0.055	0.148	9.08794e-11
AC011586.1	7.60043e-48	-0.341003	0.001	0.114	3.21818e-43
AC011586.2	8.51022e-211	-2.62293	0.005	0.423	3.6034e-206
AC012291.3	1.41648e-38	-0.421378	0.028	0.165	5.99766e-34
AC015871.1	1.47943e-32	-0.537285	0.146	0.255	6.26422e-28
AC018362.1	3.34761e-100	-1.11874	0.101	0.382	1.41744e-95
AC020916.1	7.89837e-18	-0.298705	0.059	0.129	3.34433e-13
AC024257.3	1.47856e-27	0.342865	0.164	0.035	6.2605e-23
AC025569.1	9.63555e-09	0.258425	0.403	0.289	0.000407989
AC027097.2	5.60619e-09	0.283349	0.318	0.21	0.000237377
AC027644.4	1.11075e-42	0.339944	0.11	0	4.70315e-38
AC066613.2	5.30572e-12	0.315906	0.125	0.049	2.24655e-07
AC068587.4	8.20127e-23	-0.442569	0.144	0.279	3.47258e-18
AC074327.1	4.87544e-89	1.41689	0.223	0	2.06436e-84
AC078883.1	9.42978e-27	0.416877	0.182	0.048	3.99276e-22
AC084816.1	7.59315e-32	-0.476474	0.013	0.12	3.21509e-27
AC087627.1	4.69777e-16	-0.368972	0.072	0.168	1.98913e-11
AC087672.2	1.7724e-10	-0.256422	0.105	0.144	7.5047e-06
AC090630.1	7.52129e-19	-0.389109	0.085	0.201	3.18466e-14
AC093152.1	1.52846e-51	0.6098	0.132	0	6.47181e-47
AC097376.2	1.86327e-43	0.418468	0.112	0	7.88948e-39
AC097376.3	8.89651e-19	-0.397892	0.185	0.327	3.76696e-14
AC106865.2	3.65262e-20	0.397862	0.201	0.074	1.54659e-15
AC114930.1	1.14503e-17	0.523367	0.109	0.025	4.8483e-13
AC126177.3	4.3269e-16	-0.316182	0.086	0.178	1.8321e-11
AC215522.2	1.43304e-18	0.290178	0.114	0.025	6.06778e-14
AC244021.1	4.77315e-87	1.31692	0.218	0	2.02105e-82
AC245297.3	1.2597e-54	-0.758958	0.294	0.441	5.33381e-50
ACACA	8.54425e-14	0.265745	0.383	0.242	3.61781e-09
ACER3	3.27445e-60	0.689666	0.621	0.321	1.38647e-55
ACPP	1.15953e-17	0.262847	0.179	0.065	4.90969e-13
ACSL1	1.4611e-25	0.478047	0.506	0.308	6.18657e-21
ACSL4	1.47833e-45	-0.693193	0.425	0.534	6.25957e-41
ACTB	5.60299e-15	-0.288993	0.513	0.61	2.37242e-10
ACVR2A	7.27293e-12	-0.332885	0.139	0.223	3.0795e-07
ADAM28	7.23011e-41	0.445512	0.845	0.752	3.06137e-36
ADAM32	3.37193e-12	-0.31743	0.05	0.114	1.42774e-07
ADCY7	3.24776e-21	-0.366145	0.424	0.527	1.37517e-16
ADGRB3	2.42669e-09	-0.372368	0.198	0.274	0.000102751
ADGRE2	2.17967e-62	0.65676	0.391	0.106	9.22916e-58
ADGRG1	3.65657e-32	0.500951	0.478	0.255	1.54826e-27
ADGRG6	1.41383e-19	-0.505431	0.1	0.202	5.98643e-15
AEBP2	1.70595e-19	-0.346724	0.364	0.412	7.22332e-15
AF117829.1	2.48566e-20	-0.4159	0.27	0.387	1.05248e-15
AF127936.2	1.20938e-54	-0.763611	0.11	0.306	5.12076e-50
AFF3	2.62315e-07	-0.393991	0.067	0.112	0.011107
AFF4	5.68912e-14	-0.276907	0.429	0.516	2.40889e-09
AGK	2.36255e-13	0.258794	0.229	0.115	1.00035e-08
AGO4	1.26817e-33	0.473301	0.496	0.264	5.36966e-29
AGTPBP1	1.62187e-58	0.654552	0.534	0.226	6.86732e-54
AHCTF1	8.64099e-54	-0.745967	0.309	0.45	3.65877e-49
AHNAK	6.92848e-22	-0.402036	0.046	0.159	2.93366e-17
AHSA1	5.22391e-66	-0.709985	0.076	0.268	2.21191e-61
AIDA	5.81475e-18	0.364163	0.385	0.224	2.46208e-13
AK2	1.7568e-21	0.251364	0.24	0.098	7.43865e-17
AKAP10	4.22897e-20	0.358749	0.554	0.372	1.79063e-15
AKAP9	9.44863e-14	0.324409	0.572	0.418	4.00074e-09
AKNA	4.26563e-32	0.450003	0.416	0.197	1.80616e-27
AL078604.4	1.02645e-82	-0.949421	0.04	0.293	4.34621e-78
AL096803.2	4.73983e-35	-0.511846	0.069	0.228	2.00694e-30
AL136441.1	2.57261e-20	-0.350199	0.027	0.117	1.0893e-15
AL137186.2	2.58383e-15	0.256296	0.139	0.046	1.09404e-10
AL158071.4	2.31102e-18	0.330727	0.117	0.029	9.78534e-14
AL163541.1	3.50708e-129	1.70418	0.534	0.198	1.48497e-124
AL353138.1	2.15386e-29	-0.453766	0.053	0.196	9.11986e-25
AL365273.2	2.80054e-51	0.466558	0.132	0	1.1858e-46
AL392172.1	6.97805e-07	0.289312	0.305	0.243	0.0295465
AL445623.2	8.72597e-17	0.260053	0.117	0.029	3.69475e-12
AL512662.2	5.2203e-35	0.28008	0.103	0.002	2.21038e-30
AL589935.1	3.08393e-27	-0.363767	0.024	0.127	1.3058e-22
AL592429.2	3.70877e-18	-0.386539	0.036	0.129	1.57037e-13
AL627171.2	6.11355e-20	-0.393179	0.044	0.132	2.5886e-15
AL731577.2	1.174e-39	-0.512542	0.132	0.318	4.97096e-35
ALMS1	4.10306e-11	0.29804	0.295	0.179	1.73732e-06
ALOX5	3.47517e-86	0.920615	0.654	0.311	1.47146e-81
ALPK1	1.16177e-86	0.860546	0.725	0.419	4.91916e-82
ALPK3	2.32039e-44	-0.729278	0.081	0.245	9.82501e-40
AMACR	8.94525e-20	0.26531	0.134	0.033	3.7876e-15
AMPD3	3.81365e-10	0.252451	0.38	0.258	1.61477e-05
ANAPC16	3.22776e-34	-0.472173	0.33	0.456	1.3667e-29
ANK2	2.15758e-14	0.388756	0.418	0.271	9.13561e-10
ANKAR	5.79589e-38	-0.572937	0.234	0.403	2.45409e-33
ANKDD1B	5.559e-29	-0.41858	0.034	0.141	2.35379e-24
ANKFY1	3.13496e-18	0.330595	0.37	0.209	1.32741e-13
ANKH	2.00197e-22	-0.456922	0.223	0.375	8.47675e-18
ANKMY1	7.36208e-21	0.375219	0.329	0.166	3.11725e-16
ANKRD22	1.59331e-32	0.398274	0.242	0.071	6.74638e-28
ANKRD36	1.75786e-20	0.394632	0.415	0.238	7.44311e-16
ANKRD36C	8.98982e-21	0.446401	0.401	0.227	3.80647e-16
ANKRD44	4.93099e-16	0.273867	0.836	0.733	2.08788e-11
ANKS1A	2.9178e-28	0.382236	0.778	0.676	1.23546e-23
ANOS1	8.13481e-25	0.388788	0.466	0.266	3.44444e-20
AOAH	5.75005e-41	0.421523	0.868	0.673	2.43469e-36
AP000787.1	8.36655e-28	-0.351432	0.059	0.177	3.54256e-23
AP001831.1	2.41901e-29	-0.390017	0.018	0.124	1.02426e-24
AP001977.1	2.49295e-131	-1.62588	0.067	0.38	1.05556e-126
AP003481.1	7.3643e-53	0.751388	0.136	0	3.11819e-48
AP1B1	4.34245e-12	0.250943	0.496	0.355	1.83868e-07
AP3B1	1.07666e-14	0.263466	0.679	0.528	4.55879e-10
AP4B1	1.83288e-16	-0.271803	0.059	0.143	7.76076e-12
APBB1IP	9.77899e-25	0.273026	0.908	0.823	4.14062e-20
APMAP	3.46589e-21	0.369613	0.377	0.202	1.46753e-16
APOE	4.1961e-45	-0.669246	0.323	0.498	1.77671e-40
APP	5.14232e-127	-1.77711	0.256	0.59	2.17736e-122
ARF1	3.10709e-20	-0.302715	0.197	0.24	1.3156e-15
ARHGAP12	2.43115e-31	0.4306	0.714	0.505	1.0294e-26
ARHGAP18	2.75285e-10	0.310437	0.34	0.222	1.16561e-05
ARHGAP20	1.23734e-17	0.366057	0.24	0.108	5.23915e-13
ARHGAP22	4.88597e-34	0.355823	0.812	0.6	2.06882e-29
ARHGAP25	5.08907e-54	0.603727	0.691	0.39	2.15482e-49
ARHGAP26	1.10297e-200	0.832442	0.958	0.846	4.67021e-196
ARHGAP27	1.00817e-13	0.251631	0.317	0.184	4.26878e-09
ARHGAP35	4.01775e-11	-0.279128	0.449	0.514	1.70119e-06
ARHGAP4	2.87177e-30	0.52931	0.421	0.222	1.21596e-25
ARHGAP5	6.02185e-45	-0.669154	0.272	0.495	2.54977e-40
ARHGEF12	2.49814e-15	-0.316714	0.271	0.342	1.05776e-10
ARHGEF6	2.94606e-12	0.309787	0.513	0.373	1.24742e-07
ARID1A	3.66394e-16	0.295448	0.583	0.418	1.55139e-11
ARID3A	2.21057e-13	0.290738	0.306	0.177	9.36e-09
ARID5B	1.83186e-13	0.34312	0.322	0.19	7.75648e-09
ARL17B	3.56908e-21	-0.391752	0.109	0.212	1.51122e-16
ARL8B	2.09839e-21	-0.37258	0.299	0.406	8.88502e-17
ARMCX5-GPRASP2	9.8689e-36	-0.56511	0.087	0.253	4.17869e-31
ARMH4	8.59456e-13	-0.345684	0.33	0.424	3.63911e-08
ARNTL	1.36472e-25	0.352308	0.32	0.142	5.77849e-21
ARSB	3.44779e-09	0.255085	0.357	0.244	0.000145986
ASB3	1.05401e-26	-0.461669	0.236	0.401	4.46291e-22
ASCC3	4.10664e-29	0.437512	0.634	0.417	1.73884e-24
ASXL2	1.10406e-11	0.262361	0.48	0.342	4.67482e-07
ATAD2B	1.36184e-19	0.391518	0.575	0.396	5.76631e-15
ATF6	6.47934e-25	0.363427	0.718	0.538	2.74348e-20
ATG5	3.96136e-24	-0.421214	0.339	0.37	1.67732e-19
ATP11A	3.80738e-14	0.297752	0.579	0.43	1.61212e-09
ATP11C	9.70563e-18	0.290336	0.444	0.276	4.10956e-13
ATP13A3	5.73214e-25	-0.366155	0.407	0.436	2.4271e-20
ATP1B3	7.93413e-20	-0.339763	0.186	0.245	3.35947e-15
ATP2B4	5.10479e-33	0.419956	0.262	0.082	2.16147e-28
ATP2C1	3.04275e-196	-1.61273	0.647	0.855	1.28836e-191
ATP5F1B	3.76863e-89	-0.924892	0.108	0.386	1.59571e-84
ATP5F1E	3.12634e-21	-0.406339	0.168	0.308	1.32375e-16
ATP5MG	2.45594e-12	-0.277024	0.119	0.202	1.03989e-07
ATP6V0A1	2.71955e-24	-0.39591	0.414	0.51	1.15151e-19
ATP6V0B	1.57283e-20	-0.363198	0.128	0.227	6.65969e-16
ATP6V0C	4.60998e-27	-0.411585	0.124	0.269	1.95196e-22
ATP6V1B2	7.64796e-33	-0.467799	0.36	0.452	3.2383e-28
ATP6V1C1	1.48788e-32	-0.53547	0.292	0.422	6.29997e-28
ATP8B4	3.30363e-78	0.459482	0.871	0.546	1.39882e-73
ATP9B	4.65403e-27	0.415122	0.618	0.409	1.97061e-22
ATR	6.57896e-14	0.308118	0.487	0.335	2.78566e-09
ATXN1	2.65224e-16	0.309436	0.735	0.647	1.12301e-11
ATXN10	7.18881e-28	0.444311	0.543	0.333	3.04389e-23
AUH	1.0717e-16	0.347922	0.368	0.214	4.53778e-12
AUTS2	5.26819e-25	0.457683	0.679	0.525	2.23066e-20
AVL9	1.24319e-15	0.265148	0.486	0.325	5.26393e-11
B2M	5.52213e-07	0.25445	0.484	0.394	0.0233818
B3GNT5	6.54615e-32	-0.481441	0.368	0.547	2.77177e-27
B4GALT5	8.00516e-15	0.263972	0.281	0.151	3.38954e-10
BABAM2	2.01727e-12	0.296902	0.621	0.489	8.5415e-08
BACH1	1.90095e-99	0.814593	0.831	0.601	8.04901e-95
BAG3	1.11845e-242	-2.31293	0.032	0.477	4.73576e-238
BANP	2.01232e-44	-0.647069	0.257	0.436	8.52055e-40
BAZ2A	2.21318e-51	-0.745341	0.254	0.423	9.37104e-47
BCAP29	1.7736e-12	0.252841	0.19	0.089	7.50978e-08
BCL6	1.59484e-16	-0.281231	0.329	0.353	6.75289e-12
BCO2	1.07187e-11	-0.264525	0.18	0.255	4.53853e-07
BDP1	3.40898e-08	0.279273	0.496	0.381	0.00144343
BHLHE41	1.84786e-38	0.558749	0.615	0.381	7.82423e-34
BID	1.58481e-41	-0.662554	0.173	0.352	6.7104e-37
BIN1	1.05187e-13	-0.293377	0.541	0.653	4.45384e-09
BIN2	2.30876e-27	0.467839	0.462	0.253	9.77577e-23
BMI1	2.5973e-21	-0.336167	0.095	0.218	1.09975e-16
BMP2K	1.3486e-38	0.400625	0.875	0.737	5.71023e-34
BMT2	4.522e-19	-0.463899	0.283	0.364	1.91471e-14
BNIP3L	3.53549e-16	0.368611	0.4	0.246	1.497e-11
BRWD3	8.40411e-129	-1.50889	0.36	0.583	3.55847e-124
C17orf67	2.55613e-112	-1.14228	0.096	0.396	1.08232e-107
C1orf56	1.00801e-49	-0.57182	0.109	0.27	4.26813e-45
C1RL	1.91989e-28	0.385121	0.177	0.04	8.12922e-24
C22orf34	2.42972e-14	-0.299837	0.165	0.295	1.02879e-09
C3	1.22124e-20	0.482498	0.857	0.821	5.17096e-16
C3orf70	1.26334e-15	0.274532	0.182	0.073	5.34923e-11
C4orf19	3.80077e-24	-0.549777	0.146	0.264	1.60932e-19
C7orf50	4.47592e-57	-0.803314	0.122	0.321	1.8952e-52
C8orf37-AS1	4.53382e-16	0.429171	0.141	0.049	1.91971e-11
C9orf3	8.33915e-52	0.471884	0.133	0	3.53096e-47
C9orf72	1.71631e-20	0.361564	0.324	0.163	7.2672e-16
CA8	1.66331e-17	0.340532	0.137	0.039	7.04277e-13
CACNA1A	7.77617e-21	0.499624	0.394	0.227	3.29258e-16
CACYBP	3.4013e-155	-1.44383	0.07	0.445	1.44018e-150
CALCOCO2	4.0154e-20	-0.387582	0.177	0.295	1.7002e-15
CALM3	1.2723e-12	-0.281649	0.08	0.167	5.38716e-08
CAMK2D	2.66442e-21	0.327106	0.672	0.486	1.12817e-16
CARD8	1.74464e-25	0.388929	0.526	0.319	7.38714e-21
CARMIL1	9.98841e-13	-0.255508	0.286	0.312	4.22929e-08
CARS	5.4952e-17	-0.297523	0.131	0.2	2.32678e-12
CASP1	6.89496e-105	-1.19359	0.17	0.406	2.91947e-100
CASP5	4.15697e-114	-1.36207	0.077	0.37	1.76014e-109
CAST	3.08617e-19	0.311808	0.462	0.286	1.30674e-14
CBFB	8.0028e-16	-0.320936	0.367	0.459	3.38855e-11
CBWD1	2.29269e-17	-0.250149	0.301	0.325	9.70771e-13
CC2D2B	3.04061e-17	0.416482	0.25	0.12	1.28745e-12
CCDC117	5.08323e-24	-0.342904	0.08	0.176	2.15234e-19
CCDC194	1.08238e-50	-0.5174	0.013	0.161	4.58301e-46
CCDC26	6.21776e-134	1.46908	0.677	0.224	2.63273e-129
CCDC50	7.50865e-42	-0.568477	0.404	0.555	3.17931e-37
CCDC59	6.31189e-58	-0.766663	0.071	0.263	2.67258e-53
CCDC66	3.56019e-12	0.253807	0.324	0.199	1.50746e-07
CCDC7	3.2944e-14	0.310123	0.392	0.246	1.39491e-09
CCDC81	2.40317e-59	-0.599488	0.008	0.167	1.01755e-54
CCK	1.35108e-13	-0.268176	0.037	0.114	5.72075e-09
CCL3	1.26836e-35	-0.473462	0.004	0.103	5.37051e-31
CCM2	1.32655e-16	0.329094	0.46	0.296	5.61688e-12
CCND3	8.96568e-60	0.786737	0.538	0.237	3.79625e-55
CCNG2	8.97432e-12	-0.299389	0.094	0.158	3.7999e-07
CCNH	1.68237e-51	-0.653549	0.513	0.675	7.12349e-47
CCNI	1.72735e-14	-0.311607	0.308	0.393	7.31396e-10
CCNY	7.67127e-17	0.288799	0.684	0.536	3.24817e-12
CCSER2	6.14425e-46	0.573434	0.574	0.299	2.6016e-41
CCT2	2.14896e-14	-0.323973	0.123	0.204	9.09914e-10
CCT3	5.63252e-43	-0.568911	0.138	0.288	2.38492e-38
CCT4	7.14997e-74	-0.830465	0.198	0.429	3.02744e-69
CCT5	1.31146e-29	-0.415582	0.127	0.267	5.55299e-25
CCT6A	3.72452e-16	-0.287831	0.192	0.284	1.57704e-11
CCT8	2.10853e-25	-0.405869	0.173	0.282	8.92794e-21
CD163	4.76853e-61	1.11275	0.314	0.066	2.01909e-56
CD163L1	1.00746e-70	0.909255	0.313	0.049	4.26577e-66
CD226	1.27615e-20	0.274523	0.276	0.128	5.40346e-16
CD2AP	6.23816e-09	0.261385	0.396	0.281	0.000264136
CD300A	1.96914e-30	0.419151	0.313	0.123	8.33773e-26
CD4	4.28408e-19	0.360264	0.386	0.219	1.81396e-14
CD63	3.38719e-20	-0.380209	0.129	0.233	1.4342e-15
CD81	5.88551e-24	-0.41664	0.225	0.327	2.49204e-19
CD83	1.1668e-94	-0.966904	0.035	0.325	4.94048e-90
CD93	1.03848e-28	0.296282	0.171	0.037	4.39713e-24
CDC42SE1	1.67692e-24	-0.339315	0.271	0.337	7.10039e-20
CDKL3	1.03534e-14	-0.298979	0.094	0.19	4.38382e-10
CEACAM21	1.55662e-33	0.430458	0.229	0.06	6.59103e-29
CEBPD	1.682e-45	0.666351	0.356	0.12	7.12191e-41
CEBPG	1.06148e-15	-0.303082	0.092	0.193	4.49453e-11
CEBPZ	3.46771e-12	-0.274761	0.169	0.259	1.4683e-07
CECR2	1.41564e-18	0.312294	0.296	0.148	5.99409e-14
CELF2	1.04567e-108	0.596739	0.938	0.81	4.42758e-104
CEMIP2	1.31778e-15	0.39533	0.165	0.061	5.57972e-11
CEP192	2.7417e-24	0.432707	0.505	0.307	1.16089e-19
CEP85L	1.02439e-08	0.250887	0.397	0.283	0.000433748
CERK	2.09339e-12	-0.286105	0.194	0.281	8.86381e-08
CERS6	8.19003e-13	-0.322581	0.34	0.383	3.46782e-08
CERT1	1.13926e-21	-0.343532	0.268	0.444	4.82385e-17
CFAP161	5.45784e-23	-0.418995	0.03	0.127	2.31096e-18
CFAP97	4.74274e-14	0.333683	0.213	0.102	2.00817e-09
CGAS	1.51472e-75	-0.96022	0.181	0.438	6.41364e-71
CHCHD7	1.87375e-28	0.387684	0.243	0.08	7.93383e-24
CHD1L	8.64024e-33	0.288215	0.132	0.013	3.65845e-28
CHD6	5.99277e-14	0.257683	0.482	0.33	2.53746e-09
CHD9	1.42769e-59	0.526272	0.89	0.693	6.04511e-55
CHKA	1.56758e-14	0.30207	0.47	0.316	6.63744e-10
CHN2	9.847e-15	0.351193	0.119	0.037	4.16942e-10
CHORDC1	1.22491e-241	-2.47129	0.246	0.618	5.18652e-237
CHST11	2.38627e-157	0.766451	0.941	0.817	1.0104e-152
CHSY1	1.74805e-41	0.590955	0.512	0.258	7.40158e-37
CHSY3	4.08884e-11	-0.273184	0.395	0.405	1.7313e-06
CIITA	5.09627e-23	0.354305	0.537	0.338	2.15786e-18
CKAP5	3.30858e-21	0.361758	0.321	0.158	1.40092e-16
CKB	1.50305e-12	-0.259413	0.115	0.215	6.36423e-08
CLEC19A	1.00559e-24	0.335738	0.172	0.045	4.25785e-20
CLIC2	8.63766e-07	-0.283803	0.077	0.111	0.0365736
CLIP2	3.57675e-32	-0.547368	0.294	0.446	1.51447e-27
CLK1	1.95191e-27	-0.386587	0.374	0.481	8.26476e-23
CLYBL	1.04311e-14	0.257107	0.235	0.117	4.41672e-10
CMKLR1	8.35468e-17	0.310624	0.347	0.196	3.53754e-12
CMYA5	3.70405e-14	-0.288968	0.036	0.108	1.56837e-09
CNOT2	3.88689e-12	-0.270643	0.553	0.609	1.64579e-07
CNOT6L	2.01731e-12	-0.302535	0.33	0.418	8.54169e-08
CNTLN	6.81505e-09	0.254564	0.429	0.311	0.000288563
CNTRL	1.45975e-17	0.399029	0.51	0.343	6.18086e-13
COA1	1.87459e-18	0.366921	0.43	0.26	7.93739e-14
COL4A3BP	7.13772e-71	0.575332	0.18	0	3.02225e-66
COMMD10	3.19358e-27	0.411405	0.681	0.473	1.35223e-22
COPA	1.0574e-63	-0.746499	0.378	0.541	4.47724e-59
COX10-AS1	4.49343e-11	-0.29544	0.206	0.31	1.90261e-06
COX6A1	3.54706e-15	-0.278479	0.084	0.185	1.50189e-10
CPE	3.71114e-11	-0.255137	0.07	0.156	1.57137e-06
CPED1	1.67835e-111	-1.03094	0.588	0.809	7.10646e-107
CPLANE1	4.81782e-09	0.28761	0.292	0.189	0.000203996
CPM	4.89762e-15	-0.392106	0.277	0.38	2.07375e-10
CPVL	1.22595e-43	0.633723	0.495	0.239	5.19094e-39
CRK	7.31075e-11	-0.267089	0.279	0.364	3.09552e-06
CRYAB	1.46983e-18	-0.418818	0.099	0.227	6.22354e-14
CRYBG3	1.15642e-15	0.259331	0.252	0.125	4.89652e-11
CSF1R	2.62062e-21	0.33479	0.73	0.63	1.10962e-16
CSF2RA	5.23979e-107	1.15906	0.745	0.391	2.21863e-102
CSF3R	6.85195e-30	0.405448	0.549	0.322	2.90125e-25
CSGALNACT1	1.26348e-11	0.311147	0.669	0.538	5.34982e-07
CSNK1G2	9.62451e-13	0.298546	0.203	0.098	4.07521e-08
CST3	3.34659e-37	-0.523823	0.25	0.431	1.41701e-32
CTSB	3.4622e-43	0.542708	0.692	0.513	1.46597e-38
CTSC	2.11798e-31	0.474121	0.501	0.28	8.96794e-27
CTSH	1.14539e-10	-0.25342	0.212	0.282	4.84981e-06
CTSZ	2.2062e-28	-0.454474	0.271	0.368	9.3415e-24
CTTNBP2	6.07901e-15	0.284851	0.613	0.457	2.57397e-10
CUL1	7.39741e-24	0.390753	0.623	0.434	3.13221e-19
CWC22	2.65404e-14	-0.290329	0.176	0.266	1.12377e-09
CWF19L2	2.55068e-114	-1.26304	0.434	0.656	1.08001e-109
CYFIP1	1.5921e-79	0.713104	0.849	0.643	6.74125e-75
CYSLTR1	7.2948e-75	-0.955592	0.12	0.389	3.08876e-70
CYTH1	1.99996e-13	0.276114	0.493	0.343	8.46824e-09
DAAM1	1.20494e-13	-0.305717	0.271	0.336	5.10197e-09
DAP	1.87881e-22	0.319016	0.32	0.153	7.95525e-18
DARS	4.37198e-32	0.495661	0.433	0.216	1.85118e-27
DBNL	1.45906e-22	0.287295	0.221	0.081	6.17796e-18
DCAF5	1.6243e-15	-0.280511	0.396	0.44	6.87762e-11
DCAF6	7.18544e-76	0.776535	0.646	0.329	3.04246e-71
DCAF7	6.04998e-23	-0.41157	0.249	0.312	2.56168e-18
DDX3X	2.231e-15	-0.290144	0.271	0.339	9.44651e-11
DDX3Y	1.9763e-33	-0.449202	0.177	0.299	8.36803e-29
DDX60	6.96459e-28	0.422723	0.287	0.112	2.94895e-23
DDX60L	5.50438e-31	0.525309	0.44	0.223	2.33067e-26
DEDD2	5.02609e-45	-0.476395	0.023	0.174	2.12815e-40
DEK	5.12485e-17	-0.319162	0.337	0.414	2.16996e-12
DENND1A	6.69096e-09	-0.259201	0.667	0.704	0.000283309
DENND3	1.04503e-225	1.27957	0.854	0.483	4.42486e-221
DENND5A	3.24601e-09	0.260019	0.52	0.402	0.000137443
DENND6A	1.62806e-20	0.334369	0.35	0.183	6.89355e-16
DGKD	1.39708e-18	-0.372228	0.246	0.345	5.91552e-14
DGKE	2.59896e-45	-0.615063	0.092	0.254	1.10045e-40
DHDH	7.3477e-59	-0.546886	0.001	0.139	3.11116e-54
DHRSX	2.55627e-09	0.259436	0.379	0.263	0.000108237
DHTKD1	5.46243e-12	0.261703	0.258	0.144	2.3129e-07
DIRC2	6.73626e-58	0.473246	0.148	0	2.85227e-53
DIS3L2	1.42212e-25	0.408643	0.431	0.233	6.02155e-21
DISP1	7.05685e-14	0.369281	0.48	0.477	2.98801e-09
DLEU7-AS1	8.4717e-97	1.01126	0.24	0	3.58709e-92
DLG1	2.70266e-16	0.334923	0.528	0.363	1.14436e-11
DMXL2	1.27841e-15	0.346276	0.404	0.252	5.41302e-11
DNAJA1	1.9824e-159	-1.53242	0.141	0.508	8.39387e-155
DNAJA4	7.32115e-240	-2.46164	0.067	0.499	3.09992e-235
DNAJB1	2.07693e-284	-3.03197	0.047	0.517	8.79413e-280
DNAJB4	1.65504e-78	-0.800806	0.05	0.279	7.00778e-74
DNAJB6	3.15804e-175	-1.56435	0.377	0.688	1.33718e-170
DNAJC7	3.02229e-33	-0.543461	0.273	0.401	1.2797e-28
DNTTIP2	2.85762e-18	-0.29934	0.057	0.143	1.20997e-13
DOCK11	2.52285e-10	0.26307	0.669	0.556	1.06823e-05
DOCK2	5.86914e-78	0.529266	0.897	0.707	2.48511e-73
DOCK3	2.25004e-16	-0.420647	0.222	0.331	9.52712e-12
DOCK5	1.85706e-11	0.3872	0.315	0.209	7.86315e-07
DOP1A	1.30625e-21	-0.342796	0.262	0.44	5.53093e-17
DOPEY1	8.88433e-70	0.534795	0.177	0	3.7618e-65
DOPEY2	4.1798e-40	0.316702	0.103	0	1.76981e-35
DPH6	2.78636e-26	0.522086	0.367	0.178	1.1798e-21
DPY19L3	1.75493e-13	0.26636	0.231	0.116	7.43071e-09
DPYD	9.86158e-48	1.04721	0.375	0.246	4.17559e-43
DSCAM	1.93323e-10	-0.360548	0.467	0.54	8.1857e-06
DSE	2.41829e-21	0.400765	0.441	0.262	1.02395e-16
DST	5.59134e-35	0.464103	0.762	0.545	2.36749e-30
DTNBP1	5.73761e-15	0.256387	0.418	0.267	2.42942e-10
DTX3L	3.63442e-10	0.258108	0.175	0.087	1.53888e-05
DUSP1	1.16777e-39	-0.513595	0.058	0.227	4.94455e-35
DUSP16	5.12645e-19	-0.413292	0.254	0.355	2.17064e-14
DYM	9.4364e-14	0.274031	0.623	0.478	3.99556e-09
DYNLL1	8.44663e-15	-0.288652	0.104	0.204	3.57647e-10
DYRK1A	5.78418e-33	-0.466249	0.583	0.72	2.44914e-28
E2F3	2.39305e-22	0.38828	0.412	0.23	1.01327e-17
EDEM1	1.1257e-17	-0.306863	0.184	0.246	4.76642e-13
EEF1G	2.98301e-33	-0.495773	0.126	0.272	1.26307e-28
EEFSEC	2.35261e-49	0.515849	0.387	0.129	9.96141e-45
EEPD1	1.36917e-10	-0.29928	0.136	0.215	5.79735e-06
EFCAB13	1.86689e-22	-0.396149	0.323	0.456	7.90478e-18
EGLN1	1.05385e-22	0.373884	0.368	0.19	4.4622e-18
EHBP1	1.24127e-11	0.310674	0.395	0.263	5.25578e-07
EHBP1L1	2.16662e-18	0.330239	0.306	0.156	9.17391e-14
EI24	8.20205e-34	-0.5007	0.065	0.197	3.47291e-29
EIF1	7.85981e-44	-0.561092	0.212	0.379	3.328e-39
EIF2AK2	1.72213e-16	0.366084	0.425	0.271	7.29186e-12
EIF2B3	3.40021e-14	0.319062	0.321	0.185	1.43972e-09
EIF3F	1.84967e-14	-0.266174	0.101	0.179	7.83186e-10
EIF3H	1.53003e-12	-0.261841	0.371	0.417	6.47843e-08
EIF4E	3.00435e-17	-0.287158	0.273	0.333	1.2721e-12
EIF4G3	1.91438e-67	0.545121	0.872	0.681	8.10588e-63
EIF5	8.62279e-62	-0.711699	0.225	0.422	3.65106e-57
ELAVL4	6.88207e-84	-1.15615	0.103	0.366	2.91401e-79
ELL2	4.54328e-19	0.373507	0.564	0.386	1.92372e-14
ELOVL5	1.22362e-109	-1.10093	0.291	0.538	5.18104e-105
ELP3	1.26987e-13	0.258314	0.308	0.177	5.37687e-09
EMID1	5.66583e-32	0.429582	0.235	0.067	2.39903e-27
EML4	1.28694e-25	0.422735	0.719	0.559	5.44916e-21
ENGASE	8.99054e-93	-0.907978	0.067	0.354	3.80678e-88
ENO1	5.45358e-18	0.276683	0.266	0.126	2.30915e-13
ENOX2	6.91516e-34	0.516163	0.365	0.152	2.92802e-29
ENSA	7.12668e-15	-0.282941	0.258	0.299	3.01758e-10
ENTPD1	8.14915e-43	0.464101	0.699	0.431	3.45051e-38
EPB41L3	1.20724e-09	0.252592	0.653	0.545	5.1117e-05
EPN2	4.43869e-16	0.271167	0.321	0.179	1.87943e-11
EPS15	7.93695e-24	0.401094	0.586	0.386	3.36066e-19
EPSTI1	2.728e-80	0.814857	0.569	0.215	1.15509e-75
ERC2	5.3385e-135	1.24898	0.547	0.111	2.26043e-130
ERCC6	6.91101e-16	0.34717	0.244	0.118	2.92626e-11
ERCC6L2	9.72987e-20	0.409469	0.441	0.265	4.11982e-15
ERCC8	5.87631e-13	0.330054	0.235	0.122	2.48815e-08
ERICH1	3.27341e-32	0.538623	0.499	0.274	1.38603e-27
ETFA	1.01418e-18	0.279065	0.309	0.158	4.29423e-14
ETNK1	1.73041e-34	-0.469714	0.486	0.623	7.32692e-30
ETS2	9.25984e-37	0.532597	0.402	0.175	3.9208e-32
ETV6	2.28844e-125	0.848142	0.854	0.556	9.68969e-121
EVL	6.70892e-13	0.316435	0.597	0.466	2.84069e-08
EXOC2	1.57564e-21	0.354373	0.404	0.224	6.67157e-17
EXOC4	5.91136e-15	0.264901	0.765	0.653	2.50299e-10
EXOC6	4.92986e-24	0.358016	0.474	0.276	2.0874e-19
EXT1	4.26419e-12	0.285761	0.331	0.204	1.80554e-07
F13A1	2.82107e-90	1.6613	0.322	0.029	1.1945e-85
FAM107B	3.76756e-20	-0.563109	0.123	0.228	1.59526e-15
FAM110B	8.8141e-69	0.809454	0.379	0.09	3.73206e-64
FAM114A1	7.68404e-23	0.373652	0.253	0.102	3.25358e-18
FAM118A	3.00286e-23	0.351952	0.277	0.117	1.27147e-18
FAM129A	1.91313e-54	0.595638	0.14	0	8.10059e-50
FAM135A	1.34873e-08	0.25732	0.605	0.496	0.000571079
FAM149A	8.79863e-45	-0.670074	0.592	0.717	3.72552e-40
FAM157C	9.08128e-16	0.274789	0.276	0.143	3.84519e-11
FAM168A	1.45439e-24	0.337853	0.66	0.459	6.15818e-20
FAM172A	4.37015e-17	0.264224	0.704	0.539	1.85041e-12
FAM193A	1.45042e-12	0.27064	0.423	0.283	6.14135e-08
FAM208A	5.75443e-50	0.356514	0.128	0	2.43654e-45
FAM208B	2.23686e-61	0.494623	0.157	0	9.47133e-57
FAM20A	1.89458e-88	0.896167	0.335	0.038	8.02205e-84
FAM228B	1.18204e-18	0.413435	0.358	0.198	5.00498e-14
FAM69A	6.60262e-42	0.367246	0.108	0	2.79568e-37
FAR2	3.67028e-11	0.394591	0.414	0.292	1.55407e-06
FARP2	3.6541e-14	0.28626	0.316	0.181	1.54722e-09
FARS2	2.04487e-11	0.258585	0.539	0.401	8.65841e-07
FARSB	2.01032e-22	0.348281	0.242	0.095	8.51211e-18
FAU	3.53879e-12	-0.2693	0.171	0.269	1.49839e-07
FBXL14	5.35601e-190	-1.78048	0.041	0.457	2.26784e-185
FBXL4	9.54689e-12	0.269153	0.326	0.201	4.04234e-07
FBXL5	3.07186e-15	0.363217	0.4	0.255	1.30069e-10
FBXW8	1.21054e-18	0.274081	0.294	0.147	5.12566e-14
FCGBP	2.28526e-14	0.385915	0.388	0.247	9.67626e-10
FCGR2A	1.4626e-91	-0.999333	0.332	0.541	6.19293e-87
FCHSD2	3.15801e-54	0.381353	0.883	0.64	1.33716e-49
FEM1C	2.48474e-17	-0.302553	0.071	0.157	1.05209e-12
FERMT3	2.32259e-39	-0.551964	0.165	0.321	9.83431e-35
FEZ2	3.44755e-13	0.270808	0.469	0.322	1.45976e-08
FGD2	4.71986e-54	0.630822	0.559	0.274	1.99848e-49
FGD4	9.98837e-40	0.402002	0.828	0.701	4.22928e-35
FGGY	2.0205e-10	0.298113	0.276	0.167	8.55522e-06
FHIT	1.16784e-17	0.259404	0.805	0.716	4.94486e-13
FIRRE	1.88401e-12	0.299204	0.192	0.091	7.97727e-08
FKBP15	5.86005e-21	0.398038	0.495	0.315	2.48126e-16
FKBP4	9.28317e-208	-1.90502	0.036	0.469	3.93068e-203
FKBP5	4.75785e-240	1.6807	0.816	0.34	2.01457e-235
FLVCR2	1.35572e-38	0.423825	0.187	0.029	5.74039e-34
FMN1	7.98196e-50	0.825215	0.651	0.438	3.37972e-45
FMNL3	2.85684e-16	-0.290573	0.628	0.71	1.20964e-11
FMR1	1.97922e-115	0.733816	0.282	0	8.3804e-111
FNBP4	1.21893e-23	0.437917	0.493	0.301	5.16119e-19
FNDC3B	7.91628e-08	-0.374785	0.543	0.58	0.00335191
FNIP1	2.31045e-36	-0.486977	0.359	0.569	9.78293e-32
FO393401.1	5.34878e-13	0.253975	0.194	0.091	2.26478e-08
FOS	1.10852e-27	-0.586463	0.079	0.217	4.69372e-23
FOXN3	9.9506e-74	0.45989	0.922	0.818	4.21328e-69
FOXP2	2.89572e-23	-0.743051	0.681	0.698	1.22611e-18
FRMD4A	2.03931e-59	0.33236	0.951	0.817	8.63485e-55
FTCDNL1	1.27007e-14	0.265361	0.263	0.137	5.37772e-10
FTL	6.56473e-63	-0.859981	0.448	0.682	2.77964e-58
FUT8	3.73498e-13	0.289209	0.437	0.293	1.58146e-08
FXR1	2.16799e-163	-1.34619	0.387	0.66	9.17968e-159
FYB1	9.56046e-74	0.6571	0.868	0.776	4.04809e-69
G3BP1	8.75004e-16	-0.310897	0.26	0.306	3.70494e-11
GAB2	1.14585e-24	0.338366	0.787	0.636	4.85175e-20
GAB3	5.23876e-28	0.39365	0.497	0.281	2.21819e-23
GABARAP	1.31095e-20	-0.355137	0.103	0.213	5.55082e-16
GALNT10	1.26083e-15	0.35798	0.472	0.318	5.33863e-11
GAREM1	1.00876e-16	0.378514	0.572	0.427	4.27128e-12
GAS6	5.71701e-15	0.262854	0.399	0.249	2.42069e-10
GAS7	1.0188e-14	0.326941	0.337	0.196	4.31382e-10
GATM	9.8199e-166	-1.78889	0.159	0.526	4.15794e-161
GCC2	8.82216e-09	0.321056	0.425	0.312	0.000373548
GCNA	4.54806e-30	-0.496382	0.054	0.183	1.92574e-25
GDAP1	7.96079e-22	0.442398	0.274	0.121	3.37076e-17
GFM2	8.03024e-20	-0.364805	0.137	0.234	3.40016e-15
GGNBP2	2.78632e-30	0.471163	0.382	0.177	1.17978e-25
GIPC2	3.33822e-58	-0.749778	0.07	0.277	1.41347e-53
GIT2	9.24392e-20	0.323622	0.498	0.316	3.91406e-15
GKAP1	4.52992e-27	-0.426148	0.127	0.277	1.91806e-22
GLDN	8.98087e-23	0.739344	0.31	0.16	3.80268e-18
GLS	1.94133e-49	-0.625178	0.599	0.734	8.21999e-45
GMDS	1.64928e-32	0.511204	0.492	0.265	6.98336e-28
GMDS-DT	1.14056e-26	0.46932	0.576	0.369	4.82936e-22
GNA15	1.02864e-24	-0.438596	0.134	0.251	4.35548e-20
GNAS	5.01326e-118	-0.989179	0.497	0.749	2.12271e-113
GNG7	2.12927e-45	-0.562092	0.613	0.774	9.01575e-41
GOLGA4	3.8615e-43	0.631816	0.76	0.582	1.63504e-38
GOLGA8A	1.24378e-20	0.43901	0.435	0.261	5.26639e-16
GOLGB1	3.92802e-08	0.310255	0.494	0.382	0.0016632
GPBP1	1.49953e-168	-1.50884	0.528	0.763	6.34933e-164
GPC5	5.70555e-33	-0.691912	0.048	0.18	2.41584e-28
GPD2	3.2631e-21	0.286592	0.426	0.246	1.38166e-16
GPI	1.36544e-14	0.250314	0.235	0.114	5.78155e-10
GPN1	1.06561e-12	-0.267308	0.037	0.101	4.51201e-08
GPR155	4.90612e-09	0.267338	0.282	0.179	0.000207735
GPR160	1.15327e-16	0.333521	0.205	0.086	4.88318e-12
GPR65	4.09735e-23	0.331051	0.233	0.086	1.7349e-18
GPR89A	5.8436e-22	-0.380872	0.085	0.154	2.4743e-17
GPR89B	1.6743e-29	-0.514891	0.087	0.203	7.08932e-25
GRB2	1.20164e-54	0.596153	0.729	0.538	5.08798e-50
GSN	5.77632e-16	0.320484	0.507	0.351	2.44581e-11
GSTM2	2.21587e-37	0.467811	0.298	0.095	9.38244e-33
GUCY1A1	1.76617e-15	-0.283921	0.061	0.159	7.47834e-11
H2AFY	2.76812e-09	0.264063	0.557	0.451	0.000117208
H3F3B	5.57798e-25	-0.388613	0.196	0.314	2.36183e-20
HAMP	2.89085e-73	1.03071	0.377	0.094	1.22404e-68
HAUS2	3.27458e-87	-1.02821	0.049	0.301	1.38652e-82
HAUS3	1.6747e-11	-0.256047	0.077	0.148	7.09099e-07
HAVCR2	1.01206e-15	0.292779	0.509	0.346	4.28526e-11
HBP1	2.46591e-22	-0.396852	0.229	0.348	1.04412e-17
HCG17	2.35226e-15	0.316068	0.19	0.08	9.95993e-11
HCK	9.6032e-37	0.562826	0.596	0.369	4.06618e-32
HCLS1	6.63328e-43	0.578172	0.615	0.375	2.80866e-38
HDAC4	2.69026e-45	0.596122	0.595	0.349	1.13911e-40
HDAC9	2.35812e-48	-0.595286	0.74	0.859	9.98477e-44
HDGF	5.21408e-22	-0.284399	0.047	0.138	2.20774e-17
HDX	3.67153e-10	-0.306457	0.148	0.232	1.5546e-05
HEATR3	9.09914e-17	0.287603	0.233	0.106	3.85276e-12
HEATR5B	8.28684e-38	0.506385	0.56	0.313	3.50881e-33
HEBP2	1.12827e-18	-0.314144	0.054	0.149	4.77732e-14
HECA	5.56484e-24	-0.436374	0.247	0.373	2.35626e-19
HERC1	5.16776e-38	0.385731	0.659	0.401	2.18813e-33
HERC2	1.94064e-14	0.320948	0.554	0.399	8.21705e-10
HERC4	3.58416e-76	-0.918893	0.596	0.75	1.5176e-71
HIBCH	1.04767e-192	-1.73572	0.381	0.642	4.43605e-188
HIF1A	9.35252e-37	0.538558	0.584	0.357	3.96004e-32
HIF1A-AS3	4.46647e-16	0.42918	0.194	0.086	1.89119e-11
HIKESHI	8.44519e-37	-0.53493	0.121	0.271	3.57586e-32
HIPK1	7.52871e-39	-0.553298	0.202	0.369	3.1878e-34
HIST1H2AC	8.37271e-42	0.676701	0.381	0.147	3.54517e-37
HIVEP2	3.10653e-07	-0.279606	0.222	0.231	0.0131537
HIVEP3	3.44164e-54	0.66788	0.778	0.54	1.45726e-49
HK1	3.73894e-19	0.328831	0.381	0.214	1.58314e-14
HK2	2.6156e-26	0.404387	0.366	0.176	1.1075e-21
HLA-B	5.07613e-10	-0.250885	0.251	0.306	2.14934e-05
HLA-DRB5	9.21566e-24	0.28345	0.185	0.054	3.90209e-19
HLCS	1.27246e-14	0.357731	0.268	0.141	5.38784e-10
HMGB1	1.69699e-133	-1.41139	0.454	0.72	7.18541e-129
HMGXB4	3.86644e-08	0.254098	0.163	0.088	0.00163713
HMOX1	9.71561e-32	-0.609709	0.157	0.265	4.11378e-27
HNRNPA2B1	7.47876e-99	-0.833427	0.685	0.824	3.16666e-94
HNRNPDL	3.18891e-26	0.442991	0.688	0.522	1.35025e-21
HNRNPU	1.29325e-163	-1.51772	0.574	0.755	5.47587e-159
HOMER3	2.03479e-37	-0.480387	0.043	0.194	8.6157e-33
HP1BP3	3.51578e-18	-0.263869	0.542	0.654	1.48865e-13
HPRT1	6.30888e-13	-0.292301	0.174	0.205	2.6713e-08
HRH2	1.31012e-23	0.352037	0.285	0.122	5.54732e-19
HS3ST1	6.19531e-22	-0.386979	0.094	0.147	2.62322e-17
HS3ST4	5.86555e-23	0.553704	0.689	0.638	2.48359e-18
HSBP1	2.41779e-22	-0.355096	0.084	0.192	1.02374e-17
HSD17B12	2.89154e-22	0.340239	0.233	0.089	1.22434e-17
HSP90AA1	1.5043e-233	-3.07523	0.393	0.785	6.36949e-229
HSP90AB1	2.75431e-184	-1.72789	0.298	0.679	1.16623e-179
HSPA1A	2.5191e-209	-2.31669	0.123	0.611	1.06664e-204
HSPA1B	1.333e-253	-2.69324	0.08	0.572	5.64418e-249
HSPA1L	7.71412e-46	-0.372027	0.005	0.129	3.26631e-41
HSPA4	1.55958e-76	-0.832134	0.2	0.408	6.60355e-72
HSPA4L	4.87405e-158	-2.23639	0.023	0.365	2.06377e-153
HSPA6	1.23003e-226	-2.27093	0.061	0.489	5.20818e-222
HSPA8	6.79714e-102	-1.07833	0.128	0.424	2.87804e-97
HSPA9	3.73345e-98	-0.951732	0.19	0.467	1.58082e-93
HSPB1	1.8782e-252	-2.79036	0.057	0.504	7.95267e-248
HSPD1	1.20558e-260	-2.7853	0.193	0.56	5.10467e-256
HSPE1	1.1204e-205	-1.84611	0.069	0.467	4.74398e-201
HSPH1	8.831e-258	-3.37809	0.204	0.617	3.73922e-253
HTRA1	7.35133e-08	0.265392	0.443	0.335	0.0031127
HULC	1.34988e-17	-0.377323	0.039	0.127	5.71564e-13
IARS	9.67877e-16	-0.26906	0.26	0.288	4.09819e-11
IBTK	9.27454e-24	0.390794	0.416	0.225	3.92703e-19
ICAM1	2.61401e-26	-0.411245	0.072	0.2	1.10683e-21
IDH1	3.06566e-19	-0.377867	0.204	0.287	1.29806e-14
IDI2-AS1	1.06198e-28	-0.32747	0.012	0.105	4.49665e-24
IER3	5.43612e-09	-0.260404	0.095	0.149	0.000230176
IER5	1.84971e-174	-1.81773	0.03	0.419	7.83204e-170
IFI16	7.03499e-16	0.297082	0.802	0.681	2.97875e-11
IFI44	1.7785e-55	0.772719	0.399	0.133	7.53053e-51
IFI44L	1.15432e-132	1.45955	0.564	0.158	4.88762e-128
IFNAR2	2.78481e-10	0.29502	0.335	0.219	1.17915e-05
IFRD1	8.61957e-17	-0.352444	0.204	0.278	3.6497e-12
IGF2R	2.32406e-36	0.454757	0.375	0.152	9.84053e-32
IGSF21	1.00677e-59	0.726047	0.659	0.366	4.26289e-55
IKBKE	1.79408e-18	0.308647	0.166	0.056	7.5965e-14
IKZF1	5.30426e-40	0.513442	0.712	0.478	2.24593e-35
IKZF2	9.56254e-26	0.415452	0.316	0.138	4.04897e-21
IL10RA	8.83428e-17	0.360441	0.416	0.259	3.74061e-12
IL17RA	2.36968e-35	0.526547	0.553	0.327	1.00337e-30
IL18	3.13755e-27	0.468653	0.593	0.391	1.3285e-22
IL21R	3.73528e-53	0.660255	0.259	0.046	1.58159e-48
IL4R	1.15641e-67	0.744107	0.509	0.193	4.89646e-63
IL6ST	3.25555e-58	-0.514142	0.691	0.833	1.37846e-53
ILF3	1.09766e-11	0.305571	0.343	0.217	4.64773e-07
ILRUN	6.58417e-20	-0.367824	0.157	0.284	2.78787e-15
IMMP2L	2.99957e-12	0.257759	0.681	0.544	1.27008e-07
INPP4A	1.54463e-25	0.433945	0.542	0.338	6.54027e-21
INPP5D	1.2447e-87	0.660134	0.884	0.653	5.27033e-83
INTS10	1.5654e-20	0.354198	0.43	0.252	6.62822e-16
INTS6	1.85302e-26	-0.496085	0.394	0.424	7.84604e-22
INTS6L	8.26895e-24	-0.508867	0.175	0.293	3.50124e-19
IPCEF1	1.04084e-08	0.257911	0.714	0.677	0.000440711
IQGAP1	3.3762e-13	0.271764	0.208	0.1	1.42955e-08
IRAK2	8.25815e-19	-0.407945	0.136	0.249	3.49666e-14
IRAK3	1.71371e-19	0.372884	0.516	0.339	7.25619e-15
IRF2	7.04462e-16	0.296692	0.412	0.255	2.98283e-11
IRF2BP2	1.26857e-25	-0.386901	0.119	0.231	5.37139e-21
ITFG1	7.93176e-29	0.429055	0.643	0.426	3.35847e-24
ITGA5	2.8713e-14	-0.274538	0.088	0.152	1.21577e-09
ITGA9	3.60236e-12	0.320977	0.451	0.313	1.52531e-07
ITGB3BP	6.56638e-14	-0.300533	0.196	0.253	2.78034e-09
ITPK1	9.3933e-14	-0.306324	0.22	0.275	3.97731e-09
ITPR1	1.39584e-24	0.440418	0.493	0.299	5.91025e-20
ITPRID2	1.18376e-16	-0.33385	0.117	0.212	5.01227e-12
IVNS1ABP	9.523e-11	-0.259973	0.204	0.292	4.03223e-06
JAK2	4.56135e-72	0.709347	0.738	0.427	1.93137e-67
JAZF1	2.65019e-23	0.332069	0.802	0.738	1.12214e-18
JUN	3.30621e-78	-0.801487	0.045	0.302	1.39992e-73
JUND	8.74753e-88	-1.00683	0.134	0.413	3.70388e-83
KANSL1	4.8085e-17	-0.283542	0.719	0.809	2.03602e-12
KANSL1L	5.4087e-92	-1.0099	0.362	0.603	2.29015e-87
KANTR	4.05736e-14	0.357242	0.339	0.201	1.71797e-09
KAT6A	2.26856e-09	0.271759	0.626	0.513	9.60555e-05
KATNAL2	5.1483e-18	-0.351843	0.109	0.218	2.1799e-13
KATNBL1	9.04123e-13	0.292188	0.392	0.255	3.82824e-08
KBTBD12	1.67749e-22	0.469205	0.428	0.248	7.10282e-18
KCNIP1	4.81104e-20	0.743802	0.355	0.256	2.03709e-15
KCNK13	7.98116e-46	0.625106	0.563	0.288	3.37938e-41
KCNMB2-AS1	6.1959e-09	0.252898	0.289	0.188	0.000262347
KCNQ1	7.3891e-18	0.253589	0.479	0.31	3.12869e-13
KCNQ3	1.53946e-47	0.433771	0.877	0.688	6.51838e-43
KCTD12	1.17294e-22	-0.363132	0.381	0.462	4.96646e-18
KDM1B	7.73999e-15	0.293641	0.331	0.19	3.27727e-10
KDM2A	7.52639e-19	0.339827	0.71	0.574	3.18682e-14
KDM3A	1.10745e-10	0.274839	0.302	0.187	4.68915e-06
KDM4B	8.07914e-16	0.279225	0.456	0.296	3.42087e-11
KDM5A	7.33325e-39	-0.53444	0.484	0.616	3.10504e-34
KHDRBS1	8.74403e-33	-0.498802	0.3	0.419	3.7024e-28
KHDRBS3	4.1365e-17	-0.465238	0.442	0.508	1.75148e-12
KIAA0319L	1.84152e-16	0.279055	0.42	0.261	7.79736e-12
KIAA1109	4.44026e-26	-0.365208	0.671	0.733	1.88009e-21
KIAA1147	5.6507e-55	0.388224	0.141	0	2.39262e-50
KIAA1328	5.91722e-19	0.423854	0.424	0.255	2.50547e-14
KIAA1468	1.15325e-76	0.609631	0.194	0	4.88309e-72
KIAA1551	5.86466e-69	0.624178	0.175	0	2.48321e-64
KIF26B	3.30334e-31	-0.625658	0.182	0.324	1.3987e-26
KIF2A	1.46135e-42	-0.748973	0.365	0.522	6.18763e-38
KIRREL3	7.54745e-17	0.435017	0.12	0.032	3.19574e-12
KLF3	1.5702e-17	0.268884	0.343	0.19	6.64852e-13
KLHL2	1.0361e-47	0.591134	0.451	0.188	4.38704e-43
KLHL24	7.79849e-29	-0.491976	0.239	0.4	3.30204e-24
KLHL25	8.66475e-93	-0.882405	0.018	0.266	3.66883e-88
KLHL28	2.37874e-50	-0.712732	0.165	0.31	1.0072e-45
KLHL5	4.06789e-25	0.410468	0.603	0.416	1.72242e-20
KLHL6	3.2236e-20	-0.360175	0.265	0.378	1.36494e-15
KMT2E	1.39007e-35	-0.447768	0.638	0.746	5.88584e-31
KNOP1	3.89583e-11	0.298825	0.153	0.068	1.64957e-06
KTN1	7.94905e-49	-0.650796	0.576	0.661	3.36579e-44
L3MBTL1	2.10851e-15	-0.304824	0.086	0.141	8.92784e-11
L3MBTL4	7.73335e-30	0.48277	0.638	0.416	3.27445e-25
LARGE1	6.05453e-18	0.514737	0.375	0.234	2.56361e-13
LAT2	3.02003e-34	-0.490029	0.434	0.547	1.27874e-29
LCORL	1.07145e-11	-0.26573	0.474	0.516	4.53671e-07
LCP1	1.41927e-78	-0.883069	0.305	0.499	6.00946e-74
LCP2	5.07216e-27	0.470328	0.493	0.288	2.14765e-22
LDLRAD4	2.13382e-148	0.911311	0.916	0.649	9.03501e-144
LHFPL2	4.72029e-41	0.552542	0.76	0.592	1.99866e-36
LIMA1	1.12332e-15	0.2843	0.13	0.039	4.75637e-11
LIMK2	2.05931e-21	0.419839	0.393	0.217	8.71951e-17
LINC00278	1.34765e-17	0.273731	0.515	0.344	5.70622e-13
LINC00310	2.64696e-78	-0.896443	0.016	0.233	1.12078e-73
LINC00472	7.16857e-128	-1.3365	0.095	0.46	3.03532e-123
LINC00578	7.69169e-31	0.467616	0.227	0.07	3.25682e-26
LINC00623	1.58351e-30	-0.51706	0.168	0.289	6.70488e-26
LINC00862	1.66557e-39	-0.552342	0.056	0.207	7.05236e-35
LINC01004	1.04839e-47	-0.640449	0.262	0.408	4.43907e-43
LINC01091	4.58121e-10	0.453329	0.229	0.138	1.93978e-05
LINC01094	4.84161e-33	0.493536	0.481	0.253	2.05004e-28
LINC01138	3.38895e-19	-0.428068	0.116	0.19	1.43495e-14
LINC01146	3.43107e-45	0.57273	0.175	0.016	1.45278e-40
LINC01410	6.11402e-14	0.255206	0.255	0.133	2.5888e-09
LINC01482	4.21101e-41	0.411116	0.139	0.007	1.78303e-36
LINC02232	6.27802e-20	0.407673	0.611	0.44	2.65824e-15
LINC02245	5.71294e-20	-0.378827	0.149	0.282	2.41897e-15
LINC02246	9.17586e-90	-1.19577	0.065	0.355	3.88524e-85
LINC02513	6.06904e-46	0.330608	0.131	0.002	2.56975e-41
LINC02642	1.18447e-08	-0.274435	0.13	0.186	0.000501528
LINC02649	3.66619e-14	0.382404	0.256	0.138	1.55234e-09
LINC02712	1.19731e-07	-0.252754	0.259	0.356	0.00506966
LMO2	1.75841e-15	0.270754	0.319	0.178	7.44544e-11
LNCAROD	1.34145e-85	-1.33963	0.486	0.752	5.67995e-81
LONRF3	1.04584e-24	-0.401442	0.018	0.111	4.42829e-20
LPAR6	4.82902e-87	0.916776	0.812	0.515	2.04471e-82
LPP	9.94694e-22	0.32753	0.798	0.69	4.21173e-17
LRIF1	4.10513e-41	-0.529897	0.053	0.207	1.73819e-36
LRIG1	1.00318e-63	-0.882288	0.205	0.407	4.24766e-59
LRMDA	3.15765e-76	0.368142	0.893	0.876	1.33701e-71
LRMP	5.25096e-24	0.406573	0.547	0.349	2.22336e-19
LRP1B	4.24804e-07	-0.340221	0.142	0.22	0.0179871
LRPPRC	8.48989e-21	-0.326338	0.358	0.399	3.59479e-16
LRRC23	4.0825e-27	-0.483431	0.07	0.188	1.72861e-22
LRRC4C	2.25208e-13	-0.486645	0.077	0.15	9.53575e-09
LRRFIP1	9.14161e-21	0.328813	0.564	0.375	3.87074e-16
LRRK1	4.77229e-18	0.341148	0.669	0.505	2.02068e-13
LRRK2	2.33869e-23	0.471033	0.447	0.261	9.90248e-19
LSMEM1	1.11402e-37	-0.402402	0.013	0.133	4.71697e-33
LY86	3.43698e-23	0.370772	0.704	0.522	1.45529e-18
LY96	5.64649e-07	0.290205	0.378	0.284	0.0239084
LYN	3.611e-33	0.449243	0.761	0.59	1.52897e-28
MACF1	4.1857e-15	0.31187	0.819	0.712	1.77231e-10
MAFG	6.73509e-36	-0.499388	0.119	0.256	2.85177e-31
MAMDC2	3.31612e-22	-0.369758	0.053	0.158	1.40411e-17
MAML2	6.88132e-79	-0.774078	0.885	0.96	2.91369e-74
MAML3	1.85953e-61	0.50037	0.847	0.567	7.87363e-57
MAN1C1	3.57028e-27	0.346396	0.391	0.193	1.51173e-22
MAP2	2.2331e-11	-0.38833	0.061	0.138	9.45538e-07
MAP2K1	7.25034e-14	0.261546	0.447	0.298	3.06994e-09
MAP3K20	6.51608e-14	0.252447	0.151	0.058	2.75904e-09
MAP3K8	5.85258e-94	0.969811	0.493	0.134	2.4781e-89
MAP4	2.86537e-23	0.380402	0.46	0.267	1.21325e-18
MAPK14	1.32943e-24	0.443665	0.426	0.234	5.62906e-20
MARCH1	5.7414e-105	0.766218	0.848	0.6	2.43102e-100
MARCH2	6.1947e-18	0.328887	0.232	0.101	2.62296e-13
MARCH6	5.16235e-41	-0.553684	0.412	0.541	2.18584e-36
MAST3	7.15614e-21	-0.383058	0.269	0.337	3.03005e-16
MAT2A	1.49697e-25	-0.388942	0.258	0.365	6.33846e-21
MBD2	1.33433e-17	0.333488	0.352	0.196	5.64981e-13
MBD4	4.01444e-13	0.262905	0.28	0.158	1.69979e-08
MBNL2	3.8748e-45	-0.63686	0.462	0.625	1.64067e-40
MBOAT7	4.0709e-114	-1.27218	0.103	0.407	1.7237e-109
MCCC1	7.55412e-19	0.255455	0.352	0.195	3.19857e-14
MCM9	3.56428e-13	0.263856	0.288	0.163	1.50919e-08
MCU	1.72783e-88	-1.25414	0.188	0.443	7.316e-84
MDN1	1.56897e-11	0.254039	0.313	0.192	6.64333e-07
MECP2	9.63904e-33	-0.523204	0.453	0.527	4.08136e-28
MEF2C	3.91506e-41	0.363059	0.939	0.861	1.65772e-36
MEIS1	2.35667e-36	0.370572	0.171	0.025	9.97863e-32
MERTK	1.91899e-18	0.419544	0.684	0.559	8.12539e-14
METTL21A	1.17224e-50	-0.628297	0.181	0.347	4.96352e-46
MFSD1	6.67965e-36	-0.541457	0.416	0.487	2.8283e-31
MGAT4A	1.28827e-69	0.595043	0.87	0.678	5.45481e-65
MGST3	1.66521e-25	-0.475236	0.142	0.279	7.05085e-21
MIB1	4.74921e-142	-1.33712	0.326	0.612	2.01091e-137
MICOS10	1.17514e-12	-0.367755	0.219	0.336	4.97576e-08
MICU3	9.93363e-20	0.318083	0.391	0.221	4.2061e-15
MILR1	7.99889e-12	0.259747	0.374	0.243	3.38689e-07
MIR100HG	6.19495e-11	-0.251997	0.047	0.119	2.62306e-06
MIR155HG	1.00668e-56	-0.674488	0.011	0.161	4.26248e-52
MIR181A1HG	2.40581e-13	0.357417	0.195	0.094	1.01867e-08
MIR31HG	4.9132e-57	-0.713173	0.045	0.258	2.08035e-52
MIR646HG	9.89015e-46	0.606319	0.652	0.381	4.18769e-41
MKL1	6.49487e-86	0.693782	0.215	0	2.75006e-81
MKNK1	2.45106e-20	0.359748	0.673	0.526	1.03783e-15
MKNK2	4.32128e-44	-0.57112	0.063	0.227	1.82972e-39
MLH1	1.0947e-12	-0.251156	0.164	0.205	4.63518e-08
MLH3	1.46559e-10	0.2599	0.187	0.094	6.20561e-06
MLKL	5.40641e-30	-0.70017	0.182	0.311	2.28918e-25
MLLT10	1.08273e-32	0.354623	0.626	0.386	4.5845e-28
MLXIP	4.35202e-14	0.298063	0.459	0.309	1.84273e-09
MLXIPL	1.92117e-26	0.451637	0.353	0.165	8.13463e-22
MMRN1	2.8409e-106	-1.35701	0.106	0.393	1.20289e-101
MMS22L	6.48337e-19	0.33072	0.213	0.084	2.74519e-14
MNAT1	2.97673e-20	0.386807	0.415	0.239	1.26041e-15
MOB3B	2.51811e-11	0.282063	0.201	0.102	1.06622e-06
MOB4	8.25893e-247	-2.51778	0.113	0.561	3.49699e-242
MORC3	1.96002e-25	-0.372188	0.419	0.522	8.29911e-21
MORC4	1.21843e-26	-0.538601	0.063	0.168	5.15909e-22
MORF4L2	9.19719e-35	-0.500279	0.161	0.304	3.89427e-30
MPHOSPH9	1.50768e-10	0.255856	0.268	0.159	6.38383e-06
MPRIP	5.14183e-18	0.282221	0.323	0.171	2.17715e-13
MPZL1	6.06377e-67	0.80639	0.589	0.29	2.56752e-62
MRC1	2.19404e-50	-0.877328	0.231	0.471	9.29001e-46
MRPL18	4.03222e-104	-1.00304	0.052	0.332	1.70732e-99
MRPS6	1.27042e-229	-2.21663	0.092	0.538	5.37923e-225
MRTFA	3.31494e-35	-0.472809	0.354	0.591	1.40361e-30
MS4A14	1.68925e-09	-0.250299	0.155	0.228	7.15263e-05
MSL1	3.14298e-10	0.263161	0.246	0.142	1.3308e-05
MSN	3.62707e-119	-1.22087	0.399	0.638	1.53577e-114
MSR1	2.49476e-97	-0.849503	0.452	0.474	1.05633e-92
MT3	2.34696e-10	-0.325054	0.15	0.233	9.93748e-06
MTHFS	4.65996e-21	-0.462909	0.158	0.266	1.97312e-16
MTMR2	3.6293e-10	0.259809	0.205	0.11	1.53672e-05
MTOR	5.02815e-17	0.307004	0.28	0.14	2.12902e-12
MTR	1.15381e-18	0.303635	0.372	0.209	4.88545e-14
MTRNR2L12	1.99167e-80	-0.933064	0.139	0.462	8.43312e-76
MTRNR2L8	7.11094e-19	-0.351516	0.035	0.126	3.01092e-14
MTSS1	1.74152e-12	0.287895	0.488	0.344	7.37395e-08
MTUS1	3.06641e-29	0.475047	0.511	0.296	1.29838e-24
MUC20-OT1	7.86993e-47	0.363504	0.121	0	3.33229e-42
MVB12B	8.21876e-38	0.511144	0.577	0.333	3.47999e-33
MX1	3.98887e-52	0.696638	0.358	0.107	1.68897e-47
MX2	4.6771e-48	0.689127	0.312	0.085	1.98038e-43
MXD4	4.24829e-21	-0.391781	0.198	0.306	1.79881e-16
MYCBP2	8.32163e-24	0.330533	0.861	0.776	3.52354e-19
MYLK3	4.72969e-29	-0.339269	0.014	0.112	2.00265e-24
MYO1F	5.36157e-23	0.423715	0.741	0.593	2.27019e-18
MYO6	2.57429e-20	-0.443672	0.254	0.315	1.09001e-15
MYO9A	7.99385e-16	0.323292	0.343	0.196	3.38476e-11
MYOF	6.95842e-16	-0.340644	0.476	0.581	2.94634e-11
N4BP2L2	6.04188e-46	-0.483125	0.703	0.839	2.55825e-41
NAA16	1.11232e-55	-0.767991	0.298	0.483	4.70977e-51
NAA25	7.03864e-18	0.366012	0.401	0.239	2.9803e-13
NAA50	1.21721e-53	-0.697075	0.231	0.4	5.15391e-49
NABP1	7.59022e-19	-0.337874	0.335	0.353	3.21385e-14
NADSYN1	4.07672e-16	0.294132	0.254	0.124	1.72617e-11
NAIP	2.24468e-38	0.540596	0.593	0.358	9.50441e-34
NASP	5.50785e-16	0.337661	0.377	0.224	2.33213e-11
NCKAP1L	2.64917e-22	0.387771	0.641	0.464	1.12171e-17
NCKAP5	1.7609e-29	0.537022	0.675	0.508	7.45599e-25
NCL	1.02324e-07	0.263602	0.315	0.216	0.0043326
NDUFA4	3.028e-10	-0.250481	0.092	0.17	1.28211e-05
NDUFB2	1.67415e-14	-0.295849	0.099	0.166	7.08869e-10
NEDD4L	5.58305e-54	-0.728233	0.504	0.671	2.36398e-49
NEDD9	2.9376e-18	0.392057	0.284	0.141	1.24384e-13
NEK10	1.82627e-59	-0.954551	0.141	0.368	7.7328e-55
NEK11	4.85118e-25	-0.542966	0.119	0.226	2.05409e-20
NEMF	4.21358e-12	0.290233	0.522	0.381	1.78411e-07
NFAT5	1.56365e-77	-0.866389	0.52	0.712	6.62079e-73
NFIC	9.48598e-20	0.351672	0.548	0.365	4.01656e-15
NFKB1	1.29596e-21	-0.491599	0.394	0.471	5.48737e-17
NGRN	6.69888e-16	-0.250736	0.052	0.136	2.83644e-11
NIN	3.46901e-12	0.250145	0.353	0.225	1.46885e-07
NIPBL	4.05693e-22	-0.339968	0.76	0.827	1.71779e-17
NIPBL-DT	9.14656e-21	-0.272481	0.039	0.123	3.87284e-16
NKAIN2	9.31371e-08	0.350279	0.104	0.046	0.00394361
NKIRAS2	4.04988e-23	-0.323372	0.048	0.137	1.7148e-18
NKRF	8.32305e-108	-1.06516	0.06	0.337	3.52415e-103
NKTR	7.76585e-49	0.613642	0.668	0.388	3.28821e-44
NLGN4Y	3.15919e-10	0.257166	0.416	0.29	1.33766e-05
NLN	3.65299e-18	0.262418	0.18	0.067	1.54675e-13
NLRC5	1.57449e-30	0.402432	0.34	0.142	6.6667e-26
NLRP1	9.83826e-12	-0.282697	0.231	0.35	4.16572e-07
NOL4L	1.58616e-09	-0.258243	0.264	0.332	6.71611e-05
NOL7	1.05148e-24	-0.374848	0.132	0.247	4.45217e-20
NOP56	3.10365e-13	-0.312613	0.128	0.22	1.31415e-08
NOP58	8.81115e-52	-0.610293	0.293	0.428	3.73082e-47
NOTCH1	5.27768e-29	-0.455554	0.157	0.282	2.23468e-24
NPIPB5	9.28029e-14	0.38965	0.377	0.24	3.92946e-09
NR2C2	1.69418e-15	-0.316768	0.315	0.389	7.1735e-11
NRIP1	6.80521e-112	-0.907865	0.603	0.841	2.88146e-107
NRIR	2.18619e-24	0.279535	0.134	0.025	9.25679e-20
NSD1	8.71402e-20	0.360158	0.665	0.496	3.68969e-15
NSRP1	6.96986e-24	0.336048	0.437	0.244	2.95118e-19
NT5C2	5.6419e-19	0.361666	0.527	0.354	2.38889e-14
NUAK1	4.81531e-19	-0.395442	0.346	0.44	2.0389e-14
NUCB1	4.37643e-60	-0.719834	0.111	0.317	1.85307e-55
NUDC	6.99356e-103	-1.01657	0.126	0.408	2.96121e-98
NUDT9	1.35059e-26	-0.4059	0.098	0.209	5.71868e-22
NUFIP2	1.20147e-23	-0.353156	0.557	0.603	5.08728e-19
NUMB	4.29625e-20	0.335216	0.717	0.585	1.81912e-15
NUP50-DT	4.40429e-24	0.343988	0.213	0.071	1.86487e-19
NUTM2A-AS1	1.22178e-59	-0.686611	0.457	0.622	5.17324e-55
OAZ1	5.64192e-78	-0.835077	0.182	0.402	2.3889e-73
OCIAD1	8.19138e-14	-0.260471	0.285	0.341	3.46839e-09
OFD1	3.83534e-13	-0.30854	0.286	0.347	1.62396e-08
OGFRL1	1.6443e-28	-0.402877	0.389	0.564	6.96228e-24
OLFM2	3.84822e-16	-0.256994	0.032	0.114	1.62941e-11
OLMALINC	1.53739e-28	-0.424632	0.081	0.222	6.5096e-24
OLR1	7.6048e-15	-0.328779	0.244	0.357	3.22003e-10
OOEP	3.61518e-64	-0.588314	0.007	0.17	1.53074e-59
OPA1	7.83012e-17	-0.263482	0.364	0.405	3.31543e-12
OSBPL3	7.5424e-31	-0.475281	0.457	0.606	3.1936e-26
OTULIN	2.19043e-25	-0.424435	0.252	0.366	9.27474e-21
OVCH1-AS1	1.99231e-20	0.375569	0.131	0.03	8.43585e-16
OXR1	6.76499e-55	0.582533	0.761	0.464	2.86443e-50
P2RX7	6.40657e-18	-0.331006	0.325	0.462	2.71267e-13
P4HA1	4.73345e-134	-1.44187	0.565	0.704	2.00424e-129
PACS1	1.1753e-12	-0.300056	0.61	0.67	4.97644e-08
PACSIN2	1.78615e-27	0.457295	0.605	0.424	7.56291e-23
PADI2	3.92333e-58	0.832444	0.484	0.192	1.66122e-53
PAG1	9.70152e-20	-0.444849	0.692	0.795	4.10782e-15
PAK1	1.74514e-14	0.27914	0.392	0.245	7.38926e-10
PALD1	7.63687e-76	0.693417	0.796	0.566	3.2336e-71
PAPOLA	2.28583e-15	-0.259889	0.473	0.534	9.67867e-11
PARN	8.896e-16	0.269145	0.377	0.226	3.76674e-11
PARP14	7.51428e-50	0.736953	0.762	0.598	3.1817e-45
PARP4	1.17927e-28	0.396453	0.453	0.239	4.99327e-24
PARP8	8.93943e-90	-1.09251	0.535	0.755	3.78514e-85
PARP9	2.24657e-49	0.57908	0.458	0.185	9.51242e-45
PARVG	1.07732e-13	-0.283425	0.4	0.461	4.56158e-09
PBRM1	2.11802e-20	0.377511	0.625	0.451	8.9681e-16
PCBD2	3.84113e-16	0.279023	0.228	0.104	1.62641e-11
PCBP1	2.66066e-44	-0.509493	0.111	0.257	1.12658e-39
PCBP2	6.69394e-17	-0.277724	0.413	0.473	2.83435e-12
PCED1B	2.36241e-10	0.282292	0.361	0.24	1.00029e-05
PCNX2	1.386e-27	0.458126	0.667	0.509	5.86859e-23
PDE4B	2.09695e-25	0.479759	0.567	0.364	8.87892e-21
PDE4DIP	4.23661e-14	-0.291818	0.138	0.234	1.79386e-09
PDK1	1.39013e-38	0.518994	0.281	0.084	5.88611e-34
PDS5B	1.69648e-16	-0.290951	0.451	0.501	7.18322e-12
PEA15	6.55269e-24	-0.372622	0.099	0.215	2.77454e-19
PEAK1	1.95702e-11	-0.260683	0.492	0.541	8.28643e-07
PFKFB3	2.35942e-68	0.777939	0.615	0.298	9.99027e-64
PFN1	4.90406e-22	-0.39391	0.155	0.256	2.07648e-17
PHC2	1.6551e-92	0.82099	0.644	0.276	7.00801e-88
PHF11	2.58523e-16	0.294121	0.318	0.173	1.09464e-11
PHF8	7.81478e-13	-0.27828	0.188	0.234	3.30893e-08
PHLPP1	2.39401e-11	-0.340935	0.17	0.272	1.01367e-06
PHYKPL	1.35362e-22	0.382809	0.381	0.201	5.73148e-18
PICALM	7.07904e-32	0.305584	0.85	0.829	2.99741e-27
PID1	5.09571e-61	-0.874186	0.12	0.388	2.15762e-56
PIGL	1.18839e-20	0.348385	0.265	0.116	5.0319e-16
PIK3AP1	5.75277e-29	0.472585	0.636	0.482	2.43584e-24
PIK3C2A	2.09754e-12	0.25489	0.366	0.233	8.8814e-08
PIK3CB	2.65119e-17	0.282941	0.363	0.207	1.12257e-12
PIK3CD	8.65828e-25	0.404103	0.493	0.293	3.66609e-20
PIK3R2	1.02413e-23	-0.343789	0.035	0.127	4.33635e-19
PIK3R5	3.15299e-17	0.322597	0.592	0.421	1.33504e-12
PIM1	3.75615e-54	0.523579	0.239	0.033	1.59043e-49
PIP4K2A	1.15084e-22	0.407843	0.688	0.521	4.87289e-18
PKD2	3.98823e-20	0.297607	0.439	0.261	1.6887e-15
PKDCC	2.32435e-52	-0.555363	0.025	0.187	9.84176e-48
PKNOX1	1.90745e-29	-0.497642	0.184	0.29	8.0765e-25
PLA2G4A	2.48805e-32	0.444702	0.563	0.331	1.05349e-27
PLAC8	3.17493e-61	0.722043	0.248	0.029	1.34433e-56
PLCB2	2.86672e-31	0.525794	0.429	0.214	1.21382e-26
PLCL2	2.63539e-33	0.373387	0.657	0.417	1.11588e-28
PLEC	1.46775e-13	0.283014	0.208	0.098	6.21475e-09
PLEKHA2	1.81911e-17	0.262999	0.471	0.302	7.70246e-13
PLEKHA5	3.60832e-10	-0.317293	0.221	0.293	1.52783e-05
PLOD1	2.65447e-19	-0.318976	0.072	0.168	1.12396e-14
PLSCR1	1.04592e-51	0.629359	0.543	0.265	4.42865e-47
PLVAP	3.39225e-38	-0.637299	0.102	0.265	1.43635e-33
PM20D2	2.09876e-43	-0.528537	0.043	0.179	8.88658e-39
PMS1	5.89337e-17	0.325544	0.412	0.252	2.49537e-12
PMVK	1.16595e-27	-0.426958	0.058	0.177	4.93688e-23
PNLDC1	1.08635e-193	-1.6854	0.002	0.406	4.59981e-189
PNN	8.47996e-10	0.275623	0.464	0.34	3.59059e-05
PNPLA6	5.14247e-23	-0.370057	0.129	0.246	2.17742e-18
PNPLA8	1.40295e-11	-0.278827	0.186	0.26	5.94038e-07
PNRC1	4.87306e-12	-0.279554	0.216	0.303	2.06335e-07
POLB	1.69721e-15	-0.304154	0.153	0.271	7.18633e-11
POLG2	8.91638e-25	-0.374232	0.129	0.224	3.77537e-20
POLR2J3	4.51876e-15	-0.269402	0.293	0.421	1.91333e-10
POU2F2	3.42703e-40	-0.51019	0.661	0.668	1.45107e-35
PPA1	2.74161e-27	0.350779	0.227	0.072	1.16085e-22
PPARD	4.47142e-12	-0.319946	0.528	0.571	1.89329e-07
PPARG	5.09468e-16	-0.454879	0.117	0.215	2.15719e-11
PPARGC1B	4.04535e-16	0.260755	0.228	0.105	1.71288e-11
PPID	6.04387e-62	-0.705804	0.116	0.316	2.5591e-57
PPIP5K2	3.74625e-10	0.25422	0.393	0.27	1.58624e-05
PPM1L	1.39867e-12	-0.572714	0.221	0.285	5.92226e-08
PPP1CC	7.60752e-20	-0.319899	0.112	0.19	3.22118e-15
PPP1R10	2.11705e-17	-0.317035	0.256	0.336	8.96403e-13
PPP1R15A	3.34817e-58	-0.664375	0.031	0.225	1.41768e-53
PPP1R18	1.02562e-37	-0.518455	0.14	0.276	4.3427e-33
PPP2CA	3.43265e-22	-0.373736	0.152	0.269	1.45345e-17
PPP2CB	1.79153e-24	-0.42022	0.169	0.28	7.58571e-20
PPP2R5C	3.31761e-11	0.314743	0.53	0.398	1.40474e-06
PPP3CA	1.28867e-11	-0.264084	0.586	0.609	5.4565e-07
PPP3R1	3.86059e-26	-0.42398	0.325	0.487	1.63465e-21
PPP4R3A	5.66456e-19	-0.311814	0.378	0.439	2.39849e-14
PPP6R3	1.08239e-17	-0.293658	0.626	0.694	4.58308e-13
PRAM1	9.95621e-20	0.344724	0.359	0.193	4.21566e-15
PRDM1	5.45502e-13	-0.278307	0.101	0.2	2.30976e-08
PRDM11	1.47348e-20	-0.420837	0.166	0.239	6.239e-16
PREX1	1.11999e-52	0.501312	0.809	0.658	4.74226e-48
PRKACB	1.51895e-08	-0.251178	0.302	0.346	0.000643153
PRKAG2	2.42581e-43	0.593203	0.588	0.335	1.02714e-38
PRKCB	9.25595e-07	-0.290623	0.577	0.585	0.0391916
PRKCE	1.5138e-24	0.435849	0.381	0.194	6.40975e-20
PRKCH	5.13823e-09	0.286302	0.39	0.275	0.000217563
PRKD2	2.44579e-60	-0.771657	0.084	0.297	1.0356e-55
PRKD3	1.07859e-22	0.376023	0.517	0.323	4.56696e-18
PRKN	5.24456e-26	0.416436	0.599	0.388	2.22065e-21
PRKRIP1	1.9072e-19	0.302096	0.358	0.195	8.07545e-15
PRKY	8.98135e-20	-0.411549	0.231	0.385	3.80288e-15
PRMT2	5.95323e-23	0.368874	0.626	0.437	2.52072e-18
PRNP	7.64943e-31	-0.547643	0.132	0.288	3.23892e-26
PROX1	2.84709e-21	-0.337073	0.057	0.143	1.20552e-16
PRPF40A	3.66669e-13	-0.305859	0.387	0.465	1.55255e-08
PRPF4B	1.711e-13	0.35762	0.679	0.536	7.24474e-09
PRR14L	5.80788e-10	0.336381	0.448	0.327	2.45917e-05
PRRG4	1.31387e-37	-0.51702	0.039	0.169	5.5632e-33
PSAP	2.6358e-24	-0.377401	0.489	0.615	1.11605e-19
PSMA1	1.27488e-08	0.304976	0.557	0.448	0.000539811
PSME4	6.04368e-12	-0.270613	0.459	0.531	2.55902e-07
PSTPIP2	1.10144e-27	0.457466	0.334	0.147	4.66372e-23
PTGDS	5.84126e-22	-0.388281	0.197	0.368	2.4733e-17
PTGES3	8.70671e-245	-2.70012	0.335	0.683	3.6866e-240
PTMA	1.90579e-18	-0.370621	0.392	0.49	8.06948e-14
PTPN1	1.1614e-51	0.662024	0.447	0.173	4.91762e-47
PTPN14	4.03643e-09	-0.275533	0.141	0.21	0.000170911
PTPN18	1.07575e-24	0.344223	0.348	0.167	4.55495e-20
PTPN2	8.58578e-61	0.705258	0.653	0.378	3.63539e-56
PTPRE	6.45573e-73	0.675498	0.829	0.644	2.73349e-68
PTPRG	1.33404e-07	0.482209	0.107	0.05	0.0056486
PTPRM	3.3999e-11	-0.383123	0.251	0.327	1.43958e-06
PUM3	4.98367e-12	0.317763	0.522	0.383	2.11019e-07
PVT1	3.73569e-49	0.702586	0.339	0.102	1.58177e-44
PWWP3A	3.86487e-46	-0.570777	0.163	0.373	1.63646e-41
QKI	4.02763e-21	-0.291574	0.948	0.959	1.70538e-16
R3HDM2	8.87114e-30	0.426635	0.625	0.401	3.75622e-25
RAB21	8.08294e-13	-0.270093	0.206	0.261	3.42248e-08
RAB27A	3.84041e-29	-0.640162	0.17	0.307	1.62611e-24
RAB28	2.88476e-18	0.273877	0.365	0.21	1.22147e-13
RAB3IP	6.95451e-22	-0.39557	0.032	0.119	2.94468e-17
RAB4B	1.32056e-10	-0.251978	0.084	0.146	5.5915e-06
RAB5C	3.73192e-25	-0.382624	0.128	0.24	1.58017e-20
RABGAP1L	8.27685e-36	0.415271	0.786	0.564	3.50458e-31
RABGEF1	3.07355e-11	-0.255961	0.242	0.353	1.3014e-06
RAD51B	8.58009e-32	0.386986	0.71	0.481	3.63298e-27
RALY	2.65781e-29	-0.521659	0.333	0.44	1.12537e-24
RANBP3	6.09545e-29	-0.444363	0.222	0.318	2.58093e-24
RANBP9	3.91404e-32	-0.46484	0.516	0.586	1.65728e-27
RANGAP1	7.00052e-60	-0.726252	0.12	0.34	2.96416e-55
RAP1GAP2	6.31407e-15	0.282321	0.385	0.237	2.6735e-10
RAPGEF2	1.75632e-08	-0.254275	0.576	0.607	0.000743661
RAPGEF6	1.0234e-49	-0.552427	0.423	0.685	4.33327e-45
RASGEF1C	2.01695e-43	0.612945	0.675	0.44	8.54015e-39
RASSF4	4.69625e-122	1.09752	0.677	0.296	1.98849e-117
RASSF8	3.41306e-12	0.416217	0.574	0.484	1.44516e-07
RB1	2.70152e-14	0.308024	0.741	0.647	1.14388e-09
RBM39	1.51665e-21	-0.309644	0.615	0.69	6.42182e-17
RBMS1	8.93232e-28	0.472495	0.483	0.273	3.78212e-23
RBPJ	1.18884e-53	0.677204	0.599	0.32	5.03379e-49
RCSD1	1.60972e-44	0.543322	0.597	0.324	6.81589e-40
RERE	1.26256e-08	-0.274263	0.789	0.764	0.000534592
RFPL1S	1.16032e-19	0.288905	0.175	0.058	4.91303e-15
RFX3-AS1	7.8217e-19	0.374178	0.3	0.151	3.31186e-14
RGL1	1.49127e-15	0.428518	0.327	0.194	6.31435e-11
RGS1	5.2259e-35	0.589264	0.36	0.146	2.21275e-30
RHBDF2	1.51815e-45	0.538036	0.776	0.581	6.42817e-41
RHEB	3.99831e-13	-0.265171	0.239	0.29	1.69296e-08
RHOH	3.49258e-10	-0.310963	0.151	0.223	1.47883e-05
RHOQ	2.99278e-19	-0.342541	0.395	0.466	1.2672e-14
RIN2	1.79348e-17	0.273866	0.528	0.355	7.59393e-13
RIN3	4.69736e-47	0.491344	0.742	0.485	1.98896e-42
RIPK2	2.81764e-74	-0.864961	0.111	0.348	1.19304e-69
RNASET2	2.79455e-35	0.549184	0.716	0.636	1.18327e-30
RNF13	3.59073e-31	0.405179	0.623	0.395	1.52039e-26
RNF130	6.66964e-23	0.354876	0.758	0.588	2.82406e-18
RNF144B	5.219e-20	0.472462	0.45	0.28	2.20983e-15
RNF149	3.86982e-48	0.592821	0.664	0.439	1.63856e-43
RNF185	8.02628e-19	-0.366431	0.105	0.172	3.39849e-14
RNF213	2.4925e-74	0.738518	0.759	0.445	1.05538e-69
RNMT	2.17692e-10	0.343274	0.378	0.256	9.2175e-06
ROCK1	2.21793e-14	0.292197	0.676	0.532	9.39117e-10
RPAP2	4.22954e-11	0.276426	0.371	0.245	1.79087e-06
RPL10	4.16608e-12	-0.291535	0.292	0.375	1.764e-07
RPL13	1.73997e-16	-0.374502	0.394	0.5	7.36738e-12
RPL18	4.48526e-29	-0.420953	0.24	0.319	1.89915e-24
RPL21	4.50102e-21	-0.417871	0.207	0.329	1.90582e-16
RPL27	3.29894e-17	-0.339833	0.157	0.245	1.39684e-12
RPL30	4.38716e-24	-0.439407	0.204	0.289	1.85761e-19
RPL34	1.62844e-15	-0.376503	0.254	0.343	6.89515e-11
RPL35A	1.7727e-10	-0.26273	0.167	0.231	7.50598e-06
RPL36	2.29063e-13	-0.310867	0.186	0.271	9.69898e-09
RPL37A	1.36071e-11	-0.264042	0.304	0.408	5.7615e-07
RPL39	1.72955e-17	-0.417921	0.222	0.337	7.32325e-13
RPL41	5.93214e-12	-0.298061	0.316	0.437	2.51179e-07
RPL8	2.11452e-12	-0.287695	0.19	0.265	8.95329e-08
RPL9	1.89266e-13	-0.282437	0.215	0.281	8.01391e-09
RPLP1	1.37651e-23	-0.467535	0.298	0.424	5.8284e-19
RPS13	8.95648e-12	-0.25135	0.127	0.201	3.79235e-07
RPS14	3.03078e-11	-0.272977	0.211	0.299	1.28329e-06
RPS15	3.00504e-12	-0.267294	0.229	0.339	1.27239e-07
RPS19	2.79215e-25	-0.470138	0.356	0.42	1.18225e-20
RPS24	8.91402e-08	0.407502	0.549	0.452	0.00377437
RPS27	1.54612e-10	-0.271454	0.24	0.339	6.54659e-06
RPS28	3.52661e-26	-0.488958	0.283	0.387	1.49324e-21
RPS29	6.51921e-18	-0.336597	0.204	0.285	2.76036e-13
RPS6KA1	3.39738e-18	0.39312	0.408	0.244	1.43852e-13
RPS6KA2	3.65096e-48	0.679254	0.626	0.387	1.54589e-43
RPS9	3.84037e-27	-0.480283	0.25	0.361	1.62609e-22
RPTOR	1.45157e-15	0.30583	0.47	0.311	6.14623e-11
RREB1	7.45929e-34	0.416934	0.605	0.363	3.15841e-29
RRP1B	1.3524e-14	0.260619	0.188	0.081	5.72635e-10
RSL24D1	1.47202e-27	-0.399088	0.065	0.179	6.23283e-23
RSRC1	2.22405e-15	0.255952	0.596	0.433	9.41708e-11
RSRC2	2.50366e-21	-0.332061	0.361	0.488	1.0601e-16
RSU1	4.47682e-20	0.315482	0.298	0.146	1.89557e-15
RUBCNL	5.13024e-62	-0.674536	0.428	0.661	2.17225e-57
RUNX1	1.22209e-49	0.42645	0.901	0.803	5.17457e-45
RUVBL2	6.85721e-19	-0.31218	0.032	0.11	2.90348e-14
RYBP	1.56516e-27	-0.508266	0.248	0.397	6.6272e-23
RYR1	1.79302e-14	-0.254135	0.609	0.718	7.59201e-10
SACM1L	2.85422e-14	0.286319	0.402	0.255	1.20853e-09
SAMD4A	7.3179e-18	-0.453863	0.263	0.362	3.09855e-13
SAMD9L	1.60816e-49	0.705501	0.419	0.157	6.80926e-45
SAMHD1	3.21232e-55	0.630138	0.633	0.341	1.36016e-50
SAMSN1	1.92901e-11	-0.311958	0.625	0.702	8.1678e-07
SARAF	1.67988e-29	-0.459097	0.255	0.399	7.11295e-25
SBF2	1.75585e-34	0.421727	0.779	0.587	7.43461e-30
SBF2-AS1	1.97731e-13	-0.286917	0.061	0.131	8.37232e-09
SCAF4	2.8193e-17	-0.295632	0.277	0.34	1.19375e-12
SCAPER	3.20466e-18	0.372452	0.591	0.422	1.35692e-13
SCARB1	4.77283e-23	-0.427213	0.312	0.404	2.02091e-18
SCARB2	1.69808e-37	-0.560676	0.283	0.405	7.19001e-33
SCFD2	1.38103e-43	0.632563	0.586	0.333	5.84754e-39
SCIN	7.70363e-49	0.677969	0.627	0.379	3.26187e-44
SCLT1	4.98805e-45	0.523369	0.567	0.288	2.11204e-40
SCMH1	1.41087e-29	0.49965	0.341	0.147	5.97392e-25
SDCBP	9.0235e-24	-0.446991	0.252	0.353	3.82073e-19
SDK1	3.04256e-14	0.40895	0.626	0.502	1.28828e-09
SEC14L1	5.52424e-22	0.424673	0.553	0.379	2.33907e-17
SEC23IP	2.87751e-35	-0.54756	0.184	0.315	1.2184e-30
[truncated: 332 more rows]

[truncated: 11 more sheets: MOL, NeuL4I, NeuL4II, NeuNRGN, NeuNTNG2, OLI, OLII, OPC, L5 6 I, L5 6 II, L2 3-4]
