# Supplementary material for: Glial dysregulation in the human brain in fragile X-associated tremor/ataxia syndrome
Source: Proc Natl Acad Sci U S A. 2023 May 30;120(23):e2300052120. doi: 10.1073/pnas.2300052120 (PMC10265985; doi:10.1073/pnas.2300052120)
Supplement: Supplementary file 5 — Dataset S04 (XLSX) [file pnas.2300052120.sd04.xlsx]

## Sheet: Astro
GeneId	p_val	avg_logFC	pct.1	pct.2	p_val_adj
PTGES3	1.45685e-52	2.2329	0.587	0.449	5.71872e-48			Up	408
HSPH1	2.05286e-49	2.83542	0.481	0.163	8.05831e-45			Down	459
DNAJB1	3.82089e-49	2.48602	0.49	0.266	1.49985e-44			Total	867
SESN3	7.41543e-42	1.90396	0.596	0.517	2.91085e-37
HSPD1	5.98927e-41	2.42855	0.587	0.327	2.35103e-36
MOB4	1.06232e-40	1.96051	0.5	0.243	4.17001e-36
SMAD1	8.18574e-39	1.60066	0.606	0.525	3.21323e-34
HMGB1	6.19839e-38	2.20586	0.846	0.878	2.43312e-33
MMP16	7.80483e-38	2.44843	0.5	0.179	3.06371e-33
HSPA1B	1.0418e-37	1.62074	0.596	0.586	4.08949e-33
HSPA4L	3.06935e-37	2.24722	0.51	0.247	1.20484e-32
ZNF83	3.02438e-36	1.44524	0.538	0.437	1.18719e-31
HIBCH	3.24092e-36	1.27087	0.596	0.684	1.27219e-31
HNRNPU	3.90132e-36	1.67409	0.712	0.65	1.53142e-31
MBNL2	9.76567e-36	1.52341	0.673	0.54	3.83342e-31
ABHD3	1.99231e-35	2.0819	0.548	0.213	7.82061e-31
NFAT5	1.56952e-34	1.14951	0.712	0.757	6.16101e-30
OSBPL1A	2.95323e-34	1.37824	0.663	0.631	1.15926e-29
SERPINE2	6.16459e-34	1.52539	0.683	0.665	2.41985e-29
SLC7A11	1.58613e-33	1.40547	0.663	0.753	6.22618e-29
GPBP1	6.20909e-33	1.35355	0.673	0.608	2.43732e-28
SLC5A3	3.50651e-32	1.68247	0.452	0.194	1.37645e-27
MIB1	1.11258e-31	1.12525	0.615	0.597	4.36732e-27
CHORDC1	2.54742e-31	1.72796	0.51	0.209	9.99965e-27
HSPE1	4.41762e-31	1.2944	0.462	0.304	1.73409e-26
CERS6	9.25463e-31	1.22578	0.673	0.711	3.63281e-26
SORBS1	1.43667e-30	1.0801	0.962	0.989	5.63952e-26
DNAJB6	1.91541e-30	1.21469	0.558	0.426	7.51876e-26
BAG3	9.64152e-30	1.62507	0.51	0.221	3.78468e-25
SH3BGR	1.15837e-29	1.9917	0.471	0.118	4.54708e-25
CNN3	3.26332e-29	1.13503	0.529	0.49	1.28098e-24
CAMK2D	1.35209e-28	1.29397	0.644	0.722	5.3075e-24
PLOD2	1.60929e-28	1.73475	0.538	0.513	6.31712e-24
OSBPL3	1.61707e-28	1.9405	0.51	0.087	6.34766e-24
DNAJA1	2.86376e-28	1.19223	0.442	0.228	1.12414e-23
FXR1	3.10548e-28	1.08802	0.596	0.544	1.21902e-23
HSPA6	3.21741e-28	2.14113	0.423	0.004	1.26296e-23
PRNP	2.01143e-27	1.23634	0.5	0.293	7.89568e-23
CRIM1	2.34871e-27	1.18639	0.625	0.529	9.21963e-23
THUMPD3-AS1	2.48972e-27	0.951463	0.404	0.335	9.77316e-23
ZNF516	1.2718e-26	1.25208	0.596	0.57	4.99234e-22
P4HA1	1.90243e-26	1.07187	0.596	0.521	7.4678e-22
IL17RB	3.64291e-26	1.42706	0.548	0.407	1.42999e-21
LINC00472	5.02242e-26	1.10445	0.731	0.764	1.9715e-21
HSPB1	7.56358e-26	1.3363	0.5	0.411	2.96901e-21
ATP2C1	2.94797e-25	1.19049	0.452	0.376	1.1572e-20
CLK1	3.60756e-25	0.856842	0.529	0.437	1.41611e-20
AHCTF1	5.24931e-25	0.861479	0.481	0.551	2.06056e-20
DNAJA4	6.52838e-25	1.70526	0.423	0.091	2.56265e-20
APC	1.0751e-24	0.939423	0.779	0.894	4.22021e-20
PLCG2	2.70519e-24	0.864548	0.712	0.574	1.06189e-19
ELOVL5	2.8878e-24	1.40888	0.51	0.297	1.13358e-19
SERPINH1	4.02832e-24	1.43169	0.413	0.053	1.58128e-19
UBE2H	4.37613e-24	0.879362	0.519	0.54	1.71781e-19
KTN1	5.02925e-24	1.04308	0.692	0.658	1.97418e-19
APP	5.35024e-24	0.987375	0.654	0.711	2.10018e-19
STIP1	1.3426e-23	1.19872	0.462	0.125	5.27026e-19
HPSE2	3.89793e-23	-1.24499	0.298	0.829	1.53009e-18
UBE2D3	6.68169e-23	0.838041	0.596	0.548	2.62283e-18
FKBP4	1.44707e-22	1.18945	0.423	0.103	5.68033e-18
AZIN1-AS1	2.72048e-22	0.978233	0.606	0.548	1.0679e-17
PARD6G-AS1	4.42737e-22	1.19846	0.413	0.061	1.73792e-17
ACSL3	4.68841e-22	1.07454	0.51	0.513	1.84039e-17
DHDH	5.50468e-22	0.890321	0.365	0.011	2.16081e-17
ST13	6.6764e-22	0.957251	0.49	0.293	2.62075e-17
AP5M1	8.48369e-22	1.16393	0.394	0.198	3.33019e-17
LIMS1	9.79299e-22	0.852422	0.567	0.662	3.84414e-17
NAA16	1.01002e-21	0.772333	0.433	0.43	3.96474e-17
CCT4	1.19992e-21	1.00035	0.462	0.194	4.71015e-17
NRIP1	1.73413e-21	1.1782	0.548	0.395	6.80716e-17
BACE2	2.4402e-21	1.4636	0.423	0.106	9.57876e-17
KANSL1L	3.19302e-21	0.820032	0.606	0.62	1.25339e-16
MAPRE2	6.38537e-21	0.739747	0.577	0.536	2.50651e-16
MAP2	6.71866e-21	0.905565	0.769	0.817	2.63734e-16
HSP90AA1	1.04747e-20	1.26514	0.779	0.814	4.11175e-16
TTTY14	1.1806e-20	1.13744	0.692	0.593	4.63434e-16
TANC1	1.34608e-20	0.842992	0.567	0.593	5.2839e-16
PRKD1	1.54638e-20	1.04928	0.808	0.84	6.07015e-16
SLC7A5	1.64085e-20	0.960916	0.423	0.042	6.44098e-16
CABLES1	1.84407e-20	-1.13642	0.327	0.798	7.23872e-16
COPA	1.8759e-20	0.861236	0.462	0.335	7.36364e-16
BMPR1B	2.14993e-20	0.763753	0.798	0.905	8.43932e-16
MRPS6	4.76648e-20	1.07224	0.423	0.217	1.87103e-15
STAT3	4.89824e-20	0.795821	0.587	0.529	1.92275e-15
SPPL2B	5.10118e-20	-0.577819	0.048	0.532	2.00242e-15
ASAP1	5.28016e-20	0.663945	0.712	0.837	2.07267e-15
ATP2B2	6.73424e-20	-0.531529	0.404	0.89	2.64346e-15
PPP1R15A	1.20081e-19	0.809168	0.346	0.008	4.71364e-15
GNAS	1.27895e-19	0.837464	0.75	0.643	5.0204e-15
LRRC23	1.44608e-19	1.20193	0.51	0.205	5.67643e-15
DDR2	1.86303e-19	0.923851	0.654	0.506	7.31314e-15
HIF3A	2.71482e-19	-0.868036	0.529	0.878	1.06567e-14
TRIM26	3.10016e-19	0.867812	0.394	0.186	1.21694e-14
PALLD	3.631e-19	0.881808	0.644	0.631	1.42531e-14
OBI1-AS1	3.68273e-19	-1.02687	0.51	0.875	1.44562e-14
CLU	3.89209e-19	0.652984	0.942	0.939	1.5278e-14
NAA50	4.44722e-19	1.04993	0.452	0.266	1.74571e-14
PPP2CB	7.27399e-19	0.802612	0.538	0.529	2.85533e-14
FAM189A2	1.7156e-18	-0.690775	0.413	0.878	6.73442e-14
PDZRN3	2.34661e-18	0.834006	0.683	0.707	9.21137e-14
WDR49	2.89714e-18	-0.729986	0.51	0.901	1.13724e-13
HSP90AB1	2.98708e-18	0.937649	0.635	0.498	1.17255e-13
PRICKLE2	4.22877e-18	0.69563	0.625	0.627	1.65996e-13
DANT2	4.86585e-18	-0.811745	0.375	0.829	1.91004e-13
PAPOLA	4.94473e-18	0.699416	0.452	0.441	1.941e-13
RAPGEF2	5.07094e-18	0.852395	0.567	0.624	1.99055e-13
APTX	6.78193e-18	0.773599	0.462	0.338	2.66218e-13
NRXN1	8.92193e-18	-0.835456	0.673	0.92	3.50222e-13
NTM	9.9609e-18	-0.359812	0.904	0.996	3.91005e-13
MIR181A1HG	1.46364e-17	1.14077	0.423	0.198	5.74539e-13
OPA1	1.53691e-17	0.922779	0.5	0.403	6.03297e-13
GPC5	1.58199e-17	-0.79189	0.856	0.935	6.20995e-13
AC027117.2	2.62072e-17	-0.618737	0.096	0.559	1.02874e-12
SETD5	2.75938e-17	0.619353	0.683	0.73	1.08317e-12
IER5	2.90069e-17	0.835456	0.337	0.015	1.13864e-12
FRMPD2	3.3764e-17	-0.396448	0.337	0.81	1.32537e-12
GMPR	3.50731e-17	-0.408995	0.269	0.741	1.37676e-12
PHACTR3	3.60937e-17	-0.544947	0.308	0.791	1.41682e-12
ITPRID1	4.84401e-17	-1.01053	0.365	0.768	1.90147e-12
TSC22D2	5.18646e-17	0.601158	0.462	0.532	2.03589e-12
USPL1	5.65512e-17	0.917459	0.404	0.183	2.21986e-12
STK40	6.82371e-17	1.06297	0.442	0.163	2.67858e-12
STK33	7.97158e-17	-0.659445	0.346	0.817	3.12916e-12
ZNF280D	8.60812e-17	-0.356855	0.288	0.757	3.37903e-12
CACYBP	1.18261e-16	0.936778	0.394	0.11	4.64221e-12
RYK	1.43573e-16	0.774648	0.337	0.361	5.63583e-12
FERMT3	3.00858e-16	0.648011	0.317	0.015	1.18099e-11
PDGFRB	3.66146e-16	-0.416181	0.067	0.479	1.43727e-11
RGN	3.89189e-16	-0.668198	0.115	0.555	1.52772e-11
PNLDC1	4.88988e-16	0.881951	0.298	0.015	1.91947e-11
NOP58	6.00217e-16	0.806363	0.462	0.338	2.35609e-11
SPATA6	6.13685e-16	-0.651484	0.154	0.62	2.40896e-11
FTX	7.12521e-16	-0.585964	0.779	0.939	2.79693e-11
COL5A3	7.57866e-16	0.819284	0.75	0.722	2.97493e-11
PROX1	8.37988e-16	1.10228	0.433	0.137	3.28944e-11
HIVEP2	8.56412e-16	0.753987	0.606	0.616	3.36176e-11
SGCD	9.29017e-16	-0.584463	0.442	0.867	3.64676e-11
GYS1	9.51429e-16	0.998502	0.587	0.342	3.73474e-11
ATP5F1B	9.92106e-16	0.779537	0.5	0.259	3.89441e-11
UBXN2A	1.32325e-15	0.984375	0.567	0.395	5.1943e-11
CDH20	1.68144e-15	-0.584542	0.827	0.981	6.60033e-11
MBOAT7	1.70754e-15	0.980883	0.413	0.08	6.70279e-11
SAMD4A	1.76944e-15	0.767607	0.769	0.833	6.94576e-11
HSPA9	1.92576e-15	0.765856	0.433	0.304	7.55937e-11
MFHAS1	1.92665e-15	0.589007	0.596	0.662	7.56289e-11
LINC01088	2.49704e-15	-1.01501	0.625	0.89	9.80189e-11
PPP2R2B	2.65752e-15	-0.497389	0.942	0.985	1.04318e-10
MFSD2A	3.4238e-15	0.952045	0.288	0.011	1.34398e-10
RUVBL2	3.82868e-15	0.873045	0.375	0.053	1.50291e-10
TPST1	4.27566e-15	0.741553	0.51	0.506	1.67837e-10
NEDD4L	4.29275e-15	0.644944	0.702	0.764	1.68507e-10
POU6F2	4.9533e-15	-0.570566	0.192	0.643	1.94437e-10
FMR1	5.04054e-15	-0.362257	0	0.308	1.97861e-10
ADCY2	5.37813e-15	-0.49455	0.731	0.962	2.11113e-10
SOX6	5.39703e-15	-0.725992	0.5	0.863	2.11855e-10
NPAS3	5.42262e-15	-0.461664	0.981	0.996	2.12859e-10
HSPA1L	6.1739e-15	0.408647	0.26	0.004	2.4235e-10
TMC4	6.7822e-15	0.807242	0.337	0.038	2.66229e-10
SLC39A11	8.183e-15	-0.361752	0.654	0.966	3.21215e-10
CRY1	8.23346e-15	0.773052	0.346	0.243	3.23196e-10
SCMH1	8.7555e-15	-0.695103	0.183	0.635	3.43688e-10
SLC22A15	1.00674e-14	-0.381515	0.125	0.54	3.95184e-10
RPS6KA2	1.01874e-14	-0.50205	0.692	0.97	3.99896e-10
NUDC	1.06916e-14	0.831657	0.452	0.243	4.19689e-10
GABRG1	1.28421e-14	0.678578	0.596	0.593	5.04104e-10
TTYH1	1.38658e-14	-0.33802	0.404	0.829	5.44289e-10
AC012405.1	1.49071e-14	-0.831875	0.75	0.863	5.85163e-10
SLC7A14-AS1	1.8849e-14	-0.703779	0.096	0.517	7.39899e-10
CACNA2D3	2.02975e-14	-0.996133	0.356	0.753	7.96757e-10
MAP4K3	2.83302e-14	0.389786	0.519	0.703	1.11207e-09
CD47	3.56949e-14	-0.530771	0.115	0.54	1.40117e-09
EPHA5	3.88128e-14	1.06935	0.442	0.285	1.52356e-09
UBB	4.22503e-14	1.01308	0.5	0.205	1.65849e-09
TMPRSS9	4.27358e-14	0.909162	0.298	0.027	1.67755e-09
PLPPR5	4.51592e-14	0.887126	0.24	0.004	1.77268e-09
TSHZ1	4.86855e-14	0.876282	0.538	0.449	1.9111e-09
RASL12	6.02221e-14	-0.605368	0.173	0.608	2.36396e-09
RFX3-AS1	6.16524e-14	-0.636579	0.202	0.643	2.4201e-09
SLC14A1	6.86056e-14	-0.847784	0.231	0.673	2.69305e-09
SLC6A11	7.08008e-14	-0.638868	0.24	0.681	2.77921e-09
MTCH1	7.64823e-14	0.70813	0.433	0.312	3.00224e-09
PDZRN4	7.87133e-14	-0.668111	0.51	0.867	3.08981e-09
LARGE1	8.89967e-14	0.731182	0.587	0.532	3.49348e-09
CRYAB	9.16075e-14	0.911887	0.587	0.437	3.59596e-09
HUNK	9.48343e-14	1.21177	0.231	0.004	3.72263e-09
ABI1	1.16349e-13	0.372963	0.606	0.783	4.56716e-09
RORA	1.19754e-13	-0.415718	0.952	0.992	4.70081e-09
LINC00324	1.35268e-13	0.52226	0.202	0	5.30981e-09
NME7	1.39718e-13	-0.412312	0.125	0.536	5.48449e-09
SMARCA2	1.46574e-13	0.560235	0.673	0.741	5.75363e-09
NKAIN3	1.47701e-13	-0.685631	0.567	0.901	5.79785e-09
TRPM3	1.64415e-13	-0.396876	1	0.996	6.45393e-09
CBLB	1.65587e-13	0.835309	0.529	0.498	6.49997e-09
CPQ	1.97138e-13	-0.540606	0.327	0.757	7.73844e-09
CAP2	2.59745e-13	1.12625	0.394	0.122	1.0196e-08
MAGI2	2.74022e-13	-0.444656	0.904	0.977	1.07564e-08
MTRNR2L12	2.85986e-13	0.813207	0.375	0.095	1.12261e-08
PCSK5	3.28753e-13	0.723057	0.846	0.844	1.29049e-08
ADD3	3.32388e-13	0.503107	0.788	0.871	1.30476e-08
EPB41L2	3.57293e-13	0.512886	0.433	0.532	1.40252e-08
NKRF	3.88288e-13	0.76875	0.337	0.049	1.52419e-08
PDLIM5	3.90602e-13	0.501902	0.663	0.749	1.53327e-08
FARP1	4.2918e-13	-0.498284	0.529	0.878	1.6847e-08
MIR99AHG	4.35345e-13	-0.428023	0.942	0.981	1.7089e-08
HSPA1A	4.46999e-13	0.578699	0.596	0.688	1.75465e-08
LRP4	4.89684e-13	0.674237	0.596	0.578	1.92221e-08
TBL1X	5.08567e-13	-0.453689	0.25	0.677	1.99633e-08
NEAT1	5.50109e-13	1.14847	0.923	0.966	2.1594e-08
SLC25A13	6.06228e-13	-0.488908	0.087	0.468	2.37969e-08
GALNT13	6.22114e-13	0.88718	0.885	0.89	2.44205e-08
GPM6A	6.80798e-13	-0.40875	0.942	0.973	2.67241e-08
AC093817.2	6.84625e-13	-0.982192	0.106	0.498	2.68743e-08
AC124854.1	7.56963e-13	-0.622111	0.24	0.665	2.97138e-08
DENND5B	8.30106e-13	0.488371	0.615	0.669	3.2585e-08
CD44	8.54404e-13	0.578709	0.644	0.673	3.35388e-08
MACF1	8.74211e-13	0.515888	1	1	3.43163e-08
KIAA1328	8.77194e-13	-0.385421	0.144	0.529	3.44334e-08
DDX17	9.07831e-13	-0.490405	0.712	0.943	3.5636e-08
PTPN4	1.00445e-12	-0.511765	0.337	0.753	3.94287e-08
KITLG	1.04282e-12	0.870656	0.279	0.03	4.09348e-08
RELB	1.05583e-12	0.593835	0.279	0.019	4.14455e-08
GRAMD2B	1.10025e-12	-0.541913	0.423	0.814	4.31891e-08
MCU	1.1964e-12	0.843029	0.452	0.365	4.69636e-08
AP000438.1	1.34787e-12	0.442543	0.221	0.004	5.29091e-08
SLC4A4	1.46821e-12	-0.504261	0.808	0.943	5.76332e-08
ECHDC2	1.77652e-12	-0.471464	0.279	0.696	6.97356e-08
SLC9A8	1.80383e-12	-0.27716	0.096	0.437	7.08074e-08
TTC17	1.8124e-12	-0.52675	0.317	0.726	7.11438e-08
YTHDC1	1.81981e-12	0.717503	0.49	0.449	7.14347e-08
IARS	1.85903e-12	0.574343	0.356	0.331	7.29743e-08
NAV3	2.10809e-12	-0.598909	0.76	0.916	8.27508e-08
MYO10	2.13586e-12	-0.500058	0.163	0.563	8.3841e-08
SLC25A29	2.45244e-12	-0.251391	0.279	0.677	9.62679e-08
LINC02058	2.51189e-12	-0.271456	0.077	0.388	9.86018e-08
SQSTM1	2.55583e-12	0.641506	0.442	0.388	1.00327e-07
RPL37	2.58578e-12	-0.291787	0.221	0.624	1.01502e-07
SLC18B1	3.02153e-12	-0.440282	0.125	0.51	1.18607e-07
CSGALNACT1	3.48164e-12	-0.608169	0.385	0.783	1.36668e-07
NKTR	3.54512e-12	-0.520188	0.413	0.806	1.3916e-07
ARID5B	3.59361e-12	0.747891	0.462	0.411	1.41064e-07
REV3L	3.62754e-12	-0.571895	0.654	0.894	1.42396e-07
USP47	3.79651e-12	0.445012	0.596	0.688	1.49028e-07
PGK1	3.87751e-12	0.745402	0.413	0.221	1.52208e-07
ARHGAP5	3.97537e-12	0.429219	0.692	0.779	1.56049e-07
LINC00842	4.26248e-12	-0.269231	0.144	0.49	1.67319e-07
C2orf72	4.7634e-12	-0.521261	0.106	0.475	1.86983e-07
NAMPT	4.79388e-12	1.0339	0.337	0.087	1.88179e-07
LDLRAD3	5.04868e-12	-0.469982	0.433	0.821	1.98181e-07
GOLGA8B	5.31931e-12	-0.333452	0.288	0.681	2.08804e-07
STEAP2	6.5201e-12	0.735312	0.221	0.163	2.5594e-07
NFKB2	6.93409e-12	0.458756	0.269	0.027	2.72191e-07
ASCC1	7.00108e-12	0.750394	0.529	0.384	2.7482e-07
NFIL3	7.32785e-12	0.524542	0.288	0.038	2.87648e-07
GJC1	7.55503e-12	0.841124	0.327	0.061	2.96565e-07
RFX7	8.18649e-12	-0.331972	0.279	0.669	3.21353e-07
CLEC16A	8.2205e-12	-0.266769	0.538	0.89	3.22688e-07
LINC00894	8.60772e-12	-0.545408	0.077	0.43	3.37888e-07
RNF13	8.88147e-12	-0.302078	0.163	0.54	3.48633e-07
AC011444.3	9.23618e-12	0.859009	0.394	0.156	3.62557e-07
ITGAV	9.53509e-12	0.550713	0.433	0.452	3.7429e-07
KIAA0930	9.84744e-12	-0.601311	0.442	0.806	3.86551e-07
PARP6	1.10184e-11	-0.464338	0.087	0.449	4.32517e-07
JAKMIP2	1.11506e-11	-0.468067	0.356	0.753	4.37707e-07
HMGN3	1.24836e-11	-0.535398	0.173	0.567	4.90031e-07
HSPA8	1.33495e-11	0.685065	0.548	0.426	5.24022e-07
WHRN	1.46118e-11	0.69506	0.423	0.217	5.7357e-07
ELOVL6	1.59315e-11	0.683599	0.404	0.414	6.25375e-07
KCNT2	1.69303e-11	1.21861	0.375	0.141	6.64584e-07
SMYD3	1.7834e-11	-0.577867	0.462	0.829	7.00056e-07
POU2F1	1.81104e-11	-0.505428	0.404	0.787	7.10904e-07
ANKFN1	1.91734e-11	-0.581344	0.452	0.81	7.52632e-07
PPP3CA	1.98119e-11	0.717211	0.76	0.779	7.77697e-07
ZNF609	2.11198e-11	-0.301985	0.327	0.715	8.29035e-07
PRX	2.14177e-11	0.385959	0.221	0.008	8.40728e-07
FBXO11	2.2115e-11	0.572355	0.644	0.593	8.68103e-07
PHYHIPL	2.21917e-11	-0.563773	0.49	0.837	8.71113e-07
NCAM1	2.241e-11	-0.359099	0.779	0.973	8.79682e-07
MYEF2	2.35977e-11	-0.343167	0.144	0.517	9.26305e-07
ARID4B	2.38198e-11	0.475497	0.577	0.65	9.35023e-07
WDR60	2.46129e-11	-0.329223	0.365	0.753	9.66156e-07
AC090578.1	2.63225e-11	0.885746	0.327	0.076	1.03326e-06
NUCB1	2.82493e-11	0.814675	0.375	0.129	1.1089e-06
BRINP3	3.20433e-11	0.540689	0.625	0.703	1.25783e-06
AKT3	3.2138e-11	-0.453769	0.692	0.886	1.26155e-06
HSPB8	3.22978e-11	1.04037	0.471	0.289	1.26782e-06
FOSB	3.57628e-11	0.355999	0.192	0.004	1.40383e-06
ZNF462	3.73042e-11	-0.385032	0.365	0.753	1.46434e-06
LINC01515	3.78576e-11	-0.639953	0.077	0.422	1.48606e-06
DNAJC1	3.9562e-11	0.685491	0.548	0.479	1.55297e-06
ETNK1	4.01134e-11	0.519206	0.404	0.361	1.57461e-06
TBL1XR1	4.06628e-11	-0.441563	0.356	0.745	1.59618e-06
FBXL14	4.08408e-11	0.77326	0.308	0.095	1.60316e-06
FAM228B	4.20707e-11	-0.265428	0.192	0.544	1.65144e-06
EIF4G3	4.30984e-11	-0.537586	0.356	0.741	1.69178e-06
ZNF248	4.59833e-11	-0.287199	0.163	0.525	1.80503e-06
ARSJ	4.82671e-11	0.649919	0.375	0.281	1.89468e-06
CST3	4.88979e-11	0.549293	0.76	0.726	1.91944e-06
TMEM241	5.22329e-11	-0.342943	0.077	0.395	2.05035e-06
CLASP2	5.27853e-11	-0.452946	0.394	0.776	2.07203e-06
RASSF8-AS1	5.31746e-11	-0.372032	0.096	0.437	2.08732e-06
TET1	5.7644e-11	-0.29281	0.212	0.574	2.26276e-06
AC015983.2	5.7963e-11	-0.320525	0.115	0.456	2.27528e-06
LMCD1-AS1	5.9303e-11	-0.549895	0.587	0.894	2.32788e-06
SLC25A48	6.10824e-11	-0.432775	0.106	0.456	2.39773e-06
FAM66D	6.12571e-11	-0.382119	0.038	0.342	2.40459e-06
HERC3	6.39735e-11	0.651653	0.5	0.395	2.51121e-06
GNG12	6.68873e-11	0.574885	0.49	0.392	2.62559e-06
ATXN10	6.84079e-11	-0.434657	0.202	0.582	2.68528e-06
TAPT1-AS1	7.36388e-11	0.740719	0.24	0.597	2.89062e-06
SERPINI2	7.65589e-11	-0.562871	0.365	0.73	3.00524e-06
IQCA1	7.74619e-11	-0.352611	0.596	0.905	3.04069e-06
ZMAT1	8.08854e-11	-0.332148	0.298	0.673	3.17508e-06
CACNA1B	8.58082e-11	-0.308278	0.269	0.643	3.36832e-06
SLC20A2	9.36538e-11	0.44945	0.76	0.776	3.67629e-06
TPCN1	9.42745e-11	-0.368056	0.442	0.81	3.70065e-06
SYNPO2	9.55791e-11	0.25309	0.529	0.703	3.75186e-06
DPP6	1.04377e-10	-0.299814	0.856	0.981	4.09722e-06
CECR2	1.04678e-10	0.311577	0.625	0.783	4.10904e-06
TNS3	1.09898e-10	-0.285263	0.327	0.696	4.31394e-06
UBR2	1.0998e-10	0.311581	0.538	0.658	4.31715e-06
AC008892.1	1.12213e-10	0.343203	0.221	0.011	4.40482e-06
MGST1	1.16288e-10	-0.649132	0.365	0.722	4.56476e-06
RRAD	1.16611e-10	0.602471	0.231	0.015	4.57745e-06
LINC02649	1.17753e-10	-0.380705	0.288	0.665	4.62226e-06
RHOB	1.21217e-10	-0.528889	0.308	0.688	4.75827e-06
ZFAND3	1.23712e-10	0.358321	0.712	0.798	4.85618e-06
RIC3	1.28669e-10	-0.282522	0.106	0.433	5.05077e-06
KCND2	1.31028e-10	-0.633865	0.692	0.894	5.14336e-06
GFPT2	1.3122e-10	0.634229	0.471	0.278	5.1509e-06
GCNA	1.32925e-10	0.616071	0.327	0.125	5.21785e-06
KLHL25	1.3419e-10	0.771161	0.471	0.228	5.26748e-06
PMVK	1.34965e-10	0.787937	0.375	0.118	5.29793e-06
RALGPS1	1.38104e-10	-0.450348	0.308	0.692	5.42112e-06
ST5	1.39261e-10	-0.311381	0.385	0.76	5.46654e-06
NUDT4	1.44317e-10	0.730967	0.346	0.141	5.66502e-06
ERBB4	1.45263e-10	-0.503116	0.837	0.928	5.70214e-06
WAC	1.46615e-10	0.453988	0.538	0.654	5.75521e-06
WWOX	1.49152e-10	-0.287385	0.769	0.973	5.85481e-06
TGFBR3	1.50874e-10	-0.539176	0.115	0.468	5.9224e-06
GPAM	1.66864e-10	-0.404702	0.038	0.331	6.55009e-06
ZHX3	1.70578e-10	-0.437383	0.558	0.867	6.69587e-06
SMC5	1.7706e-10	0.465529	0.452	0.422	6.95032e-06
SOD2	1.82132e-10	0.518623	0.385	0.335	7.14941e-06
NADK2	1.82774e-10	-0.455212	0.173	0.544	7.17463e-06
MID1	1.84137e-10	0.53524	0.519	0.51	7.22813e-06
LDLR	1.87035e-10	0.762709	0.346	0.11	7.34188e-06
ATR	1.9016e-10	-0.419633	0.077	0.407	7.46455e-06
GRIN2A	1.93334e-10	0.865069	0.442	0.297	7.58913e-06
LMBRD1	2.04496e-10	-0.390207	0.173	0.536	8.02728e-06
SNX29	2.24217e-10	-0.390299	0.462	0.817	8.80141e-06
AC097450.1	2.27139e-10	-0.625727	0.288	0.669	8.91613e-06
ARRB1	2.27452e-10	-0.45001	0.173	0.54	8.92839e-06
AGBL1	2.27779e-10	-0.810972	0.154	0.517	8.94124e-06
URI1	2.28418e-10	-0.30559	0.077	0.392	8.96633e-06
AC084740.1	2.35269e-10	-0.426059	0.058	0.365	9.23526e-06
AC003093.1	2.50371e-10	0.367088	0.202	0.008	9.82807e-06
NAV2	2.56876e-10	0.35105	0.952	0.989	1.00834e-05
HSPA4	2.66401e-10	0.655174	0.337	0.179	1.04573e-05
SON	2.69451e-10	-0.313081	0.635	0.928	1.0577e-05
AC046134.2	2.69723e-10	-0.253398	0.279	0.627	1.05877e-05
AGBL4	2.72633e-10	-0.581168	0.375	0.745	1.07019e-05
ANKRD36B	2.89311e-10	-0.442909	0.106	0.449	1.13566e-05
PRDM5	2.90261e-10	-0.346374	0.163	0.517	1.13939e-05
HNRNPA2B1	2.93643e-10	0.279222	0.692	0.795	1.15267e-05
BBX	3.01069e-10	0.290895	0.519	0.643	1.18182e-05
TRIO	3.08678e-10	0.471597	0.702	0.806	1.21169e-05
BAIAP2	3.09821e-10	0.779585	0.471	0.198	1.21617e-05
THBS1	3.13053e-10	0.376604	0.183	0.004	1.22886e-05
NR4A1	3.25895e-10	0.468457	0.24	0.019	1.27927e-05
AC073941.1	3.37029e-10	-0.730069	0.529	0.802	1.32298e-05
RSRC1	3.49968e-10	-0.413727	0.115	0.452	1.37376e-05
IFRD1	3.52399e-10	0.464324	0.413	0.392	1.38331e-05
AP002336.2	3.63368e-10	-0.405356	0.058	0.365	1.42637e-05
DNAJB4	3.65594e-10	0.508243	0.288	0.087	1.4351e-05
AC093157.1	3.91995e-10	-0.484876	0.115	0.46	1.53874e-05
CNTLN	3.96491e-10	-0.475718	0.106	0.445	1.55639e-05
AC010624.5	4.06396e-10	1.09196	0.183	0.023	1.59527e-05
KIF2A	4.18843e-10	0.473403	0.317	0.403	1.64413e-05
GRAMD1C	4.26075e-10	-0.517285	0.442	0.783	1.67252e-05
PARN	4.50292e-10	-0.272365	0.115	0.422	1.76758e-05
GPR89B	4.53044e-10	0.668071	0.385	0.152	1.77838e-05
PPP3R1	4.53308e-10	0.485113	0.462	0.475	1.77942e-05
BID	4.56983e-10	0.819226	0.356	0.133	1.79384e-05
AC009975.1	4.69821e-10	-0.678279	0.01	0.259	1.84424e-05
SCN1A	4.71127e-10	-0.595587	0.49	0.817	1.84936e-05
HS2ST1	4.90837e-10	0.534634	0.433	0.513	1.92673e-05
DCUN1D1	4.97617e-10	0.44506	0.394	0.411	1.95335e-05
PAN3	5.00452e-10	-0.343368	0.231	0.597	1.96447e-05
UST	5.09671e-10	0.521725	0.712	0.795	2.00066e-05
IFT88	5.13785e-10	-0.399588	0.135	0.475	2.01681e-05
FKBP5	5.44496e-10	-0.843015	0.115	0.441	2.13736e-05
ZFAND2A	5.6991e-10	0.483953	0.26	0.038	2.23713e-05
ANO6	5.92561e-10	0.408176	0.442	0.525	2.32604e-05
EPS8	6.38708e-10	0.434347	0.51	0.582	2.50718e-05
MRPL18	6.41949e-10	0.580196	0.308	0.087	2.51991e-05
SEZ6L	6.44436e-10	0.901111	0.327	0.179	2.52967e-05
RANBP3L	6.63757e-10	-0.591662	0.173	0.521	2.60551e-05
SIK2	6.76463e-10	0.378533	0.558	0.631	2.65539e-05
ERBIN	6.77309e-10	0.346666	0.625	0.741	2.65871e-05
PLPP1	6.82646e-10	-0.446209	0.279	0.65	2.67966e-05
RAP1GDS1	6.87548e-10	0.472356	0.433	0.498	2.6989e-05
MAGI3	6.91329e-10	0.640624	0.587	0.49	2.71374e-05
NR2C1	7.01526e-10	-0.401804	0.125	0.468	2.75377e-05
LGI1	7.18339e-10	-0.34428	0.356	0.722	2.81977e-05
GPC5-AS2	7.20376e-10	-0.312642	0.01	0.255	2.82777e-05
NR3C1	7.25267e-10	-0.253776	0.327	0.684	2.84696e-05
SIPA1L1	7.38626e-10	0.356355	0.731	0.867	2.8994e-05
KDM5A	7.67283e-10	0.480926	0.538	0.479	3.01189e-05
EPHA4	8.15295e-10	-0.523379	0.279	0.646	3.20036e-05
ANO10	8.215e-10	-0.331479	0.173	0.517	3.22472e-05
LAMA4	8.24535e-10	-0.618006	0.308	0.677	3.23663e-05
JARID2	8.32975e-10	-0.517987	0.423	0.768	3.26976e-05
HIBADH	8.41337e-10	-0.493858	0.135	0.479	3.30259e-05
RPS6KC1	8.57723e-10	-0.527139	0.26	0.627	3.36691e-05
CHD6	8.71092e-10	-0.25862	0.413	0.764	3.41938e-05
ZNRF3	8.81449e-10	0.377959	0.635	0.726	3.46004e-05
C2CD5	8.83069e-10	-0.375266	0.192	0.551	3.4664e-05
FOXP2	8.94234e-10	1.56799	0.279	0.19	3.51023e-05
LPP	9.07925e-10	-0.512123	0.538	0.844	3.56397e-05
FBXL5	9.48521e-10	-0.523332	0.173	0.521	3.72332e-05
ZKSCAN7-AS1	9.67322e-10	-0.35592	0.096	0.414	3.79712e-05
AC109439.2	9.69419e-10	-0.332386	0.019	0.274	3.80536e-05
PDE5A	9.74588e-10	-0.320294	0.029	0.3	3.82565e-05
AC104596.1	9.88041e-10	-0.530357	0.212	0.567	3.87845e-05
UQCRC2	1.02876e-09	-0.38705	0.221	0.582	4.0383e-05
AC004949.1	1.04179e-09	0.762687	0.202	0.011	4.08946e-05
MIAT	1.09175e-09	-0.426262	0.163	0.513	4.28555e-05
TENM2	1.09423e-09	-0.494036	0.75	0.935	4.29529e-05
NFIA	1.1074e-09	-0.334189	0.837	0.954	4.34698e-05
DST	1.11444e-09	0.394722	1	1	4.37464e-05
DIXDC1	1.12928e-09	0.542297	0.481	0.433	4.43289e-05
NFKB1	1.15492e-09	0.7629	0.404	0.376	4.53354e-05
HOPX	1.2728e-09	0.621659	0.423	0.376	4.99627e-05
MTMR3	1.30252e-09	-0.351424	0.25	0.608	5.11291e-05
AL356124.1	1.30418e-09	0.659398	0.317	0.125	5.11943e-05
MT3	1.35434e-09	0.454162	0.712	0.753	5.31633e-05
BCAR3	1.36624e-09	-0.255006	0.375	0.73	5.36302e-05
KIAA0319	1.37681e-09	-0.428578	0.24	0.601	5.40452e-05
AC006387.1	1.42057e-09	1.01765	0.173	0.03	5.57631e-05
PTPA	1.43946e-09	0.717454	0.394	0.16	5.65046e-05
YWHAG	1.56833e-09	0.704535	0.375	0.152	6.15632e-05
AGO4	1.67047e-09	-0.327951	0.087	0.392	6.55726e-05
CCPG1	1.71291e-09	-0.315601	0.144	0.475	6.72386e-05
LMO3	1.72347e-09	-0.563388	0.317	0.662	6.76529e-05
AC007686.4	1.79242e-09	0.282651	0.202	0.011	7.03596e-05
REV1	1.81677e-09	-0.404138	0.24	0.601	7.13154e-05
FAM172A	1.81744e-09	-0.415893	0.385	0.741	7.13417e-05
MYBPC1	1.8387e-09	-0.317378	0.058	0.335	7.21761e-05
ZNF827	1.86919e-09	-0.355209	0.298	0.654	7.33731e-05
XPO1	1.88135e-09	0.281183	0.615	0.669	7.38505e-05
SUGT1	1.88292e-09	0.516639	0.394	0.346	7.39123e-05
SPTBN1	1.90354e-09	-0.302571	0.654	0.928	7.47217e-05
ETNPPL	1.90805e-09	-0.625664	0.462	0.783	7.48986e-05
RMND5B	2.04188e-09	-0.282589	0	0.194	8.01521e-05
KIAA1211	2.07977e-09	-0.36735	0.144	0.471	8.16393e-05
PAQR3	2.09046e-09	0.579805	0.231	0.16	8.20589e-05
TMEM123	2.14143e-09	0.636886	0.327	0.202	8.40597e-05
GIPC2	2.16356e-09	0.422612	0.26	0.049	8.49285e-05
LINC00461	2.1907e-09	-0.382746	0.567	0.856	8.59937e-05
PABPN1	2.2163e-09	-0.41312	0.202	0.555	8.69988e-05
VPS45	2.30619e-09	-0.274185	0.192	0.513	9.05273e-05
TMOD2	2.31612e-09	-0.255718	0.163	0.475	9.0917e-05
KAT6B	2.34003e-09	-0.423196	0.279	0.639	9.18554e-05
MICU3	2.43704e-09	-0.437383	0.087	0.395	9.56638e-05
TIMP3	2.56637e-09	-0.279739	0.337	0.677	0.00010074
EMC2	2.59471e-09	-0.286934	0.115	0.426	0.000101853
SOX5	2.65229e-09	-0.431343	0.904	0.939	0.000104113
HIPK1	2.77078e-09	0.542167	0.365	0.251	0.000108764
GPR158	2.94246e-09	0.822426	0.404	0.399	0.000115503
EVI5	2.97502e-09	-0.288043	0.26	0.593	0.000116781
ADAMTS1	3.07436e-09	0.3601	0.24	0.027	0.000120681
XPO4	3.20064e-09	-0.320802	0.125	0.452	0.000125638
METTL15	3.30465e-09	-0.351977	0.288	0.639	0.000129721
FTCDNL1	3.34138e-09	-0.348618	0.154	0.487	0.000131162
PSMG4	3.50661e-09	-0.353355	0.067	0.361	0.000137649
IMMP1L	3.55964e-09	-0.370883	0.058	0.346	0.00013973
SYT9	3.601e-09	-0.298413	0.096	0.388	0.000141354
SIX4	3.60433e-09	0.48998	0.192	0.011	0.000141484
WSB1	3.64205e-09	-0.34898	0.385	0.734	0.000142965
ANKRD36C	3.65069e-09	-0.411302	0.413	0.76	0.000143304
CPNE8	3.68136e-09	0.52349	0.404	0.437	0.000144508
AC012404.1	3.70873e-09	-0.379263	0.048	0.327	0.000145582
MCC	3.76412e-09	0.399389	0.769	0.852	0.000147757
FMN2	3.79704e-09	0.385243	0.904	0.973	0.000149049
CAMSAP2	3.872e-09	0.319788	0.567	0.646	0.000151991
KCTD1	3.88871e-09	-0.40356	0.25	0.597	0.000152648
MDGA2	3.91862e-09	1.26579	0.298	0.137	0.000153822
FNDC3B	4.04633e-09	0.356633	0.413	0.49	0.000158835
ZNF254	4.17725e-09	-0.341809	0.192	0.529	0.000163974
GNAQ	4.20408e-09	-0.43215	0.654	0.905	0.000165027
SCD5	4.33977e-09	0.428049	0.856	0.905	0.000170353
DPP8	4.61306e-09	-0.25368	0.163	0.483	0.000181081
KHDRBS3	4.72925e-09	0.738214	0.308	0.099	0.000185642
SNAP91	4.78071e-09	0.291577	0.308	0.426	0.000187662
OSBPL11	5.05322e-09	-0.425645	0.221	0.567	0.000198359
ATP13A3	5.22072e-09	0.312268	0.471	0.559	0.000204934
DAAM2	5.34335e-09	-0.271377	0.654	0.924	0.000209748
BMP2K	5.35159e-09	-0.505346	0.394	0.726	0.000210071
NR4A3	5.35971e-09	0.431206	0.192	0.011	0.00021039
F11-AS1	5.59419e-09	-0.305502	0.096	0.38	0.000219594
C7orf50	5.68369e-09	0.572578	0.442	0.274	0.000223108
PAPLN	5.7707e-09	-0.371582	0.067	0.357	0.000226523
RANGAP1	5.91053e-09	0.595044	0.337	0.099	0.000232012
NR3C2	5.95155e-09	-0.409035	0.51	0.825	0.000233622
SLC39A14	5.99223e-09	0.536222	0.308	0.076	0.000235219
EFEMP1	6.15951e-09	0.374581	0.721	0.852	0.000241785
AC105916.1	6.28825e-09	-0.384818	0.048	0.323	0.000246839
IDH2	6.43726e-09	-0.433839	0.163	0.498	0.000252688
FAM92A	6.54235e-09	-0.260705	0.058	0.335	0.000256813
AL589740.1	6.77068e-09	-0.583327	0.144	0.471	0.000265776
VPS54	7.11822e-09	-0.370995	0.144	0.471	0.000279419
OXR1	7.38095e-09	-0.522318	0.144	0.471	0.000289732
CCS	7.39642e-09	-0.392586	0.115	0.426	0.000290339
MBD5	7.89644e-09	-0.303126	0.558	0.863	0.000309967
USP9Y	7.91699e-09	-0.484572	0.279	0.627	0.000310773
LCOR	8.20194e-09	0.291398	0.519	0.616	0.000321959
ADGRL3	8.28725e-09	0.822323	0.894	0.928	0.000325308
ADAMTS3	8.66832e-09	0.595144	0.192	0.015	0.000340266
PDE4D	8.71989e-09	0.401096	0.865	0.932	0.000342291
ARMH1	8.77539e-09	-0.303396	0.183	0.502	0.000344469
TTC14	9.30238e-09	-0.434965	0.221	0.559	0.000365156
USP54	9.39828e-09	-0.276114	0.269	0.616	0.00036892
ASAP2	9.49457e-09	-0.359082	0.317	0.658	0.0003727
TEAD1	9.78088e-09	0.252278	0.721	0.821	0.000383939
ATP5ME	1.00216e-08	-0.303372	0.192	0.513	0.000393386
HDLBP	1.01282e-08	0.551265	0.519	0.388	0.000397573
AF279873.3	1.02687e-08	-0.505578	0	0.179	0.000403086
NID1	1.0539e-08	0.427087	0.25	0.281	0.000413698
ACACB	1.07435e-08	-0.33676	0.471	0.798	0.000421727
HMGCLL1	1.09692e-08	-0.374742	0.135	0.445	0.000430584
MT2A	1.10344e-08	-0.821132	0.308	0.62	0.000433146
DISC1FP1	1.10879e-08	0.254077	0.125	0	0.000435244
FAT1	1.11718e-08	0.38699	0.567	0.601	0.000438539
CMC2	1.1172e-08	-0.253702	0.087	0.365	0.000438547
NT5C2	1.19732e-08	-0.408217	0.433	0.76	0.000469996
CFAP69	1.20143e-08	-0.2972	0.029	0.278	0.000471608
CCDC14	1.23169e-08	-0.425791	0.433	0.764	0.000483486
MEGF10	1.26293e-08	0.504926	0.625	0.715	0.000495749
TRAF3	1.30685e-08	0.761462	0.452	0.304	0.00051299
PFKFB3	1.45634e-08	-0.308929	0.51	0.825	0.000571672
TENT5C	1.47934e-08	0.365434	0.173	0.008	0.000580699
CGAS	1.485e-08	0.568308	0.231	0.042	0.000582922
KDM5B	1.49893e-08	-0.441068	0.115	0.422	0.00058839
APOE	1.50518e-08	0.626069	0.615	0.567	0.000590842
TCP1	1.56368e-08	0.651373	0.327	0.144	0.000613805
DCAF5	1.60074e-08	0.37211	0.471	0.49	0.000628356
PLEKHG1	1.64809e-08	-0.382774	0.279	0.612	0.000646939
SESN2	1.70502e-08	0.449847	0.279	0.053	0.000669287
SELENOF	1.73659e-08	0.442833	0.279	0.247	0.00068168
TBC1D5	1.79637e-08	-0.304723	0.519	0.825	0.000705147
LINC02698	1.81335e-08	-0.391784	0.01	0.224	0.000711811
HNMT	1.83972e-08	0.754412	0.308	0.133	0.000722165
CKMT2	1.8407e-08	-0.264787	0.077	0.342	0.000722549
MALAT1	1.87415e-08	-0.359295	1	1	0.000735679
GABPB1-AS1	1.91935e-08	-0.310732	0.183	0.51	0.000753424
IFT43	1.97045e-08	-0.387839	0.125	0.433	0.000773482
TET3	1.99776e-08	0.683664	0.356	0.266	0.000784202
DCAF6	2.10857e-08	-0.386537	0.192	0.521	0.000827699
KIAA1671	2.10942e-08	-0.268261	0.365	0.688	0.00082803
CLYBL	2.13314e-08	-0.40777	0.231	0.567	0.000837341
RDX	2.1371e-08	-0.381918	0.212	0.544	0.000838897
PTPRT	2.13875e-08	-0.783192	0.25	0.544	0.000839545
MAP7	2.18305e-08	-0.554023	0.548	0.81	0.000856936
TXNIP	2.20984e-08	-0.504851	0.077	0.361	0.000867452
BCL2	2.41735e-08	-0.409119	0.692	0.924	0.000948907
NR2F2-AS1	2.43839e-08	-0.662049	0.096	0.376	0.000957166
RBM26	2.44353e-08	-0.381564	0.375	0.711	0.000959182
ARMC2	2.47997e-08	-0.255464	0.163	0.456	0.000973489
ZFHX2	2.56715e-08	-0.334759	0.096	0.376	0.00100771
AC108519.1	2.6688e-08	-0.276891	0.192	0.498	0.00104761
KCNN3	2.74327e-08	-0.428018	0.644	0.905	0.00107684
CC2D2A	2.75018e-08	-0.343607	0.154	0.464	0.00107956
LRRC7	2.79393e-08	-0.357149	0.077	0.35	0.00109673
AHSA1	2.8326e-08	0.563477	0.375	0.129	0.00111191
HNF4G	2.84852e-08	-0.39756	0.048	0.308	0.00111816
CTNNB1	2.87987e-08	0.572681	0.51	0.445	0.00113046
GSTA4	3.10396e-08	0.2854	0.048	0.217	0.00121843
MTA3	3.13074e-08	-0.293017	0.202	0.513	0.00122894
ACADVL	3.16669e-08	-0.472021	0.308	0.643	0.00124305
ZRANB2	3.22603e-08	-0.319176	0.413	0.741	0.00126635
KDM2A	3.23419e-08	0.381164	0.596	0.646	0.00126955
CCDC171	3.39094e-08	-0.378307	0.163	0.479	0.00133108
HDX	3.40443e-08	0.592084	0.26	0.106	0.00133638
MYH14	3.48765e-08	0.601667	0.442	0.285	0.00136904
SGCE	3.51182e-08	-0.321894	0.125	0.426	0.00137853
TECR	3.58918e-08	0.595303	0.442	0.399	0.0014089
ITPKB	3.66818e-08	-0.465199	0.577	0.848	0.00143991
CD83	3.7432e-08	0.407278	0.221	0.027	0.00146936
ZNF326	4.00996e-08	0.460449	0.394	0.346	0.00157407
PLA2G4C	4.05458e-08	0.6228	0.51	0.357	0.00159158
LDLRAD4	4.09847e-08	-0.496651	0.538	0.802	0.00160881
ELL2	4.10962e-08	0.57957	0.394	0.399	0.00161319
B4GALT5	4.31239e-08	0.410254	0.51	0.548	0.00169279
PLOD1	4.39229e-08	0.488231	0.346	0.091	0.00172415
POMT2	4.48445e-08	-0.250751	0.058	0.316	0.00176033
C11orf52	4.49917e-08	0.302007	0.163	0.008	0.00176611
SESN1	4.57829e-08	-0.387747	0.269	0.601	0.00179716
IFT80	4.59894e-08	-0.255762	0.038	0.278	0.00180527
DPH6	4.64371e-08	-0.534352	0.231	0.559	0.00182284
CEP112	4.72785e-08	-0.436172	0.269	0.601	0.00185587
MORF4L2	4.95884e-08	0.543463	0.413	0.289	0.00194654
HDAC4	4.97339e-08	-0.380546	0.365	0.696	0.00195226
STUM	5.05057e-08	-0.297573	0.125	0.411	0.00198255
RABGAP1L	5.11913e-08	-0.398201	0.375	0.703	0.00200946
EXOC5	5.26082e-08	0.41681	0.365	0.35	0.00206508
XPA	5.30986e-08	-0.295195	0.087	0.361	0.00208433
CAST	5.31874e-08	0.453617	0.423	0.483	0.00208782
AC016766.1	5.39123e-08	-0.689376	0.019	0.232	0.00211627
G0S2	5.42977e-08	0.274285	0.163	0.008	0.0021314
AC245041.2	5.65572e-08	-0.257822	0.019	0.24	0.0022201
ZC2HC1A	5.6622e-08	-0.300092	0.163	0.464	0.00222264
RICTOR	5.72768e-08	-0.282556	0.221	0.54	0.00224834
GLIS3	5.77895e-08	0.282942	0.817	0.943	0.00226847
FOSL2	5.78056e-08	0.317487	0.231	0.03	0.0022691
DNAJB2	5.79502e-08	0.654102	0.471	0.266	0.00227478
TSEN2	5.80413e-08	-0.308226	0.096	0.373	0.00227835
PRKACB	5.88285e-08	-0.411301	0.25	0.578	0.00230925
MAOB	5.93812e-08	-0.356577	0.135	0.43	0.00233095
EXT1	5.96915e-08	0.318872	0.577	0.665	0.00234313
CREBBP	6.04041e-08	0.41282	0.654	0.715	0.0023711
LINC01748	6.0612e-08	-0.487718	0.346	0.673	0.00237927
SLC25A27	6.193e-08	-0.395607	0.115	0.407	0.002431
AC118549.1	6.35435e-08	-0.305071	0.144	0.437	0.00249434
PPP4R4	6.3742e-08	-0.392618	0.106	0.395	0.00250213
MGAT4C	6.40893e-08	-0.428664	0.779	0.947	0.00251576
MIA3	6.44049e-08	0.464425	0.346	0.342	0.00252815
GATM	6.5109e-08	0.42903	0.385	0.342	0.00255579
CDKAL1	6.52191e-08	-0.347021	0.308	0.635	0.00256011
ZFYVE16	6.66228e-08	-0.303672	0.26	0.586	0.00261521
AC079352.1	6.74399e-08	-0.31109	0.337	0.654	0.00264729
AKAP7	6.75456e-08	-0.33584	0.154	0.456	0.00265143
GRM5	6.8823e-08	-0.611501	0.24	0.563	0.00270158
CLIP4	6.93397e-08	-0.379261	0.192	0.51	0.00272186
ATG4C	7.06151e-08	-0.357323	0.067	0.323	0.00277193
ACYP2	7.10979e-08	-0.298598	0.471	0.783	0.00279088
ZBTB8B	7.11622e-08	0.404648	0.221	0.03	0.0027934
PPHLN1	7.20586e-08	-0.436474	0.202	0.521	0.00282859
LINC00836	7.35468e-08	-0.436301	0.404	0.726	0.00288701
KCNMA1	7.52191e-08	0.457938	0.885	0.924	0.00295265
CTNNA2	7.97349e-08	-0.31995	0.942	0.985	0.00312991
TRA2B	7.97351e-08	0.470826	0.423	0.342	0.00312992
CYTH1	8.01088e-08	0.254655	0.308	0.445	0.00314459
HERC4	8.02032e-08	0.289433	0.5	0.658	0.0031483
TMEM232	8.04372e-08	-0.532298	0.115	0.395	0.00315748
SPTSSA	8.47658e-08	0.431172	0.231	0.042	0.0033274
IBTK	8.63437e-08	-0.355796	0.096	0.376	0.00338934
MYO9A	8.68482e-08	-0.316681	0.356	0.681	0.00340914
PPP1R9A	8.69772e-08	-0.492463	0.385	0.707	0.0034142
NPL	8.90956e-08	-0.56746	0.587	0.821	0.00349736
ALDH1L1	9.0229e-08	-0.3671	0.49	0.791	0.00354185
ELMOD1	9.04291e-08	0.75984	0.269	0.148	0.00354971
ARNTL	9.3198e-08	0.428983	0.423	0.361	0.00365839
PCDH17	9.35259e-08	0.515946	0.442	0.433	0.00367126
AL451085.1	9.46221e-08	0.273497	0.144	0.004	0.0037143
QTRT1	9.61321e-08	-0.254875	0.135	0.414	0.00377357
FAM184A	9.62333e-08	0.435468	0.615	0.578	0.00377754
SCN1A-AS1	9.8446e-08	-0.481	0.298	0.624	0.0038644
PRKD2	1.01021e-07	0.373406	0.26	0.046	0.00396549
RNF10	1.04229e-07	0.510372	0.385	0.259	0.00409139
AC006994.2	1.05413e-07	0.490731	0.269	0.08	0.00413788
UQCC1	1.05799e-07	-0.310706	0.183	0.487	0.00415303
ABTB2	1.07894e-07	0.852762	0.394	0.251	0.00423528
ADK	1.08255e-07	-0.31469	0.298	0.616	0.00424942
RPL30	1.09363e-07	0.430171	0.317	0.452	0.00429293
KAT2B	1.09366e-07	-0.268003	0.519	0.817	0.00429305
PHKB	1.13115e-07	-0.275427	0.221	0.521	0.00444021
SPATA7	1.13266e-07	-0.273382	0.077	0.331	0.00444616
AL589935.1	1.13471e-07	0.500294	0.394	0.346	0.0044542
DCP1B	1.16835e-07	-0.265162	0.058	0.293	0.00458622
ANK2	1.22158e-07	0.422565	0.846	0.913	0.0047952
MTA1	1.24648e-07	-0.260293	0.048	0.278	0.00489294
CAPS2	1.24667e-07	-0.33961	0.183	0.487	0.00489369
SDCCAG8	1.25536e-07	-0.367757	0.385	0.703	0.00492781
AUH	1.26665e-07	-0.408664	0.279	0.601	0.0049721
PAM	1.32523e-07	-0.362631	0.125	0.414	0.00520206
DMTF1	1.32878e-07	-0.298172	0.279	0.597	0.00521601
LSMEM1	1.33078e-07	0.434034	0.269	0.072	0.00522384
PRKCA	1.34214e-07	0.38742	0.952	0.966	0.00526843
KIAA1755	1.35726e-07	-0.321025	0.385	0.696	0.00532778
SSPN	1.41366e-07	-0.275572	0.106	0.38	0.00554919
ACSS3	1.42509e-07	-0.295269	0.279	0.589	0.00559404
MAP2K3	1.42535e-07	0.383096	0.308	0.076	0.00559507
DOCK5	1.45687e-07	-0.329642	0.365	0.684	0.00571879
GLI3	1.50176e-07	-0.404453	0.279	0.597	0.00589502
STAU2	1.51036e-07	-0.313624	0.327	0.646	0.00592877
GRID1	1.51674e-07	-0.440215	0.442	0.749	0.00595381
HIVEP3	1.5199e-07	-0.352767	0.337	0.65	0.00596623
AGL	1.5212e-07	-0.294837	0.221	0.529	0.00597133
CD38	1.54627e-07	-0.56488	0.173	0.468	0.00606973
VPS13B	1.54888e-07	-0.263696	0.404	0.715	0.00607997
JAZF1	1.55252e-07	-0.44973	0.135	0.426	0.00609425
ABHD18	1.56176e-07	-0.284998	0.135	0.414	0.00613052
SLC38A1	1.56672e-07	0.745226	0.538	0.422	0.00615002
PLEKHA7	1.58329e-07	0.438712	0.577	0.635	0.00621505
TESK2	1.65195e-07	-0.295781	0.433	0.738	0.00648458
EIF5	1.65877e-07	0.448229	0.423	0.319	0.00651132
GSAP	1.67302e-07	-0.303698	0.058	0.304	0.00656728
CWF19L2	1.69796e-07	0.44173	0.442	0.464	0.00666516
ST6GAL2	1.69988e-07	-0.411378	0.154	0.445	0.00667272
AC002460.2	1.71668e-07	-0.597742	0.404	0.711	0.00673865
SLC35C2	1.72186e-07	-0.312914	0.029	0.243	0.00675898
GPR89A	1.7259e-07	0.512899	0.26	0.137	0.00677484
G3BP1	1.74372e-07	0.452381	0.385	0.308	0.00684481
NTRK3	1.83605e-07	-0.316844	0.75	0.92	0.00720724
UNC80	1.86872e-07	-0.399033	0.221	0.532	0.00733547
SAMD12	1.87719e-07	-0.497746	0.096	0.369	0.00736874
NFYC	1.92601e-07	-0.274975	0.173	0.464	0.00756034
XYLT1	1.94372e-07	0.669798	0.567	0.479	0.00762988
TJP1	1.97363e-07	-0.409971	0.596	0.859	0.00774727
SMC5-AS1	1.97568e-07	0.575488	0.356	0.125	0.00775534
SPAG1	1.98313e-07	-0.412462	0.087	0.354	0.00778457
TSG101	1.99243e-07	-0.276718	0.019	0.224	0.00782107
CASD1	2.02499e-07	-0.314512	0.087	0.354	0.00794888
VWA8	2.04608e-07	-0.461816	0.288	0.605	0.00803169
SLC25A33	2.06556e-07	0.453245	0.538	0.498	0.00810817
ZNF714	2.07277e-07	-0.264124	0.029	0.247	0.00813644
MLLT10	2.07961e-07	-0.317293	0.385	0.7	0.00816329
ATF3	2.08068e-07	0.480551	0.231	0.038	0.00816749
USP33	2.10817e-07	-0.436814	0.221	0.529	0.0082754
NPHP1	2.12774e-07	-0.250038	0.096	0.354	0.00835222
WNK2	2.13467e-07	-0.309661	0.356	0.669	0.00837943
C17orf67	2.16321e-07	0.340015	0.269	0.072	0.00849148
AC009560.4	2.2804e-07	-0.427405	0.135	0.422	0.00895148
PCLO	2.30105e-07	-0.428031	0.212	0.513	0.00903254
SEC14L1	2.33818e-07	-0.272635	0.365	0.677	0.00917829
ANKRD28	2.40786e-07	-0.313028	0.269	0.582	0.00945182
RIMKLB	2.41547e-07	-0.271836	0.308	0.624	0.00948169
FGFR1	2.47444e-07	0.381594	0.635	0.654	0.00971316
HES1	2.55462e-07	-0.668847	0.163	0.456	0.0100279
NR2F1	2.56821e-07	-0.346296	0.394	0.703	0.0100813
MTM1	2.63113e-07	-0.311257	0.192	0.49	0.0103282
DAAM1	2.64013e-07	0.357786	0.615	0.681	0.0103636
COG6	2.72792e-07	-0.291508	0.077	0.335	0.0107082
RELN	2.73184e-07	-0.505022	0.106	0.376	0.0107236
DAO	2.7552e-07	-0.3177	0.337	0.65	0.0108152
GABRB3	2.76228e-07	0.309634	0.183	0.312	0.0108431
OSBPL6	2.7862e-07	0.312517	0.548	0.673	0.0109369
AL392086.3	2.79406e-07	-0.455924	0.385	0.688	0.0109678
HELB	2.80246e-07	0.468806	0.212	0.038	0.0110008
ISCU	2.91314e-07	0.377125	0.115	0.16	0.0114352
TSPYL4	2.94142e-07	0.454866	0.25	0.053	0.0115463
SACS	2.95461e-07	-0.260741	0.356	0.662	0.011598
ENTPD1-AS1	2.96197e-07	-0.538139	0.26	0.567	0.0116269
F5	2.9761e-07	-0.278374	0.087	0.342	0.0116824
ARHGAP24	2.9878e-07	-0.474908	0.202	0.506	0.0117283
LATS2	2.99887e-07	0.43071	0.317	0.095	0.0117718
FAF1	3.06626e-07	-0.292541	0.5	0.795	0.0120363
CNKSR2	3.13134e-07	-0.309363	0.356	0.665	0.0122918
PRLR	3.13563e-07	0.538827	0.163	0.019	0.0123086
TOX2	3.22724e-07	-0.274723	0.106	0.361	0.0126682
RPS21	3.23944e-07	0.306591	0.212	0.354	0.0127161
DNTTIP2	3.35386e-07	0.455804	0.24	0.061	0.0131652
ATP6AP1L	3.40012e-07	-0.321946	0.202	0.498	0.0133468
FBXO9	3.41986e-07	-0.281031	0.106	0.373	0.0134243
PCBP2	3.478e-07	0.392036	0.471	0.464	0.0136526
RANBP9	3.48194e-07	-0.435406	0.163	0.452	0.013668
OFD1	3.48597e-07	0.376195	0.49	0.525	0.0136838
STRIP1	3.53061e-07	0.521962	0.394	0.202	0.0138591
MEAF6	3.61047e-07	-0.250998	0.077	0.319	0.0141725
CASC2	3.63051e-07	-0.252769	0.173	0.452	0.0142512
IREB2	3.65916e-07	-0.340546	0.096	0.361	0.0143637
HEATR5B	3.74814e-07	-0.285962	0.125	0.395	0.014713
UPP2	3.77857e-07	-0.377038	0.173	0.46	0.0148324
NAPEPLD	3.80436e-07	-0.335052	0.125	0.403	0.0149336
LRRC1	3.85806e-07	-0.311795	0.096	0.354	0.0151444
IRF1	3.89038e-07	0.42644	0.202	0.042	0.0152713
GPD2	3.93249e-07	-0.385746	0.221	0.525	0.0154366
PIPOX	3.93916e-07	-0.295487	0.077	0.327	0.0154628
ARMC8	4.03007e-07	-0.381856	0.192	0.49	0.0158196
TENT4B	4.06188e-07	0.535209	0.308	0.179	0.0159445
AC053513.1	4.17879e-07	-0.314467	0.212	0.51	0.0164034
OPHN1	4.23276e-07	-0.459395	0.49	0.779	0.0166153
ARHGAP26	4.2383e-07	0.257619	0.779	0.882	0.016637
YAP1	4.23836e-07	0.388545	0.548	0.62	0.0166373
FAM49A	4.28121e-07	0.279351	0.462	0.548	0.0168055
INTS6	4.31209e-07	0.394514	0.365	0.403	0.0169267
CSMD3	4.38223e-07	0.261593	0.692	0.821	0.017202
CLASP1	4.46175e-07	0.325489	0.75	0.829	0.0175142
JPX	4.49578e-07	-0.255591	0.346	0.646	0.0176477
CEPT1	4.5661e-07	-0.252102	0.038	0.259	0.0179238
ZSCAN5A	4.56895e-07	-0.255293	0.163	0.433	0.017935
AL391807.1	4.62803e-07	-0.257233	0.183	0.471	0.0181669
TCF4	4.67271e-07	0.253001	0.856	0.954	0.0183423
AC026316.5	4.728e-07	-0.38216	0.288	0.597	0.0185593
ALDH1A1	4.79534e-07	-0.600887	0.423	0.7	0.0188236
COMMD10	5.07606e-07	-0.415744	0.192	0.487	0.0199256
AC073475.1	5.07933e-07	-0.526284	0.173	0.464	0.0199384
SFXN5	5.09441e-07	-0.386159	0.721	0.916	0.0199976
AC079142.1	5.12917e-07	-0.315138	0.135	0.399	0.020134
ARL17B	5.31975e-07	-0.473786	0.212	0.487	0.0208821
EPS15L1	5.3313e-07	-0.332182	0.433	0.734	0.0209275
MAX	5.36949e-07	-0.357091	0.183	0.475	0.0210774
TCF7L2	5.50313e-07	-0.355349	0.587	0.848	0.021602
UNC13C	5.51787e-07	-0.539557	0.375	0.681	0.0216598
SNX14	5.68119e-07	-0.253865	0.231	0.529	0.0223009
SUPT3H	5.69223e-07	-0.332631	0.288	0.593	0.0223443
PCDH10	5.70101e-07	0.470132	0.337	0.27	0.0223788
MYRIP	5.70352e-07	-0.36529	0.298	0.605	0.0223886
ZFAND6	5.74376e-07	0.277878	0.452	0.529	0.0225465
VPS41	5.80998e-07	-0.343239	0.163	0.449	0.0228065
SLC39A6	5.88213e-07	0.493527	0.24	0.072	0.0230897
APH1B	6.13818e-07	-0.294446	0.058	0.289	0.0240948
CHD9	6.14015e-07	-0.305771	0.721	0.928	0.0241025
ASB3	6.15803e-07	-0.256359	0.538	0.817	0.0241727
UBE2B	6.25312e-07	0.440861	0.452	0.369	0.024546
AL356599.1	6.36093e-07	-0.307229	0.106	0.365	0.0249692
ENOX1	6.54902e-07	-0.35308	0.356	0.662	0.0257075
SPIN1	6.60529e-07	-0.376082	0.375	0.677	0.0259284
PARD3	6.80861e-07	0.329156	0.788	0.89	0.0267265
TUBGCP5	6.8319e-07	-0.26438	0.029	0.236	0.0268179
CCNY	6.95923e-07	-0.351152	0.288	0.593	0.0273178
SLC8B1	7.03686e-07	0.49468	0.337	0.278	0.0276225
NOVA1	7.11946e-07	-0.36851	0.548	0.817	0.0279467
GLS	7.14914e-07	0.461619	0.433	0.437	0.0280632
ZNF730	7.38543e-07	-0.275732	0.01	0.186	0.0289908
LDHB	7.43355e-07	0.312234	0.471	0.498	0.0291797
NMB	7.43771e-07	0.299512	0.144	0.008	0.029196
POU2F2	7.48823e-07	0.449583	0.231	0.042	0.0293943
STARD3	7.52951e-07	-0.449723	0.144	0.422	0.0295563
MAP3K5	7.55377e-07	-0.389664	0.731	0.916	0.0296516
PCBD2	7.61191e-07	-0.351069	0.067	0.3	0.0298798
DDRGK1	7.64892e-07	-0.3487	0.077	0.319	0.0300251
SPATA13	7.72095e-07	-0.275124	0.308	0.608	0.0303078
ZFPM2-AS1	7.83941e-07	-0.382048	0.077	0.323	0.0307728
MOK	7.87764e-07	-0.295787	0.365	0.662	0.0309229
UBA6-AS1	7.89499e-07	-0.466821	0.279	0.582	0.030991
SGMS1	8.04723e-07	0.453069	0.519	0.559	0.0315886
ST6GALNAC3	8.08481e-07	-0.314222	0.596	0.856	0.0317361
ZMYM4	8.1258e-07	-0.28585	0.231	0.525	0.031897
SLC4A1AP	8.57189e-07	0.43214	0.308	0.16	0.0336481
SLC25A43	8.63192e-07	-0.285301	0.106	0.361	0.0338838
ADAMTS17	9.01214e-07	-0.544994	0.163	0.445	0.0353762
ANGPTL4	9.01467e-07	-0.652801	0.077	0.316	0.0353862
LINC01473	9.0492e-07	-0.422154	0.51	0.779	0.0355217
AL022068.1	9.22624e-07	-0.329348	0.135	0.399	0.0362167
LRP6	9.23157e-07	-0.413191	0.308	0.605	0.0362376
ANXA7	9.24236e-07	-0.274416	0.058	0.289	0.0362799
TRPS1	9.52941e-07	-0.375191	0.865	0.916	0.0374068
LARP4	9.55175e-07	0.402614	0.433	0.388	0.0374944
ICA1L	9.55967e-07	-0.299509	0.231	0.517	0.0375255
ANKH	9.56023e-07	0.289475	0.49	0.593	0.0375277
CNIH3	9.69522e-07	-0.30548	0.154	0.422	0.0380576
NUDT9	9.70029e-07	0.497156	0.317	0.167	0.0380775
JMJD6	9.80117e-07	0.318321	0.269	0.076	0.0384735
PWWP3A	9.83888e-07	0.408961	0.606	0.559	0.0386215
ZNF75A	9.94917e-07	-0.273508	0.106	0.35	0.0390545
PTPRK	9.95883e-07	0.388657	0.433	0.479	0.0390924
GPHN	1.0092e-06	-0.413664	0.721	0.894	0.0396152
EPS15	1.01762e-06	-0.358499	0.471	0.757	0.0399456
NOS1AP	1.02018e-06	0.334067	0.673	0.787	0.0400462
VAV2	1.05364e-06	-0.263064	0.077	0.312	0.0413595
KLHL22	1.05648e-06	-0.280965	0.192	0.468	0.0414712
LANCL1	1.06768e-06	-0.281886	0.048	0.27	0.0419106
NUFIP2	1.0777e-06	0.560503	0.49	0.392	0.0423041
HTRA1	1.0909e-06	-0.280636	0.144	0.411	0.0428224
DSE	1.1013e-06	0.389067	0.442	0.445	0.0432305
PEAK1	1.10856e-06	0.255172	0.5	0.65	0.0435154
FOS	1.12366e-06	0.68362	0.462	0.262	0.044108
PTCHD1-AS	1.14656e-06	-0.345069	0.327	0.627	0.0450069
NAALADL2	1.14884e-06	-0.282199	0.442	0.734	0.0450967
GNG7	1.17e-06	0.382888	0.558	0.525	0.045927
FAM155A	1.1922e-06	-0.616733	0.442	0.563	0.0467986
ADAM17	1.20218e-06	0.386258	0.356	0.35	0.0471905
ZNF292	1.24642e-06	-0.254681	0.394	0.684	0.0489269
MT1X	1.25667e-06	-0.432267	0.125	0.38	0.0493293
ANAPC16	1.2617e-06	0.338909	0.5	0.502	0.0495268
HEPH	1.26646e-06	-0.325677	0.144	0.414	0.0497137

## Sheet: BergGlia
GeneId	p_val	avg_logFC	pct.1	pct.2	p_val_adj
HSPA1B	6.32689e-112	2.43044	0.551	0.229	2.48356e-107			Up	667
HSPH1	4.72384e-106	3.44249	0.602	0.198	1.8543e-101			Down	509
FGF14	2.22626e-104	-0.994753	0.967	0.995	8.73897e-100			Total	1176
DNAJB1	1.74265e-99	2.83485	0.641	0.213	6.8406e-95
HSPB1	8.80905e-96	2.30989	0.614	0.194	3.4579e-91
HSP90AA1	4.49398e-95	2.34951	0.937	0.854	1.76407e-90
SERPINH1	1.40603e-94	1.68816	0.527	0.072	5.51923e-90
HSPA4L	2.23648e-94	2.61897	0.635	0.205	8.77908e-90
HSPD1	6.2215e-93	2.80847	0.731	0.403	2.44219e-88
MOB4	9.93923e-93	2.25526	0.722	0.361	3.90155e-88
BAG3	9.5421e-92	1.94727	0.65	0.281	3.74566e-87
ABHD3	1.78871e-90	1.93205	0.671	0.345	7.0214e-86
PTGES3	1.60248e-89	2.48128	0.823	0.582	6.29036e-85
HSPA6	1.96966e-88	2.15275	0.47	0	7.73169e-84
AC009975.1	2.58764e-88	-1.52431	0.06	0.658	1.01575e-83
STIP1	1.99483e-87	1.49783	0.599	0.157	7.83051e-83
OSBPL3	4.62587e-87	1.94988	0.566	0.193	1.81584e-82
SLC5A3	4.8288e-86	1.72273	0.614	0.207	1.8955e-81
CHORDC1	5.38613e-86	1.81713	0.686	0.327	2.11427e-81
COL5A3	1.00024e-82	1.13887	0.886	0.526	3.92634e-78
PRNP	7.37774e-82	1.62802	0.749	0.379	2.89606e-77
SLC7A11	1.76443e-81	1.81263	0.907	0.848	6.9261e-77
ZNF83	4.93883e-81	1.5975	0.808	0.519	1.93869e-76
DNAJA1	6.32217e-81	1.73069	0.641	0.291	2.4817e-76
HMGB1	9.96148e-81	2.18846	0.994	0.95	3.91028e-76
SLC7A5	4.94005e-80	1.21798	0.536	0.07	1.93917e-75
MRPS6	5.38107e-80	1.52144	0.632	0.266	2.11229e-75
HNRNPU	2.12277e-79	1.65647	0.913	0.824	8.33271e-75
ELOVL5	4.62031e-79	1.65268	0.686	0.344	1.81366e-74
SESN3	3.44984e-78	1.94265	0.784	0.512	1.3542e-73
ATP5F1B	4.74889e-77	1.24657	0.689	0.249	1.86413e-72
DNAJB6	3.20579e-76	1.38097	0.808	0.535	1.2584e-71
FKBP4	3.9904e-76	1.20888	0.548	0.098	1.56639e-71
SORBS1	3.58353e-75	1.30934	0.994	0.995	1.40668e-70
MMP16	1.68698e-74	2.03531	0.572	0.154	6.62206e-70
ST13	2.54234e-74	1.25028	0.754	0.414	9.9797e-70
HSPA9	4.24523e-74	1.24362	0.68	0.328	1.66642e-69
PPP1R15A	1.26699e-73	0.811787	0.476	0.023	4.97345e-69
NFAT5	1.65784e-73	1.60271	0.937	0.843	6.5077e-69
CCT4	6.26502e-73	1.36067	0.647	0.263	2.45927e-68
CAP2	8.16899e-73	1.36774	0.668	0.309	3.20666e-68
HSPA1L	1.62165e-72	0.881058	0.449	0.012	6.36562e-68
HSPE1	2.26457e-72	1.31218	0.689	0.264	8.88935e-68
AHCTF1	6.9286e-72	1.5756	0.802	0.518	2.71975e-67
PARD6G-AS1	1.3239e-71	1.16727	0.548	0.087	5.19685e-67
DNAJA4	1.39618e-71	1.66026	0.533	0.112	5.48057e-67
HIBCH	2.15762e-71	1.61026	0.877	0.697	8.46951e-67
AHSA1	2.93167e-71	0.976449	0.569	0.117	1.1508e-66
SERPINE2	7.64398e-71	1.06628	0.982	0.905	3.00057e-66
HSP90AB1	1.22258e-70	1.33401	0.838	0.554	4.79913e-66
IL17RB	1.84678e-70	1.31846	0.701	0.347	7.24935e-66
NOP58	4.55345e-70	1.26183	0.698	0.33	1.78741e-65
PROX1	5.0103e-70	1.30349	0.686	0.376	1.96674e-65
RUVBL2	1.02529e-69	1.07604	0.5	0.065	4.02469e-65
CACYBP	2.67862e-69	1.17021	0.62	0.202	1.05146e-64
PNLDC1	3.02674e-69	0.820997	0.419	0.009	1.18812e-64
FXR1	3.56292e-69	1.20469	0.907	0.743	1.39859e-64
OSBPL1A	5.52064e-69	1.57777	0.85	0.686	2.16707e-64
SMAD1	1.19125e-68	1.41687	0.608	0.249	4.67612e-64
TRIM26	1.54148e-68	1.17968	0.554	0.19	6.05093e-64
STK40	1.89925e-68	1.1896	0.566	0.145	7.45532e-64
LINC00472	3.24711e-68	0.90842	0.982	0.852	1.27462e-63
NAA16	4.86921e-67	1.21505	0.707	0.439	1.91136e-62
FERMT3	8.59828e-67	0.653087	0.419	0.011	3.37517e-62
USPL1	1.98083e-66	1.22374	0.623	0.269	7.77555e-62
CSMD1	2.7748e-66	-0.985061	0.237	0.736	1.08922e-61
NUDC	1.1038e-65	0.976026	0.623	0.218	4.33286e-61
FOS	2.07558e-65	1.02212	0.455	0.03	8.14747e-61
IARS	2.08433e-65	1.31389	0.668	0.314	8.18182e-61
GPBP1	6.68737e-65	1.27615	0.91	0.834	2.62506e-60
APC	8.29816e-65	1.05719	0.988	0.977	3.25736e-60
CLK1	9.76909e-65	1.02431	0.853	0.613	3.83476e-60
CNN3	2.992e-64	1.05528	0.88	0.689	1.17448e-59
GRID2	4.62668e-64	-0.419349	1	0.998	1.81616e-59
DHDH	6.05351e-64	0.659811	0.395	0.008	2.37624e-59
IER5	7.32244e-64	0.834697	0.422	0.019	2.87435e-59
PPP2R2B	2.56564e-63	-0.533462	0.991	0.998	1.00712e-58
PPP2CB	3.25553e-62	1.13811	0.719	0.463	1.27793e-57
KITLG	3.99367e-62	1.31346	0.751	0.569	1.56767e-57
NR4A1	7.32688e-62	0.735351	0.428	0.023	2.87609e-57
MIB1	1.64891e-61	1.10783	0.874	0.748	6.47262e-57
GYS1	2.00962e-61	1.04873	0.605	0.226	7.88858e-57
HSPA8	4.20201e-61	1.05544	0.763	0.463	1.64946e-56
CRY1	2.84088e-60	1.09879	0.653	0.311	1.11516e-55
PLOD1	2.92093e-60	0.818839	0.479	0.062	1.14658e-55
NUCB1	3.20796e-60	0.865664	0.554	0.148	1.25925e-55
CRYAB	1.10294e-59	1.45959	0.802	0.588	4.32948e-55
MCU	1.15711e-59	1.3896	0.74	0.453	4.5421e-55
NKRF	3.84192e-59	1.02248	0.434	0.062	1.50811e-54
WHRN	4.3824e-59	0.934389	0.506	0.121	1.72027e-54
SLC39A14	6.82224e-59	0.823807	0.515	0.09	2.678e-54
HSPB8	1.47747e-58	0.896913	0.365	0.008	5.79966e-54
NAA50	1.61995e-58	1.08243	0.632	0.295	6.35897e-54
ASAP1	1.89431e-58	1.10229	0.934	0.896	7.43592e-54
GPN1	2.60645e-58	0.683217	0.482	0.059	1.02314e-53
ZFAND2A	5.46068e-58	0.777965	0.482	0.061	2.14354e-53
CDH20	1.41548e-57	-0.567061	0.898	0.997	5.55634e-53
DNTTIP2	2.03945e-57	0.84109	0.509	0.098	8.00564e-53
MBNL2	7.01532e-57	1.20474	0.835	0.678	2.7538e-52
BACE2	1.14524e-56	1.42173	0.446	0.061	4.49552e-52
MAGI2	4.79365e-56	-0.43574	0.994	0.998	1.8817e-51
CCT5	4.82224e-56	0.813842	0.557	0.142	1.89292e-51
UBB	1.28337e-55	1.16025	0.644	0.286	5.03773e-51
SLC4A4	1.61276e-55	-0.456526	0.976	1	6.33072e-51
OPA1	2.42855e-55	1.0957	0.781	0.509	9.53305e-51
ATP2C1	3.22726e-55	1.241	0.769	0.537	1.26683e-50
PMVK	1.48573e-54	0.774085	0.521	0.117	5.83208e-50
SETD5	2.27624e-54	0.883316	0.943	0.855	8.93516e-50
C7orf50	2.48491e-54	0.888521	0.698	0.351	9.75428e-50
RGS2	4.3204e-54	0.554118	0.356	0.011	1.69593e-49
TCP1	4.41874e-54	0.836334	0.53	0.16	1.73453e-49
RANGAP1	1.29058e-53	0.726411	0.524	0.115	5.06603e-49
UBC	1.4121e-53	0.929626	0.713	0.387	5.54307e-49
PLEKHG4B	3.03472e-53	0.810381	0.536	0.134	1.19125e-48
GPM6A	3.87236e-53	-0.447338	0.994	1	1.52006e-48
NPAS3	8.45563e-53	-0.4234	0.994	0.998	3.31917e-48
DDR2	9.08084e-53	1.12898	0.811	0.569	3.56459e-48
EEF1G	1.10527e-52	0.711766	0.584	0.16	4.33864e-48
MBOAT7	1.4597e-52	0.829404	0.455	0.076	5.72989e-48
CABLES1	1.84559e-52	-0.992635	0.41	0.834	7.24467e-48
GABRB1	2.69075e-52	-0.47411	0.964	0.998	1.05623e-47
CWF19L2	4.08254e-52	1.21015	0.743	0.484	1.60256e-47
GCNA	6.9128e-52	0.879745	0.536	0.159	2.71355e-47
PGK1	6.98313e-52	0.785566	0.617	0.243	2.74116e-47
RYBP	7.78855e-52	0.966003	0.641	0.285	3.05732e-47
HSPA1A	1.05802e-51	1.40701	0.635	0.423	4.15317e-47
EIF5	2.29687e-51	0.699113	0.82	0.549	9.01613e-47
HIF1A-AS3	2.35657e-51	0.822558	0.743	0.369	9.25049e-47
THUMPD3-AS1	1.0895e-50	0.858976	0.787	0.501	4.27674e-46
ATF3	2.97011e-50	0.603506	0.386	0.03	1.16589e-45
COPA	3.83301e-50	1.06134	0.725	0.451	1.50461e-45
DPP6	4.31659e-50	-0.492935	0.958	0.995	1.69443e-45
HSPA4	2.81623e-49	0.912019	0.581	0.263	1.10548e-44
ACSL3	3.30268e-49	1.08971	0.904	0.723	1.29644e-44
FGFR2	1.48182e-48	-0.508604	0.784	0.981	5.81675e-44
DNAJB4	1.54404e-48	0.769652	0.56	0.213	6.06096e-44
LRRC23	1.92994e-48	1.23005	0.533	0.227	7.5758e-44
AC139100.2	3.03755e-48	0.412267	0.338	0.012	1.19236e-43
LINC00324	5.03133e-48	0.55884	0.296	0.003	1.975e-43
MTCH1	5.37973e-48	0.842049	0.635	0.306	2.11176e-43
CAMK2D	8.65433e-48	1.2566	0.889	0.82	3.39717e-43
SLC4A1AP	1.03012e-47	0.814251	0.563	0.198	4.04364e-43
SESN2	1.24939e-47	0.639124	0.413	0.053	4.90435e-43
ZNF516	2.44911e-47	1.04515	0.653	0.465	9.61372e-43
PAPOLA	5.28543e-47	0.836336	0.805	0.625	2.07474e-42
ACSBG2	7.98607e-47	0.887339	0.548	0.204	3.13485e-42
GFPT2	1.33235e-46	0.791763	0.677	0.361	5.23001e-42
LINC00877	2.45106e-46	0.665756	0.311	0.011	9.62138e-42
KTN1	2.54911e-46	0.872212	0.835	0.709	1.00063e-41
GIPC2	1.28445e-45	0.6854	0.422	0.072	5.04196e-41
LRP4	2.37413e-45	0.880881	0.787	0.566	9.3194e-41
FRMPD2	2.96321e-45	-0.644051	0.183	0.625	1.16318e-40
TRPM3	3.11622e-45	-0.367659	0.985	0.998	1.22324e-40
LIMS1	3.82345e-45	1.09957	0.805	0.714	1.50086e-40
MAP2	5.3113e-45	1.17858	0.967	0.952	2.0849e-40
AZIN1-AS1	7.71691e-45	0.950237	0.769	0.51	3.0292e-40
DISC1FP1	8.66663e-45	0.808913	0.347	0.025	3.402e-40
ADD3	9.41272e-45	0.757175	0.94	0.862	3.69487e-40
WDR49	1.49652e-44	-0.598118	0.605	0.927	5.87444e-40
NUDT9	2.09222e-44	0.904072	0.524	0.188	8.21281e-40
USP47	2.1106e-44	0.978142	0.862	0.802	8.28496e-40
MKNK2	4.5535e-44	0.616643	0.536	0.166	1.78743e-39
PCSK5	6.32207e-44	0.782554	0.988	0.95	2.48166e-39
KCND2	6.37389e-44	-0.657519	0.79	0.978	2.50201e-39
SUGT1	7.57945e-44	0.761693	0.74	0.454	2.97524e-39
AP4B1	7.80568e-44	0.633154	0.461	0.114	3.06404e-39
GADD45B	7.8892e-44	0.490467	0.377	0.036	3.09683e-39
MRPL18	1.33822e-43	0.646351	0.473	0.118	5.25304e-39
MAPRE2	1.51764e-43	0.845073	0.844	0.63	5.95735e-39
MCL1	1.5938e-43	0.597601	0.47	0.103	6.25629e-39
ARHGAP5	2.11868e-43	0.720692	0.961	0.913	8.31666e-39
SLC38A2	3.10277e-43	0.860034	0.713	0.392	1.21796e-38
FSHR	4.27522e-43	-0.557848	0.003	0.328	1.67819e-38
FGFR1	4.98931e-43	0.76407	0.793	0.54	1.9585e-38
ADCY2	5.53477e-43	-0.516723	0.874	0.978	2.17262e-38
SLC25A33	3.06568e-42	0.701849	0.793	0.509	1.2034e-37
LAMA2	3.39347e-42	-0.524698	0.991	0.995	1.33207e-37
FBXO11	3.63707e-42	0.857114	0.901	0.782	1.4277e-37
RPS6KA2	1.15193e-41	-0.522065	0.889	0.988	4.52178e-37
LHCGR	1.35307e-41	-0.616185	0.039	0.398	5.31134e-37
AC003093.1	1.42742e-41	0.416208	0.308	0.016	5.6032e-37
CCDC81	1.52437e-41	0.54788	0.362	0.036	5.98376e-37
CACNA1E	1.56426e-41	-0.72896	0.581	0.849	6.14033e-37
P4HA1	2.69436e-41	0.907676	0.865	0.68	1.05765e-36
CHD1	4.06459e-41	0.778327	0.731	0.423	1.59552e-36
LSAMP	4.61499e-41	-0.326183	0.997	0.998	1.81157e-36
XPO1	5.29022e-41	0.670053	0.928	0.804	2.07662e-36
SLC38A1	5.9951e-41	0.509076	0.991	0.966	2.35332e-36
MACF1	1.16036e-40	0.617765	0.997	0.995	4.55489e-36
TPT1	3.35883e-40	0.609339	0.695	0.322	1.31848e-35
AP5M1	4.28158e-40	0.906315	0.503	0.207	1.68069e-35
NEAT1	5.12977e-40	0.792749	1	0.994	2.01364e-35
NTM	6.53515e-40	-0.35327	0.985	0.998	2.56531e-35
LARGE1	8.97459e-40	0.839281	0.763	0.487	3.52289e-35
NR4A3	1.39558e-39	0.600516	0.302	0.022	5.47819e-35
APP	2.02539e-39	1.16397	0.65	0.504	7.95048e-35
GNAS	3.8763e-39	0.66074	0.919	0.784	1.5216e-34
TENT4B	7.68589e-39	0.7413	0.476	0.162	3.01702e-34
SMARCA2	1.11327e-38	0.685867	0.919	0.807	4.37004e-34
ARID5B	1.33361e-38	0.97983	0.695	0.459	5.23496e-34
PHYHIPL	1.47379e-38	-0.56594	0.769	0.949	5.78521e-34
TTTY14	3.98519e-38	1.0369	0.817	0.664	1.56435e-33
PCDH10	4.97625e-38	0.785333	0.554	0.212	1.95338e-33
STPG4	6.8883e-38	0.694416	0.437	0.106	2.70393e-33
HIPK1	7.75028e-38	0.62829	0.608	0.272	3.04229e-33
APOE	1.0329e-37	0.796706	0.907	0.726	4.05456e-33
ALDH1A1	1.05074e-37	-0.601108	0.844	0.97	4.12456e-33
ABCA8	1.15548e-37	0.818608	0.638	0.345	4.53572e-33
WWOX	1.18992e-37	-0.564721	0.835	0.981	4.6709e-33
NAMPT	1.26169e-37	0.870776	0.452	0.12	4.95263e-33
GRIA1	1.37466e-37	-0.367105	0.988	0.998	5.3961e-33
TMC4	1.40526e-37	0.5101	0.332	0.037	5.5162e-33
AC011444.3	1.92112e-37	0.759316	0.602	0.278	7.54118e-33
MIR181A1HG	3.80083e-37	0.844693	0.383	0.1	1.49198e-32
STK33	4.88652e-37	-0.59677	0.521	0.863	1.91815e-32
Z98742.4	5.85528e-37	0.27374	0.246	0.005	2.29843e-32
DANT2	6.28565e-37	-0.727803	0.38	0.747	2.46737e-32
ASCC1	8.41912e-37	0.753774	0.76	0.504	3.30484e-32
PDXK	1.04413e-36	0.565294	0.482	0.149	4.09861e-32
TSC22D2	2.55878e-36	0.853973	0.731	0.575	1.00442e-31
CCDC88A	2.98859e-36	0.678997	0.943	0.883	1.17314e-31
JDP2	4.22019e-36	0.620372	0.542	0.233	1.65659e-31
FTX	5.475e-36	-0.408395	0.961	0.992	2.14916e-31
TMPRSS9	5.50917e-36	0.745422	0.329	0.039	2.16257e-31
ARSJ	6.30038e-36	0.781516	0.506	0.165	2.47315e-31
G0S2	6.61494e-36	0.588229	0.368	0.062	2.59663e-31
PRLR	7.5174e-36	0.821532	0.335	0.047	2.95088e-31
FBXL14	8.60078e-36	0.638034	0.461	0.148	3.37615e-31
PTPA	1.38466e-35	0.500791	0.479	0.14	5.43534e-31
FMN2	1.44526e-35	0.513076	0.991	0.994	5.67324e-31
RNF10	2.67032e-35	0.632463	0.635	0.33	1.04821e-30
HIF3A	2.70259e-35	-0.769054	0.778	0.869	1.06088e-30
CLU	3.23954e-35	0.875662	0.982	0.939	1.27165e-30
PRX	6.99595e-35	0.266946	0.246	0.008	2.74619e-30
TLE3	7.58147e-35	0.489939	0.536	0.176	2.97603e-30
DNAJB2	9.08729e-35	0.520456	0.671	0.306	3.56713e-30
YARS	2.53288e-34	0.592628	0.512	0.19	9.94256e-30
CHRNA5	2.64521e-34	0.491641	0.29	0.025	1.03835e-29
PCDH17	3.20375e-34	0.825168	0.787	0.513	1.2576e-29
SOX6	3.35182e-34	-0.475583	0.79	0.972	1.31572e-29
MARCH1	3.55108e-34	1.25255	0.356	0.081	1.39394e-29
MTRNR2L12	3.9034e-34	0.562447	0.419	0.082	1.53224e-29
ADAMTS9	4.70478e-34	0.641853	0.266	0.019	1.84681e-29
PDLIM5	5.16113e-34	0.580538	0.976	0.932	2.02595e-29
AL627171.2	7.46283e-34	0.422127	0.434	0.104	2.92946e-29
SIPA1L2	1.639e-33	0.711354	0.494	0.215	6.43373e-29
SQSTM1	1.65844e-33	0.68465	0.701	0.431	6.51003e-29
TAOK3	1.66615e-33	0.67714	0.934	0.823	6.54031e-29
SEZ6L	1.78134e-33	1.08739	0.467	0.142	6.99248e-29
BID	1.79754e-33	0.469712	0.359	0.068	7.05606e-29
KANSL1L	1.97363e-33	0.676571	0.928	0.902	7.74731e-29
NUFIP2	3.87602e-33	0.599601	0.754	0.524	1.52149e-28
BCKDHB	4.16457e-33	-0.519489	0.743	0.935	1.63476e-28
ESRRG	4.38092e-33	-0.408599	0.982	0.995	1.71969e-28
TECR	5.45314e-33	0.567343	0.743	0.421	2.14057e-28
LIMCH1	5.67418e-33	0.817162	0.961	0.949	2.22734e-28
GPR89B	7.60056e-33	0.740219	0.437	0.173	2.98353e-28
MARCH6	2.09522e-32	0.632276	0.85	0.712	8.22457e-28
ZNF98	2.48184e-32	0.804658	0.371	0.067	9.74223e-28
MAFB	2.84137e-32	0.31569	0.243	0.012	1.11535e-27
IL6ST	3.4884e-32	0.556284	0.769	0.551	1.36934e-27
CCT6A	3.51199e-32	0.516362	0.53	0.219	1.3786e-27
SAMD4A	5.49323e-32	0.621762	0.988	0.984	2.15631e-27
AC004949.1	6.72541e-32	0.51508	0.266	0.022	2.63999e-27
ZNF280D	7.49943e-32	-0.446228	0.635	0.913	2.94383e-27
SEPTIN9	9.4192e-32	0.441352	0.413	0.1	3.69741e-27
ANKRD42	1.12057e-31	0.482002	0.416	0.104	4.39867e-27
PSAT1	1.28325e-31	0.592052	0.683	0.365	5.03728e-27
EPS8	1.45135e-31	0.683514	0.895	0.739	5.69714e-27
MARS	1.47711e-31	0.525066	0.542	0.232	5.79825e-27
EZR	1.64967e-31	0.608495	0.509	0.196	6.47563e-27
OAT	2.17442e-31	0.579804	0.698	0.401	8.53546e-27
NFIA	2.17467e-31	-0.317285	0.985	0.991	8.53644e-27
ACER2	2.54339e-31	0.340359	0.26	0.019	9.98384e-27
ALKBH5	3.25295e-31	0.551448	0.512	0.19	1.27691e-26
PDZRN4	3.30139e-31	-0.769294	0.554	0.827	1.29593e-26
KDM5A	3.30977e-31	0.643569	0.763	0.551	1.29922e-26
HNRNPA2B1	3.87716e-31	0.484024	0.97	0.941	1.52194e-26
PLCG2	3.98249e-31	0.589928	0.889	0.745	1.56329e-26
FAM135B	6.16957e-31	0.702808	0.835	0.695	2.4218e-26
TARS	6.40018e-31	0.504415	0.512	0.193	2.51233e-26
LSMEM1	8.13617e-31	0.368126	0.326	0.05	3.19377e-26
GPM6B	9.92145e-31	-0.429179	0.946	0.983	3.89456e-26
FMR1	1.06953e-30	-0.257119	0.003	0.246	4.19834e-26
MORF4L2	1.13282e-30	0.548793	0.647	0.383	4.44676e-26
UBE2D3	1.26279e-30	0.612212	0.847	0.705	4.95696e-26
NFKBIZ	1.51752e-30	0.506796	0.41	0.117	5.95687e-26
JUN	1.57679e-30	0.61808	0.575	0.218	6.18953e-26
SLC1A3	1.80656e-30	-0.323177	0.988	0.997	7.09146e-26
LHFPL6	2.30448e-30	0.583852	0.949	0.774	9.04602e-26
SCMH1	2.69928e-30	-0.529279	0.497	0.799	1.05957e-25
ADAM9	3.26863e-30	0.632209	0.518	0.215	1.28307e-25
ZNF24	3.43673e-30	0.556256	0.638	0.364	1.34905e-25
THEGL	4.08142e-30	0.274009	0.174	0	1.60212e-25
KLF12	5.85842e-30	-0.510352	0.781	0.918	2.29966e-25
SLC39A11	5.91987e-30	-0.562623	0.572	0.854	2.32379e-25
PARD3B	6.6393e-30	-0.436236	0.844	0.969	2.60619e-25
ABI1	1.0454e-29	0.575933	0.973	0.93	4.10361e-25
STON1-GTF2A1L	1.17027e-29	-0.540935	0.32	0.617	4.59376e-25
CSNK1A1	1.22604e-29	0.562364	0.925	0.849	4.8127e-25
MXD1	1.31532e-29	0.536635	0.557	0.263	5.16315e-25
CKS2	1.50776e-29	0.252294	0.222	0.009	5.91857e-25
DNAJC7	1.57458e-29	0.54974	0.632	0.369	6.18085e-25
RAPGEF2	2.60719e-29	0.891831	0.814	0.68	1.02343e-24
ST3GAL6-AS1	4.91519e-29	1.06394	0.668	0.418	1.92941e-24
TSPYL4	5.66532e-29	0.393462	0.41	0.104	2.22386e-24
BCAS2	6.58694e-29	0.498601	0.431	0.132	2.58564e-24
ATP13A3	8.24357e-29	0.56464	0.901	0.748	3.23593e-24
SLC3A2	9.13742e-29	0.518041	0.725	0.485	3.5868e-24
CRB1	1.28897e-28	-0.516534	0.716	0.897	5.05971e-24
PCSK6	1.36701e-28	-0.381848	0.722	0.95	5.36606e-24
NCKAP5	1.4286e-28	-0.398624	0.976	0.994	5.60782e-24
NOP56	1.44276e-28	0.462782	0.443	0.14	5.66342e-24
PCDH9-AS2	1.70635e-28	-0.44459	0.521	0.854	6.6981e-24
PARVB	2.08711e-28	0.717589	0.392	0.107	8.19274e-24
ENO1	2.24964e-28	0.526353	0.847	0.605	8.83074e-24
RGS4	2.34284e-28	0.257768	0.231	0.014	9.19657e-24
CTNNA3	3.11771e-28	-0.335646	0.97	0.995	1.22382e-23
MYLIP	7.2265e-28	0.473192	0.461	0.168	2.83669e-23
HUNK	1.01377e-27	0.861014	0.213	0.012	3.97946e-23
MYH14	1.07475e-27	0.483471	0.527	0.213	4.21883e-23
EN2	1.13102e-27	0.294537	0.329	0.059	4.43972e-23
WFDC1	1.27457e-27	0.804763	0.713	0.504	5.0032e-23
ZNF771	1.56082e-27	0.43927	0.407	0.114	6.12686e-23
SPRED3	1.60505e-27	0.323147	0.287	0.044	6.30045e-23
HDLBP	1.61058e-27	0.512866	0.68	0.378	6.32217e-23
GNG12	1.62267e-27	0.67816	0.74	0.498	6.36964e-23
EWSR1	1.6693e-27	0.550476	0.749	0.571	6.55267e-23
ZHX3	1.7445e-27	-0.392656	0.886	0.984	6.84787e-23
BMT2	1.77408e-27	0.72743	0.722	0.456	6.96395e-23
TSPYL2	2.58614e-27	0.519553	0.395	0.123	1.01516e-22
DST	2.98e-27	0.499051	0.991	0.992	1.16977e-22
NAALADL2	3.19287e-27	-0.51523	0.751	0.933	1.25333e-22
SVIL	3.53928e-27	0.737474	0.799	0.569	1.38931e-22
RYR3	4.61531e-27	-0.455738	0.569	0.88	1.81169e-22
CCT3	5.15773e-27	0.466979	0.581	0.28	2.02462e-22
BRD2	5.21542e-27	0.490507	0.578	0.252	2.04726e-22
CCDC59	5.50995e-27	0.577944	0.494	0.21	2.16288e-22
MAIP1	7.0917e-27	0.458187	0.389	0.114	2.78378e-22
ABCC5	7.73813e-27	0.562165	0.659	0.404	3.03753e-22
CPQ	1.29971e-26	-0.445788	0.653	0.905	5.10187e-22
SARAF	1.3086e-26	0.477331	0.695	0.453	5.13678e-22
ARHGEF28	1.92415e-26	-0.399311	0.79	0.952	7.55307e-22
MAP2K3	2.3154e-26	0.266013	0.269	0.033	9.08889e-22
AC068587.4	2.67567e-26	0.50662	0.889	0.605	1.05031e-21
KCNQ2	3.05289e-26	0.432343	0.464	0.185	1.19838e-21
PPP3R1	3.28946e-26	0.531268	0.763	0.565	1.29125e-21
KLHL25	3.32346e-26	0.483691	0.467	0.171	1.30459e-21
MGAT4C	4.47245e-26	-0.455153	0.781	0.956	1.75562e-21
GRM5	4.72605e-26	-0.437414	0.766	0.949	1.85517e-21
ETF1	5.42514e-26	0.326111	0.449	0.142	2.12959e-21
C1orf226	5.56376e-26	0.333288	0.458	0.146	2.184e-21
STAT2	6.39801e-26	0.479566	0.644	0.389	2.51147e-21
MOB1B	6.7501e-26	0.683013	0.509	0.264	2.64968e-21
RORA	6.79122e-26	-0.337279	0.994	0.997	2.66583e-21
SCD5	7.14139e-26	0.380071	0.994	0.989	2.80328e-21
THSD7A	7.54449e-26	-0.579555	0.53	0.798	2.96151e-21
PRKN	8.49995e-26	-0.431426	0.829	0.869	3.33657e-21
SOX4	9.29064e-26	0.314901	0.246	0.025	3.64695e-21
TENT5A	9.79072e-26	0.547316	0.865	0.605	3.84325e-21
SOD1	1.065e-25	0.485438	0.647	0.358	4.18056e-21
TSHZ1	1.18994e-25	0.691968	0.677	0.468	4.67101e-21
RAB39A	1.27283e-25	0.288077	0.293	0.045	4.99636e-21
YY1	1.31133e-25	0.47604	0.671	0.392	5.14749e-21
JMJD6	1.32868e-25	0.333526	0.371	0.09	5.2156e-21
SYNM	1.54888e-25	0.460068	0.542	0.235	6.07996e-21
NCAM2	1.5836e-25	-0.445034	0.982	0.997	6.21626e-21
LMCD1-AS1	1.62733e-25	-0.572311	0.91	0.947	6.38793e-21
KCNMA1	1.65377e-25	0.617811	0.823	0.546	6.49169e-21
TMEM241	1.94635e-25	-0.522891	0.314	0.652	7.64019e-21
PLCD1	2.40489e-25	0.453236	0.533	0.226	9.44014e-21
INTS6	2.54489e-25	0.62243	0.662	0.465	9.9897e-21
PCBP2	2.72342e-25	0.479801	0.799	0.652	1.06905e-20
ZFAND3	4.68367e-25	0.433463	0.952	0.919	1.83853e-20
UBE2B	5.25453e-25	0.467671	0.76	0.547	2.06261e-20
AC090578.1	5.9272e-25	0.419717	0.392	0.107	2.32666e-20
SPATA6	6.24089e-25	-0.43891	0.695	0.894	2.4498e-20
KCNE4	7.98653e-25	0.409744	0.225	0.022	3.13503e-20
AL355306.2	1.02193e-24	-0.869994	0.35	0.647	4.01149e-20
MID1	1.02855e-24	0.650763	0.596	0.431	4.03746e-20
QKI	1.89773e-24	0.453695	0.997	0.998	7.44937e-20
SNX3	2.23016e-24	0.543095	0.629	0.4	8.75429e-20
RGS6	2.25427e-24	-0.523233	0.566	0.858	8.84892e-20
NTRK3	2.33329e-24	-0.398009	0.862	0.963	9.15908e-20
CLIP1	2.58142e-24	0.592937	0.844	0.687	1.01331e-19
FAM49A	3.07402e-24	0.604644	0.781	0.591	1.20667e-19
ANKDD1A	3.41618e-24	-0.465115	0.698	0.883	1.34099e-19
SLC39A6	3.77167e-24	0.388907	0.335	0.084	1.48053e-19
DLG2	5.29747e-24	-0.481579	0.955	0.974	2.07947e-19
TCEAL9	5.53147e-24	0.399669	0.359	0.092	2.17132e-19
B4GALT5	5.86707e-24	0.568673	0.769	0.563	2.30306e-19
SOS1	6.00008e-24	0.543632	0.856	0.779	2.35527e-19
HERC4	6.0862e-24	0.653033	0.877	0.796	2.38908e-19
SEMA4A	6.23752e-24	0.315098	0.272	0.045	2.44848e-19
SMYD3	6.28053e-24	-0.546588	0.74	0.888	2.46536e-19
TXNIP	7.42283e-24	-0.515429	0.132	0.403	2.91376e-19
RAB6B	7.7751e-24	0.424831	0.575	0.299	3.05204e-19
RNF152	8.09745e-24	0.391462	0.347	0.09	3.17857e-19
TOB2	8.90471e-24	0.442485	0.698	0.429	3.49546e-19
TCF4	9.31285e-24	0.459341	0.982	0.983	3.65567e-19
RALGDS	9.37885e-24	0.421215	0.686	0.42	3.68157e-19
CNDP2	9.97133e-24	0.321365	0.461	0.156	3.91415e-19
PLOD3	1.11e-23	0.403693	0.401	0.121	4.35721e-19
TMEM51-AS1	1.30157e-23	0.302795	0.231	0.034	5.10917e-19
GPR89A	1.39238e-23	0.553784	0.386	0.182	5.46564e-19
AQP4	1.44852e-23	0.449507	0.853	0.663	5.68603e-19
GATM	1.4577e-23	0.538009	0.65	0.431	5.72205e-19
ANKRD37	1.69092e-23	0.432442	0.461	0.17	6.63752e-19
PPM1K-DT	1.69732e-23	-0.299131	0.024	0.243	6.66265e-19
LRRC7	1.70764e-23	-0.486449	0.488	0.802	6.70317e-19
AC092957.1	1.96246e-23	-0.330765	0.934	0.882	7.70344e-19
UBQLN1	2.11427e-23	0.467392	0.578	0.344	8.29934e-19
ERBB4	2.16767e-23	-0.457043	0.925	0.981	8.50897e-19
AC010624.5	2.5019e-23	1.03395	0.195	0.05	9.82095e-19
TNRC6B	2.69606e-23	-0.343325	0.886	0.95	1.05831e-18
AC092115.3	2.8326e-23	0.272934	0.272	0.044	1.11191e-18
MAP4K3	5.04552e-23	0.544952	0.865	0.767	1.98057e-18
TBC1D1	5.18263e-23	-0.424271	0.793	0.904	2.03439e-18
ABTB2	6.65665e-23	0.613795	0.82	0.686	2.613e-18
UBA6-AS1	7.1241e-23	-0.668734	0.521	0.719	2.7965e-18
AC007686.4	8.11273e-23	0.271283	0.237	0.03	3.18457e-18
APTR	8.25836e-23	0.620588	0.461	0.216	3.24174e-18
YWHAG	1.04336e-22	0.468991	0.512	0.236	4.0956e-18
USF3	1.0892e-22	0.584804	0.527	0.306	4.27556e-18
DOCK5	1.10319e-22	-0.474218	0.449	0.751	4.33046e-18
UBR2	1.17758e-22	0.475862	0.844	0.77	4.62247e-18
PEA15	1.30681e-22	0.471768	0.56	0.294	5.12973e-18
KANSL1	2.1738e-22	-0.41676	0.889	0.933	8.53305e-18
PLOD2	2.63538e-22	0.748609	0.79	0.701	1.03449e-17
IGF1R	2.63776e-22	-0.372217	0.757	0.928	1.03543e-17
KLHL32	2.66212e-22	-0.325161	0.575	0.863	1.04499e-17
GARS	2.95959e-22	0.389123	0.482	0.204	1.16176e-17
SNHG5	3.0336e-22	0.473845	0.584	0.33	1.19081e-17
SGCD	3.13389e-22	-0.534426	0.527	0.801	1.23018e-17
TNIK	3.20901e-22	-0.358843	0.979	0.995	1.25966e-17
RTN4	3.54176e-22	0.52539	0.904	0.795	1.39028e-17
LDLRAD3	3.67024e-22	-0.388385	0.772	0.921	1.44072e-17
STAT3	3.77866e-22	0.620644	0.647	0.473	1.48328e-17
IFRD1	4.50374e-22	0.498315	0.626	0.386	1.7679e-17
BANP	5.24632e-22	0.398577	0.614	0.342	2.05939e-17
FAM189A2	5.68318e-22	-0.519853	0.24	0.543	2.23088e-17
HIPK4	6.38386e-22	0.290734	0.21	0.023	2.50592e-17
NCEH1	7.20051e-22	0.406605	0.332	0.082	2.82649e-17
SPART	8.23273e-22	0.387012	0.772	0.518	3.23168e-17
AC097450.1	9.07492e-22	-0.531064	0.254	0.58	3.56227e-17
SFXN5	9.81425e-22	-0.326536	0.97	0.986	3.85249e-17
ADAMTSL3	1.19667e-21	-0.449107	0.521	0.807	4.69742e-17
UBE2H	1.37651e-21	0.589497	0.76	0.621	5.40336e-17
ERRFI1	1.37971e-21	0.445054	0.602	0.364	5.41592e-17
ETNK1	1.38088e-21	0.465788	0.802	0.619	5.42052e-17
CLYBL	1.4041e-21	-0.380547	0.47	0.779	5.51166e-17
TANC1	1.41884e-21	0.654673	0.557	0.308	5.56953e-17
TPI1	1.46445e-21	0.425663	0.641	0.336	5.74856e-17
AKT3	1.61066e-21	-0.309392	0.931	0.989	6.3225e-17
ITGB3BP	1.71472e-21	0.659728	0.557	0.331	6.73094e-17
RERG	2.21242e-21	-0.470372	0.057	0.297	8.68464e-17
TOP1	2.23826e-21	0.45789	0.68	0.428	8.78605e-17
NLGN1	2.48026e-21	-0.409081	0.97	0.981	9.73601e-17
RANBP2	3.03045e-21	0.44599	0.662	0.401	1.18957e-16
CRIM1	3.40728e-21	0.499351	0.871	0.751	1.3375e-16
CPEB4	3.671e-21	0.353258	0.979	0.958	1.44101e-16
LARP4	4.02296e-21	0.452178	0.629	0.369	1.57917e-16
CIRBP	4.25577e-21	-0.32269	0.497	0.799	1.67056e-16
TMEM108	4.87856e-21	-0.337193	0.949	0.989	1.91503e-16
AFF3	5.26092e-21	0.53556	0.844	0.593	2.06512e-16
SLC20A2	6.25325e-21	0.424247	0.97	0.916	2.45465e-16
SERPINI2	6.46082e-21	-0.440686	0.527	0.739	2.53613e-16
LINC00461	7.15433e-21	-0.375063	0.796	0.93	2.80836e-16
PRKD1	7.52567e-21	0.666987	0.931	0.896	2.95413e-16
EIF4A1	8.88267e-21	0.334528	0.59	0.283	3.4868e-16
NEFM	1.09225e-20	0.277112	0.171	0.011	4.28753e-16
ELAVL3	1.19952e-20	0.477486	0.626	0.361	4.70862e-16
ENAH	1.67436e-20	0.56014	0.623	0.431	6.57251e-16
RPS9	1.73727e-20	0.391301	0.509	0.218	6.81949e-16
LRRTM4	1.97242e-20	-0.457481	0.952	0.969	7.74254e-16
LONRF3	2.49464e-20	0.448545	0.311	0.096	9.79245e-16
ARHGEF4	2.61716e-20	-0.477807	0.446	0.726	1.02734e-15
PKP4	2.66108e-20	0.475355	0.638	0.341	1.04458e-15
ZNF701	2.95262e-20	0.350504	0.362	0.118	1.15902e-15
NID1	3.29586e-20	0.492695	0.386	0.146	1.29376e-15
PRKD2	4.22777e-20	0.376621	0.251	0.048	1.65957e-15
NR3C2	4.98629e-20	-0.404387	0.623	0.863	1.95732e-15
YTHDC1	5.11973e-20	0.567641	0.74	0.585	2.0097e-15
PCBP1	5.13499e-20	0.303488	0.467	0.185	2.01569e-15
KIAA1217	6.55688e-20	-0.412373	0.877	0.956	2.57384e-15
FTCDNL1	6.9555e-20	-0.424273	0.275	0.575	2.73031e-15
TP53BP2	8.14259e-20	0.412797	0.707	0.467	3.19629e-15
RNF13	8.68946e-20	-0.353313	0.461	0.745	3.41096e-15
ERBIN	8.93666e-20	0.516176	0.886	0.771	3.508e-15
LATS2	9.20801e-20	0.393277	0.464	0.187	3.61451e-15
MCC	9.22499e-20	0.332942	0.988	0.967	3.62118e-15
JAM3	1.14088e-19	0.578226	0.392	0.166	4.47839e-15
CRYZ	1.29459e-19	0.371305	0.338	0.101	5.08177e-15
TET3	1.33148e-19	0.655028	0.563	0.347	5.22661e-15
NEDD4L	1.36623e-19	0.503395	0.901	0.798	5.363e-15
ARHGAP31	1.48266e-19	-0.386869	0.716	0.91	5.82002e-15
LINC01572	1.51118e-19	-0.493298	0.368	0.659	5.932e-15
ADAM32	1.51165e-19	0.265931	0.266	0.053	5.93384e-15
BCAS3	1.60513e-19	-0.435885	0.698	0.88	6.30078e-15
TRPS1	1.97312e-19	-0.288693	0.973	0.995	7.74527e-15
UBXN2A	2.07292e-19	0.492824	0.683	0.51	8.13703e-15
DIRAS2	2.18698e-19	0.390751	0.368	0.152	8.58476e-15
NEO1	2.33281e-19	-0.416824	0.737	0.893	9.15722e-15
LMNTD1	2.85634e-19	-0.54345	0.353	0.607	1.12123e-14
DGKG	3.53604e-19	-0.28927	0.976	0.995	1.38804e-14
APTX	3.5766e-19	0.433499	0.716	0.449	1.40396e-14
CLIC4	3.78927e-19	0.493594	0.542	0.331	1.48744e-14
MAP4K5	3.98587e-19	0.454252	0.943	0.843	1.56461e-14
GABPB1-AS1	4.28403e-19	-0.403402	0.341	0.611	1.68165e-14
DYNC2H1	4.3508e-19	-0.39235	0.44	0.72	1.70786e-14
LINC00632	4.52081e-19	0.515248	0.76	0.63	1.7746e-14
EPS15	5.28281e-19	-0.361415	0.778	0.888	2.07371e-14
ACOT7	5.28477e-19	0.269322	0.332	0.096	2.07448e-14
GRID1	5.52044e-19	-0.317918	0.847	0.967	2.16699e-14
UBE2D3-AS1	5.84655e-19	0.351028	0.401	0.162	2.29501e-14
ACSS3	6.07805e-19	-0.470688	0.425	0.683	2.38588e-14
VAT1L	6.56521e-19	0.439725	0.97	0.886	2.57711e-14
FYN	6.63487e-19	0.33081	0.985	0.981	2.60445e-14
RHEB	7.04696e-19	0.410099	0.668	0.431	2.76621e-14
GABRG1	7.06045e-19	0.534912	0.883	0.785	2.77151e-14
UAP1	7.20065e-19	0.323595	0.302	0.082	2.82654e-14
MAPK8	8.1435e-19	-0.432139	0.512	0.759	3.19665e-14
LRP1	8.38193e-19	0.328462	0.889	0.742	3.29024e-14
PPID	8.78442e-19	0.336612	0.428	0.177	3.44823e-14
MLLT10	1.02528e-18	-0.369298	0.59	0.82	4.02465e-14
TRA2B	1.04268e-18	0.418878	0.713	0.509	4.09292e-14
CCDC144A	1.04388e-18	0.35609	0.841	0.614	4.09764e-14
HIKESHI	1.10537e-18	0.354244	0.464	0.215	4.33902e-14
ITGA5	1.16965e-18	0.260727	0.186	0.022	4.59135e-14
TPCN1	1.19805e-18	-0.404669	0.647	0.823	4.70281e-14
RAB21	1.2222e-18	0.390304	0.503	0.266	4.79761e-14
PCDH19	1.28875e-18	0.291933	0.189	0.023	5.05887e-14
CBLB	1.33788e-18	0.53454	0.769	0.605	5.25173e-14
NKTR	1.49441e-18	-0.331149	0.635	0.855	5.86617e-14
FTL	1.58769e-18	0.367525	0.85	0.635	6.23232e-14
CPNE8	1.64531e-18	0.489313	0.892	0.774	6.4585e-14
RPH3A	1.64571e-18	-0.569952	0.081	0.271	6.46008e-14
SPOCK3	1.81549e-18	-0.357625	0.841	0.964	7.12654e-14
CLASP2	2.39117e-18	-0.341981	0.778	0.919	9.38631e-14
AC004158.1	2.39825e-18	-0.41332	0.428	0.703	9.41408e-14
MT3	2.74421e-18	0.399447	0.97	0.851	1.07721e-13
C17orf67	2.80856e-18	0.290448	0.491	0.208	1.10247e-13
C20orf194	2.91159e-18	-0.345793	0.805	0.928	1.14292e-13
CALN1	3.0434e-18	-0.484463	0.623	0.837	1.19465e-13
RNF11	3.11859e-18	0.359043	0.485	0.244	1.22417e-13
ZBTB11	3.21882e-18	0.337211	0.428	0.177	1.26352e-13
ADK	3.89515e-18	-0.407174	0.458	0.731	1.529e-13
LINC00511	4.21041e-18	-0.506308	0.539	0.75	1.65275e-13
MIR4300HG	4.30634e-18	-0.65901	0.572	0.76	1.69041e-13
GJC1	4.58674e-18	0.309731	0.189	0.03	1.80048e-13
SLC25A13	5.05738e-18	-0.369853	0.353	0.622	1.98522e-13
AL137139.2	5.10041e-18	-0.381918	0.763	0.848	2.00212e-13
CARS	5.23397e-18	0.306747	0.464	0.198	2.05454e-13
RTN3	5.4657e-18	0.430709	0.787	0.596	2.14551e-13
ADHFE1	6.16486e-18	-0.354686	0.413	0.672	2.41995e-13
LGI1	6.32806e-18	-0.341959	0.108	0.348	2.48402e-13
MARK3	6.51517e-18	0.356216	0.94	0.866	2.55747e-13
ZNF608	6.52223e-18	-0.410472	0.518	0.728	2.56023e-13
MYEF2	7.21428e-18	-0.33257	0.374	0.653	2.8319e-13
DCP1B	8.07757e-18	-0.367264	0.219	0.488	3.17077e-13
PGAP1	9.16014e-18	0.413528	0.455	0.218	3.59572e-13
HS6ST3	9.62593e-18	-0.388364	0.871	0.939	3.77856e-13
WDR11-AS1	1.53619e-17	-0.396232	0.344	0.621	6.03016e-13
IPO7	1.57399e-17	0.375528	0.551	0.308	6.17856e-13
PIP5K1C	1.60472e-17	0.285585	0.443	0.196	6.29916e-13
FER	1.64405e-17	-0.343082	0.763	0.921	6.45357e-13
TBL1XR1	1.82385e-17	-0.347225	0.695	0.871	7.15933e-13
MFN2	2.04053e-17	0.340275	0.401	0.17	8.00988e-13
PDZD2	2.36667e-17	-0.330778	0.85	0.96	9.29011e-13
PDZRN3	2.40076e-17	0.532628	0.85	0.725	9.42393e-13
RAD51B	2.54561e-17	-0.46722	0.482	0.706	9.99253e-13
RFX3	2.69874e-17	-0.325979	0.886	0.967	1.05936e-12
AC064875.1	2.74768e-17	-0.368701	0.533	0.801	1.07857e-12
MAPK4	2.78005e-17	-0.38372	0.689	0.876	1.09128e-12
OGT	3.15132e-17	0.408301	0.832	0.701	1.23702e-12
MAP3K5	3.26368e-17	-0.326525	0.856	0.939	1.28112e-12
ZNF800	4.18304e-17	0.498342	0.539	0.309	1.64201e-12
PPP1R9A	4.38646e-17	-0.339316	0.617	0.851	1.72186e-12
DDX17	4.5191e-17	-0.253701	0.958	0.989	1.77393e-12
RNF38	4.66376e-17	-0.289853	0.689	0.896	1.83071e-12
CRYL1	4.67521e-17	-0.325205	0.413	0.697	1.83521e-12
ATXN10	4.80297e-17	-0.355182	0.614	0.816	1.88536e-12
FAT4	4.88418e-17	0.469287	0.287	0.092	1.91723e-12
RGN	5.00143e-17	-0.349206	0.281	0.521	1.96326e-12
MPDZ	5.00249e-17	0.416773	0.901	0.823	1.96368e-12
LAMC1	6.27632e-17	0.509251	0.539	0.316	2.46371e-12
FOXP1	6.41915e-17	-0.357529	0.746	0.868	2.51977e-12
CAMSAP2	6.68743e-17	0.408247	0.871	0.782	2.62508e-12
CCT8	7.07873e-17	0.305893	0.449	0.196	2.77869e-12
MYH9	7.74966e-17	0.320657	0.521	0.25	3.04205e-12
CD44	8.85948e-17	0.543771	0.422	0.243	3.4777e-12
XBP1	9.08702e-17	0.267302	0.29	0.079	3.56702e-12
GSAP	9.33198e-17	-0.306231	0.126	0.353	3.66317e-12
DDX3Y	9.75009e-17	0.325527	0.506	0.255	3.8273e-12
AEBP1	1.00275e-16	0.444254	0.269	0.081	3.93619e-12
ICA1L	1.01808e-16	-0.384482	0.317	0.572	3.99636e-12
MOB3B	1.12322e-16	-0.447784	0.488	0.705	4.4091e-12
NIBAN1	1.17631e-16	0.485795	0.254	0.073	4.61749e-12
SAMD5	1.19833e-16	0.607877	0.464	0.303	4.70391e-12
AC119674.1	1.23599e-16	0.520463	0.614	0.359	4.85174e-12
ANKFN1	1.25981e-16	-0.433868	0.138	0.372	4.94526e-12
PON2	1.35193e-16	-0.325125	0.778	0.886	5.30685e-12
AUTS2	1.37181e-16	-0.281584	0.955	0.98	5.3849e-12
GATAD1	1.37329e-16	-0.328476	0.362	0.63	5.3907e-12
TBC1D14	1.38233e-16	0.431623	0.581	0.353	5.42618e-12
ZNF808	1.43955e-16	0.367948	0.413	0.184	5.65081e-12
EIF4G2	1.49018e-16	0.348641	0.62	0.378	5.84953e-12
HIBADH	1.5172e-16	-0.397329	0.344	0.605	5.95563e-12
CLIP2	1.71319e-16	0.467081	0.665	0.47	6.72494e-12
AC009975.2	1.76784e-16	-0.281235	0.015	0.174	6.93947e-12
TBPL1	1.8597e-16	0.339021	0.491	0.23	7.30008e-12
CCT2	1.87043e-16	0.351925	0.47	0.253	7.34218e-12
PLSCR4	2.04231e-16	-0.34937	0.766	0.865	8.01688e-12
AC092924.2	2.0603e-16	-0.438139	0.698	0.84	8.08751e-12
WSB1	3.17684e-16	-0.307585	0.907	0.947	1.24704e-11
PDE10A	3.29852e-16	0.547449	0.38	0.143	1.2948e-11
FTO	3.41127e-16	-0.358429	0.778	0.905	1.33906e-11
LPP	3.69633e-16	-0.338383	0.862	0.911	1.45096e-11
RIMKLB	3.87362e-16	-0.352526	0.626	0.787	1.52055e-11
ZRANB2	4.08272e-16	-0.307845	0.62	0.838	1.60263e-11
LRBA	4.39634e-16	-0.346462	0.635	0.837	1.72574e-11
IVNS1ABP	5.12414e-16	0.264119	0.386	0.151	2.01143e-11
FREM1	5.25472e-16	-0.380529	0.275	0.515	2.06269e-11
JAK1	5.46792e-16	-0.328065	0.757	0.902	2.14638e-11
GALNT18	5.91782e-16	0.468321	0.76	0.697	2.32298e-11
CLK3	5.99202e-16	0.305776	0.38	0.149	2.35211e-11
KDM2A	6.60837e-16	0.368939	0.841	0.661	2.59405e-11
CTNNB1	6.86221e-16	0.391988	0.892	0.801	2.69369e-11
PAQR3	7.10098e-16	0.621134	0.446	0.308	2.78742e-11
HMGCLL1	7.35445e-16	-0.390055	0.338	0.591	2.88692e-11
STX8	9.15754e-16	-0.370414	0.338	0.591	3.5947e-11
NRIP1	9.8379e-16	0.424635	0.725	0.521	3.86177e-11
SCAF4	1.09044e-15	0.363982	0.518	0.299	4.28043e-11
SLC25A18	1.10475e-15	0.513309	0.68	0.462	4.33658e-11
AC093879.1	1.30781e-15	-0.465816	0.521	0.76	5.13366e-11
BBS9	1.31877e-15	-0.386664	0.596	0.793	5.17668e-11
SCAPER	1.53181e-15	-0.326747	0.629	0.84	6.01297e-11
C3orf70	1.61041e-15	-0.366579	0.425	0.633	6.32151e-11
EXOC4	1.6623e-15	-0.308096	0.793	0.919	6.5252e-11
ST3GAL5	1.66368e-15	-0.358489	0.32	0.586	6.53059e-11
POLG2	1.66833e-15	0.337423	0.377	0.171	6.54888e-11
SGK1	1.67266e-15	0.325907	0.437	0.19	6.56584e-11
SOX2-OT	1.80139e-15	-0.489842	0.641	0.765	7.07119e-11
CST3	1.80556e-15	0.41091	0.853	0.656	7.08754e-11
RFX3-AS1	1.88531e-15	-0.392268	0.386	0.642	7.40061e-11
ASB3	1.90536e-15	-0.356418	0.695	0.83	7.47929e-11
AC026316.5	1.90599e-15	-0.370965	0.174	0.409	7.48176e-11
ELMO1	1.94555e-15	-0.520109	0.557	0.638	7.63705e-11
FAM66D	1.99973e-15	-0.255302	0.108	0.319	7.84975e-11
FRAS1	2.20349e-15	0.368473	0.216	0.045	8.6496e-11
MYRIP	2.45297e-15	-0.456269	0.26	0.491	9.62887e-11
KCTD12	2.49476e-15	0.279987	0.458	0.222	9.79294e-11
MEIS1	2.57948e-15	-0.292962	0.746	0.883	1.01255e-10
CGAS	2.70353e-15	0.312405	0.231	0.054	1.06124e-10
SLC33A1	2.71836e-15	0.346202	0.476	0.25	1.06706e-10
IRF2BP2	3.17728e-15	0.310876	0.533	0.288	1.24721e-10
GRIA4	3.37587e-15	-0.251871	0.985	0.998	1.32516e-10
ANKRD36B	3.4418e-15	-0.297271	0.198	0.425	1.35105e-10
LRRC16A	3.74582e-15	-0.893106	0	0.112	1.47039e-10
LMO3	3.8808e-15	-0.336411	0.713	0.874	1.52337e-10
EXOC5	4.09892e-15	0.377947	0.584	0.395	1.60899e-10
MORC2	4.41607e-15	0.274154	0.509	0.255	1.73348e-10
UGGT2	4.43413e-15	-0.341694	0.491	0.72	1.74057e-10
EGLN3	4.54103e-15	0.413328	0.512	0.264	1.78254e-10
RHOJ	4.58479e-15	-0.363012	0.59	0.788	1.79971e-10
MALRD1	4.94705e-15	-0.367159	0.117	0.342	1.94192e-10
ARID4B	5.26677e-15	0.41044	0.877	0.784	2.06742e-10
MAGI3	5.43972e-15	0.535254	0.692	0.519	2.13531e-10
NLGN4Y	5.47461e-15	-0.34085	0.626	0.844	2.149e-10
RABGAP1L	5.75947e-15	-0.34914	0.76	0.902	2.26082e-10
ABLIM1	5.83221e-15	-0.327357	0.62	0.846	2.28937e-10
BCAR3	5.88791e-15	-0.337312	0.644	0.806	2.31124e-10
PRKG1	5.92506e-15	0.425383	0.934	0.82	2.32582e-10
RP11-649A16.1	5.96618e-15	-0.937021	0	0.11	2.34196e-10
SELENOW	7.55526e-15	0.359413	0.82	0.603	2.96574e-10
PRPF38A	7.97765e-15	0.250358	0.44	0.198	3.13155e-10
CLCN2	8.04418e-15	0.254129	0.377	0.149	3.15766e-10
EIF4G1	8.36924e-15	0.289962	0.38	0.162	3.28526e-10
TEX9	8.55857e-15	-0.315061	0.192	0.437	3.35958e-10
CEP112	9.24432e-15	-0.358206	0.488	0.728	3.62877e-10
PSME4	9.36482e-15	0.402884	0.701	0.552	3.67607e-10
PARK2	9.49723e-15	-0.801451	0	0.109	3.72804e-10
UBR1	9.5113e-15	0.380054	0.763	0.631	3.73356e-10
FAM117B	1.00406e-14	0.582735	0.365	0.177	3.94133e-10
PTPRG	1.02649e-14	0.401301	0.859	0.715	4.02938e-10
SPOCK2	1.03793e-14	0.313211	0.838	0.667	4.07428e-10
AL078602.1	1.13407e-14	-0.545001	0.455	0.639	4.45168e-10
ATF6	1.18457e-14	0.434655	0.668	0.479	4.6499e-10
DNM3	1.19409e-14	0.637901	0.533	0.426	4.68728e-10
WNK1	1.21548e-14	0.327377	0.82	0.705	4.77123e-10
SNED1	1.30791e-14	-0.337394	0.802	0.927	5.13408e-10
MLYCD	1.39875e-14	0.348942	0.449	0.253	5.49065e-10
CBFB	1.45209e-14	0.384742	0.647	0.437	5.70005e-10
PAPPA	1.49195e-14	-0.332871	0.12	0.333	5.8565e-10
SEPT4	1.51095e-14	-0.654019	0	0.107	5.93109e-10
ZCCHC11	1.51095e-14	-0.655757	0	0.107	5.93109e-10
DECR1	1.55214e-14	-0.332308	0.425	0.663	6.09276e-10
SKI	1.58801e-14	0.307656	0.527	0.283	6.23356e-10
MYO9A	1.78005e-14	-0.337525	0.599	0.782	6.98741e-10
ACACB	1.90362e-14	-0.304941	0.659	0.857	7.47248e-10
ATP1B3	2.0062e-14	0.294084	0.425	0.191	7.87514e-10
SAV1	2.06141e-14	0.293276	0.368	0.152	8.09185e-10
PDE9A	2.08709e-14	-0.323495	0.216	0.448	8.19266e-10
BAZ2A	2.32668e-14	0.355558	0.608	0.425	9.13315e-10
C2orf69	2.32886e-14	0.333614	0.479	0.274	9.14169e-10
RAC1	2.42184e-14	0.303614	0.641	0.379	9.50667e-10
ZNF609	2.46547e-14	-0.357381	0.44	0.683	9.67795e-10
RSRP1	2.47689e-14	-0.284498	0.638	0.83	9.72278e-10
FKBP5	2.48049e-14	-0.33575	0.078	0.243	9.73692e-10
FAM171A1	2.49154e-14	-0.339006	0.656	0.807	9.78028e-10
DCUN1D1	2.49692e-14	0.348669	0.737	0.529	9.80139e-10
METTL15	2.50628e-14	-0.341151	0.575	0.759	9.83816e-10
LRRN3	2.69528e-14	0.410142	0.521	0.325	1.05801e-09
ZFYVE16	2.80777e-14	-0.312771	0.614	0.779	1.10216e-09
G3BP1	2.90327e-14	0.369194	0.59	0.369	1.13965e-09
DCAF5	2.90491e-14	0.356368	0.701	0.563	1.14029e-09
FARS2	2.98289e-14	-0.359243	0.485	0.709	1.17091e-09
ZNF292	3.06943e-14	-0.291163	0.635	0.821	1.20487e-09
UPP2	3.07785e-14	-0.373631	0.536	0.762	1.20818e-09
ACSS1	3.33175e-14	-0.258412	0.476	0.731	1.30784e-09
INVS	3.3881e-14	-0.378718	0.443	0.656	1.32997e-09
ZMYM4	3.49726e-14	-0.319856	0.518	0.739	1.37281e-09
SEPT7	3.8179e-14	-0.456066	0	0.104	1.49868e-09
CHDH	4.05962e-14	0.323297	0.611	0.379	1.59356e-09
NBPF26	4.63938e-14	0.276968	0.581	0.331	1.82114e-09
LINC01515	5.103e-14	-0.376515	0.018	0.16	2.00313e-09
IMMP2L	5.91681e-14	-0.487995	0.509	0.712	2.32259e-09
CTNNAL1	7.57161e-14	0.363629	0.305	0.137	2.97216e-09
GOLGA8B	7.70647e-14	-0.29616	0.335	0.582	3.0251e-09
TOB1	8.64912e-14	0.25635	0.422	0.194	3.39512e-09
ZNF462	9.34084e-14	-0.36111	0.566	0.781	3.66665e-09
SLC19A2	9.88353e-14	0.268805	0.326	0.123	3.87968e-09
IRS1	1.00606e-13	0.4319	0.56	0.387	3.94919e-09
DAPK1	1.02122e-13	-0.308927	0.757	0.862	4.00869e-09
PTPRJ	1.02601e-13	0.402573	0.686	0.477	4.02752e-09
DIXDC1	1.09839e-13	0.393121	0.677	0.507	4.3116e-09
PRDM5	1.14502e-13	-0.291023	0.308	0.558	4.49468e-09
PCDH9-AS3	1.22685e-13	-0.304515	0.207	0.418	4.81588e-09
CAPRIN2	1.30903e-13	-0.328887	0.494	0.649	5.13845e-09
APLP2	1.37957e-13	0.320511	0.566	0.33	5.41535e-09
WDR60	1.42272e-13	-0.322408	0.602	0.77	5.58475e-09
TRIB2	1.54211e-13	-0.306783	0.596	0.795	6.0534e-09
CCND2	1.55299e-13	0.269123	0.563	0.309	6.09609e-09
ZMAT1	1.58852e-13	-0.336643	0.578	0.773	6.23559e-09
CACNA2D3	1.61001e-13	-0.313994	0.135	0.334	6.31995e-09
PCF11	1.75028e-13	0.329291	0.623	0.414	6.87055e-09
BLM	1.83539e-13	-0.298624	0.698	0.843	7.20464e-09
DDX3X	1.93385e-13	0.262684	0.647	0.398	7.59112e-09
SCARA3	2.09796e-13	-0.29381	0.344	0.554	8.23534e-09
DPYSL2	2.135e-13	0.31241	0.892	0.757	8.38072e-09
EIF2B5	2.31899e-13	0.264851	0.335	0.135	9.10297e-09
EIF4G3	2.43397e-13	-0.310761	0.701	0.865	9.55432e-09
ARNTL	2.45626e-13	0.327864	0.653	0.426	9.64182e-09
PDGFRB	2.53591e-13	-0.281837	0.371	0.617	9.95447e-09
RIN2	2.56723e-13	-0.343868	0.344	0.585	1.00774e-08
MGST1	2.6699e-13	-0.337959	0.751	0.871	1.04804e-08
TBC1D19	2.84562e-13	-0.291764	0.356	0.605	1.11702e-08
STX18-AS1	2.88907e-13	-0.322852	0.281	0.526	1.13407e-08
TBC1D2	2.9139e-13	0.301303	0.281	0.103	1.14382e-08
XPOT	3.05736e-13	0.308491	0.395	0.202	1.20014e-08
NME7	3.12061e-13	-0.348062	0.359	0.586	1.22496e-08
RCOR3	3.3959e-13	-0.316567	0.398	0.621	1.33303e-08
NALCN	3.5457e-13	-0.351241	0.497	0.72	1.39183e-08
UBE2D1	3.59731e-13	0.388422	0.362	0.168	1.41209e-08
ANKRD36	3.69328e-13	-0.323016	0.437	0.652	1.44976e-08
KPNA4	3.8265e-13	0.311187	0.617	0.386	1.50206e-08
ZFPM2	4.12022e-13	-0.343507	0.856	0.905	1.61735e-08
TTC17	4.13039e-13	-0.30597	0.653	0.816	1.62134e-08
FAM13C	4.27351e-13	-0.289383	0.24	0.473	1.67752e-08
INTU	4.41745e-13	0.399151	0.772	0.636	1.73402e-08
CCSER2	4.59307e-13	-0.275543	0.548	0.774	1.80296e-08
RFTN2	4.69674e-13	-0.338407	0.817	0.904	1.84366e-08
RICTOR	5.99296e-13	-0.311719	0.506	0.7	2.35248e-08
OLFM2	6.00658e-13	0.345883	0.772	0.602	2.35782e-08
TMEM144	6.3501e-13	-0.330394	0.398	0.638	2.49267e-08
CRNDE	6.59877e-13	-0.297921	0.521	0.729	2.59028e-08
PIBF1	6.72886e-13	-0.320106	0.602	0.764	2.64135e-08
LEKR1	7.56733e-13	-0.375799	0.129	0.305	2.97048e-08
FNBP1L	8.5736e-13	-0.27403	0.838	0.88	3.36548e-08
MAP1A	9.12945e-13	0.356322	0.413	0.212	3.58368e-08
EIF1	1.00718e-12	0.294766	0.805	0.599	3.95359e-08
FERMT2	1.03881e-12	0.378105	0.79	0.653	4.07776e-08
VWA8	1.04747e-12	-0.322061	0.434	0.659	4.11176e-08
ST6GALNAC3	1.05521e-12	-0.296926	0.805	0.896	4.14213e-08
KAT6B	1.06562e-12	-0.352041	0.515	0.7	4.183e-08
CD59	1.0872e-12	0.313097	0.68	0.485	4.26768e-08
ZC2HC1A	1.09155e-12	-0.307947	0.353	0.586	4.28476e-08
GATAD2A	1.1663e-12	0.272029	0.47	0.241	4.57819e-08
PPP1R10	1.27928e-12	0.286418	0.65	0.42	5.02168e-08
CRADD	1.43518e-12	-0.373756	0.602	0.776	5.63364e-08
CCDC102B	1.47123e-12	-0.39811	0.228	0.42	5.77518e-08
DGKE	1.48601e-12	0.301798	0.557	0.351	5.83318e-08
AMD1	1.50314e-12	0.250809	0.395	0.182	5.90042e-08
AC124854.1	1.5212e-12	-0.39329	0.467	0.677	5.97131e-08
MIRLET7BHG	1.55471e-12	-0.311396	0.461	0.675	6.10284e-08
CEMIP2	1.55902e-12	0.337117	0.287	0.12	6.11978e-08
SND1	1.66205e-12	-0.266039	0.874	0.942	6.52422e-08
FOXP2	1.68394e-12	1.04836	0.5	0.521	6.61014e-08
LINC-PINT	1.73397e-12	-0.433233	0.365	0.515	6.80652e-08
AP000787.1	1.76306e-12	0.265117	0.458	0.236	6.92071e-08
URI1	1.89319e-12	-0.316431	0.374	0.6	7.43154e-08
TACC1	1.90742e-12	0.325895	0.65	0.442	7.4874e-08
CREB5	1.93792e-12	0.550275	0.569	0.435	7.60709e-08
SMC5-AS1	1.97626e-12	0.394574	0.305	0.131	7.7576e-08
RND3	1.9816e-12	0.301433	0.284	0.104	7.77859e-08
FHL5	2.14368e-12	0.420337	0.398	0.274	8.4148e-08
TET1	2.23843e-12	-0.311927	0.374	0.596	8.78674e-08
SPEN	2.37704e-12	0.271924	0.868	0.697	9.33084e-08
BBS2	2.38448e-12	-0.316018	0.575	0.781	9.36005e-08
XYLT1	2.3945e-12	-0.276057	0.988	0.995	9.39939e-08
LINC00880	2.47144e-12	-0.343193	0.111	0.28	9.7014e-08
TTN	2.83696e-12	-0.348534	0.162	0.369	1.11362e-07
PDE5A	3.17774e-12	-0.280771	0.356	0.6	1.24739e-07
GYG1	3.27327e-12	-0.298152	0.308	0.524	1.28489e-07
PTPRM	3.31931e-12	-0.35453	0.901	0.942	1.30296e-07
SUN1	3.44047e-12	-0.268347	0.362	0.563	1.35052e-07
SH3BGR	3.64862e-12	0.66564	0.254	0.107	1.43223e-07
GPCPD1	3.72212e-12	-0.278187	0.314	0.505	1.46108e-07
KAT2B	3.9756e-12	-0.272881	0.838	0.914	1.56058e-07
AL391807.1	4.01121e-12	-0.330357	0.536	0.686	1.57456e-07
PRPF40A	4.02622e-12	0.33622	0.605	0.398	1.58045e-07
KIAA1328	4.1638e-12	-0.355844	0.431	0.635	1.63446e-07
LINC01828	4.18464e-12	-0.36317	0.081	0.252	1.64264e-07
AC006994.2	4.52602e-12	0.257799	0.458	0.232	1.77664e-07
RMST	4.63721e-12	0.37045	0.886	0.72	1.82029e-07
DENND1A	4.67244e-12	-0.273744	0.856	0.939	1.83412e-07
SIRPA	5.08773e-12	0.300451	0.746	0.549	1.99714e-07
MAP2K4	5.61781e-12	0.477712	0.635	0.487	2.20522e-07
TBC1D5	6.30076e-12	-0.283962	0.731	0.88	2.4733e-07
ADCY1	6.40174e-12	-0.388435	0.428	0.617	2.51294e-07
PDLIM3	6.56166e-12	-0.273746	0.71	0.868	2.57571e-07
PHF3	6.72226e-12	-0.297566	0.581	0.719	2.63876e-07
PSAP	7.08429e-12	0.251936	0.751	0.532	2.78087e-07
TRAPPC9	7.32942e-12	-0.293365	0.494	0.712	2.87709e-07
HNRNPF	7.94821e-12	0.259027	0.419	0.208	3.11999e-07
BMS1	8.16958e-12	0.331121	0.482	0.288	3.20689e-07
TMTC2	8.34396e-12	0.331479	0.317	0.131	3.27534e-07
LINC02649	8.49422e-12	-0.330226	0.392	0.613	3.33432e-07
GNPTAB	1.02438e-11	-0.250682	0.272	0.502	4.02111e-07
SH3KBP1	1.02613e-11	0.254997	0.275	0.098	4.02798e-07
LINC00278	1.04233e-11	-0.336078	0.389	0.621	4.09158e-07
ECHDC2	1.04465e-11	-0.286395	0.473	0.636	4.10069e-07
LMBRD1	1.06073e-11	-0.27845	0.56	0.759	4.1638e-07
RFX7	1.08217e-11	-0.275649	0.467	0.691	4.24795e-07
SRSF11	1.09527e-11	-0.25624	0.76	0.826	4.29937e-07
TNRC18	1.11932e-11	0.289722	0.835	0.672	4.39378e-07
TDRD3	1.14587e-11	-0.318374	0.566	0.731	4.49799e-07
AKAP10	1.20181e-11	-0.271443	0.359	0.565	4.71757e-07
AC010201.3	1.21402e-11	-0.286424	0.317	0.54	4.76551e-07
NFATC3	1.25232e-11	0.397438	0.638	0.459	4.91587e-07
ID2	1.31575e-11	0.269895	0.35	0.152	5.16483e-07
ARHGAP21	1.32771e-11	0.294403	0.961	0.956	5.21179e-07
HMGN3	1.39232e-11	-0.28158	0.557	0.731	5.4654e-07
FRY	1.3935e-11	-0.343725	0.563	0.677	5.47005e-07
BCAT2	1.40353e-11	-0.290405	0.686	0.812	5.50942e-07
SPRED1	1.4374e-11	-0.278637	0.772	0.863	5.64235e-07
LEMD3	1.4521e-11	0.293798	0.548	0.339	5.70007e-07
CERS6	1.54095e-11	0.600038	0.189	0.064	6.04884e-07
TAF15	1.59736e-11	-0.292084	0.464	0.627	6.27027e-07
SMAD2	1.6341e-11	-0.296865	0.635	0.768	6.4145e-07
RUNX1T1	1.64048e-11	-0.280639	0.689	0.854	6.43955e-07
LGI4	1.64785e-11	-0.287089	0.763	0.874	6.46847e-07
AL078604.4	1.69726e-11	0.252735	0.314	0.126	6.66243e-07
ALG14	1.72247e-11	0.505395	0.398	0.283	6.76139e-07
RFLNA	1.81364e-11	0.294743	0.728	0.505	7.11926e-07
TRAF3IP2-AS1	1.93006e-11	-0.321963	0.602	0.771	7.57627e-07
SDK2	1.983e-11	0.331651	0.341	0.184	7.78406e-07
LONP2	2.00228e-11	-0.261833	0.626	0.756	7.85975e-07
ENTPD1-AS1	2.05127e-11	-0.387029	0.47	0.675	8.05206e-07
BTBD8	2.0679e-11	-0.27915	0.419	0.583	8.11735e-07
ARHGAP26	2.11983e-11	0.429147	0.551	0.372	8.32116e-07
LRRTM3	2.15086e-11	-0.297663	0.551	0.765	8.44299e-07
AHNAK	2.15701e-11	0.285009	0.704	0.498	8.46714e-07
OFD1	2.15851e-11	0.396773	0.686	0.546	8.47303e-07
SLC12A2	2.19379e-11	0.291433	0.377	0.187	8.61149e-07
HNRNPDL	2.20918e-11	-0.258618	0.844	0.893	8.67192e-07
WDPCP	2.21998e-11	-0.357449	0.545	0.733	8.71431e-07
LINC01411	2.27301e-11	-0.32673	0.422	0.61	8.92247e-07
AC092691.1	2.33513e-11	0.336647	0.958	0.849	9.16634e-07
ALDH1L1	2.34527e-11	-0.305018	0.793	0.793	9.20614e-07
ACSL4	2.39312e-11	0.371577	0.455	0.295	9.39393e-07
CAB39L	2.41811e-11	0.341863	0.817	0.697	9.49203e-07
AGBL3	2.43124e-11	-0.276327	0.165	0.348	9.54359e-07
TRAK2	2.71716e-11	0.358986	0.578	0.395	1.06659e-06
PPP4R4	2.80658e-11	-0.323508	0.269	0.423	1.1017e-06
CCDC14	2.82472e-11	-0.309618	0.449	0.625	1.10881e-06
TMOD1	2.91699e-11	-0.256471	0.186	0.375	1.14504e-06
NOS1AP	2.99415e-11	0.278943	0.979	0.958	1.17532e-06
CFAP54	3.02216e-11	-0.323873	0.237	0.431	1.18632e-06
ELOVL2	3.06568e-11	-0.287034	0.605	0.792	1.2034e-06
SEMA6A-AS1	3.34859e-11	-0.259185	0.228	0.449	1.31445e-06
UPF3A	3.38897e-11	-0.269927	0.551	0.748	1.33031e-06
JARID2	3.41156e-11	-0.257287	0.829	0.925	1.33917e-06
TIPARP	3.41928e-11	0.302987	0.557	0.359	1.34221e-06
LAMA4	3.56363e-11	-0.292668	0.787	0.888	1.39887e-06
CLASP1	3.59048e-11	0.310165	0.982	0.955	1.40941e-06
PDSS2	3.61316e-11	-0.309275	0.425	0.63	1.41831e-06
KIF1A	3.65697e-11	0.273233	0.641	0.423	1.43551e-06
CCDC18-AS1	3.77357e-11	-0.306434	0.479	0.683	1.48128e-06
RNF111	3.88935e-11	-0.288328	0.443	0.593	1.52673e-06
ITFG1	4.23123e-11	-0.323808	0.608	0.781	1.66093e-06
HNF4G	4.23162e-11	-0.318945	0.201	0.365	1.66108e-06
AL450345.2	5.02867e-11	-0.267135	0.272	0.495	1.97395e-06
JAKMIP2	5.12135e-11	-0.313441	0.593	0.773	2.01034e-06
ATP9A	5.21625e-11	-0.274942	0.392	0.558	2.04759e-06
PLCH1	5.26389e-11	-0.286682	0.802	0.894	2.06629e-06
ARPP21	5.49045e-11	-0.328716	0.503	0.705	2.15522e-06
USP53	5.89899e-11	-0.264044	0.491	0.705	2.31559e-06
CACNB2	6.33537e-11	0.283693	0.97	0.933	2.48689e-06
KATNBL1	6.59172e-11	-0.258833	0.683	0.787	2.58752e-06
EFHC2	6.62016e-11	-0.262843	0.144	0.317	2.59868e-06
PLPP1	7.30162e-11	-0.350269	0.572	0.72	2.86618e-06
NT5DC3	7.4995e-11	0.311284	0.347	0.191	2.94385e-06
ZRANB1	7.64965e-11	0.300863	0.629	0.443	3.00279e-06
CDC14B	7.88434e-11	-0.268997	0.455	0.667	3.09492e-06
AC093157.1	7.93466e-11	-0.323682	0.32	0.504	3.11467e-06
AGBL4	8.68122e-11	-0.403548	0.404	0.603	3.40773e-06
EBF1	8.88945e-11	-0.276988	0.539	0.435	3.48946e-06
CNTRL	8.95581e-11	-0.303737	0.207	0.389	3.51551e-06
PCMTD1	9.46049e-11	-0.261327	0.59	0.771	3.71362e-06
APPL2	9.70184e-11	-0.302342	0.737	0.855	3.80836e-06
ALMS1	1.09684e-10	-0.282173	0.383	0.551	4.30552e-06
KCNS3	1.11473e-10	-0.282691	0.081	0.243	4.37578e-06
LIFR-AS1	1.16061e-10	-0.267521	0.198	0.384	4.55585e-06
FGGY	1.22025e-10	-0.285476	0.266	0.474	4.78995e-06
CCDC7	1.23688e-10	-0.307455	0.389	0.608	4.85525e-06
DOCK1	1.28934e-10	-0.263336	0.719	0.858	5.06118e-06
RBL2	1.33123e-10	-0.27183	0.419	0.622	5.22561e-06
UGP2	1.34982e-10	-0.310539	0.713	0.818	5.29859e-06
AC027117.2	1.41492e-10	-0.273287	0.237	0.435	5.55412e-06
PEAK1	1.43242e-10	0.403237	0.743	0.649	5.62283e-06
KIAA1671	1.47963e-10	-0.279995	0.479	0.675	5.80813e-06
HEATR5A	1.48517e-10	0.263148	0.62	0.401	5.82987e-06
PRKAR2B	1.52313e-10	0.285802	0.222	0.076	5.9789e-06
CAPS2	1.54179e-10	-0.310072	0.455	0.639	6.05216e-06
LINC01532	1.54249e-10	-0.260747	0.275	0.484	6.0549e-06
ZNF721	1.55446e-10	-0.270066	0.479	0.67	6.10189e-06
SDCCAG8	1.62259e-10	-0.283441	0.626	0.768	6.36931e-06
PAG1	1.68848e-10	0.331338	0.775	0.638	6.62797e-06
SDC2	1.69034e-10	0.358903	0.766	0.622	6.63526e-06
FAF1	1.69605e-10	-0.267471	0.775	0.838	6.65768e-06
ANO6	1.70638e-10	0.337366	0.737	0.661	6.69821e-06
NR2F2-AS1	1.79261e-10	-0.365175	0.072	0.221	7.03672e-06
MBD5	1.89502e-10	-0.26226	0.865	0.938	7.43872e-06
PER1	1.9624e-10	0.252244	0.419	0.241	7.70321e-06
RHOB	1.9928e-10	-0.349326	0.464	0.613	7.82255e-06
SENP7	2.12742e-10	-0.261371	0.698	0.798	8.35099e-06
SNX29	2.21105e-10	-0.272228	0.428	0.619	8.67925e-06
SGCE	2.48294e-10	-0.288561	0.422	0.614	9.74653e-06
ELF1	2.62221e-10	-0.287147	0.32	0.453	1.02932e-05
AUH	2.68123e-10	-0.275418	0.557	0.687	1.05249e-05
CNIH3	2.79321e-10	-0.306636	0.368	0.543	1.09645e-05
TENM2	2.80141e-10	-0.401276	0.787	0.82	1.09967e-05
PPIP5K2	2.87779e-10	-0.26928	0.431	0.58	1.12965e-05
SIK3	2.9061e-10	0.259372	0.943	0.935	1.14076e-05
DPH6	3.00985e-10	-0.304598	0.416	0.636	1.18149e-05
DPYSL3	3.0331e-10	-0.285012	0.392	0.574	1.19061e-05
HDX	3.08857e-10	0.308105	0.323	0.152	1.21239e-05
SH3D19	3.13056e-10	-0.260961	0.18	0.294	1.22887e-05
FAM110B	3.27925e-10	0.34924	0.455	0.294	1.28724e-05
ZFP36L1	3.43185e-10	0.323264	0.749	0.614	1.34714e-05
AP1G1	3.49438e-10	0.266039	0.686	0.479	1.37168e-05
ANGPT1	3.62522e-10	-0.40653	0.554	0.692	1.42304e-05
TAPT1	3.74799e-10	0.307631	0.569	0.386	1.47123e-05
IRAK1BP1	3.7895e-10	-0.28335	0.278	0.487	1.48753e-05
ZNF704	3.9458e-10	-0.30207	0.805	0.904	1.54889e-05
PPP3CA	4.36412e-10	0.308981	0.946	0.935	1.71309e-05
RBM33	4.51756e-10	-0.254335	0.62	0.76	1.77332e-05
PHYHD1	4.81518e-10	-0.284031	0.347	0.544	1.89015e-05
WDR70	4.97819e-10	-0.282486	0.593	0.757	1.95414e-05
AC098656.1	5.03315e-10	-0.319908	0.338	0.541	1.97571e-05
AKAP7	5.16627e-10	-0.266037	0.509	0.719	2.02797e-05
NUBPL	5.22173e-10	-0.305642	0.308	0.509	2.04974e-05
SLC10A7	5.63063e-10	-0.279221	0.326	0.516	2.21025e-05
ATG10	5.68207e-10	-0.313946	0.356	0.565	2.23044e-05
YTHDF3	6.09832e-10	0.264109	0.638	0.437	2.39383e-05
UBL3	6.18745e-10	0.279999	0.722	0.527	2.42882e-05
HERC3	6.24448e-10	0.314495	0.485	0.302	2.45121e-05
AC091885.2	6.32999e-10	-0.360266	0.353	0.54	2.48478e-05
NR6A1	6.34707e-10	-0.347509	0.539	0.714	2.49148e-05
AC099792.1	6.54368e-10	-0.293276	0.599	0.768	2.56866e-05
AL627316.1	6.56825e-10	-0.324907	0.686	0.79	2.5783e-05
LINC01508	6.61294e-10	-0.263877	0.111	0.281	2.59584e-05
KLHL23	6.67424e-10	-0.25928	0.38	0.583	2.61991e-05
LINC00862	6.68673e-10	0.269143	0.326	0.159	2.62481e-05
ASTN2	7.26868e-10	-0.268015	0.71	0.82	2.85325e-05
SHQ1	7.30718e-10	0.296931	0.35	0.196	2.86836e-05
AIG1	7.33509e-10	-0.304601	0.422	0.603	2.87932e-05
AL360015.1	7.95619e-10	-0.274973	0.096	0.249	3.12312e-05
LINC01748	7.98383e-10	-0.296363	0.728	0.793	3.13397e-05
PTPN13	8.17256e-10	0.338045	0.922	0.886	3.20806e-05
MVB12B	8.76738e-10	-0.285319	0.44	0.636	3.44155e-05
GLS	9.06552e-10	0.391622	0.689	0.529	3.55858e-05
PSIP1	9.5476e-10	-0.263035	0.371	0.535	3.74781e-05
GIGYF2	9.5948e-10	-0.257198	0.614	0.714	3.76634e-05
KHDRBS1	9.77928e-10	0.308377	0.521	0.383	3.83876e-05
TTC28	1.02392e-09	-0.274018	0.814	0.885	4.01929e-05
AOPEP	1.04921e-09	-0.271565	0.428	0.628	4.11858e-05
SUCLG2	1.09159e-09	-0.309922	0.344	0.538	4.28493e-05
OSBPL8	1.10453e-09	0.285837	0.623	0.453	4.33573e-05
TRIO	1.13071e-09	0.343706	0.922	0.914	4.43849e-05
TLN2	1.1863e-09	0.357157	0.56	0.369	4.6567e-05
ANKRD11	1.21024e-09	0.273168	0.865	0.737	4.75069e-05
GUCY1A2	1.22838e-09	-0.32022	0.147	0.319	4.82189e-05
HERC1	1.23859e-09	-0.27105	0.632	0.742	4.86194e-05
KHDRBS3	1.32198e-09	0.271696	0.186	0.079	5.18928e-05
SAFB2	1.34508e-09	0.289388	0.716	0.533	5.27997e-05
CNTNAP3B	1.38281e-09	-0.284573	0.775	0.855	5.4281e-05
PPP6R3	1.39579e-09	0.251657	0.889	0.843	5.47903e-05
SMC2	1.41677e-09	0.270325	0.219	0.082	5.5614e-05
TBC1D23	1.47511e-09	0.323196	0.518	0.328	5.79038e-05
AC106845.1	1.50793e-09	0.265849	0.835	0.677	5.91923e-05
IQSEC1	1.51738e-09	-0.275664	0.425	0.596	5.95633e-05
STARD13	1.53534e-09	0.271219	0.979	0.98	6.02682e-05
LRP2BP	1.57057e-09	0.273546	0.743	0.61	6.16513e-05
USP54	1.58148e-09	-0.269143	0.332	0.519	6.20796e-05
R3HDM1	1.6021e-09	-0.290318	0.371	0.561	6.2889e-05
HEPN1	1.6291e-09	-0.270021	0.419	0.621	6.39487e-05
LINC01798	1.6776e-09	-0.296093	0.269	0.47	6.58525e-05
FAM198B-AS1	1.84704e-09	-0.313661	0.539	0.722	7.25039e-05
BCL2	1.91233e-09	-0.288784	0.746	0.844	7.50664e-05
HMGN1	1.92528e-09	-0.28762	0.575	0.678	7.55748e-05
C11orf49	1.95836e-09	-0.253411	0.71	0.854	7.68736e-05
GRM7	1.97638e-09	-0.366959	0.275	0.46	7.7581e-05
LINC01376	2.15491e-09	-0.277179	0.21	0.398	8.45886e-05
PHKB	2.30479e-09	-0.260851	0.449	0.638	9.04723e-05
LRRC49	2.34834e-09	-0.275159	0.35	0.529	9.21817e-05
TSPAN5	2.35288e-09	0.437418	0.68	0.552	9.23601e-05
PHLDB1	2.45547e-09	0.253203	0.413	0.249	9.6387e-05
MAPK6	2.46071e-09	-0.255302	0.287	0.46	9.65928e-05
FRMD6	2.49335e-09	0.26112	0.668	0.468	9.78739e-05
FRMPD4	2.52501e-09	-0.391996	0.162	0.339	9.91169e-05
SHROOM3	2.65554e-09	0.325826	0.865	0.804	0.000104241
KDM6A	2.69948e-09	0.300269	0.793	0.659	0.000105966
JAZF1	2.84355e-09	-0.290576	0.419	0.614	0.000111621
GLG1	2.85857e-09	0.290116	0.811	0.686	0.00011221
EFNB2	2.86905e-09	0.271282	0.545	0.372	0.000112622
AGTR1	3.13411e-09	0.327896	0.263	0.128	0.000123026
CHN1	3.18739e-09	-0.262868	0.284	0.473	0.000125118
KIAA1755	3.21492e-09	-0.254746	0.479	0.63	0.000126198
FCHO2	3.25124e-09	-0.267024	0.38	0.549	0.000127624
CALD1	3.2749e-09	-0.295596	0.425	0.599	0.000128553
SGMS1	3.3409e-09	0.354948	0.82	0.801	0.000131144
ARMC2	3.35906e-09	-0.268547	0.281	0.459	0.000131856
SLC30A10	3.41556e-09	-0.277927	0.243	0.417	0.000134074
ANAPC16	3.80561e-09	0.265343	0.787	0.627	0.000149385
FAM172A	3.97492e-09	-0.268252	0.713	0.837	0.000156032
COMMD10	4.06835e-09	-0.31293	0.341	0.532	0.000159699
ST6GAL2	4.23407e-09	-0.252129	0.171	0.341	0.000166204
ATP6V1A	4.38801e-09	0.313313	0.473	0.317	0.000172247
DNAJC1	4.65089e-09	0.338851	0.823	0.715	0.000182566
KIF9-AS1	4.92251e-09	-0.291732	0.392	0.557	0.000193228
SNRNP70	5.52198e-09	-0.253102	0.674	0.804	0.00021676
TNNI3K	5.64906e-09	-0.25293	0.183	0.331	0.000221748
KREMEN1	6.04007e-09	-0.27477	0.434	0.607	0.000237097
ARHGEF10L	6.05317e-09	0.286707	0.539	0.356	0.000237611
TBC1D22A	6.25644e-09	-0.26345	0.479	0.613	0.00024559
FAM181B	6.36251e-09	-0.279252	0.59	0.74	0.000249754
GABRG3	6.36855e-09	-0.324862	0.754	0.807	0.000249991
ITGB5	6.37218e-09	-0.259567	0.524	0.661	0.000250134
KDM4C	6.42049e-09	0.267069	0.725	0.527	0.00025203
CNTLN	6.97155e-09	-0.289514	0.419	0.603	0.000273661
JAM2	6.99164e-09	-0.265961	0.392	0.557	0.00027445
PPM1K	7.05354e-09	0.27907	0.775	0.667	0.00027688
WDR11	7.07712e-09	-0.269504	0.635	0.737	0.000277805
ATE1	7.59056e-09	-0.273521	0.563	0.691	0.00029796
LINC00894	7.83432e-09	-0.277511	0.263	0.434	0.000307528
CDH4	9.01663e-09	-0.273164	0.772	0.821	0.000353939
PHF8	9.20357e-09	0.287421	0.446	0.277	0.000361277
ASTN1	9.30318e-09	-0.283562	0.129	0.255	0.000365187
AC012404.1	9.70892e-09	-0.26838	0.365	0.547	0.000381114
CUL1	1.00744e-08	0.262713	0.656	0.484	0.000395461
EVI5	1.0265e-08	-0.267301	0.5	0.663	0.000402943
PLCB1	1.06018e-08	0.463909	0.458	0.271	0.000416163
SPATA13	1.08687e-08	-0.282957	0.461	0.585	0.000426639
AP003464.1	1.09805e-08	-0.266072	0.051	0.168	0.00043103
NCKAP1	1.09906e-08	0.252958	0.907	0.838	0.000431427
DNAH7	1.15302e-08	-0.270602	0.18	0.336	0.000452607
CDK6	1.17303e-08	0.328742	0.222	0.093	0.000460463
RSRC1	1.24525e-08	-0.26666	0.371	0.513	0.000488811
OBI1-AS1	1.26653e-08	-0.33903	0.138	0.246	0.000497163
SMC5	1.29729e-08	0.327884	0.629	0.481	0.000509238
DDX6	1.36691e-08	0.25064	0.781	0.649	0.000536567
ANKH	1.42043e-08	0.303221	0.805	0.664	0.000557577
MED12L	1.4415e-08	-0.29573	0.365	0.532	0.000565845
FNIP1	1.51245e-08	0.27328	0.853	0.757	0.000593696
ZNF254	1.58179e-08	-0.261239	0.521	0.661	0.000620916
TRMT9B	1.62475e-08	-0.25621	0.74	0.799	0.000637781
MED13	1.70557e-08	0.255777	0.805	0.715	0.000669504
AC009041.2	1.9105e-08	-0.28482	0.401	0.565	0.000749947
INSR	1.93251e-08	-0.258138	0.656	0.74	0.000758588
ADAMTSL1	2.0079e-08	0.258689	0.943	0.955	0.00078818
HSD11B1	2.13624e-08	-0.324137	0.159	0.33	0.000838559
ZEB2	2.16292e-08	-0.285107	0.838	0.922	0.000849032
MLF1	2.22172e-08	0.262038	0.293	0.148	0.000872113
PRUNE2	2.23765e-08	0.413998	0.605	0.496	0.000878368
STX6	2.33019e-08	0.263768	0.563	0.398	0.000914695
AC093817.2	2.51109e-08	-0.357224	0.228	0.412	0.000985703
ACACA	2.71978e-08	-0.253927	0.557	0.689	0.00106762
FOXN2	2.72696e-08	-0.255615	0.482	0.594	0.00107044
ARHGEF12	2.74789e-08	0.27615	0.88	0.785	0.00107866
BDNF-AS	2.89711e-08	-0.250771	0.26	0.437	0.00113723
GABRA4	3.01673e-08	-0.263583	0.323	0.516	0.00118419
NEGR1	3.04091e-08	-0.284683	0.796	0.872	0.00119368
UBE2E2	3.17735e-08	0.340101	0.731	0.61	0.00124724
PACRG	3.21333e-08	-0.334483	0.257	0.392	0.00126136
SLC7A14-AS1	3.3438e-08	-0.324134	0.293	0.463	0.00131257
ELL2	3.35002e-08	0.324912	0.281	0.168	0.00131502
AL445250.1	3.71766e-08	-0.391547	0.246	0.395	0.00145933
UNC13C	3.88689e-08	-0.307421	0.62	0.757	0.00152576
CREM	4.26916e-08	0.311797	0.452	0.297	0.00167581
KCNN2	4.3245e-08	-0.270144	0.856	0.897	0.00169754
DSE	4.44625e-08	0.305504	0.608	0.487	0.00174533
GRAMD2B	4.45384e-08	-0.280197	0.518	0.605	0.00174831
CDHR3	4.59678e-08	-0.252869	0.548	0.714	0.00180442
UTRN	4.67306e-08	-0.254261	0.174	0.331	0.00183436
ADAMTS9-AS2	4.81066e-08	0.276344	0.254	0.109	0.00188838
NBEA	4.82373e-08	-0.259846	0.629	0.754	0.00189351
BBOX1	5.00686e-08	-0.269294	0.186	0.345	0.00196539
IDH1	5.57735e-08	0.309021	0.596	0.453	0.00218933
GLI2	5.64277e-08	-0.254159	0.551	0.709	0.00221501
CMSS1	5.74581e-08	-0.307643	0.299	0.456	0.00225546
ATP6V1C1	5.92814e-08	0.289926	0.422	0.305	0.00232703
RBBP8	6.00867e-08	0.279264	0.213	0.092	0.00235864
RNF180	6.57227e-08	-0.2574	0.308	0.477	0.00257988
DENND5B	7.3664e-08	0.29522	0.835	0.729	0.00289161
EIF1B-AS1	7.83921e-08	-0.258721	0.317	0.488	0.0030772
AC077690.1	8.65007e-08	-0.268282	0.602	0.594	0.0033955
GAN	9.08664e-08	0.265282	0.766	0.635	0.00356687
AL592183.1	9.4049e-08	-0.264371	0.275	0.417	0.0036918
RASSF8	9.4717e-08	0.321612	0.731	0.686	0.00371802
DISC1	9.92947e-08	-0.28772	0.497	0.608	0.00389771
ARMCX5-GPRASP2	1.02208e-07	0.258494	0.473	0.306	0.00401209
ZNF827	1.02736e-07	-0.254632	0.461	0.624	0.00403281
ZFAND6	1.0279e-07	0.27916	0.835	0.757	0.00403492
GRIK1	1.12115e-07	-0.440319	0.213	0.328	0.00440095
RNF169	1.14882e-07	0.283041	0.722	0.561	0.00450958
BACH2	1.17151e-07	-0.284284	0.437	0.565	0.00459863
SESN1	1.18304e-07	-0.272248	0.488	0.625	0.00464391
LRRC8B	1.18727e-07	0.292089	0.605	0.428	0.0046605
BBX	1.27992e-07	0.294995	0.796	0.652	0.00502422
CDC14A	1.28337e-07	0.323091	0.416	0.258	0.00503774
SEMA6A	1.2966e-07	-0.253707	0.716	0.804	0.00508966
KATNAL1	1.30099e-07	-0.252535	0.35	0.496	0.00510692
NPL	1.32091e-07	-0.267842	0.278	0.407	0.0051851
AQP4-AS1	1.395e-07	0.302291	0.473	0.295	0.00547593
DAAM1	1.55838e-07	0.279732	0.751	0.649	0.00611725
PRKAG2	1.64501e-07	-0.252019	0.377	0.487	0.00645732
RSBN1L	1.75587e-07	0.261024	0.728	0.586	0.0068925
PRDM2	1.94945e-07	0.251761	0.608	0.429	0.00765239
CC2D2A	1.97098e-07	-0.273591	0.401	0.566	0.00773687
TMEM123	2.17343e-07	0.277413	0.329	0.193	0.00853158
CASC2	2.32139e-07	-0.286951	0.231	0.381	0.00911237
DYM	2.32472e-07	-0.258657	0.617	0.705	0.00912546
AC125613.1	2.46297e-07	-0.257757	0.251	0.407	0.00966815
PRELID2	2.55074e-07	-0.251163	0.159	0.313	0.0100127
SGK3	2.73243e-07	0.338429	0.71	0.639	0.0107259
TMEM232	2.99103e-07	-0.277105	0.368	0.519	0.011741
TPST1	3.20802e-07	0.325201	0.605	0.459	0.0125928
HIVEP3	3.209e-07	-0.284213	0.509	0.597	0.0125966
FAM107B	4.26535e-07	0.302691	0.407	0.274	0.0167432
MEF2C	5.12395e-07	0.317674	0.506	0.361	0.0201135
CACNA1D	5.17814e-07	0.322869	0.455	0.327	0.0203263
USP6NL	5.36491e-07	0.282872	0.76	0.655	0.0210594
RNF217-AS1	5.69848e-07	-0.283344	0.243	0.351	0.0223688
TAB2	5.96876e-07	0.296997	0.731	0.599	0.0234298
HIP1	6.29185e-07	-0.29296	0.521	0.655	0.024698
AC104596.1	6.50271e-07	-0.293784	0.455	0.597	0.0255257
SUMF1	7.0322e-07	-0.274522	0.5	0.628	0.0276042
RPS6KA3	7.60833e-07	0.271151	0.557	0.409	0.0298657
PIK3CA	9.60401e-07	0.287274	0.656	0.541	0.0376996
LINC00882	1.06274e-06	-0.259049	0.623	0.7	0.0417168
ADGRL3	1.12157e-06	0.268921	1	0.998	0.0440262
AC002460.2	1.16878e-06	-0.343032	0.524	0.633	0.0458792
KCNMB2-AS1	1.18804e-06	-0.257281	0.575	0.726	0.0466353
KCNT2	1.25645e-06	0.299006	0.883	0.916	0.0493208

## Sheet: Endo
GeneId	p_val	avg_logFC	pct.1	pct.2	p_val_adj
DNAJB1	1.36023e-07	2.64577	0.4	0.161	0.00533945			Up	1
								Down	0
								Total	1

## Sheet: Gran
GeneId	p_val	avg_logFC	pct.1	pct.2	p_val_adj
HSPH1	0	3.61471	0.563	0.091	0			Up	532
DNAJB1	0	2.68773	0.547	0.104	0			Down	284
HSPA4L	0	2.52429	0.723	0.398	0			Total	816
HSPA1B	0	2.44628	0.511	0.06	0
HSP90AA1	0	2.41678	0.966	0.814	0
CHORDC1	0	2.38004	0.674	0.316	0
MOB4	0	2.11002	0.667	0.293	0
HSPD1	0	2.00146	0.67	0.31	0
HSPA1A	0	1.85959	0.489	0.087	0
HSPB1	0	1.81656	0.442	0.008	0
BAG3	0	1.76751	0.479	0.076	0
DENND2A	0	1.61847	0.51	0.18	0
CACYBP	0	1.59042	0.674	0.301	0
CHN2	0	-1.55013	0.227	0.549	0
USPL1	0	1.52613	0.588	0.24	0
B3GLCT	0	1.52094	0.372	0.038	0
FBXL14	0	1.48584	0.476	0.088	0
HIBCH	0	1.4806	0.738	0.443	0
AC080132.1	0	1.46169	0.673	0.398	0
DNAJA4	0	1.44644	0.537	0.146	0
TENT4B	0	1.40166	0.626	0.26	0
P4HA1	0	1.40012	0.572	0.259	0
HSPA6	0	1.36331	0.36	0.001	0
SLC5A3	0	1.31726	0.46	0.065	0
POU2F2	0	1.31179	0.607	0.305	0
LHFP	0	-1.29068	0	0.228	0
HSPE1	0	1.28093	0.546	0.167	0
MRPS6	0	1.27543	0.475	0.104	0
DNAJB6	0	1.27114	0.767	0.483	0
ME1	0	1.24943	0.306	0.177	0
STIP1	0	1.23769	0.528	0.16	0
MIB1	0	1.23252	0.813	0.591	0
RP11-649A16.1	0	-1.21267	0	0.207	0
LINGO2	0	-1.16397	0.044	0.398	0
EFCAB14	0	1.16014	0.493	0.229	0
PTGES3	0	1.14214	0.735	0.483	0
NRG1	0	-1.12053	0.275	0.666	0
HMGB1	0	1.11379	0.946	0.836	0
C17orf67	0	1.09647	0.413	0.073	0
APP	0	1.09419	0.945	0.836	0
ABHD3	0	1.07551	0.508	0.209	0
CRYAB	0	1.06293	0.597	0.286	0
SEZ6L	0	1.05171	0.847	0.604	0
CRY1	0	1.04972	0.647	0.393	0
BCYRN1	0	-1.02379	0	0.202	0
FXR1	0	1.01929	0.821	0.612	0
INADL	0	-1.01	0	0.221	0
ELOVL5	0	1.00273	0.658	0.378	0
DNAJA1	0	1.00155	0.592	0.281	0
DIXDC1	0	0.999963	0.807	0.646	0
SNAP23	0	0.997688	0.48	0.231	0
SNTG1	0	-0.994793	0.061	0.363	0
TCP1	0	0.940253	0.499	0.198	0
HSP90AB1	0	0.928544	0.942	0.805	0
KIAA1456	0	-0.927273	0	0.222	0
SGSM1	0	0.92322	0.625	0.506	0
BID	0	0.905737	0.456	0.194	0
WBSCR17	0	-0.898758	0	0.215	0
KCNJ6	0	0.877036	0.821	0.657	0
DANT2	0	-0.877009	0.12	0.457	0
PLEKHA6	0	0.87279	0.698	0.441	0
ATP2C1	0	0.870523	0.693	0.534	0
SRRM3	0	0.847437	0.925	0.879	0
FKBP4	0	0.846044	0.518	0.216	0
PNLDC1	0	0.845143	0.316	0.012	0
RP5-1101C3.1	0	-0.844545	0	0.204	0
RRAD	0	0.844326	0.308	0.023	0
ST13	0	0.827069	0.698	0.447	0
LGR4	0	0.814968	0.553	0.379	0
DGCR5	0	-0.799723	0	0.206	0
NOP58	0	0.795895	0.651	0.45	0
DSCAM	0	0.784665	0.418	0.229	0
FAM135B	0	0.779942	0.719	0.562	0
CARMIL1	0	0.768545	0.799	0.549	0
PLCG2	0	0.767597	0.849	0.624	0
PRNP	0	0.7653	0.826	0.642	0
GPR89B	0	0.76201	0.478	0.255	0
MTRNR2L12	0	0.757652	0.516	0.191	0
HNRNPU	0	0.755119	0.908	0.831	0
MAPRE2	0	0.750136	0.789	0.637	0
XPO1	0	0.748788	0.729	0.54	0
MAP2	0	0.736772	0.932	0.88	0
SSH1	0	0.736285	0.615	0.445	0
KCNIP4	0	-0.735862	0.896	0.987	0
SFMBT2	0	0.7347	0.599	0.461	0
MYRFL	0	0.734503	0.364	0.173	0
AHSA1	0	0.731356	0.421	0.141	0
ZNF83	0	0.727417	0.74	0.575	0
EBF1	0	-0.727158	0.396	0.764	0
CDR1-AS	0	-0.725901	0	0.187	0
LINC01481	0	-0.725439	0.007	0.18	0
LINC02798	0	0.72125	0.549	0.32	0
FAM171B	0	0.717768	0.552	0.476	0
RP11-242P2.1	0	-0.715767	0	0.189	0
QKI	0	0.715664	0.465	0.304	0
HNRNPA2B1	0	0.71513	0.916	0.843	0
MARCH1	0	0.711558	0.219	0.112	0
NEK11	0	0.702769	0.321	0.104	0
AP000769.1	0	-0.691515	0	0.186	0
SETD5	0	0.691327	0.891	0.821	0
RAP1GDS1	0	0.686028	0.699	0.669	0
ADCY5	0	0.683662	0.295	0.029	0
TRA2B	0	0.683662	0.628	0.444	0
CCDC59	0	0.679413	0.373	0.168	0
SH3KBP1	0	0.677074	0.207	0.03	0
HERC3	0	0.674728	0.665	0.545	0
DISC1FP1	0	0.673116	0.202	0.009	0
RADIL	0	0.666097	0.411	0.207	0
IGSF9B	0	0.66455	0.651	0.495	0
NUDC	0	0.660343	0.539	0.294	0
GIPC2	0	0.658015	0.336	0.094	0
LINC00632	0	0.656732	0.979	0.927	0
GPBP1	0	0.652975	0.836	0.737	0
RMRP	0	0.652219	0.235	0.012	0
SEPT7	0	-0.6502	0	0.191	0
PAPOLA	0	0.64994	0.751	0.618	0
FAM161A	0	0.648305	0.279	0.06	0
DERA	0	0.646712	0.317	0.109	0
DLAT	0	0.641583	0.379	0.163	0
GABRB3	0	0.632397	0.744	0.708	0
PAK7	0	-0.629548	0	0.188	0
KIRREL3	0	-0.628355	0.367	0.659	0
CAP2	0	0.624217	0.568	0.358	0
FGF14	0	-0.62122	0.97	0.998	0
CELF5	0	0.61822	0.607	0.428	0
MTUS2	0	0.612995	0.864	0.752	0
LIMK2	0	0.612135	0.25	0.135	0
RAB3IP	0	0.611813	0.861	0.808	0
OXR1	0	-0.611384	0.631	0.963	0
FERMT3	0	0.610979	0.26	0.01	0
CAMK2G	0	0.609328	0.407	0.278	0
FAM160A1	0	-0.607856	0.114	0.454	0
NEDD4L	0	0.601788	0.835	0.767	0
PCNXL2	0	-0.601296	0	0.186	0
UBB	0	0.600488	0.473	0.261	0
CEMIP	0	0.59802	0.404	0.24	0
LINC01266	0	-0.597573	0.148	0.353	0
ANK1	0	0.596439	0.891	0.81	0
RUNX1T1	0	-0.593302	0.688	0.954	0
WHSC1L1	0	-0.593066	0	0.19	0
ADCY1	0	0.591729	0.699	0.567	0
ADAM32	0	0.591081	0.247	0.068	0
C7orf50	0	0.587998	0.565	0.364	0
NOL4L	0	0.587716	0.553	0.371	0
HSPA4	0	0.5798	0.513	0.315	0
UBC	0	0.578794	0.647	0.492	0
WNK2	0	0.57602	0.695	0.562	0
ADNP2	0	0.575393	0.345	0.119	0
CERS6	0	0.574424	0.811	0.72	0
ZCCHC11	0	-0.570865	0	0.183	0
NMNAT2	0	0.570366	0.909	0.87	0
C11orf52	0	0.56821	0.243	0.033	0
SPHKAP	0	-0.567467	0.696	0.935	0
WNT5B	0	0.560479	0.296	0.073	0
ARMCX5-GPRASP2	0	0.559976	0.558	0.36	0
SPATS2L	0	0.554777	0.523	0.356	0
NUFIP2	0	0.553402	0.592	0.404	0
TCEAL9	0	0.553326	0.339	0.113	0
GPR89A	0	0.553279	0.447	0.274	0
IER5	0	0.550996	0.223	0.039	0
CFAP161	0	0.550747	0.374	0.256	0
SLC7A5	0	0.549143	0.304	0.105	0
NAA16	0	0.547879	0.653	0.536	0
AC007392.3	0	-0.547532	0	0.171	0
RELN	0	-0.545491	0.839	0.977	0
DGKE	0	0.543591	0.534	0.384	0
GFOD1	0	0.543533	0.792	0.678	0
MOSMO	0	0.541294	0.578	0.411	0
NOL4	0	0.540683	0.664	0.595	0
CCT4	0	0.538955	0.518	0.312	0
AC073225.1	0	-0.538629	0.523	0.687	0
TRIO	0	0.538296	0.949	0.915	0
AGAP3	0	0.537913	0.518	0.335	0
TPT1	0	0.533934	0.623	0.364	0
TENM3	0	0.533824	0.506	0.341	0
NCOA2	0	0.527462	0.666	0.609	0
SNX3	0	0.526754	0.518	0.327	0
ZBTB46	0	0.525959	0.678	0.567	0
TSHZ1	0	0.524496	0.579	0.45	0
ANKRD11	0	0.523871	0.824	0.752	0
LARGE1	0	0.523512	0.488	0.319	0
SORBS1	0	0.523128	0.795	0.719	0
AL627171.2	0	0.522992	0.257	0.087	0
CLASP1	0	0.522375	0.892	0.85	0
CCDC81	0	0.521783	0.218	0.039	0
LRRC16A	0	-0.517766	0	0.162	0
RP11-701H24.9	0	-0.517525	0	0.173	0
GCNA	0	0.517509	0.269	0.086	0
DLG1	0	-0.514065	0.696	0.923	0
RAPGEF2	0	0.510145	0.711	0.649	0
UBQLN1	0	0.509359	0.57	0.408	0
TARS	0	0.509117	0.4	0.215	0
DHDH	0	0.506985	0.214	0.022	0
KLRD1	0	0.504783	0.24	0.07	0
KLHL5	0	-0.503538	0.041	0.312	0
PLCB1	0	-0.502547	0.372	0.642	0
RALY	0	0.499244	0.319	0.228	0
KMT2C	0	0.498626	0.881	0.835	0
SGK223	0	-0.498326	0	0.166	0
C9orf3	0	-0.497309	0	0.164	0
JAM3	0	0.49542	0.391	0.239	0
SLC25A17	0	0.495125	0.349	0.184	0
AHNAK	0	0.494942	0.223	0.045	0
FAM63B	0	-0.493227	0	0.164	0
NKRF	0	0.492769	0.304	0.106	0
DNAJC7	0	0.491716	0.508	0.34	0
WWOX	0	-0.491118	0.671	0.877	0
AMER2	0	0.490639	0.527	0.34	0
TAOK3	0	0.48838	0.688	0.549	0
SGCZ	0	-0.487986	0.525	0.722	0
UBR2	0	0.483955	0.716	0.647	0
HPN	0	0.481027	0.199	0.031	0
SH3BGR	0	0.480791	0.171	0.024	0
ARHGEF7	0	0.478303	0.823	0.784	0
RELCH	0	0.47718	0.623	0.495	0
LINC02731	0	0.477049	0.359	0.179	0
MIR7-3HG	0	0.476686	0.245	0.129	0
APTX	0	0.47612	0.487	0.311	0
KMT2E	0	0.47528	0.873	0.844	0
KCNQ2	0	0.473615	0.581	0.413	0
ASPH	0	0.472614	0.777	0.722	0
DHX34	0	0.464534	0.278	0.109	0
ATP5F1B	0	0.464241	0.515	0.288	0
KIAA0408	0	0.464128	0.472	0.266	0
SUGT1	0	0.462258	0.647	0.493	0
KDM5A	0	0.460987	0.638	0.535	0
CACNA1A	0	0.459719	0.99	0.984	0
ITM2B	0	-0.455801	0.705	0.924	0
PACS1	0	0.45562	0.641	0.549	0
FMR1	0	-0.455287	0.001	0.329	0
CTDSPL	0	0.454594	0.693	0.634	0
SNX31	0	0.453272	0.189	0.033	0
OIP5-AS1	0	0.453124	0.792	0.609	0
MAP2K4	0	0.452293	0.707	0.651	0
CCDC85C	0	0.452224	0.462	0.298	0
AP001977.1	0	0.45188	0.17	0.02	0
NR1D2	0	0.45059	0.667	0.565	0
RP11-649G15.2	0	-0.447249	0	0.139	0
BANP	0	0.445936	0.446	0.297	0
NREP	0	-0.44528	0.533	0.821	0
AL445623.2	0	0.443947	0.248	0.097	0
YWHAG	0	0.44348	0.62	0.424	0
YY1	0	0.441644	0.517	0.357	0
DYNC1I1	0	-0.440929	0.689	0.924	0
HSPA9	0	0.439839	0.463	0.3	0
MGEA5	0	-0.437395	0	0.158	0
MIR29B2CHG	0	0.436232	0.737	0.548	0
EPB41	0	-0.435542	0.728	0.956	0
RFWD2	0	-0.434305	0	0.154	0
MACF1	0	0.434057	0.906	0.88	0
TUBA1C	0	0.433406	0.336	0.224	0
KTN1	0	0.431679	0.753	0.688	0
ANKRD12	0	0.431592	0.904	0.872	0
ZFPM2	0	-0.43115	0.894	0.984	0
GABBR2	0	0.429213	0.839	0.803	0
CNTN6	0	-0.428996	0.505	0.774	0
AL049629.1	0	0.427914	0.17	0.017	0
CRTC1	0	0.427738	0.696	0.598	0
SEPTIN6	0	0.42404	0.378	0.225	0
TMEM161B-AS1	0	0.423892	0.893	0.877	0
NCOR2	0	0.423703	0.612	0.506	0
NDUFB2	0	0.423531	0.454	0.284	0
SPEN	0	0.423197	0.656	0.559	0
AHCTF1	0	0.422371	0.57	0.484	0
BMERB1	0	0.422124	0.624	0.456	0
AC003991.1	0	0.420527	0.292	0.127	0
NEB	0	0.420273	0.206	0.077	0
PTK7	0	0.420261	0.231	0.074	0
CES2	0	0.419245	0.26	0.101	0
AL355512.1	0	0.418829	0.358	0.19	0
NSD3	0	0.418773	0.808	0.638	0
AC007563.5	0	-0.417403	0	0.101	0
TSPAN5	0	0.416902	0.946	0.935	0
AP001831.1	0	0.416602	0.383	0.219	0
EIF5	0	0.415386	0.544	0.383	0
LINC01588	0	0.414525	0.25	0.104	0
GLTSCR1L	0	-0.413417	0	0.145	0
UBE2H	0	0.413284	0.718	0.657	0
SCN8A	0	0.41169	0.824	0.791	0
AC016700.3	0	0.408748	0.176	0.005	0
PPP2R2C	0	0.406997	0.655	0.5	0
DOPEY2	0	-0.405876	0	0.148	0
PPP3R1	0	0.405374	0.665	0.55	0
PPID	0	0.405137	0.359	0.188	0
TECR	0	0.40362	0.577	0.429	0
EXPH5	0	0.402048	0.805	0.747	0
MYO1D	0	-0.401198	0.352	0.587	0
MSRA	0	-0.399172	0.936	0.991	0
CCDC175	0	-0.398114	0.623	0.83	0
LRP1B	0	-0.396346	0.741	0.883	0
ZFAND2A	0	0.394586	0.248	0.068	0
CADPS2	0	-0.394488	0.973	0.996	0
C1orf132	0	-0.394227	0	0.148	0
RIT2	0	-0.393151	0.802	0.948	0
AC007246.3	0	-0.393002	0	0.136	0
CHGB	0	-0.392637	0.61	0.846	0
FAM19A5	0	-0.392459	0	0.143	0
ZIC4	0	-0.391571	0.41	0.67	0
NALCN	0	-0.39075	0.442	0.684	0
KIF5C	0	0.389339	0.953	0.937	0
GALNT9	0	0.389202	0.673	0.576	0
NUP88	0	0.386782	0.445	0.317	0
ADPRHL1	0	0.386554	0.162	0.015	0
SRGAP2	0	-0.386444	0.785	0.946	0
SPOCK2	0	0.386435	0.631	0.478	0
FNBP1	0	-0.385224	0.758	0.926	0
PARK2	0	-0.383942	0	0.103	0
PURB	0	0.383188	0.453	0.279	0
SH3D19	0	-0.382015	0.239	0.454	0
LINC-PINT	1.67820425454587e-313	-0.381922	0.183	0.352	0
LINC02576	0	0.381549	0.181	0.055	0
TMEM178A	0	0.38133	0.886	0.84	0
CPEB4	0	0.380448	0.786	0.723	0
MRPL18	0	0.379434	0.269	0.111	0
TTLL7	0	-0.377419	0.578	0.838	0
AC022182.2	0	0.377286	0.258	0.091	0
MYRIP	0	-0.375621	0.717	0.906	0
CALN1	0	-0.373407	0.924	0.984	0
POLG2	0	0.372587	0.25	0.11	0
CADM2	0	0.371989	0.998	0.997	0
TICAM2	0	0.37082	0.169	0.028	0
ACOT7	0	0.370798	0.388	0.238	0
MUM1	0	-0.370796	0	0.145	0
SCMH1	0	-0.37048	0.351	0.58	0
DNM3	0	0.370347	0.979	0.978	0
RAB21	1.41120524096301e-313	0.370198	0.459	0.34	0
LINC00310	0	0.369843	0.155	0.017	0
RP1-78O14.1	0	-0.369664	0	0.122	0
CDH22	0	-0.36954	0.476	0.706	0
ROCK2	0	0.3694	0.84	0.821	0
DNM2	2.42587672205656e-313	0.366197	0.478	0.379	0
TARBP1	0	-0.364896	0.381	0.624	0
ICA1	0	-0.364156	0.372	0.603	0
DOPEY1	0	-0.364016	0	0.138	0
SEPW1	0	-0.363203	0	0.137	0
NPHS1	0	0.362197	0.145	0.018	0
BTG1	0	-0.362128	0.61	0.846	0
RAB6B	0	0.361955	0.367	0.208	0
CTBP1	0	0.361192	0.518	0.365	0
MICU3	0	-0.360395	0.526	0.792	0
LINC01983	0	0.357058	0.14	0.003	0
AL359208.1	0	0.351792	0.281	0.097	0
ZHX3	0	-0.348749	0.45	0.676	0
DPYSL2	0	0.348563	0.886	0.855	0
C3orf58	0	-0.348265	0	0.126	0
COL4A3BP	0	-0.347345	0	0.133	0
LINC00969	0	-0.345368	0	0.135	0
FAM153C	0	-0.345352	0	0.139	0
ATXN10	0	-0.344948	0.354	0.573	0
IRAK2	0	0.344602	0.195	0.074	0
COBL	0	-0.344364	0.535	0.762	0
TMEM266	0	-0.3441	0.582	0.83	0
PDE1A	0	-0.343071	0.896	0.986	0
CDH18	0	-0.341688	0.98	0.997	0
AP000462.2	0	-0.34081	0.025	0.156	0
SEPT11	0	-0.339808	0	0.129	0
C5orf42	0	-0.339129	0	0.126	0
NKIRAS2	0	0.337985	0.215	0.064	0
ASTN2	0	-0.336926	0.793	0.927	0
FAM83E	0	0.33493	0.136	0.007	0
SAMD12	0	-0.334544	0.623	0.821	0
LIMA1	0	-0.332296	0.636	0.885	0
JMJD6	0	0.330835	0.237	0.092	0
KIAA1468	0	-0.33016	0	0.128	0
PCNX	0	-0.329938	0	0.128	0
DPP6	0	-0.329606	0.911	0.99	0
ST14	0	0.328868	0.15	0.013	0
COL21A1	0	0.328472	0.355	0.138	0
GOLT1A	0	0.328164	0.151	0.011	0
CLIP1	0	-0.327959	0.641	0.854	0
LINC00324	0	0.326468	0.118	0.004	0
PLA2G12B	0	0.326227	0.123	0.005	0
SRGAP2B	0	-0.325757	0.584	0.797	0
ZNF385D-AS2	0	-0.324644	0.442	0.704	0
TMEM57	0	-0.323918	0	0.127	0
EGR1	0	0.323666	0.186	0.051	0
HSPA1L	0	0.321995	0.145	0.005	0
TAF15	0	-0.321915	0.402	0.639	0
AL109809.5	0	0.32128	0.216	0.086	0
ARMC8	0	-0.320314	0.617	0.83	0
RP11-390N6.1	0	-0.319756	0	0.116	0
FAM69A	0	-0.318229	0	0.111	0
CCPG1	0	-0.316991	0.404	0.643	0
LINC00657	0	-0.315827	0	0.126	0
GABRA6	0	-0.31486	0.434	0.66	0
USP3	0	-0.313005	0.648	0.845	0
DLGAP1	0	-0.312986	0.92	0.983	0
RBFOX3	0	-0.312725	0.931	0.986	0
SEPT9	0	-0.3121	0	0.123	0
LINC02150	0	0.31101	0.14	0.021	0
ARSJ	0	-0.310646	0.215	0.435	0
CRLF3	0	-0.308337	0.485	0.705	0
ARHGAP29	0	-0.308137	0.572	0.772	0
DAB1	0	-0.307851	0.801	0.934	0
RP11-116O11.1	0	-0.307757	0	0.114	0
C9orf72	0	-0.307744	0.414	0.643	0
RP11-111H13.1	0	-0.307539	0	0.103	0
TMEM163	0	-0.305422	0.638	0.835	0
MKL2	0	-0.304975	0	0.113	0
SLCO1C1	0	0.304138	0.105	0.008	0
ADAMTS18	0	-0.302876	0.488	0.715	0
PTPRA	0	-0.30117	0.613	0.839	0
CADM3	0	-0.30061	0.577	0.78	0
PAK1	0	-0.300271	0.503	0.715	0
Z83001.1	0	-0.299721	0	0.111	0
RP11-39M21.1	0	-0.29739	0	0.119	0
SMYD3	0	-0.295886	0.809	0.952	0
SPIDR	0	-0.29586	0.617	0.816	0
SKIV2L2	0	-0.295794	0	0.115	0
SPON1	0	-0.295107	0.029	0.177	0
PATJ	0	0.294716	0.906	0.729	0
MALAT1	0	-0.294226	1	1	0
NUDT22	0	0.294066	0.162	0.039	0
TRPM3	0	-0.293202	0.924	0.974	0
RP11-382A20.3	0	-0.292805	0	0.115	0
KCNH1	0	-0.291458	0.662	0.857	0
ANKRD28	0	-0.290402	0.584	0.792	0
GATS	0	-0.288915	0	0.118	0
RGS7	0	-0.288797	0.922	0.98	0
KCNIP4-IT1	3.41692549118978e-314	-0.288608	0.216	0.425	0
PTPN6	0	0.288561	0.122	0.01	0
ALS2	0	-0.288037	0.669	0.852	0
ETV1	0	-0.285372	0.794	0.919	0
CIRBP	0	-0.285171	0.478	0.709	0
AL590434.1	0	0.28418	0.126	0.009	0
GNB2L1	0	-0.282308	0	0.117	0
FAM73A	0	-0.279789	0	0.11	0
MKL1	0	-0.278099	0	0.109	0
FGF12	0	-0.277971	0.794	0.928	0
PSIP1	0	-0.277233	0.647	0.836	0
OPRM1	0	-0.277016	0.269	0.521	0
PDE3B	0	-0.276522	0.72	0.889	0
PARD6G-AS1	0	0.275085	0.135	0.021	0
RAPGEF4	0	-0.274151	0.672	0.851	0
ABCA5	0	-0.268248	0.656	0.836	0
SNAP25-AS1	0	-0.267306	0.664	0.909	0
KIAA0368	0	-0.265028	0	0.109	0
UNC13D	0	0.264948	0.135	0.031	0
C6orf106	0	-0.264299	0	0.11	0
AES	0	-0.263705	0	0.112	0
HMP19	0	-0.263451	0	0.108	0
PLAC8L1	1.64454931469865e-313	0.261011	0.142	0.037	0
PSD3	0	0.260463	0.912	0.923	0
GPATCH8	0	-0.260342	0.763	0.919	0
ADCK2	0	0.260253	0.145	0.036	0
RNF144A	0	-0.260043	0.667	0.852	0
ATP5L	0	-0.258704	0	0.106	0
NGFRAP1	0	-0.258437	0	0.107	0
C10orf76	0	-0.258404	0	0.102	0
C19orf38	0	0.257283	0.12	0.008	0
FTX	0	-0.256378	0.885	0.975	0
NRXN3	0	-0.255607	0.991	0.998	0
RP4-665J23.1	0	-0.25334	0	0.101	0
MMP24-AS1	0	-0.252288	0	0.106	0
C14orf37	0	-0.251989	0	0.101	0
RABGAP1L	0	-0.250037	0.907	0.975	0
MGAT3	3.53787355963757e-312	0.352872	0.388	0.242	1.38876e-307
FGFR1	6.49881229283473e-312	0.339554	0.8	0.754	2.55104e-307
SORBS2	1.79159589572861e-311	-0.360067	0.231	0.431	7.03273e-307
PITPNA	4.65879908810354e-311	0.374089	0.374	0.239	1.82876e-306
ITFG1	7.11309810652834e-311	-0.298231	0.532	0.738	2.79218e-306
RPL37A	1.52801027394955e-310	0.320701	0.699	0.555	5.99805e-306
LINC00641	2.14022332839875e-310	0.261066	0.211	0.087	8.40123e-306
PER2	3.93635003218748e-310	0.357748	0.324	0.214	1.54517e-305
GALNT12	0	-0.268079	0.105	0.277	4.66954e-305
PDE5A	0	-0.284126	0.412	0.634	5.06357e-305
OIT3	0	0.257934	0.146	0.039	1.02041e-304
BIRC6	0	0.329709	0.857	0.837	2.4805e-304
LSAMP	0	-0.259224	0.891	0.97	2.77678e-304
MKNK2	0	0.329275	0.309	0.172	3.97727e-304
ALDOA	6.02997e-308	-0.282503	0.037	0.157	2.367e-303
AIG1	3.77634e-306	-0.340515	0.45	0.654	1.48236e-301
C2CD5	4.9129e-305	-0.272676	0.568	0.767	1.92851e-300
PER3	3.24099e-304	0.378409	0.777	0.756	1.27222e-299
LINC00862	4.05788e-303	0.377656	0.294	0.173	1.59288e-298
SNAP91	8.95628e-303	0.34144	0.865	0.872	3.5157e-298
GJC1	8.71628e-301	0.339475	0.267	0.148	3.42149e-296
SPATA7	1.52755e-299	-0.3307	0.353	0.554	5.99626e-295
PCCA	2.24168e-299	-0.25132	0.655	0.834	8.79948e-295
DCAF7	2.27339e-299	0.441101	0.417	0.296	8.92395e-295
MICU2	4.00906e-299	-0.310384	0.415	0.623	1.57372e-294
RANBP17	1.39148e-298	-0.378556	0.277	0.479	5.4621e-294
RNF13	1.70964e-295	-0.301835	0.349	0.56	6.71104e-291
CAMK1D	5.8179e-295	0.323784	0.839	0.762	2.28376e-290
R3HDM1	9.49476e-295	-0.284902	0.523	0.725	3.72707e-290
CCT3	9.77108e-294	0.330816	0.454	0.318	3.83554e-289
LINC01618	1.51063e-293	0.32214	0.148	0.049	5.92983e-289
ECD	1.75655e-293	0.381578	0.365	0.253	6.89515e-289
CERKL	2.59057e-293	-0.303525	0.339	0.546	1.0169e-288
CCSAP	3.59047e-293	0.353341	0.525	0.406	1.4094e-288
CPE	7.83862e-293	0.366071	0.92	0.921	3.07697e-288
NSD2	1.74613e-292	0.357067	0.499	0.353	6.85427e-288
TTC17	1.91032e-292	-0.264477	0.562	0.759	7.49879e-288
MRTFA	2.85962e-292	0.35164	0.637	0.468	1.12252e-287
KIF1A	7.05016e-291	0.327535	0.63	0.517	2.76747e-286
ZNF280D	8.0384e-290	-0.300445	0.455	0.657	3.15539e-285
MYO5C	7.78557e-289	-0.301212	0.302	0.5	3.05615e-284
KLHL32	1.20311e-288	-0.338762	0.226	0.417	4.7227e-284
TMPRSS9	7.98595e-288	0.269889	0.142	0.045	3.1348e-283
JHY	3.3274e-287	0.329493	0.187	0.082	1.30614e-282
NPTX1	3.98001e-287	0.295132	0.629	0.517	1.56231e-282
RB1	1.08175e-285	0.401933	0.686	0.618	4.24629e-281
ZNF714	1.11827e-285	-0.267023	0.162	0.343	4.38966e-281
RAB39A	6.02902e-285	0.282768	0.192	0.07	2.36663e-280
TMC3-AS1	1.30167e-284	0.359665	0.251	0.122	5.10959e-280
UNC5B	1.67681e-283	0.353261	0.445	0.317	6.58216e-279
TLL1	4.71234e-283	-0.276592	0.602	0.785	1.84978e-278
RPL13A	7.34003e-283	0.310595	0.599	0.441	2.88126e-278
AC093765.2	2.65825e-282	-0.336982	0.129	0.299	1.04347e-277
ICA1L	3.19476e-282	-0.275581	0.499	0.701	1.25407e-277
PDIA6	5.1365e-282	0.318616	0.326	0.19	2.01628e-277
PDS5B	2.38053e-281	0.363415	0.721	0.642	9.34453e-277
CLTC	7.18732e-280	0.327744	0.673	0.593	2.82131e-275
ADGRL1	9.98826e-280	0.346117	0.519	0.416	3.92079e-275
SPIN3	3.83267e-279	0.383963	0.445	0.351	1.50447e-274
TRIM67	3.96721e-279	0.330844	0.307	0.188	1.55729e-274
KMT2A	4.85687e-279	0.311705	0.826	0.778	1.90651e-274
TENT5A	6.11228e-279	0.301662	0.234	0.092	2.39931e-274
ST7	1.62852e-277	-0.283644	0.572	0.755	6.39259e-273
ANKRD13C	2.04196e-277	-0.291901	0.354	0.558	8.01551e-273
OLA1	2.13511e-277	-0.278952	0.451	0.657	8.38117e-273
MORC4	4.77071e-277	0.351977	0.189	0.09	1.8727e-272
C4orf47	1.36126e-275	0.31526	0.215	0.095	5.3435e-271
NRG2	1.67725e-275	0.376194	0.781	0.734	6.58387e-271
HCN1	3.60261e-275	0.524709	0.625	0.604	1.41417e-270
DOCK4	1.35992e-273	0.395994	0.818	0.764	5.33825e-269
HIVEP2	3.55352e-273	0.401745	0.784	0.718	1.3949e-268
CBLN3	4.56757e-273	-0.304882	0.39	0.587	1.79296e-268
AC005261.1	3.25226e-272	0.254555	0.274	0.146	1.27664e-267
HIKESHI	3.53709e-272	0.303586	0.266	0.144	1.38845e-267
LURAP1L	7.04487e-272	-0.29623	0.259	0.452	2.76539e-267
DHDDS	1.63026e-271	-0.31876	0.365	0.551	6.39944e-267
BAIAP2	4.98073e-271	0.350916	0.358	0.239	1.95514e-266
USP34	1.01972e-270	0.309769	0.891	0.892	4.00281e-266
DYRK1A	3.08464e-270	0.353989	0.771	0.74	1.21085e-265
IPCEF1	1.15875e-269	-0.251448	0.112	0.278	4.54857e-265
RNF185	3.62603e-269	0.385404	0.256	0.173	1.42336e-264
TSC22D2	1.65322e-268	0.385855	0.492	0.387	6.48955e-264
PGP	2.05469e-268	-0.276482	0.417	0.615	8.06548e-264
AC112722.1	1.44888e-267	0.277782	0.278	0.159	5.68743e-263
KATNBL1	3.00128e-267	-0.275864	0.414	0.613	1.17812e-262
WDR60	8.9341e-267	-0.311741	0.322	0.517	3.50699e-262
MYEF2	1.77095e-266	-0.266278	0.408	0.61	6.95169e-262
HPCAL1	1.00827e-265	0.310633	0.762	0.7	3.95785e-261
TLE5	2.25785e-265	0.292061	0.624	0.463	8.86298e-261
AC016821.1	5.441e-265	0.359569	0.48	0.331	2.13581e-260
SLC4A4	7.00229e-265	-0.389869	0.456	0.627	2.74868e-260
PRKACB	3.01e-264	-0.276127	0.611	0.785	1.18155e-259
VWA8	1.46595e-263	-0.25885	0.521	0.717	5.75445e-259
UNC13A	6.89132e-263	0.337508	0.579	0.493	2.70512e-258
TSPYL2	1.65662e-262	0.341989	0.541	0.444	6.50291e-258
KCP	1.45172e-261	-0.297419	0.273	0.456	5.69858e-257
SRRM2	2.07559e-261	-0.261947	0.629	0.798	8.14754e-257
AC110296.1	4.85727e-261	-0.381247	0.244	0.427	1.90667e-256
PDS5A	1.34835e-259	0.344052	0.7	0.63	5.29282e-255
WDR7	9.26328e-259	-0.259992	0.485	0.681	3.63621e-254
UBE2D3	7.96816e-258	0.306709	0.725	0.669	3.12782e-253
RPS26	1.04702e-257	-0.321186	0.302	0.483	4.10998e-253
OAZ1	1.09924e-257	0.313774	0.6	0.464	4.31496e-253
GFM2	1.1277e-257	0.349934	0.333	0.236	4.42668e-253
DNAJB4	1.5971e-257	0.262586	0.248	0.123	6.26926e-253
HSPA8	2.33015e-257	0.323621	0.6	0.464	9.14678e-253
HERC4	6.10654e-257	0.436142	0.598	0.564	2.39706e-252
EPB41L1	3.66893e-256	0.336272	0.394	0.303	1.4402e-251
TRPC1	3.4341e-255	-0.268296	0.432	0.631	1.34802e-250
LRGUK	6.2461e-255	0.269631	0.114	0.029	2.45185e-250
PHF20L1	4.30759e-254	-0.277196	0.368	0.561	1.6909e-249
INPP5A	7.85524e-254	0.345551	0.53	0.433	3.0835e-249
DNM1L	8.51181e-254	-0.258404	0.492	0.681	3.34123e-249
HMGN3	1.52474e-253	-0.267352	0.408	0.602	5.98522e-249
RGN	1.6543e-252	-0.258427	0.161	0.327	6.49381e-248
STARD4-AS1	5.61723e-252	-0.296925	0.49	0.681	2.20499e-247
ZMYM2	7.347e-252	0.326624	0.686	0.632	2.88399e-247
SERP2	2.31651e-251	0.297151	0.275	0.144	9.09323e-247
NAA50	8.60639e-251	0.338597	0.448	0.348	3.37835e-246
PLXDC2	1.27048e-250	0.392234	0.139	0.047	4.98715e-246
LINC00461	2.1886e-250	-0.251425	0.596	0.771	8.59114e-246
CALD1	3.17831e-249	-0.287378	0.448	0.64	1.24761e-244
DCAF5	1.04736e-248	0.379709	0.511	0.422	4.1113e-244
RAPGEF5	2.28657e-248	-0.264405	0.404	0.6	8.97569e-244
SLC4A10	7.46875e-248	-0.274676	0.47	0.662	2.93178e-243
PPIL6	1.34821e-247	0.312247	0.27	0.147	5.29227e-243
PHF8	3.81738e-247	0.355092	0.302	0.221	1.49847e-242
CACNA1D	5.30815e-247	0.392869	0.62	0.519	2.08366e-242
EEF1G	1.65291e-245	0.260293	0.388	0.227	6.48831e-241
SFI1	2.43792e-245	-0.273024	0.318	0.5	9.5698e-241
MIA3	4.56707e-245	0.349817	0.524	0.457	1.79276e-240
REEP3	1.60679e-243	-0.259001	0.617	0.786	6.3073e-239
RAI1	7.68767e-243	0.317802	0.391	0.274	3.01772e-238
DST	1.01407e-242	0.288619	0.952	0.948	3.98064e-238
NGRN	1.19816e-242	0.27082	0.455	0.3	4.70326e-238
SELENOW	6.31676e-242	0.283177	0.617	0.441	2.47958e-237
NUAK1	1.80996e-241	0.318237	0.43	0.301	7.10482e-237
CLK4	1.89442e-241	-0.260743	0.394	0.579	7.43635e-237
TBPL1	3.66461e-241	0.34639	0.388	0.281	1.43851e-236
MNS1	3.82755e-241	-0.305442	0.294	0.474	1.50247e-236
SPON2	4.08482e-241	0.278759	0.286	0.172	1.60346e-236
UBE2QL1	4.78165e-241	0.31406	0.433	0.314	1.87699e-236
CACNA1E	8.00703e-241	-0.254496	0.136	0.301	3.14308e-236
SLC66A2	8.64771e-241	0.266345	0.27	0.157	3.39457e-236
L3MBTL1	1.09107e-240	0.307724	0.346	0.239	4.28288e-236
HAUS2	3.28157e-240	0.293248	0.225	0.114	1.28815e-235
NKIRAS1	5.41927e-240	0.306561	0.353	0.238	2.12728e-235
GALNT5	7.37592e-239	-0.287145	0.184	0.354	2.89534e-234
NUCB1	2.56564e-237	0.265495	0.28	0.162	1.00712e-232
PPP1R15B	3.3045e-237	0.252884	0.236	0.128	1.29715e-232
REV1	8.11797e-237	-0.256777	0.505	0.684	3.18663e-232
JPH3	1.47832e-236	0.311546	0.502	0.405	5.80298e-232
PHF21A	8.50528e-236	-0.269947	0.491	0.673	3.33866e-231
ANP32A	5.33477e-234	0.308935	0.486	0.386	2.09411e-229
CMSS1	7.04225e-234	-0.27736	0.45	0.641	2.76436e-229
MARK3	1.16443e-232	0.263213	0.842	0.814	4.57084e-228
CWF19L2	1.90932e-232	0.36902	0.611	0.547	7.49484e-228
NRXN2	3.97282e-232	0.281632	0.777	0.726	1.55949e-227
CHST8	5.31269e-232	0.34181	0.408	0.321	2.08544e-227
TMCC1	1.50033e-231	-0.274693	0.503	0.683	5.8894e-227
CBLB	2.21285e-231	0.351108	0.851	0.863	8.68631e-227
ZNF708	5.12573e-231	-0.262157	0.234	0.406	2.01206e-226
SLC4A5	1.66836e-230	0.293378	0.239	0.149	6.54899e-226
TCF25	7.39318e-230	0.279984	0.74	0.704	2.90212e-225
ZBTB11	3.23175e-229	0.298319	0.381	0.259	1.26859e-224
SLC38A2	8.07603e-229	0.299156	0.51	0.403	3.17016e-224
CRK	1.55716e-228	0.29689	0.409	0.291	6.11247e-224
CBFB	8.36295e-228	0.330028	0.279	0.177	3.28279e-223
MCF2L	2.4867e-227	0.286009	0.877	0.843	9.76131e-223
TPPP	6.37367e-227	0.252802	0.272	0.145	2.50192e-222
FBXL4	4.58674e-226	-0.279773	0.232	0.397	1.80048e-221
FLNB	6.60992e-224	0.329038	0.501	0.436	2.59466e-219
SHROOM3	3.90971e-222	0.470389	0.696	0.653	1.53472e-217
C1orf21	7.14999e-222	0.312274	0.771	0.784	2.80666e-217
MSH4	2.44526e-221	0.282308	0.255	0.143	9.59863e-217
PKD2	2.46218e-221	-0.26459	0.392	0.575	9.66506e-217
CDH2	9.37938e-221	-0.279214	0.482	0.658	3.68178e-216
GSE1	1.10594e-220	0.291981	0.704	0.568	4.34126e-216
ELL	2.31217e-220	0.265533	0.265	0.176	9.07621e-216
PIK3C2A	6.76984e-220	-0.255342	0.393	0.573	2.65743e-215
SPIN1	1.25642e-219	0.316509	0.537	0.462	4.93197e-215
VPS37B	4.79685e-218	0.280483	0.247	0.146	1.88296e-213
PDE4B	6.55969e-218	-0.447637	0.368	0.531	2.57494e-213
TBC1D8	1.57532e-217	0.331405	0.481	0.394	6.18376e-213
PHKB	1.57543e-217	-0.278421	0.369	0.546	6.18421e-213
SCLY	2.17957e-217	0.296821	0.312	0.193	8.55568e-213
XKR6	1.17794e-216	0.306351	0.935	0.914	4.62389e-212
ETF1	1.02532e-215	0.279056	0.297	0.184	4.0248e-211
PPIP5K1	1.88017e-215	0.303586	0.534	0.444	7.38042e-211
OPA1	2.41478e-215	0.341385	0.544	0.492	9.47899e-211
KIAA1549L	3.841e-215	0.404221	0.57	0.47	1.50774e-210
RNF150	9.17027e-214	0.455887	0.701	0.641	3.5997e-209
CFAP70	1.1353e-213	0.258665	0.155	0.068	4.45649e-209
TTC39B	9.28739e-213	-0.257444	0.404	0.581	3.64567e-208
IMMP1L	1.99167e-212	-0.266637	0.32	0.495	7.81808e-208
RNF11	3.426e-212	0.290052	0.439	0.336	1.34484e-207
MPDZ	3.46772e-211	0.311414	0.724	0.692	1.36122e-206
ATP5MG	3.54751e-211	0.285991	0.546	0.412	1.39254e-206
MORF4L2	3.63172e-210	0.274515	0.611	0.514	1.42559e-205
LMAN2L	4.44018e-210	0.259393	0.259	0.155	1.74295e-205
SPTAN1	7.7613e-210	0.254218	0.775	0.741	3.04662e-205
EDIL3	1.44935e-209	0.389102	0.361	0.222	5.68927e-205
TEAD1	1.95613e-209	0.363916	0.524	0.4	7.67858e-205
SMARCA2	7.47312e-209	0.316883	0.761	0.711	2.9335e-204
INTS6	1.66347e-208	0.382356	0.477	0.407	6.52978e-204
MTREX	1.3377e-207	0.335516	0.561	0.442	5.25099e-203
ARHGAP5	3.22874e-207	0.315055	0.614	0.52	1.26741e-202
FAM126B	7.04994e-207	0.274258	0.664	0.613	2.76738e-202
GABRA1	9.1048e-207	-0.255509	0.45	0.622	3.574e-202
ARMH4	2.25562e-206	0.31094	0.541	0.425	8.85422e-202
SLCO3A1	6.21446e-205	0.386601	0.619	0.562	2.43942e-200
CEP112	5.10507e-203	-0.260573	0.478	0.651	2.00395e-198
STAC	2.56219e-202	-0.272147	0.233	0.398	1.00576e-197
KANSL1L	2.26211e-201	0.311854	0.586	0.521	8.8797e-197
SMAD5	3.43411e-201	0.313943	0.419	0.329	1.34803e-196
WDR26	1.84146e-200	0.27911	0.431	0.355	7.22847e-196
KCNA2	1.16591e-199	0.265554	0.319	0.204	4.57666e-195
KIAA0319L	1.57374e-199	-0.268534	0.309	0.474	6.17757e-195
TSPYL4	2.89419e-199	0.251185	0.371	0.24	1.13608e-194
KNDC1	3.93142e-199	0.278204	0.48	0.386	1.54324e-194
AC096576.2	1.09871e-198	-0.253865	0.155	0.296	4.31287e-194
SPRED2	7.05828e-197	0.349158	0.476	0.365	2.77066e-192
ZNF608	3.60234e-196	-0.262857	0.298	0.463	1.41406e-191
GAK	4.25841e-196	0.28202	0.403	0.329	1.6716e-191
RFX7	9.24362e-196	0.306041	0.628	0.637	3.62849e-191
PPP2CA	8.669e-195	0.270124	0.469	0.361	3.40293e-190
LONRF3	1.19377e-193	0.294928	0.305	0.224	4.68604e-189
TCF20	2.8375e-193	0.297423	0.408	0.321	1.11383e-188
SMG1	1.12814e-192	0.259606	0.801	0.781	4.42841e-188
LINC01184	1.70909e-192	-0.278253	0.378	0.545	6.70887e-188
DCUN1D2	2.06459e-192	0.272294	0.413	0.337	8.10435e-188
ANKH	5.65721e-191	0.277929	0.814	0.788	2.22068e-186
LRRC28	1.98893e-190	-0.263093	0.264	0.421	7.80736e-186
JADE1	2.59526e-190	0.266865	0.373	0.265	1.01874e-185
RSU1	1.5847e-189	-0.2609	0.253	0.414	6.22058e-185
ZFAND3	1.76079e-189	0.301431	0.865	0.864	6.9118e-185
TRAF3	4.50251e-189	0.316243	0.437	0.335	1.76742e-184
TRHDE	1.2544e-188	0.351043	0.841	0.835	4.92401e-184
SKI	1.31789e-188	0.254002	0.759	0.709	5.17323e-184
SENP1	6.88089e-188	0.287135	0.273	0.184	2.70102e-183
BRD4	1.67238e-187	0.274817	0.494	0.404	6.56476e-183
DHX29	2.48662e-186	0.367121	0.512	0.493	9.76097e-182
CCNG2	1.57587e-185	0.329052	0.553	0.486	6.18591e-181
FOXK2	2.17325e-185	0.278222	0.564	0.488	8.53087e-181
TENT4A	1.46782e-184	0.277519	0.373	0.271	5.76179e-180
PROX1	1.74861e-184	0.276586	0.37	0.277	6.864e-180
SIDT1	1.29949e-183	-0.253836	0.271	0.428	5.10102e-179
VWC2	2.44477e-183	0.277856	0.771	0.8	9.5967e-179
AVIL	5.70701e-183	0.260359	0.242	0.158	2.24023e-178
NEAT1	6.84285e-183	0.268497	0.681	0.577	2.68609e-178
DOK6	1.78414e-182	-0.295113	0.428	0.58	7.00347e-178
STAU2	8.00569e-182	0.266652	0.795	0.761	3.14256e-177
ZDHHC14	3.47094e-180	0.299747	0.717	0.651	1.36248e-175
RPS6KA5	9.66573e-180	0.290203	0.794	0.81	3.79418e-175
GNG7	1.17227e-179	0.32212	0.388	0.302	4.60161e-175
LRRC23	2.80697e-178	0.284772	0.327	0.238	1.10185e-173
RSRC1	1.46716e-177	-0.251577	0.432	0.593	5.75921e-173
LRRC4C	6.51531e-177	-0.535855	0.29	0.382	2.55752e-172
RAD18	1.08925e-176	0.301825	0.257	0.162	4.27576e-172
AHDC1	1.28875e-176	0.254694	0.397	0.322	5.05888e-172
DGKB	6.78382e-176	-0.283583	0.033	0.123	2.66292e-171
YARS	7.21977e-176	0.264247	0.312	0.224	2.83405e-171
PRKAG1	1.16017e-175	0.254325	0.26	0.164	4.55412e-171
SH3BP5	1.99277e-175	0.261244	0.625	0.586	7.82243e-171
AC107419.1	2.23743e-174	0.30321	0.13	0.088	8.78282e-170
BAZ1B	4.83063e-173	0.258383	0.519	0.458	1.89621e-168
UBR5	8.88256e-173	0.277173	0.718	0.688	3.48676e-168
NFAT5	2.95377e-172	0.25603	0.728	0.73	1.15947e-167
HFM1	6.48053e-169	-0.253337	0.179	0.313	2.54387e-164
MSRB3	5.76492e-168	0.373958	0.36	0.302	2.26296e-163
RASGEF1B	1.16121e-167	0.259105	0.14	0.059	4.55823e-163
CELF2	1.47826e-167	0.257454	0.876	0.873	5.80277e-163
KIAA1328	2.27344e-167	-0.250743	0.356	0.514	8.92416e-163
CATSPER2	9.7411e-167	0.258206	0.684	0.639	3.82377e-162
CHL1	9.13639e-166	0.348566	0.376	0.258	3.5864e-161
UBE2R2	1.44033e-165	0.261466	0.552	0.501	5.65388e-161
TNPO3	2.45129e-165	0.28059	0.419	0.363	9.62231e-161
SNCA	3.43608e-165	0.343412	0.702	0.731	1.3488e-160
CDYL2	9.18643e-165	0.280473	0.632	0.615	3.60604e-160
RPS6KA3	1.44971e-164	0.312564	0.571	0.545	5.69068e-160
ZCCHC2	1.60367e-164	0.283982	0.353	0.267	6.29507e-160
IARS	1.85219e-164	0.271192	0.484	0.415	7.27057e-160
SH3GL3	5.42198e-164	-0.252803	0.423	0.576	2.12835e-159
KHDRBS1	6.01868e-164	0.261832	0.489	0.417	2.36257e-159
AC112493.1	1.35268e-163	0.375524	0.131	0.087	5.3098e-159
AC245060.5	2.30288e-162	0.277895	0.244	0.172	9.03974e-158
TIAM2	3.3623e-162	0.271452	0.615	0.554	1.31984e-157
TNRC6C	1.86196e-160	0.2766	0.724	0.721	7.30894e-156
ZNF720	4.92218e-160	0.256486	0.373	0.275	1.93215e-155
ROBO1	5.04624e-159	-0.258114	0.39	0.542	1.98085e-154
CAPS2	8.49624e-156	-0.252402	0.307	0.452	3.33511e-151
PPP1R13B	9.958e-156	0.26693	0.556	0.533	3.90891e-151
ITGAV	1.32855e-155	0.289949	0.43	0.392	5.21507e-151
DPH6	1.53308e-155	-0.277122	0.273	0.416	6.01795e-151
AC092957.1	1.67603e-155	-0.331097	0.607	0.62	6.57909e-151
SMAD1	4.40961e-154	0.290483	0.374	0.299	1.73095e-149
SYBU	4.42088e-154	0.279486	0.666	0.635	1.73537e-149
ERVMER61-1	4.18368e-153	-0.375433	0.121	0.242	1.64226e-148
SLC5A4-AS1	1.67617e-152	0.255302	0.204	0.112	6.57962e-148
EIF3H	1.30757e-151	0.269479	0.517	0.414	5.13273e-147
YIPF7	3.24737e-151	0.253409	0.177	0.115	1.27472e-146
ATP6V1H	1.29865e-150	0.25824	0.5	0.46	5.0977e-146
NDST3	9.85501e-150	0.316971	0.658	0.627	3.86849e-145
CTBP2	1.24164e-149	0.250101	0.765	0.74	4.87394e-145
ADAM17	2.44981e-149	0.258662	0.479	0.407	9.61648e-145
HIP1	5.2309e-148	0.375254	0.531	0.452	2.05334e-143
BDNF	3.39865e-146	0.272583	0.306	0.211	1.33411e-141
PRKCA	4.33592e-145	0.306556	0.159	0.099	1.70202e-140
PAQR3	1.15167e-144	0.291118	0.305	0.267	4.52078e-140
NRIP1	2.04449e-144	0.285762	0.572	0.52	8.02545e-140
LINC00472	2.17853e-144	0.267543	0.224	0.146	8.55161e-140
AFDN	8.05136e-144	0.288319	0.542	0.446	3.16048e-139
GRK5	1.32023e-143	0.290323	0.34	0.24	5.18243e-139
PLPPR1	2.20725e-143	0.330789	0.165	0.094	8.66433e-139
HPRT1	2.71185e-143	0.253403	0.453	0.394	1.06451e-138
FAT1	5.34748e-143	0.263745	0.235	0.149	2.0991e-138
PRKAG2	3.38966e-142	0.259282	0.683	0.674	1.33058e-137
CYLD	1.93713e-141	0.273018	0.375	0.338	7.604e-137
RYR2	3.93613e-139	0.264694	0.976	0.978	1.54509e-134
LINC01798	1.24504e-138	-0.260832	0.444	0.554	4.88727e-134
RCN1	1.23121e-137	-0.250534	0.119	0.211	4.83299e-133
GALNT18	6.38406e-137	0.252747	0.686	0.668	2.506e-132
AC007614.1	2.55498e-136	-0.25515	0.598	0.697	1.00293e-131
CHD7	2.59635e-136	0.26614	0.921	0.93	1.01917e-131
COL27A1	2.83138e-133	0.258726	0.466	0.443	1.11143e-128
BMT2	9.77224e-133	0.262582	0.367	0.296	3.83599e-128
CAB39	1.37731e-132	0.257163	0.447	0.389	5.40647e-128
TRIP11	2.8741e-129	0.25138	0.5	0.421	1.1282e-124
EIF2AK3	9.01471e-129	0.28311	0.292	0.238	3.53863e-124
CIT	2.04579e-126	0.258888	0.403	0.33	8.03055e-122
NAV2	1.49264e-125	0.273969	0.771	0.775	5.85922e-121
NR3C2	1.5793e-125	-0.250143	0.425	0.558	6.19938e-121
C8orf34	2.91327e-125	-0.268517	0.344	0.479	1.14358e-120
ZFPM2-AS1	2.23637e-115	-0.260942	0.528	0.647	8.77863e-111
IMMP2L	4.33889e-115	-0.283557	0.421	0.547	1.70319e-110
NAALADL2	2.41081e-113	-0.289757	0.311	0.426	9.4634e-109
MIR181A1HG	9.28986e-108	0.257537	0.404	0.406	3.64664e-103
ELAVL2	2.2394e-101	0.263056	0.447	0.399	8.79056e-97
TMEM178B	1.48343e-99	0.263354	0.598	0.543	5.82304e-95
MAML3	3.31457e-99	0.299319	0.897	0.897	1.3011e-94
BRINP3	3.38877e-80	0.278768	0.616	0.594	1.33023e-75
AC007389.1	2.31933e-77	0.250779	0.163	0.091	9.10431e-73
MMP16	1.03041e-69	0.258515	0.585	0.551	4.04476e-65
CDH12	2.55123e-59	0.266355	0.439	0.371	1.00146e-54
LINC01151	4.04978e-57	-0.275089	0.138	0.203	1.5897e-52
SERPINB9	3.6121e-23	0.541733	0.184	0.212	1.41789e-18
XPA	4.94065645841247e-324	-0.31416	0.341	0.557	1.93940528618523E-319
CDK6	9.38724727098368e-323	0.50509	0.253	0.116	3.68487004375194E-318
MTRNR2L8	1.1966269942275e-320	0.254346	0.11	0.018	4.69723960314063E-316
SLC38A1	1.32804845602127e-320	0.393496	0.655	0.562	5.2131214092659E-316
ECHDC2	2.76775574800266e-320	-0.310794	0.325	0.541	1.08645484132097E-315
PCBP3	8.96877366895615e-320	-0.284013	0.608	0.801	3.52060241601205E-315
ANKRD36B	1.81807758553599e-318	-0.30541	0.451	0.652	7.13668175426299E-314
ELAVL3	7.22210289714794e-317	0.325637	0.815	0.733	2.83496427124645E-312
ILRUN	7.2602729267487e-317	0.358635	0.584	0.426	2.84994753466594E-312
C20orf194	1.87784776992041e-316	-0.315489	0.435	0.65	7.37130363604559E-312
STK40	2.28603448054245e-316	0.350712	0.285	0.155	8.97359974992135E-312
ATP2B3	6.80523747879762e-316	0.358693	0.335	0.221	2.67132791992722E-311
RICTOR	1.82273786468105e-315	-0.293179	0.473	0.688	7.15497521401899E-311
ANXA11	1.92902353714013e-314	0.370978	0.342	0.242	7.57218899268985E-310

## Sheet: Interneu
GeneId	p_val	avg_logFC	pct.1	pct.2	p_val_adj
HSPH1	3.3314e-45	2.71277	0.729	0.487	1.30771e-40			Up	115
DNAJB1	5.74832e-37	2.31906	0.477	0.141	2.25645e-32			Down	34
HSPA4L	6.04261e-36	1.62856	0.806	0.632	2.37196e-31			Total	149
HSPA1B	3.89113e-34	1.96046	0.419	0.135	1.52742e-29
CHORDC1	1.36824e-31	1.79532	0.652	0.465	5.37091e-27
FMR1	2.72478e-28	-0.334467	0	0.376	1.06958e-23
HSPB1	1.56284e-27	1.67124	0.329	0.052	6.13476e-23
MOB4	2.48768e-26	1.60678	0.613	0.348	9.76516e-22
HSP90AA1	3.22474e-26	1.94976	0.89	0.734	1.26584e-21
CACNA2D3	7.27941e-26	-1.3774	0.484	0.676	2.85746e-21
MTRNR2L12	5.6671e-25	1.49615	0.639	0.34	2.22456e-20
HSPD1	4.00387e-22	1.49255	0.626	0.443	1.57168e-17
BAG3	9.41142e-21	1.34233	0.258	0.044	3.69436e-16
DENND2A	7.73645e-20	1.42879	0.4	0.143	3.03687e-15
HSPA6	2.05e-18	0.871123	0.168	0	8.04709e-14
HIBCH	5.12446e-18	1.15645	0.729	0.604	2.01156e-13
STIP1	6.86815e-18	1.10963	0.445	0.227	2.69602e-13
ATP2C1	1.90347e-17	1.16456	0.755	0.684	7.47188e-13
SLC5A3	2.76394e-17	0.910084	0.497	0.344	1.08496e-12
DNAJA4	5.77512e-17	0.818136	0.419	0.354	2.26697e-12
FBXL14	1.47948e-16	1.10463	0.381	0.219	5.80756e-12
USPL1	5.27349e-16	1.10611	0.452	0.296	2.07006e-11
ABHD3	6.26223e-16	1.03887	0.497	0.249	2.45818e-11
TENT4B	9.01393e-16	0.980114	0.561	0.356	3.53833e-11
RAB3IP	1.26201e-15	0.970012	0.735	0.592	4.95391e-11
SEZ6L	2.6084e-15	1.09299	0.426	0.199	1.0239e-10
HMGB1	5.15921e-15	0.991001	0.852	0.763	2.0252e-10
C17orf67	5.91159e-15	0.92587	0.348	0.135	2.32054e-10
MYRFL	8.65445e-15	0.908013	0.361	0.219	3.39722e-10
MIB1	1.1318e-14	0.976258	0.69	0.549	4.44279e-10
LINC02798	1.7447e-14	1.37255	0.49	0.292	6.84866e-10
HSPA1A	5.04197e-14	1.40303	0.277	0.115	1.97917e-09
POU2F2	6.35057e-14	1.13605	0.568	0.455	2.49285e-09
PRNP	1.97176e-13	0.705353	0.703	0.604	7.73996e-09
MTUS2	2.26248e-13	0.743376	0.787	0.734	8.88112e-09
FAM135B	7.02853e-13	0.604653	0.768	0.72	2.75898e-08
KIF5C	1.21137e-12	0.563056	0.845	0.791	4.75509e-08
DANT2	1.37832e-12	-0.586427	0.465	0.726	5.41047e-08
CNTN1	2.47166e-12	0.570928	0.871	0.873	9.70227e-08
ME1	2.80801e-12	1.17488	0.361	0.346	1.10226e-07
SFMBT2	3.20055e-12	0.737267	0.768	0.66	1.25634e-07
PTGES3	3.60826e-12	0.883046	0.516	0.471	1.41638e-07
FXR1	4.2793e-12	0.759795	0.716	0.66	1.6798e-07
CADM2	4.69731e-12	0.468326	0.961	0.946	1.84388e-07
ELOVL5	7.13441e-12	0.800752	0.677	0.549	2.80054e-07
TMEM117	7.81522e-12	-0.595593	0.458	0.656	3.06779e-07
MRPS6	1.01817e-11	0.865427	0.419	0.298	3.99674e-07
MARCH1	1.09046e-11	1.18124	0.426	0.425	4.28048e-07
CAP2	2.31059e-11	0.780751	0.594	0.443	9.06998e-07
CRY1	2.97703e-11	0.945511	0.4	0.346	1.16861e-06
SNAP23	3.50862e-11	0.762669	0.4	0.258	1.37727e-06
APP	3.95104e-11	0.67405	0.806	0.785	1.55094e-06
MAPRE2	4.47793e-11	0.59198	0.71	0.682	1.75776e-06
KCNJ6	6.95386e-11	1.13283	0.361	0.179	2.72967e-06
CACYBP	7.46115e-11	0.920711	0.51	0.304	2.9288e-06
AHNAK	8.9424e-11	0.547906	0.213	0.032	3.51025e-06
GPBP1	1.23794e-10	0.629688	0.671	0.676	4.85939e-06
AP001831.1	1.73835e-10	0.654708	0.523	0.312	6.82373e-06
AGAP3	1.79103e-10	0.56929	0.477	0.396	7.03049e-06
GNAL	2.50041e-10	1.16978	0.529	0.547	9.81509e-06
MTRNR2L8	4.26431e-10	0.75563	0.213	0.046	1.67391e-05
ANK1	5.08637e-10	0.652195	0.671	0.608	1.9966e-05
TRHDE	5.31124e-10	1.03922	0.361	0.177	2.08487e-05
DNAJB6	7.20503e-10	0.745397	0.658	0.537	2.82826e-05
PNLDC1	8.12591e-10	0.54697	0.123	0.008	3.18974e-05
TCP1	9.72507e-10	0.508376	0.226	0.249	3.81748e-05
AC080132.1	9.79352e-10	0.942151	0.213	0.113	3.84435e-05
RRAD	1.26671e-09	0.443759	0.168	0.024	4.97233e-05
TSHZ1	1.57558e-09	0.700064	0.471	0.425	6.18477e-05
BCAN	1.66557e-09	-0.400757	0.297	0.553	6.53803e-05
PLCG2	1.66867e-09	0.547142	0.748	0.654	6.55021e-05
P4HA1	1.84806e-09	0.746828	0.568	0.455	7.25437e-05
NRG1	2.00404e-09	-0.646328	0.123	0.376	7.86664e-05
SESN3	2.18622e-09	0.711615	0.6	0.598	8.58177e-05
ST13	2.2043e-09	0.727049	0.561	0.489	8.65274e-05
CERS6	2.22551e-09	0.787283	0.6	0.549	8.73602e-05
TRIO	2.50424e-09	0.497735	0.871	0.833	9.83013e-05
CWF19L2	2.72923e-09	0.720893	0.568	0.563	0.000107133
NEBL	2.9169e-09	0.475643	0.768	0.809	0.0001145
AP001977.1	3.04056e-09	0.601614	0.135	0.02	0.000119354
TMEM178A	3.56329e-09	0.665457	0.735	0.698	0.000139873
AGBL4	3.97791e-09	-0.539772	0.51	0.72	0.000156149
SCGN	4.07928e-09	-0.614307	0.232	0.473	0.000160128
ENOX1	4.42042e-09	-0.526697	0.497	0.664	0.000173519
NEK11	4.63573e-09	0.712348	0.458	0.366	0.000181971
HSPE1	4.91494e-09	0.743024	0.342	0.229	0.000192931
DNM3	5.42329e-09	0.578965	0.865	0.827	0.000212886
BID	6.16571e-09	0.641363	0.194	0.05	0.000242029
FASN	6.26428e-09	-0.490292	0.368	0.517	0.000245898
GPR89B	7.62124e-09	0.61831	0.426	0.328	0.000299164
OXR1	8.36597e-09	-0.566352	0.548	0.781	0.000328398
CELF5	9.6427e-09	0.712171	0.587	0.541	0.000378515
ZNF83	1.01491e-08	0.64889	0.542	0.525	0.000398391
FERMT3	1.20434e-08	0.419536	0.135	0.024	0.000472752
ANKRD11	1.6134e-08	0.758748	0.774	0.716	0.000633323
TARBP1	1.81362e-08	-0.416821	0.484	0.718	0.000711919
KLRD1	1.90922e-08	0.548377	0.252	0.091	0.000749444
FKBP4	2.23568e-08	0.713214	0.342	0.219	0.000877594
CELF2	2.88145e-08	0.560561	0.826	0.777	0.00113109
LINC00632	2.88297e-08	0.720234	0.91	0.793	0.00113168
DNAJA1	2.9841e-08	0.604837	0.555	0.372	0.00117138
SLC38A1	2.99183e-08	0.536303	0.729	0.682	0.00117441
TPCN1	3.49105e-08	-0.487341	0.465	0.65	0.00137038
NMNAT2	3.789e-08	0.558183	0.735	0.69	0.00148733
MID1	3.92895e-08	0.462185	0.587	0.614	0.00154227
CCNG2	4.81049e-08	0.722172	0.49	0.336	0.00188831
DOCK4	5.24271e-08	0.361156	0.71	0.734	0.00205797
MAP2	6.37432e-08	0.507014	0.858	0.821	0.00250217
PLEKHA6	6.79366e-08	0.474258	0.658	0.662	0.00266678
LINC02058	8.11621e-08	-0.251294	0.013	0.159	0.00318594
DIXDC1	1.02476e-07	0.653826	0.574	0.545	0.0040226
FRMD4A	1.27091e-07	-0.445389	0.658	0.795	0.00498884
PDS5B	1.28377e-07	0.57496	0.697	0.652	0.0050393
KLHL5	1.391e-07	-0.348987	0.381	0.632	0.00546023
AC004949.1	1.68128e-07	0.825166	0.168	0.068	0.00659971
WDR60	1.70306e-07	-0.467794	0.516	0.726	0.00668519
NPSR1	1.78759e-07	-0.753095	0.116	0.298	0.00701699
HNRNPU	2.24983e-07	0.716833	0.748	0.726	0.00883147
GABBR2	2.29198e-07	0.479624	0.787	0.722	0.00899692
DYRK1A	2.65949e-07	0.59252	0.703	0.7	0.0104396
RIC8B	3.14784e-07	-0.359486	0.406	0.598	0.0123565
NPL	3.28098e-07	-0.288607	0.123	0.336	0.0128792
DUSP10	3.75224e-07	-0.472428	0.381	0.584	0.0147291
SMARCA2	3.98974e-07	0.49442	0.677	0.694	0.0156613
HNRNPA2B1	4.54815e-07	0.467154	0.768	0.775	0.0178533
IL15	4.72498e-07	-0.352172	0.258	0.473	0.0185474
PGP	4.77995e-07	-0.411715	0.387	0.596	0.0187632
CCT3	5.58843e-07	0.518914	0.368	0.346	0.0219368
SPATA7	5.87916e-07	-0.341786	0.381	0.604	0.023078
DHDH	6.44666e-07	0.639295	0.123	0.024	0.0253057
ZNF185	6.46254e-07	-0.254954	0.052	0.189	0.0253681
SETD5	6.48696e-07	0.520571	0.748	0.738	0.0254639
EIF2B3	6.69807e-07	-0.307919	0.368	0.61	0.0262926
SNX31	6.93647e-07	0.272802	0.116	0.143	0.0272284
CALCOCO2	7.60079e-07	-0.278921	0.142	0.33	0.0298361
TRPC1	7.76952e-07	-0.376957	0.497	0.696	0.0304985
FAAH2	7.79016e-07	-0.397379	0.239	0.455	0.0305795
FGFR1	8.39493e-07	0.6171	0.297	0.207	0.0329535
LGR4	8.66697e-07	0.569298	0.503	0.513	0.0340213
DLGAP1	8.7414e-07	-0.356658	0.781	0.909	0.0343135
R3HDM1	9.32099e-07	-0.30574	0.529	0.753	0.0365886
SH3KBP1	1.07324e-06	0.45425	0.155	0.07	0.0421289
RMRP	1.12392e-06	0.46146	0.103	0.014	0.0441184
DECR1	1.13299e-06	-0.358295	0.381	0.573	0.0444744
ARMCX5-GPRASP2	1.14267e-06	0.563416	0.535	0.491	0.0448544
IMMP2L	1.16452e-06	-0.532185	0.439	0.634	0.045712
ADAM32	1.23422e-06	0.430865	0.181	0.157	0.048448
ITFG1	1.2396e-06	-0.375904	0.529	0.748	0.0486591
OSBPL1A	1.25108e-06	0.513917	0.516	0.549	0.0491098

## Sheet: Interneu II
GeneId	p_val	avg_logFC	pct.1	pct.2	p_val_adj
GNAL	9.18302e-23	2.13945	0.907	0.797	3.6047e-18			Up	105
TRPM3	1.98506e-22	-0.59037	0.814	0.99	7.79217e-18			Down	111
FMR1	5.43868e-22	-0.349578	0.021	0.499	2.1349e-17			Total	216
HSPH1	6.47296e-22	1.81461	0.856	0.678	2.54089e-17
HSPA1B	1.35109e-19	1.24483	0.32	0.172	5.30355e-15
MTRNR2L12	1.62228e-18	1.12996	0.722	0.397	6.36811e-14
MARCH1	1.82838e-18	2.11214	0.608	0.382	7.17712e-14
HSPA4L	5.87879e-18	1.22353	0.928	0.868	2.30766e-13
CHORDC1	6.75564e-18	1.34946	0.784	0.663	2.65186e-13
SLC5A3	1.01031e-17	1.04537	0.711	0.486	3.96586e-13
CACNA2D3	2.92639e-17	-1.20774	0.546	0.873	1.14872e-12
HSPB1	4.19954e-17	1.38685	0.258	0.043	1.64849e-12
DNAJB1	4.32839e-17	1.4984	0.402	0.197	1.69907e-12
HIBCH	4.41867e-17	1.49457	0.928	0.81	1.73451e-12
MOB4	4.47376e-16	1.13923	0.629	0.463	1.75613e-11
DENND2A	1.70472e-15	1.34629	0.433	0.205	6.69172e-11
POU2F2	1.48372e-14	1.18705	0.619	0.61	5.82418e-10
SCGN	3.2799e-14	-0.622769	0.722	0.952	1.28749e-09
APPL2	6.41761e-14	-0.411579	0.742	0.977	2.51917e-09
SH3KBP1	1.32495e-13	0.8182	0.278	0.167	5.20096e-09
HSPA1A	1.69761e-13	0.849632	0.247	0.154	6.66378e-09
KIF5C	1.73054e-13	0.499591	0.979	0.972	6.79307e-09
INPP4B	2.07333e-13	-0.307405	0.99	1	8.13866e-09
OPA1	4.62458e-13	0.69567	0.876	0.813	1.81533e-08
HSPD1	4.71909e-13	0.856984	0.68	0.587	1.85243e-08
MIB1	6.91309e-13	0.993034	0.835	0.742	2.71367e-08
HSP90AA1	1.24949e-12	1.20621	0.969	0.922	4.90476e-08
YWHAG	1.51102e-12	0.454732	0.732	0.694	5.93136e-08
ANO4	2.29906e-12	-0.376491	0.711	0.965	9.02474e-08
ATP2C1	4.40855e-12	0.937592	0.928	0.949	1.73053e-07
OSBPL1A	7.87101e-12	0.809225	0.928	0.82	3.08969e-07
GRM3	8.23408e-12	-0.415296	0.722	0.959	3.23221e-07
TMEM117	1.00981e-11	-0.495206	0.814	0.985	3.96392e-07
RAB3IP	1.20886e-11	0.807686	0.639	0.552	4.74527e-07
SORBS1	1.35584e-11	0.73116	1	0.992	5.32222e-07
CERS6	1.40801e-11	0.804057	0.763	0.661	5.52699e-07
HSPA6	1.41856e-11	0.646289	0.144	0	5.56842e-07
VCAN	1.47363e-11	0.379624	0.918	0.957	5.78458e-07
ARL17B	1.64641e-11	-0.444542	0.289	0.628	6.46283e-07
CNTN1	1.80285e-11	0.6646	0.99	0.98	7.07689e-07
MYO16	2.13572e-11	-0.330146	0.814	0.985	8.38354e-07
TARBP1	2.3428e-11	-0.299765	0.701	0.957	9.19642e-07
CAMK1D	2.47011e-11	-0.274	0.753	0.977	9.69618e-07
SESN3	2.71429e-11	0.496057	0.866	0.914	1.06547e-06
AC110296.1	3.19746e-11	0.418993	0.66	0.542	1.25513e-06
PRNP	3.24229e-11	0.475983	0.773	0.803	1.27273e-06
TTLL7	4.01322e-11	-0.343361	0.691	0.937	1.57535e-06
WDR60	5.01148e-11	-0.403686	0.691	0.939	1.96721e-06
AP001831.1	5.055e-11	0.739119	0.67	0.4	1.98429e-06
DANT2	7.12817e-11	-0.265861	0.784	0.982	2.79809e-06
CA10	7.42646e-11	0.270542	0.907	0.982	2.91518e-06
PRKCE	7.48731e-11	-0.255131	0.804	0.99	2.93907e-06
ACTR3C	7.58735e-11	0.53813	0.392	0.354	2.97834e-06
SCN1A	1.06544e-10	-0.316404	0.753	0.965	4.18228e-06
EML5	1.12246e-10	-0.255088	0.866	0.997	4.40611e-06
TRIO	1.2861e-10	0.607104	0.99	0.987	5.04847e-06
HSPA4	1.48151e-10	0.595798	0.629	0.572	5.8155e-06
SIPA1L1	1.51082e-10	-0.330042	0.794	0.98	5.93057e-06
FRMD4A	1.71873e-10	-0.2948	0.907	1	6.7467e-06
ANTXR1	1.90532e-10	0.784557	0.825	0.795	7.47916e-06
SH3GL2	1.99116e-10	0.428563	0.948	0.959	7.81608e-06
TENT4B	2.08384e-10	0.702578	0.67	0.476	8.17991e-06
RAPGEF4	2.10679e-10	-0.357271	0.701	0.937	8.27e-06
MRPS6	2.41741e-10	0.612657	0.567	0.499	9.48929e-06
PPM1H	2.86555e-10	-0.306428	0.835	0.987	1.12484e-05
CCDC59	3.37042e-10	0.728609	0.557	0.392	1.32303e-05
MAP2	4.11192e-10	0.692549	0.99	0.98	1.61409e-05
C17orf67	4.7466e-10	0.612098	0.299	0.187	1.86323e-05
APP	7.89666e-10	0.548062	0.99	0.985	3.09976e-05
CKAP5	8.8519e-10	-0.341976	0.454	0.729	3.47473e-05
SORBS2	9.60954e-10	-0.291757	0.598	0.886	3.77213e-05
PLPPR5	1.00769e-09	0.78324	0.557	0.471	3.95558e-05
SPIN3	1.08559e-09	0.420231	0.474	0.509	4.26136e-05
CAP2	1.17668e-09	0.613442	0.742	0.643	4.61892e-05
GNAO1	1.38208e-09	0.38697	0.856	0.894	5.4252e-05
SEZ6L	1.48225e-09	0.815761	0.268	0.172	5.81843e-05
AHCTF1	1.49027e-09	0.725982	0.856	0.752	5.8499e-05
FASN	1.61235e-09	-0.409138	0.464	0.772	6.32913e-05
SNAP23	1.62336e-09	0.560514	0.474	0.375	6.37233e-05
SIPA1L3	1.89564e-09	-0.337134	0.876	0.99	7.44115e-05
STIP1	2.05116e-09	0.606488	0.454	0.311	8.05163e-05
SUCLG2-AS1	2.24256e-09	-0.348562	0.052	0.337	8.80294e-05
AL358944.1	2.28463e-09	0.409578	0.278	0.056	8.96808e-05
ECHDC2	2.32223e-09	-0.417565	0.536	0.744	9.11567e-05
BID	2.37558e-09	0.556262	0.134	0.053	9.32511e-05
TNRC6B	2.46149e-09	-0.263581	0.887	0.992	9.66235e-05
TSHZ1	2.95875e-09	0.634349	0.474	0.456	0.000116143
AC068051.1	3.16249e-09	0.331002	0.485	0.175	0.000124141
CEP112	4.05727e-09	-0.41914	0.515	0.803	0.000159264
SNAP25	4.21781e-09	0.250728	0.887	0.962	0.000165566
ZFPM2	5.29425e-09	-0.281491	0.856	0.99	0.00020782
FXR1	6.34366e-09	0.574891	0.856	0.833	0.000249014
LINC01481	7.64801e-09	-0.60861	0	0.182	0.000300215
FRRS1L	7.70706e-09	-0.346414	0.753	0.949	0.000302533
TMTC2	8.46617e-09	-0.355698	0.804	0.962	0.000332331
PTGES3	9.45669e-09	0.608227	0.66	0.641	0.000371213
DNAJA4	1.01731e-08	0.668106	0.598	0.435	0.000399337
HNRNPU	1.16604e-08	0.733732	0.918	0.909	0.000457717
TSEN15	1.18735e-08	0.495495	0.361	0.306	0.000466083
FBXL14	1.26559e-08	0.651281	0.392	0.281	0.000496796
ENOX1	1.50242e-08	-0.350431	0.753	0.949	0.000589759
NCAM1	1.6288e-08	0.382359	0.948	0.982	0.000639368
GPR89B	1.63363e-08	0.506064	0.536	0.392	0.000641264
SYN3	1.66177e-08	-0.292451	0.959	1	0.000652313
CCDC81	1.8101e-08	0.539043	0.299	0.116	0.000710538
HRH3	1.94876e-08	-0.270385	0.351	0.653	0.000764966
SERPINE2	2.0765e-08	0.264164	0.093	0.144	0.00081511
ANKRD36B	2.1328e-08	-0.318032	0.649	0.848	0.000837209
NR3C1	2.29363e-08	-0.402252	0.753	0.942	0.000900343
KDM5A	2.67658e-08	0.563747	0.763	0.709	0.00105066
ICA1L	2.79198e-08	-0.274151	0.68	0.919	0.00109596
TPCN1	2.81733e-08	-0.30817	0.66	0.876	0.00110592
KCNQ2	2.83752e-08	0.405811	0.567	0.653	0.00111384
NALCN	2.85317e-08	-0.281904	0.804	0.972	0.00111998
LINC00969	2.8959e-08	-0.550857	0	0.17	0.00113676
PAK7	2.8959e-08	-0.827134	0	0.17	0.00113676
RP11-701H24.9	2.8959e-08	-0.61703	0	0.17	0.00113676
SSFA2	2.8959e-08	-0.553668	0	0.17	0.00113676
WBSCR17	2.8959e-08	-0.659159	0	0.17	0.00113676
EPS15	2.9562e-08	-0.293485	0.649	0.891	0.00116043
GALNT17	2.97384e-08	-0.408934	0.845	0.813	0.00116735
FAF1	3.12776e-08	-0.251177	0.804	0.975	0.00122777
ADRBK2	3.77238e-08	-0.760378	0	0.167	0.00148081
INADL	3.77238e-08	-0.662228	0	0.167	0.00148081
MGEA5	3.77238e-08	-0.352968	0	0.167	0.00148081
PARK2	3.77238e-08	-0.64373	0	0.167	0.00148081
RP11-886D15.1	3.77238e-08	-0.652321	0	0.167	0.00148081
MAPRE2	4.0122e-08	0.419563	0.876	0.861	0.00157495
SGSM1	4.14612e-08	0.731938	0.763	0.737	0.00162752
STXBP5	4.31103e-08	-0.313324	0.825	0.977	0.00169225
KIDINS220	4.55673e-08	-0.291044	0.619	0.861	0.0017887
RP11-39M21.1	4.91113e-08	-0.843015	0	0.165	0.00192781
ZCCHC11	4.91113e-08	-0.443809	0	0.165	0.00192781
BCYRN1	4.91113e-08	-0.848558	0	0.165	0.00192781
MAP2K4	4.99036e-08	0.560259	0.876	0.868	0.00195891
TTC28	5.01884e-08	-0.252767	0.784	0.97	0.0019701
ENOSF1	5.28175e-08	-0.363854	0.619	0.863	0.0020733
DNM3	5.52739e-08	0.29926	0.928	0.987	0.00216972
C5orf42	6.38976e-08	-0.319824	0	0.162	0.00250823
MLLT4	6.38976e-08	-0.452188	0	0.162	0.00250823
PCNXL2	6.38976e-08	-0.367192	0	0.162	0.00250823
CACYBP	6.94919e-08	0.615931	0.588	0.372	0.00272784
ANTXR2	7.2394e-08	-0.274905	0.093	0.362	0.00284175
GALNT7	7.38026e-08	-0.293783	0.784	0.962	0.00289705
BACE2	7.44555e-08	0.668739	0.155	0.056	0.00292267
WHSC1L1	8.30858e-08	-0.337632	0	0.159	0.00326145
AC007246.3	8.30858e-08	-0.407361	0	0.159	0.00326145
AC074363.1	8.30858e-08	-0.646189	0	0.159	0.00326145
RP11-223C24.1	8.30858e-08	-0.561575	0	0.159	0.00326145
CELF2	9.12966e-08	0.357841	0.918	0.975	0.00358376
LIMK2	1.02243e-07	0.610642	0.268	0.109	0.00401346
ADARB2	1.05675e-07	-0.258799	0.928	0.997	0.00414815
NPAS3	1.07152e-07	-0.291402	0.763	0.942	0.00420616
RP11-867G2.8	1.07972e-07	-0.449028	0	0.157	0.00423834
PLEKHD1	1.22469e-07	-0.314981	0.722	0.911	0.0048074
KIAA1107	1.4023e-07	-0.261373	0	0.154	0.0055046
C1orf132	1.4023e-07	-0.26485	0	0.154	0.0055046
BAG3	1.45594e-07	0.486682	0.134	0.02	0.00571516
GFOD1	1.46734e-07	0.504054	0.773	0.744	0.0057599
CEP192	1.48645e-07	-0.322928	0.629	0.858	0.0058349
SH3BGR	1.52671e-07	0.343868	0.134	0.172	0.00599296
SOS2	1.55976e-07	-0.271296	0.639	0.873	0.00612267
KANSL1	1.58421e-07	-0.334835	0.856	0.967	0.00621864
ZNF248	1.62173e-07	-0.290624	0.701	0.916	0.00636595
SPATS2L	1.80255e-07	0.321269	0.907	0.975	0.00707573
ERBB2IP	1.8202e-07	-0.321577	0	0.152	0.00714502
FAM63B	1.8202e-07	-0.286277	0	0.152	0.00714502
DOPEY1	1.8202e-07	-0.287488	0	0.152	0.00714502
LARGE	1.8202e-07	-0.345434	0	0.152	0.00714502
SSH1	2.06519e-07	0.578025	0.773	0.727	0.0081067
KIF9-AS1	2.09214e-07	-0.340764	0.608	0.848	0.00821249
AKAP12	2.27501e-07	-0.28328	0.567	0.83	0.00893032
AGAP3	2.33693e-07	0.634692	0.577	0.554	0.00917339
BRE	2.36129e-07	-0.338364	0	0.149	0.00926899
FAM65B	2.36129e-07	-0.276143	0	0.149	0.00926899
C9orf3	2.36129e-07	-0.31672	0	0.149	0.00926899
RP11-123O10.4	2.36129e-07	-0.306296	0	0.149	0.00926899
SEPT7	2.36129e-07	-0.35115	0	0.149	0.00926899
LINC01184	2.51446e-07	-0.280191	0.619	0.868	0.00987026
LINC02798	2.68943e-07	0.487612	0.289	0.258	0.0105571
UBE2D3	2.75865e-07	0.504731	0.897	0.868	0.0108288
POT1	2.78429e-07	-0.261024	0.33	0.59	0.0109295
PCNX	3.06148e-07	-0.26518	0	0.147	0.0120175
AP000769.1	3.06148e-07	-0.355172	0	0.147	0.0120175
DGCR5	3.06148e-07	-0.28938	0	0.147	0.0120175
RFWD2	3.06148e-07	-0.274256	0	0.147	0.0120175
XKR6	3.52786e-07	0.369468	0.948	0.97	0.0138483
MTUS2	3.54143e-07	0.529394	0.773	0.742	0.0139015
GABPB1-AS1	3.62872e-07	-0.265422	0.619	0.848	0.0142442
PHF21A	3.95619e-07	-0.285073	0.68	0.904	0.0155296
FAM19A2	3.96707e-07	-0.414812	0	0.144	0.0155723
GALNT16	4.02668e-07	0.563459	0.773	0.724	0.0158063
DNAJB6	4.03733e-07	0.445817	0.649	0.648	0.0158481
NTNG1	4.28213e-07	0.384232	0.742	0.681	0.0168091
CMSS1	4.5173e-07	-0.258829	0.701	0.919	0.0177322
DECR1	4.57107e-07	-0.327428	0.546	0.767	0.0179433
NPAS2	4.62952e-07	0.309106	0.763	0.803	0.0181727
SFMBT2	5.34493e-07	0.602568	0.887	0.914	0.020981
CDC42BPA	5.62071e-07	0.321124	0.959	0.99	0.0220635
AUTS2	6.5013e-07	0.36231	1	0.992	0.0255202
PKN2	6.51104e-07	-0.296019	0.722	0.901	0.0255585
FAM134B	6.65013e-07	-0.322147	0	0.139	0.0261044
DIXDC1	6.68285e-07	0.471934	0.639	0.613	0.0262329
GALNT14	6.80677e-07	0.540703	0.907	0.871	0.0267193
ZBTB16	7.15189e-07	-0.355856	0.268	0.529	0.028074
AJAP1	7.52843e-07	0.294445	0.825	0.878	0.0295521
NKIRAS1	7.78558e-07	0.269727	0.351	0.397	0.0305615
PLCG2	8.52872e-07	0.455754	0.845	0.81	0.0334786
RP11-384F7.2	8.60316e-07	-0.29523	0	0.137	0.0337708
RP5-921G16.1	8.60316e-07	-0.301471	0	0.137	0.0337708
BCAN	8.77157e-07	-0.321743	0.629	0.825	0.0344319
DISC1FP1	9.21753e-07	0.811655	0.227	0.063	0.0361825
IER5	9.23248e-07	0.337782	0.144	0.035	0.0362412
HFM1	1.08136e-06	-0.292785	0.392	0.666	0.0424477
DHX29	1.10873e-06	0.284484	0.701	0.797	0.0435219
GABBR2	1.18647e-06	0.309535	0.948	0.975	0.0465739

## Sheet: Micro
GeneId	p_val	avg_logFC	pct.1	pct.2	p_val_adj
AL163541.1	1.83426e-19	-2.50839	0.024	0.502	7.20021e-15			Up	7
GNLY	7.22276e-13	0.597994	0.388	0.041	2.83522e-08			Down	4
AC011586.2	1.63039e-12	1.21838	0.624	0.183	6.39994e-08			Total	11
AC008691.1	1.33904e-10	0.790744	0.776	0.374	5.25625e-06
FMR1	2.30435e-10	-0.51829	0	0.256	9.04548e-06
HSPA1B	3.67395e-08	1.42126	0.529	0.251	0.00144217
HSPA1A	5.75547e-08	0.888337	0.682	0.352	0.00225925
C10orf11	7.52261e-08	-2.42189	0	0.192	0.00295293
AC011586.1	1.73643e-07	0.673244	0.294	0.059	0.0068162
FYB	2.48831e-07	-1.05593	0	0.178	0.0097676
AL731574.1	9.11281e-07	0.403592	0.247	0.037	0.0357714

## Sheet: Oligo
GeneId	p_val	avg_logFC	pct.1	pct.2	p_val_adj
HSPH1	3.98355e-36	2.81526	0.569	0.279	1.5637e-31			Up	221
DNAJB1	1.39302e-34	2.40683	0.5	0.128	5.46817e-30			Down	116
HSPA1B	5.19132e-34	2.1976	0.477	0.156	2.0378e-29			Total	337
HSPD1	3.76068e-33	1.90831	0.592	0.284	1.47622e-28
HSPB1	5.40944e-33	2.24648	0.377	0.019	2.12342e-28
MOB4	1.94283e-32	1.80799	0.485	0.26	7.62639e-28
PTGES3	9.11438e-29	1.92963	0.723	0.519	3.57776e-24
HSP90AA1	2.31896e-28	1.94508	0.931	0.907	9.10286e-24
BAG3	1.04902e-27	1.57302	0.362	0.027	4.11782e-23
ABHD3	1.3554e-26	1.58893	0.415	0.109	5.3205e-22
CHORDC1	1.87915e-26	1.61405	0.692	0.462	7.37641e-22
SESN3	6.10946e-26	1.78405	0.492	0.161	2.39821e-21
HSPA4L	1.40926e-25	1.85368	0.423	0.123	5.53189e-21
HSP90AB1	1.46478e-25	1.50948	0.792	0.59	5.74984e-21
IL1RAPL1	2.2541e-25	-0.464503	0.946	1	8.84824e-21
FOS	1.35163e-24	1.18765	0.323	0.011	5.30568e-20
HIBCH	1.14521e-23	1.25116	0.854	0.735	4.49541e-19
STIP1	1.61402e-23	1.26845	0.446	0.216	6.33568e-19
PROX1	3.39292e-23	1.46477	0.677	0.492	1.33186e-18
HSPA6	7.8377e-23	1.35302	0.262	0	3.07661e-18
USPL1	9.74466e-23	1.28682	0.454	0.246	3.82517e-18
DNAJA4	2.645e-22	1.35758	0.423	0.169	1.03827e-17
NRXN3	1.88999e-21	-0.734032	0.762	0.962	7.41896e-17
MCU	1.98055e-21	1.45756	0.562	0.265	7.77446e-17
FKBP4	2.49967e-21	0.995869	0.354	0.186	9.81219e-17
ZNF83	3.0533e-21	1.37965	0.685	0.489	1.19854e-16
HNRNPU	4.18796e-21	1.44373	0.892	0.732	1.64394e-16
MAP1A	4.67725e-21	1.38502	0.638	0.38	1.83601e-16
CAMK2D	9.29803e-21	1.60761	0.738	0.525	3.64985e-16
CCDC88A	9.51694e-21	0.742552	0.985	0.956	3.73578e-16
GRID2	3.9185e-20	-0.808378	0.285	0.743	1.53817e-15
DNAJA1	6.60772e-20	1.17607	0.462	0.265	2.5938e-15
PPP2R2B	9.15122e-20	-0.469076	0.815	0.997	3.59222e-15
GPBP1	9.65388e-20	1.05403	0.846	0.754	3.78953e-15
ELOVL5	1.42284e-19	1.0971	0.715	0.497	5.58523e-15
SLC5A3	2.04286e-19	1.10733	0.3	0.049	8.01906e-15
MRPS6	2.58636e-19	1.04991	0.315	0.063	1.01525e-14
TANC1	2.98286e-19	1.20729	0.815	0.65	1.17089e-14
CACYBP	4.38332e-19	1.04581	0.477	0.205	1.72063e-14
MTRNR2L12	4.81932e-19	1.30109	0.5	0.148	1.89178e-14
FMR1	5.3429e-19	-0.360634	0	0.311	2.0973e-14
LINC00862	8.11293e-19	1.08583	0.562	0.352	3.18465e-14
SLC38A2	8.83437e-19	1.03251	0.762	0.648	3.46784e-14
CTNNA3	2.15746e-18	-0.414919	0.9	0.997	8.46889e-14
UBL3	2.37592e-18	0.974132	0.808	0.645	9.32643e-14
DNAJB6	4.10711e-18	1.16279	0.731	0.533	1.6122e-13
PARD6G-AS1	4.13176e-18	0.985279	0.308	0.044	1.62188e-13
MAP2K4	9.76618e-18	1.16681	0.777	0.65	3.83362e-13
XPO1	1.33148e-17	0.917719	0.692	0.522	5.2266e-13
IER5	3.01856e-17	0.84153	0.246	0.011	1.18491e-12
P4HA1	7.5338e-17	1.26228	0.446	0.287	2.95732e-12
IL17RB	1.42461e-16	1.11661	0.315	0.055	5.59217e-12
LINC00632	2.72974e-16	0.921237	0.792	0.65	1.07153e-11
ATP5F1B	4.38518e-16	0.93776	0.446	0.194	1.72136e-11
CCT4	6.17612e-16	1.00603	0.469	0.287	2.42437e-11
CERS6	9.26735e-16	1.2588	0.392	0.145	3.6378e-11
ST13	1.26556e-15	0.927938	0.569	0.363	4.96782e-11
AHNAK	1.35911e-15	0.815493	0.238	0.014	5.33506e-11
BRD2	1.47395e-15	0.815568	0.477	0.199	5.78584e-11
GIPC2	1.71395e-15	1.15888	0.3	0.104	6.72795e-11
POU2F2	2.05786e-15	1.04655	0.285	0.071	8.07792e-11
GYS1	2.25862e-15	1.08496	0.415	0.131	8.86598e-11
SLC39A6	2.35759e-15	0.933967	0.477	0.205	9.25447e-11
DHDH	3.18086e-15	0.722141	0.2	0.003	1.24861e-10
CLK1	4.1352e-15	0.843752	0.7	0.587	1.62323e-10
HMGB1	4.91081e-15	1.16052	0.854	0.787	1.92769e-10
HSPA1A	5.60507e-15	1.36146	0.469	0.317	2.20021e-10
EIF5	8.38896e-15	0.835679	0.531	0.415	3.293e-10
TENT4B	1.30301e-14	0.890342	0.469	0.27	5.11484e-10
KANSL1L	1.34303e-14	1.02765	0.685	0.601	5.27194e-10
PLEKHH1	2.04827e-14	-0.413161	0.762	0.97	8.04028e-10
PPP1R15A	2.17174e-14	0.671475	0.238	0.022	8.52494e-10
HSPA1L	3.2437e-14	0.555576	0.208	0.008	1.27328e-09
CPEB4	3.48347e-14	0.797622	0.862	0.702	1.3674e-09
THEGL	4.9364e-14	0.66807	0.192	0.005	1.93773e-09
UBC	9.11186e-14	0.889824	0.531	0.415	3.57677e-09
UNC5C	1.02189e-13	-0.382518	0.762	0.975	4.01133e-09
INTS6	1.23297e-13	0.902223	0.569	0.396	4.83991e-09
FXR1	1.30615e-13	0.862573	0.8	0.702	5.12717e-09
AC007106.2	1.66407e-13	0.572396	0.285	0.038	6.53215e-09
TAOK3	2.06806e-13	0.865392	0.9	0.757	8.11798e-09
ADAM10	2.34103e-13	0.743247	0.923	0.858	9.18947e-09
RUVBL2	2.58283e-13	0.843561	0.292	0.06	1.01386e-08
NOP58	2.96598e-13	0.856907	0.423	0.342	1.16427e-08
AHSA1	3.40272e-13	0.78427	0.385	0.148	1.3357e-08
C7orf50	3.66556e-13	0.69906	0.354	0.142	1.43888e-08
NUFIP2	4.63618e-13	0.86523	0.7	0.519	1.81989e-08
HSPE1	6.82254e-13	0.822523	0.423	0.224	2.67812e-08
DLG2	7.8009e-13	-0.260303	0.977	0.997	3.06216e-08
UBB	8.16924e-13	0.793393	0.485	0.402	3.20675e-08
DISC1FP1	8.41498e-13	0.88467	0.215	0.016	3.30322e-08
TRIM26	9.081e-13	0.842471	0.423	0.24	3.56465e-08
HSPA9	9.24754e-13	0.734312	0.477	0.344	3.63003e-08
NPAS3	9.85886e-13	-0.410941	0.785	0.964	3.87e-08
ZNF536	1.47727e-12	-0.349176	0.792	0.978	5.79889e-08
YWHAG	1.65637e-12	0.878587	0.538	0.342	6.50192e-08
TLE4	1.68268e-12	0.89456	0.9	0.773	6.60518e-08
MORF4L2	1.77079e-12	0.773121	0.577	0.374	6.95107e-08
BNIP3L	2.05579e-12	0.836157	0.662	0.552	8.06981e-08
ADAM17	2.29751e-12	0.783294	0.562	0.44	9.01863e-08
HSPA4	3.98493e-12	0.714181	0.438	0.276	1.56424e-07
AHCTF1	4.95842e-12	0.832698	0.538	0.383	1.94638e-07
KDM5A	6.75695e-12	0.787621	0.708	0.552	2.65237e-07
MBP	9.81253e-12	-0.26992	0.9	1	3.85181e-07
SORBS1	1.01522e-11	0.880787	0.438	0.23	3.98514e-07
PTPRD	1.10098e-11	-0.280031	0.962	0.995	4.32177e-07
HERC4	1.14888e-11	0.709565	0.8	0.689	4.50981e-07
ZNF516	1.30207e-11	0.700974	0.169	0.008	5.11116e-07
FERMT3	1.64099e-11	0.67765	0.185	0.014	6.44153e-07
CWF19L2	1.96282e-11	0.927913	0.6	0.505	7.70484e-07
PDE1C	2.02745e-11	-0.441222	0.838	0.959	7.95854e-07
MIR100HG	2.26504e-11	-0.627093	0.662	0.855	8.89117e-07
SQSTM1	2.30908e-11	0.693382	0.554	0.467	9.06406e-07
NUDC	2.88072e-11	0.700074	0.438	0.249	1.1308e-06
TET3	2.90293e-11	0.875192	0.6	0.456	1.13952e-06
PRPF40A	3.24499e-11	0.750761	0.554	0.505	1.27379e-06
NUCB1	3.37299e-11	0.656726	0.315	0.096	1.32403e-06
NEAT1	3.84201e-11	0.815981	0.985	0.967	1.50814e-06
TMEM63A	5.52359e-11	-0.345013	0.585	0.877	2.16823e-06
RANGAP1	1.10434e-10	0.710926	0.462	0.301	4.33499e-06
ATP2C1	1.28752e-10	0.637349	0.669	0.577	5.05403e-06
CLDN11	1.52996e-10	-0.643095	0.754	0.902	6.00572e-06
CRYAB	1.82524e-10	0.986676	0.869	0.694	7.16479e-06
KMT2A	1.8339e-10	0.666307	0.869	0.721	7.19881e-06
TUBB4A	2.06297e-10	0.621093	0.746	0.601	8.09797e-06
TCP1	2.0745e-10	0.650309	0.369	0.194	8.14323e-06
NKRF	2.21095e-10	0.587916	0.262	0.06	8.67888e-06
ERBB2IP	2.2596e-10	-1.25119	0	0.172	8.86983e-06
HSPA8	2.43181e-10	0.690678	0.477	0.284	9.54584e-06
DAAM2	3.0334e-10	-0.265883	0.638	0.904	1.19073e-05
ZFAND2A	3.11387e-10	0.578461	0.215	0.063	1.22232e-05
RNF220	3.22645e-10	-0.315805	0.938	0.992	1.26651e-05
SEPT7	3.24709e-10	-1.36845	0	0.169	1.27461e-05
ASAP1	3.27729e-10	0.997566	0.746	0.612	1.28647e-05
NFAT5	3.32473e-10	0.657467	0.762	0.642	1.30509e-05
DNAJB4	3.40266e-10	0.863627	0.315	0.123	1.33568e-05
OSBPL1A	3.5501e-10	0.701597	0.885	0.863	1.39356e-05
MOG	4.25548e-10	-0.389075	0.7	0.923	1.67045e-05
DYSF	4.69752e-10	-0.6026	0.138	0.44	1.84397e-05
GLDN	4.78949e-10	-0.387889	0.531	0.831	1.88007e-05
SERPINH1	4.85484e-10	0.387903	0.138	0.003	1.90572e-05
ZBTB7A	5.50992e-10	0.737963	0.523	0.311	2.16286e-05
TRAK2	7.3118e-10	0.783374	0.5	0.331	2.87018e-05
VRK2	7.36755e-10	-0.276352	0.546	0.839	2.89206e-05
ACER2	7.60456e-10	0.675866	0.208	0.057	2.9851e-05
KLHL25	8.64088e-10	0.364026	0.154	0.008	3.39189e-05
MVB12B	8.91066e-10	-0.344881	0.631	0.893	3.49779e-05
GRID1	9.24688e-10	-0.372752	0.723	0.932	3.62977e-05
GCNA	1.03701e-09	0.592582	0.269	0.074	4.07069e-05
MTRNR2L8	1.10883e-09	0.576393	0.169	0.016	4.3526e-05
CNTNAP4	1.17799e-09	-0.310355	0.623	0.888	4.62409e-05
KIF6	1.32985e-09	-0.495388	0.477	0.776	5.22019e-05
FAM13C	1.42546e-09	-0.442614	0.6	0.863	5.59551e-05
NOP56	1.50871e-09	0.708869	0.346	0.178	5.92228e-05
FBXO11	1.8177e-09	0.647384	0.731	0.719	7.13521e-05
MTCH1	1.85332e-09	0.492375	0.462	0.473	7.27503e-05
ITPRID2	1.86198e-09	0.651526	0.515	0.342	7.30903e-05
C9orf3	1.96366e-09	-0.814205	0	0.156	7.70817e-05
PRNP	2.02093e-09	0.711979	0.615	0.473	7.93296e-05
TTLL7	2.28895e-09	-0.31285	0.9	0.989	8.98503e-05
TJP1	2.32862e-09	-0.280007	0.831	0.978	9.14078e-05
NALCN	2.37659e-09	-0.348435	0.615	0.877	9.32907e-05
LINC01004	2.41967e-09	0.5031	0.485	0.426	9.49818e-05
FAM172A	2.70878e-09	-0.374419	0.569	0.844	0.000106331
PARK2	2.80712e-09	-0.779824	0	0.153	0.000110191
BCAS2	2.80989e-09	0.681659	0.254	0.12	0.000110299
SEMA6A	2.85124e-09	-0.452535	0.562	0.82	0.000111923
OPA1	2.88745e-09	0.716781	0.592	0.454	0.000113344
MKNK2	2.92342e-09	0.542032	0.231	0.068	0.000114756
PNLDC1	3.41504e-09	0.49333	0.192	0.027	0.000134054
TPT1	3.54459e-09	0.673718	0.492	0.309	0.000139139
THUMPD3-AS1	3.55983e-09	0.633128	0.631	0.429	0.000139737
L3MBTL1	3.83282e-09	0.470079	0.469	0.314	0.000150453
RAPGEF5	3.88156e-09	-0.309161	0.762	0.948	0.000152367
ITFG1	3.89387e-09	-0.463121	0.477	0.765	0.00015285
CDH20	3.90218e-09	-0.340117	0.715	0.932	0.000153176
TRA2B	3.93677e-09	0.57223	0.5	0.451	0.000154534
PPP1R3C	4.58811e-09	0.643728	0.138	0.011	0.000180102
ZBTB20	4.80566e-09	-0.332638	0.869	0.973	0.000188641
ATP1A1	5.36686e-09	0.565655	0.446	0.342	0.000210671
PLLP	5.46485e-09	-0.37	0.431	0.735	0.000214517
MIB1	5.69329e-09	0.712892	0.738	0.612	0.000223485
NAA16	5.93821e-09	0.740367	0.6	0.492	0.000233099
AUTS2	6.38706e-09	-0.348004	0.815	0.954	0.000250718
KCNH8	6.95364e-09	-0.295243	0.777	0.956	0.000272958
PLCL1	6.99764e-09	-0.410963	0.923	0.981	0.000274686
DPP6	7.14678e-09	-0.556346	0.492	0.762	0.00028054
RRAGD	7.47777e-09	0.556068	0.354	0.169	0.000293532
POLG2	8.11982e-09	0.533683	0.277	0.104	0.000318735
ARAP2	8.25918e-09	-0.3452	0.815	0.973	0.000324206
ARHGAP5	8.37845e-09	0.631091	0.769	0.73	0.000328888
SFPQ	8.93661e-09	0.53538	0.808	0.762	0.000350798
TCEAL9	9.05369e-09	0.447323	0.215	0.074	0.000355394
FRMD5	9.29336e-09	0.359507	1	0.992	0.000364802
MND1	9.95492e-09	0.862003	0.231	0.09	0.00039077
WAC	1.05499e-08	0.530101	0.792	0.689	0.000414128
TSPYL4	1.07511e-08	0.506901	0.246	0.074	0.000422025
TSPYL2	1.12685e-08	0.629881	0.246	0.12	0.000442334
ENOX2	1.16359e-08	-0.642162	0.3	0.552	0.000456757
SUGT1	1.19119e-08	0.58213	0.669	0.56	0.000467591
DLC1	1.20659e-08	-0.317011	0.592	0.855	0.000473636
APLP2	1.2838e-08	0.660225	0.4	0.26	0.000503943
AL122014.1	1.2997e-08	0.368646	0.169	0.016	0.000510184
EPN2	1.31437e-08	-0.374462	0.654	0.88	0.000515942
NCAM2	1.42427e-08	-0.391157	0.823	0.975	0.000559084
AC114485.1	1.58376e-08	0.265779	0.177	0.019	0.000621688
RP3-399L15.3	1.65514e-08	-0.853411	0	0.139	0.000649708
GATM	1.69652e-08	0.563012	0.685	0.574	0.000665952
FCHSD2	1.93641e-08	-0.708481	0.354	0.634	0.000760117
SC5D	2.16496e-08	0.575873	0.408	0.295	0.000849834
EIF4G3	2.55995e-08	-0.353736	0.708	0.91	0.00100488
OTUD7A	2.63784e-08	-0.366834	0.723	0.923	0.00103546
LPGAT1	2.72241e-08	-0.332702	0.7	0.915	0.00106866
SLC5A11	2.77124e-08	-0.569616	0.669	0.861	0.00108782
SNHG5	2.89944e-08	0.588142	0.5	0.268	0.00113815
BAZ2A	3.04876e-08	0.74678	0.462	0.298	0.00119676
CACNA2D1	3.22938e-08	-0.414294	0.669	0.883	0.00126766
SLC24A2	3.29622e-08	-0.25613	0.946	0.997	0.0012939
PALM2	3.34677e-08	-0.736333	0	0.134	0.00131374
ANKRD36C	3.36918e-08	-0.259127	0.569	0.833	0.00132254
LPAR1	3.54038e-08	-0.275895	0.7	0.915	0.00138974
PCDH9-AS2	4.00556e-08	-0.567411	0.431	0.697	0.00157234
MYO1D	4.23628e-08	-0.312978	0.669	0.899	0.00166291
SEPP1	4.75355e-08	-0.503719	0	0.131	0.00186596
SHTN1	4.83389e-08	-0.288642	0.915	0.986	0.00189749
BACE2	5.78321e-08	0.897469	0.392	0.243	0.00227014
FNIP1	6.04004e-08	0.571502	0.9	0.803	0.00237096
AZIN1	6.04055e-08	0.529785	0.362	0.232	0.00237116
ZNF24	6.24126e-08	0.570637	0.562	0.459	0.00244994
FBN1	7.36257e-08	-0.426099	0.415	0.689	0.0028901
SLC25A18	7.54677e-08	0.599532	0.154	0.098	0.00296241
SOD1	7.72783e-08	0.606653	0.4	0.251	0.00303348
FKBP5	8.2159e-08	-0.705379	0.162	0.331	0.00322507
WWOX	8.28271e-08	-0.384632	0.708	0.907	0.00325129
LANCL2	8.68193e-08	0.554823	0.446	0.388	0.003408
MXD1	8.96658e-08	0.512243	0.415	0.235	0.00351974
RP11-50D16.4	9.56786e-08	-0.799596	0	0.126	0.00375577
AC004158.3	9.56786e-08	-0.55691	0	0.126	0.00375577
RP11-81H3.2	9.56786e-08	-0.538512	0	0.126	0.00375577
PCF11	1.03193e-07	0.527425	0.538	0.451	0.00405073
TBPL1	1.11415e-07	0.6974	0.323	0.194	0.00437349
ZNF106	1.12463e-07	0.53403	0.431	0.355	0.00441464
TMTC4	1.18373e-07	-0.446914	0.431	0.697	0.00464661
ARMCX5-GPRASP2	1.24252e-07	0.637745	0.362	0.213	0.00487737
ZNF708	1.27588e-07	-0.350701	0.538	0.798	0.00500834
PTK2	1.31912e-07	-0.284356	0.854	0.962	0.00517809
RP11-1055B8.3	1.35591e-07	-0.47156	0	0.123	0.00532248
EIF4G2	1.36185e-07	0.542929	0.438	0.295	0.00534579
CCDC81	1.45557e-07	0.415546	0.146	0.038	0.0057137
C17orf67	1.45753e-07	0.416481	0.223	0.052	0.00572138
PDXK	1.50011e-07	0.582445	0.254	0.115	0.00588855
DPYD	1.5037e-07	-0.330825	0.815	0.948	0.00590264
SNAP23	1.51439e-07	0.708455	0.423	0.355	0.00594459
KIAA1328	1.55193e-07	-0.505563	0.377	0.648	0.00609196
WHRN	1.5827e-07	0.566233	0.562	0.437	0.00621273
AC016831.7	1.63847e-07	0.488835	0.462	0.388	0.00643164
AC016700.3	1.71215e-07	0.529055	0.131	0.014	0.00672088
JMJD6	1.7542e-07	0.475521	0.246	0.098	0.00688593
CCT3	1.90333e-07	0.534854	0.408	0.219	0.00747135
UBE2B	1.91567e-07	0.619171	0.515	0.475	0.00751978
AC012593.1	1.92013e-07	-0.817577	0	0.12	0.00753728
MOB3B	2.01628e-07	-0.35909	0.646	0.825	0.00791472
SH3BGR	2.03052e-07	0.625035	0.231	0.137	0.00797059
POLR2F	2.06188e-07	-0.332446	0.731	0.923	0.00809372
CYP39A1	2.25384e-07	0.583687	0.185	0.049	0.00884721
AC139100.2	2.26431e-07	0.281494	0.108	0.005	0.00888832
ANK2	2.27172e-07	-0.310437	0.877	0.975	0.00891742
C21orf91-OT1	2.4056e-07	0.484841	0.208	0.052	0.00944296
SH3D19	2.57204e-07	-0.330696	0.638	0.869	0.0100963
PCSK6	2.65445e-07	-0.29845	0.685	0.899	0.0104198
RCOR3	2.65961e-07	-0.342444	0.454	0.713	0.01044
TSC22D2	2.68041e-07	0.723393	0.554	0.402	0.0105217
C16orf62	2.7172e-07	-0.441582	0	0.117	0.0106661
CYTH1	2.9019e-07	-0.426385	0.554	0.77	0.0113911
HECW2	3.11588e-07	-0.296796	0.7	0.896	0.0122311
SBNO1	3.31837e-07	0.456944	0.515	0.344	0.0130259
LANCL1	3.3661e-07	-0.2825	0.685	0.896	0.0132133
APP	3.38675e-07	0.48603	0.962	0.962	0.0132943
GPR89B	3.53605e-07	0.451594	0.262	0.18	0.0138804
ZNF638	3.53713e-07	-0.281795	0.838	0.956	0.0138847
DPYSL2	3.61781e-07	0.324147	0.9	0.904	0.0142014
RNF141	3.65135e-07	0.457157	0.431	0.344	0.014333
PCNX	3.84245e-07	-0.296452	0	0.115	0.0150832
RP11-298D21.1	3.84245e-07	-0.406849	0	0.115	0.0150832
FAM134B	3.84245e-07	-0.4455	0	0.115	0.0150832
SEPT4	3.84245e-07	-0.317862	0	0.115	0.0150832
ZCCHC11	3.84245e-07	-0.41474	0	0.115	0.0150832
WHSC1L1	3.84245e-07	-0.373585	0	0.115	0.0150832
ZNF808	3.96233e-07	0.630599	0.3	0.142	0.0155537
PCDH9	4.1407e-07	-0.265201	1	1	0.0162539
PPP1R16B	4.19073e-07	-0.331407	0.538	0.792	0.0164503
GREB1L	4.19902e-07	-0.462038	0.285	0.557	0.0164828
SLC25A13	4.20919e-07	-0.30616	0.623	0.855	0.0165228
LMCD1-AS1	4.69139e-07	-0.361796	0.546	0.798	0.0184156
KCNAB1	4.8164e-07	-0.738364	0.038	0.221	0.0189063
MAP7D2	4.90502e-07	0.383077	0.185	0.055	0.0192542
DST	5.36119e-07	0.480534	0.992	0.997	0.0210448
PMVK	5.38734e-07	0.498528	0.223	0.077	0.0211475
CLK3	5.44952e-07	0.504203	0.269	0.126	0.0213915
AL590434.1	5.45504e-07	0.325121	0.108	0.005	0.0214132
LINC01619	5.52528e-07	0.617734	0.238	0.085	0.0216889
PDE4DIP	5.62608e-07	0.466628	0.592	0.486	0.0220846
FER	5.70468e-07	-0.399675	0.446	0.71	0.0223931
EPS8	5.73985e-07	0.584862	0.454	0.355	0.0225312
CCT5	5.80961e-07	0.519131	0.331	0.164	0.022805
FO393418.1	5.88103e-07	0.361976	0.115	0.011	0.0230854
MAFB	5.91754e-07	0.250381	0.115	0.008	0.0232287
MTMR7	6.4493e-07	-0.406199	0.477	0.73	0.0253161
PNISR	6.55989e-07	0.462119	0.862	0.828	0.0257502
GAS7	7.09475e-07	-0.424544	0.608	0.795	0.0278497
FTCDNL1	7.13615e-07	-0.437912	0.269	0.503	0.0280122
ABCC5	7.24282e-07	0.431012	0.469	0.451	0.028431
OAZ1	7.31799e-07	0.512662	0.377	0.254	0.028726
MIR181A1HG	7.35646e-07	0.535013	0.915	0.85	0.028877
PHLDB1	7.36254e-07	-0.380177	0.6	0.806	0.0289009
ANGEL2	7.54068e-07	-0.360446	0.231	0.456	0.0296002
IL6ST	7.592e-07	0.494994	0.438	0.361	0.0298016
GRAMD3	7.66818e-07	-0.3579	0	0.109	0.0301007
C1QTNF3-AMACR	7.66818e-07	-0.423329	0	0.109	0.0301007
PPID	7.78503e-07	0.327961	0.246	0.232	0.0305594
PCDH10	9.13411e-07	0.572721	0.523	0.402	0.0358551
RAP2A	9.31165e-07	0.465853	0.377	0.219	0.0365519
EEF1G	9.40803e-07	0.422714	0.262	0.197	0.0369303
LINC00539	1.01916e-06	0.456643	0.192	0.071	0.0400062
CDRT1	1.03622e-06	0.557401	0.115	0.011	0.0406757
AL136115.2	1.03814e-06	0.40952	0.123	0.019	0.0407512
LCOR	1.04084e-06	0.41062	0.823	0.798	0.0408573
RNF13	1.08007e-06	-0.301557	0.677	0.883	0.042397
PAPD4	1.08219e-06	-0.345007	0	0.107	0.0424802
RP11-286E11.1	1.08219e-06	-0.349432	0	0.107	0.0424802
PLA2G16	1.08219e-06	-0.394744	0	0.107	0.0424802
RFWD2	1.08219e-06	-0.353418	0	0.107	0.0424802
KIAA0368	1.08219e-06	-0.385985	0	0.107	0.0424802
FBXO32	1.09354e-06	0.531984	0.562	0.448	0.0429257
DNAJB2	1.15224e-06	0.503239	0.654	0.56	0.04523
ADAMTS1	1.2047e-06	0.531072	0.269	0.117	0.0472895
RAC1	1.25683e-06	0.505712	0.623	0.415	0.0493356

## Sheet: OPC
GeneId	p_val	avg_logFC	pct.1	pct.2	p_val_adj
HSPH1	5.71882e-30	3.01362	0.595	0.217	2.24486e-25			Up	157
PTGES3	1.48169e-26	1.90324	0.658	0.459	5.81624e-22			Down	50
HSPA4L	4.74922e-24	2.52771	0.646	0.242	1.86426e-19			Total	207
MOB4	1.28368e-22	1.87945	0.608	0.318	5.03894e-18
DNAJB1	1.74031e-21	1.96462	0.506	0.076	6.8314e-17
HIBCH	2.93073e-21	1.42097	0.886	0.86	1.15043e-16
HSP90AA1	5.5833e-21	2.10363	0.835	0.669	2.19167e-16
HUNK	1.56219e-20	2.0553	0.582	0.204	6.13222e-16
SESN3	3.22409e-19	1.87515	0.582	0.306	1.26559e-14
HSPB1	3.70908e-19	1.57391	0.494	0.076	1.45596e-14
CERS6	7.33737e-19	1.43753	0.797	0.688	2.88021e-14
DISC1FP1	1.91844e-18	2.04412	0.481	0.051	7.53063e-14
HSPA1B	3.65306e-18	1.46517	0.468	0.051	1.43397e-13
CHORDC1	3.96384e-18	1.57457	0.684	0.395	1.55597e-13
BAG3	6.60932e-18	1.30875	0.43	0.025	2.59442e-13
STIP1	1.73556e-17	1.23735	0.468	0.217	6.81277e-13
OSBPL3	4.30931e-17	1.69802	0.43	0.121	1.69158e-12
OSBPL1A	4.9681e-17	1.56228	0.81	0.656	1.95018e-12
MAP2K4	5.43284e-17	1.06528	0.785	0.739	2.13261e-12
MAP2	1.0967e-16	1.30903	0.987	0.975	4.305e-12
MRPS6	1.14235e-16	1.2244	0.582	0.357	4.48417e-12
ST13	2.40958e-16	1.04206	0.57	0.401	9.45858e-12
SORCS1	5.94698e-16	1.36089	0.911	0.822	2.33443e-11
CWF19L2	6.93333e-16	1.19652	0.684	0.516	2.72161e-11
FXR1	7.14077e-16	1.17837	0.848	0.764	2.80304e-11
HSPD1	1.22985e-15	1.31976	0.709	0.369	4.82765e-11
ST3GAL6-AS1	1.24443e-15	1.43068	0.544	0.166	4.88487e-11
ATP2C1	2.26609e-15	1.11181	0.785	0.637	8.8953e-11
SLC5A3	2.4574e-15	1.16565	0.62	0.261	9.64629e-11
AP001977.1	2.81155e-15	1.10414	0.43	0.038	1.10365e-10
MALAT1	1.34934e-14	-0.415665	1	1	5.2967e-10
HSPA1A	1.70919e-14	1.17862	0.506	0.115	6.70927e-10
HSPA4	2.02408e-14	1.13472	0.519	0.236	7.94531e-10
MT-ND4	2.81247e-14	1.23949	0.772	0.408	1.10401e-09
DNAJB6	3.6535e-14	1.20362	0.696	0.408	1.43414e-09
APP	4.5073e-14	0.845367	0.975	0.924	1.76929e-09
PLPPR5	4.71086e-14	1.22513	0.772	0.65	1.8492e-09
HSPA6	5.20112e-14	0.816142	0.304	0	2.04165e-09
HSP90AB1	1.26635e-13	0.93401	0.759	0.599	4.97092e-09
TANC1	1.90555e-13	1.05582	0.962	0.873	7.48004e-09
PAPOLA	2.01382e-13	0.983762	0.785	0.688	7.90505e-09
ABHD3	2.07026e-13	1.04402	0.506	0.223	8.12661e-09
MIB1	2.12597e-13	0.874989	0.81	0.783	8.34527e-09
HMGB1	2.62629e-13	1.45659	0.949	0.86	1.03092e-08
GABPB1-AS1	2.99001e-13	-0.664975	0.253	0.752	1.1737e-08
NAA16	4.62353e-13	1.01008	0.722	0.529	1.81492e-08
SORBS1	5.34172e-13	1.11369	0.835	0.599	2.09684e-08
MTRNR2L12	5.38146e-13	0.977496	0.582	0.159	2.11244e-08
ARHGAP5	5.70743e-13	0.908165	0.722	0.637	2.24039e-08
QKI	5.9782e-13	0.669798	1	1	2.34668e-08
ADCY8	8.15251e-13	0.904646	0.696	0.535	3.20019e-08
CACYBP	1.05555e-12	1.04448	0.506	0.166	4.14346e-08
AC004949.1	1.13951e-12	1.04007	0.329	0.013	4.47302e-08
GPBP1	2.5411e-12	0.893153	0.848	0.803	9.97483e-08
DST	3.03666e-12	0.703648	0.987	0.994	1.19201e-07
SH3BGR	3.11943e-12	1.28665	0.38	0.102	1.2245e-07
LINC00632	3.20509e-12	0.858428	0.886	0.732	1.25813e-07
MYRFL	5.35935e-12	0.963828	0.456	0.223	2.10376e-07
DNAJA1	6.16591e-12	0.952572	0.519	0.217	2.42037e-07
ST3GAL6	1.30418e-11	0.962713	0.785	0.707	5.11944e-07
ZNF83	1.33243e-11	0.879097	0.709	0.573	5.23031e-07
CAMK2D	1.33834e-11	0.914172	0.823	0.713	5.25353e-07
AHCTF1	2.20986e-11	0.882659	0.62	0.414	8.67459e-07
SGIP1	2.83228e-11	0.595155	0.975	0.943	1.11178e-06
MARCH1	4.159e-11	0.793353	0.987	0.981	1.63257e-06
BACE2	4.85981e-11	0.971274	0.304	0.013	1.90767e-06
ITGB3BP	6.99836e-11	0.917422	0.494	0.331	2.74714e-06
DNAJA4	7.74475e-11	0.856757	0.38	0.115	3.04012e-06
TNK2	7.94974e-11	-0.460854	0.608	0.955	3.12059e-06
BMT2	8.15723e-11	1.04477	0.658	0.497	3.20204e-06
PTPN13	8.29749e-11	0.88453	0.747	0.516	3.2571e-06
STK33	8.52075e-11	-0.514776	0.203	0.656	3.34473e-06
CMYA5	9.32186e-11	0.682349	0.937	0.866	3.6592e-06
FMR1	1.10343e-10	-0.351395	0	0.293	4.33141e-06
HSPE1	1.90276e-10	0.785363	0.506	0.204	7.46909e-06
CHD2	3.03641e-10	0.764075	0.899	0.796	1.19191e-05
OPA1	3.64178e-10	0.871804	0.734	0.573	1.42954e-05
ADGRL3	3.70526e-10	0.493467	0.987	1	1.45446e-05
P4HA1	3.80815e-10	1.05744	0.62	0.395	1.49485e-05
XPO1	4.18996e-10	0.728477	0.785	0.643	1.64473e-05
BCAS1	5.19208e-10	0.681275	1	0.955	2.0381e-05
LRP1B	7.1668e-10	0.356676	1	1	2.81326e-05
WSB1	7.56425e-10	-0.431809	0.595	0.936	2.96927e-05
ITM2B	7.81748e-10	-0.619124	0.506	0.834	3.06867e-05
B3GAT2	8.55333e-10	0.888092	0.658	0.465	3.35752e-05
HMGN1	9.82146e-10	-0.527628	0.329	0.752	3.85531e-05
ZNF516	9.99697e-10	0.913504	0.646	0.503	3.92421e-05
CNTN1	1.07237e-09	0.613639	0.987	1	4.20947e-05
GIPC2	1.29888e-09	0.705892	0.354	0.064	5.09864e-05
KLRC2	1.38296e-09	-0.53878	0.215	0.631	5.42866e-05
KCNMB2-AS1	2.09708e-09	-0.395709	0.582	0.93	8.23189e-05
KANSL1L	2.31737e-09	0.741027	0.899	0.873	9.09661e-05
KIZ	2.99127e-09	0.646688	0.886	0.879	0.000117419
HSPA9	3.31851e-09	0.549765	0.519	0.293	0.000130265
AC009041.2	3.33574e-09	-0.659551	0.785	0.866	0.000130941
PCDH9	3.57933e-09	0.425998	1	1	0.000140503
SNX22	3.71628e-09	-0.330017	0.392	0.796	0.000145879
CCDC59	4.21132e-09	0.789105	0.468	0.191	0.000165311
KCNQ2	4.34835e-09	0.651028	0.722	0.439	0.00017069
KDM5A	4.97329e-09	0.677747	0.646	0.58	0.000195222
SMAD1	5.01107e-09	0.939117	0.62	0.293	0.000196705
CCT4	5.34186e-09	0.750672	0.494	0.28	0.000209689
ZSWIM6	5.56709e-09	-0.454456	0.759	0.975	0.000218531
GPR89B	5.61105e-09	0.751283	0.468	0.217	0.000220256
AC004158.1	6.64678e-09	-0.515638	0.241	0.656	0.000260913
HERC4	6.68707e-09	0.750301	0.873	0.783	0.000262494
CAP2	6.92901e-09	0.913891	0.481	0.159	0.000271991
SERPINH1	6.95691e-09	0.552127	0.19	0	0.000273087
BEND4	7.08658e-09	0.606026	0.304	0.038	0.000278177
CADM2	7.19905e-09	0.374969	1	1	0.000282592
MT-CO2	7.20142e-09	0.845252	0.772	0.548	0.000282685
ATP5F1B	7.21763e-09	0.799365	0.468	0.21	0.000283321
SETD5	7.25616e-09	0.476571	0.873	0.93	0.000284833
GCNA	7.70865e-09	0.681663	0.456	0.153	0.000302595
HNRNPU	7.71093e-09	0.845898	0.911	0.771	0.000302685
MAPT	7.95801e-09	0.61008	0.924	0.866	0.000312384
CRYAB	8.27193e-09	0.701891	0.367	0.076	0.000324707
RAB11A	9.25625e-09	-0.522198	0.354	0.752	0.000363345
CRISPLD2	1.07868e-08	-0.674317	0.19	0.554	0.000423425
AC111006.1	1.10138e-08	0.68651	0.278	0.051	0.000432334
ZNF708	1.13657e-08	-0.492287	0.329	0.726	0.00044615
XYLT1	1.29837e-08	-0.427418	0.823	0.994	0.000509664
MT-ND5	1.41822e-08	0.544838	0.456	0.134	0.000556708
DANT2	1.50213e-08	-0.435032	0.595	0.924	0.000589645
NFAT5	1.60569e-08	0.727561	0.861	0.809	0.000630297
AFAP1L2	1.69312e-08	0.530717	0.797	0.796	0.000664619
CCDC88A	1.78892e-08	0.534323	0.924	0.93	0.000702224
MPDZ	2.04805e-08	0.496387	0.81	0.892	0.000803943
HEPN1	2.16702e-08	-0.323407	0.063	0.401	0.000850644
MFF	2.25024e-08	-0.464885	0.316	0.713	0.000883309
DNAJB2	2.37952e-08	0.791006	0.43	0.172	0.000934055
USPL1	2.50117e-08	0.732023	0.468	0.255	0.00098181
S100B	2.63763e-08	-0.52345	0.367	0.745	0.00103537
PARD6G-AS1	2.65431e-08	0.623151	0.392	0.146	0.00104192
PRICKLE2	2.8605e-08	0.881247	0.772	0.541	0.00112286
NAV2	3.21121e-08	-0.363342	0.81	0.987	0.00126053
TENT4B	3.5602e-08	0.844066	0.481	0.318	0.00139752
CDH10	3.77677e-08	0.593982	0.937	0.911	0.00148253
CFDP1	4.54798e-08	-0.370015	0.228	0.618	0.00178527
DECR1	4.69236e-08	-0.345473	0.266	0.656	0.00184194
PGAP1	4.78798e-08	0.596161	0.785	0.669	0.00187947
AC016042.1	4.85452e-08	-0.485729	0.19	0.573	0.00190559
LINC01572	5.00571e-08	-0.575316	0.228	0.618	0.00196494
ZFPM2	5.04616e-08	-0.850602	0.823	0.962	0.00198082
MCU	5.6129e-08	0.86869	0.62	0.452	0.00220329
MT-ATP6	5.93844e-08	1.04933	0.772	0.535	0.00233108
USP54	6.46319e-08	-0.500858	0.443	0.809	0.00253706
PDS5A	6.50683e-08	0.566615	0.684	0.573	0.00255419
MT-ND3	6.57295e-08	0.713676	0.595	0.318	0.00258015
THY1	7.39264e-08	-0.432166	0.203	0.58	0.00290191
PRKD1	7.43063e-08	0.6495	0.937	0.898	0.00291682
NOP58	7.78255e-08	0.596386	0.544	0.395	0.00305496
UBE2H	8.07016e-08	0.789319	0.684	0.573	0.00316786
MAGI3	8.34481e-08	0.680785	0.658	0.618	0.00327567
UBR2	8.55639e-08	0.468381	0.835	0.815	0.00335872
CD46	9.20149e-08	-0.254485	0.456	0.803	0.00361195
SUGT1	1.03915e-07	0.69342	0.646	0.484	0.00407907
LINC00310	1.07111e-07	0.681101	0.329	0.07	0.00420452
DNM3	1.14557e-07	0.478984	1	0.994	0.00449681
PDZRN3	1.36823e-07	0.968176	0.557	0.318	0.00537085
ZFPM2-AS1	1.47108e-07	-0.755937	0.354	0.675	0.00577458
TENT5A	1.84887e-07	0.788253	0.506	0.248	0.00725754
FKTN	1.88e-07	-0.432951	0.203	0.573	0.00737973
MSMO1	1.88127e-07	-0.308885	0.114	0.446	0.00738474
ARGLU1	2.4015e-07	-0.441226	0.785	0.93	0.00942683
SOX5	2.60882e-07	0.438827	1	0.981	0.0102407
CD9	2.63465e-07	-0.341419	0.101	0.433	0.0103421
MAP1A	2.70321e-07	0.790659	0.392	0.217	0.0106112
JAM3	2.70875e-07	0.69392	0.582	0.478	0.0106329
GRIA4	2.75148e-07	0.327744	0.987	0.994	0.0108007
CUEDC1	2.75539e-07	-0.352917	0.19	0.554	0.010816
AHSA1	3.0526e-07	0.597305	0.329	0.121	0.0119827
MIR99AHG	3.136e-07	0.504806	0.987	0.968	0.0123101
NUDC	3.23757e-07	0.555985	0.43	0.197	0.0127087
SLC7A5	3.37901e-07	0.640531	0.38	0.146	0.013264
AIG1	3.49344e-07	-0.452325	0.316	0.682	0.0137131
SF1	3.57696e-07	-0.405674	0.354	0.713	0.014041
FKBP5	3.79882e-07	-0.773872	0.304	0.554	0.0149119
MAPRE2	3.81363e-07	0.533793	0.62	0.631	0.01497
CLASP2	4.25796e-07	0.330452	0.987	0.987	0.0167142
SMARCA2	4.42782e-07	0.666259	0.747	0.739	0.017381
LINC02680	4.54019e-07	0.320051	0.228	0.019	0.0178221
MACF1	4.64508e-07	0.367988	0.987	1	0.0182338
SCN3A	4.65598e-07	0.444816	0.772	0.873	0.0182766
SRSF11	4.70674e-07	-0.357598	0.544	0.866	0.0184758
NCOA2	5.35149e-07	0.53185	0.873	0.841	0.0210067
CLASP1	5.36452e-07	0.494678	0.886	0.892	0.0210579
CAMSAP2	5.75943e-07	0.49613	0.924	0.841	0.0226081
FKBP4	5.77242e-07	0.636594	0.278	0.083	0.0226591
TSHZ1	5.89444e-07	0.67698	0.722	0.586	0.0231381
RANGAP1	6.52245e-07	0.546424	0.354	0.134	0.0256032
TCP1	7.39433e-07	0.522295	0.316	0.153	0.0290257
ABI1	7.43183e-07	0.463255	0.81	0.758	0.0291729
AL391807.1	7.56916e-07	-0.363809	0.266	0.624	0.029712
PCDH9-AS2	7.67405e-07	-0.558292	0.456	0.79	0.0301237
RGS7	7.88698e-07	-0.294447	0.747	0.968	0.0309596
USP47	7.89236e-07	0.461049	0.861	0.783	0.0309807
SRSF10	9.3651e-07	-0.40448	0.291	0.637	0.0367617
ONECUT1	9.38831e-07	-0.357852	0.038	0.306	0.0368529
TRAF4	9.50497e-07	-0.435635	0.228	0.573	0.0373108
BTD	1.03918e-06	-0.321568	0.342	0.694	0.0407919
LEMD3	1.06472e-06	0.51051	0.557	0.401	0.0417946
R3HDM1	1.1037e-06	-0.26398	0.519	0.841	0.0433246
ZBTB20-AS5	1.11197e-06	-0.442352	0.177	0.503	0.0436491
YARS	1.18135e-06	0.491144	0.392	0.191	0.0463729
MBOAT7	1.25592e-06	0.586033	0.354	0.127	0.0492998
DCAF5	1.272e-06	0.620126	0.557	0.452	0.0499311

## Sheet: Purk
GeneId	p_val	avg_logFC	pct.1	pct.2	p_val_adj
<none>
