# Supplementary material for: Glial dysregulation in the human brain in fragile X-associated tremor/ataxia syndrome
Source: Proc Natl Acad Sci U S A. 2023 May 30;120(23):e2300052120. doi: 10.1073/pnas.2300052120 (PMC10265985; doi:10.1073/pnas.2300052120)
Supplement: Supplementary file 6 — Dataset S05 (XLSX) [file pnas.2300052120.sd05.xlsx]

## Sheet: Astro
GeneId	p_val	avg_logFC	pct.1	pct.2	p_val_adj
PLCG2	3.55047e-42	1.2601	0.63	0.574	1.3937e-37			Up	96
AC097450.1	9.77179e-35	-1.11191	0.185	0.669	3.83582e-30			Down	113
HSPA1B	2.0056e-30	-0.753844	0.17	0.586	7.8728e-26			Total	209
OBI1-AS1	4.65124e-27	-0.826155	0.467	0.875	1.8258e-22
HSPA1A	1.42804e-26	-0.948792	0.337	0.688	5.60564e-22
AC124312.1	3.47657e-26	0.633741	0.275	0	1.36469e-21
NEAT1	5.05506e-26	0.644003	1	0.966	1.98431e-21
MUC20-OT1	9.96411e-25	0.497018	0.261	0	3.91131e-20
TPTEP2-CSNK1E	2.28991e-24	0.457015	0.257	0	8.9888e-20
AC013394.1	5.24854e-24	0.356849	0.254	0	2.06026e-19
CKB	1.14331e-23	-0.628507	0.736	0.89	4.48796e-19
GPR75-ASB3	1.13846e-22	0.665943	0.333	0.03	4.4689e-18
AC097103.2	1.62151e-21	0.434176	0.228	0	6.36508e-17
LAMA2	7.28782e-21	0.805788	0.92	0.768	2.86076e-16
AC053527.1	8.15468e-21	0.326277	0.221	0	3.20104e-16
AC010127.1	1.82198e-20	0.525345	0.217	0	7.152e-16
ITPRID1	1.92382e-20	-0.661316	0.377	0.768	7.55174e-16
SEPT7	5.61927e-20	0.43915	0.304	0.034	2.20579e-15
AC116366.3	9.02917e-20	0.319609	0.21	0	3.54431e-15
MTSS1L	5.98806e-19	0.508001	0.308	0.034	2.35055e-14
KIAA1468	1.26415e-18	0.256498	0.236	0.015	4.96228e-14
FAM19A5	1.88325e-18	0.349432	0.301	0.049	7.39251e-14
MKL1	3.76844e-18	0.343	0.272	0.027	1.47926e-13
AL078639.1	4.7352e-18	0.374512	0.192	0	1.85876e-13
RPS27	5.54765e-18	-0.777677	0.257	0.54	2.17767e-13
AC016831.7	8.31739e-18	1.10905	0.67	0.452	3.26491e-13
AC091948.1	1.03813e-17	0.31274	0.188	0	4.07506e-13
AC108866.1	2.27077e-17	0.345936	0.185	0	8.91369e-13
AC010099.4	2.27077e-17	0.752606	0.185	0	8.91369e-13
LINC00499	3.3469e-17	0.943058	0.435	0.122	1.31379e-12
RBAK-RBAKDN	3.75377e-17	0.261605	0.21	0.004	1.47351e-12
CACNB2	5.69379e-17	0.613626	0.909	0.722	2.23504e-12
CACNA1C	6.89844e-17	0.687005	0.826	0.624	2.70791e-12
ID2	1.53743e-16	-0.877587	0.254	0.445	6.03501e-12
CALM2	1.8207e-16	-0.498384	0.739	0.806	7.14698e-12
PWAR6	1.86946e-16	0.252398	0.214	0.008	7.33839e-12
DOPEY1	2.12184e-16	0.285737	0.236	0.015	8.32909e-12
AL392086.3	6.86137e-16	-0.604073	0.355	0.688	2.69336e-11
C9orf3	7.64081e-16	0.306846	0.268	0.042	2.99932e-11
C3orf58	7.75004e-16	0.324299	0.232	0.019	3.0422e-11
FAM208B	8.95367e-16	0.345321	0.232	0.015	3.51467e-11
AL627316.1	9.4195e-16	-0.528854	0.453	0.772	3.69753e-11
ATP5ME	1.75056e-15	-0.538559	0.239	0.513	6.87163e-11
PTGDS	1.82101e-15	-0.503578	0.902	0.985	7.1482e-11
TPD52L1	1.98116e-15	0.592307	0.344	0.068	7.77684e-11
CCDC129	2.08745e-15	0.511386	0.319	0.061	8.19409e-11
CSMD2	4.62677e-15	0.656349	0.341	0.076	1.81619e-10
AC012405.1	4.73248e-15	-0.410759	0.551	0.863	1.85769e-10
MROH7	7.00491e-15	-0.509229	0.507	0.779	2.74971e-10
FAM208A	8.18299e-15	0.267542	0.199	0.008	3.21215e-10
AL136164.2	1.09928e-14	0.270905	0.156	0	4.3151e-10
MKLN1	1.16874e-14	0.369508	0.975	0.909	4.58779e-10
SNRNP70	1.56205e-14	-0.562329	0.725	0.859	6.13168e-10
SCN1A-AS1	3.41712e-14	-0.574999	0.301	0.624	1.34136e-09
SEPTIN4	7.67301e-14	-0.574497	0.428	0.715	3.01196e-09
RHOB	8.63432e-14	-0.483315	0.594	0.688	3.38932e-09
HPSE2	9.46819e-14	-0.398551	0.522	0.829	3.71664e-09
UBC	1.45644e-13	-0.808355	0.33	0.532	5.71711e-09
CHL1-AS2	1.79135e-13	-0.53281	0.174	0.449	7.03178e-09
DAAM2	1.82311e-13	-0.516996	0.786	0.924	7.15645e-09
AC079352.1	2.64339e-13	-0.434298	0.33	0.654	1.03764e-08
DTNA	3.47464e-13	0.300493	0.993	0.996	1.36394e-08
ARL17B	3.9305e-13	-0.494892	0.264	0.487	1.54288e-08
AL662796.1	4.89277e-13	0.286489	0.138	0	1.92061e-08
HSP90AA1	7.3577e-13	-0.754927	0.638	0.814	2.88819e-08
FOS	7.89958e-13	-0.62496	0.054	0.262	3.1009e-08
AC009120.2	9.17818e-13	-0.46801	0.232	0.517	3.6028e-08
NDRG2	9.45091e-13	-0.530002	0.822	0.894	3.70986e-08
CAMK2G	1.22922e-12	-0.434417	0.906	0.966	4.82518e-08
ZFP36L1	4.12209e-12	-0.537524	0.493	0.643	1.61809e-07
PTPRZ1	5.27325e-12	0.4175	0.946	0.886	2.06996e-07
TAFA5	5.70059e-12	-0.424609	0.486	0.768	2.23771e-07
QTRT1	7.09867e-12	-0.408681	0.192	0.414	2.78651e-07
SSBP2	1.29811e-11	0.358124	0.953	0.89	5.0956e-07
PDE4D	1.30081e-11	0.354022	0.967	0.932	5.10622e-07
JUN	1.4245e-11	-0.708788	0.225	0.422	5.59173e-07
RNF219-AS1	1.47808e-11	0.668563	0.341	0.099	5.80205e-07
AC012593.1	1.53593e-11	0.85969	0.275	0.068	6.02915e-07
SERPINA3	1.54777e-11	0.494623	0.217	0.03	6.07564e-07
KIAA0930	1.66225e-11	-0.477834	0.717	0.806	6.52501e-07
MMD2	1.8212e-11	-0.703467	0.62	0.772	7.14892e-07
AC068587.4	3.8615e-11	0.283815	0.486	0.631	1.51579e-06
MLIP	5.38261e-11	0.286529	0.207	0.027	2.11289e-06
DBI	5.95863e-11	-0.503293	0.384	0.525	2.339e-06
FKBP5	1.45959e-10	0.357528	0.725	0.441	5.72947e-06
DKK3	2.23065e-10	0.374547	0.717	0.449	8.75621e-06
KCNQ5	2.41286e-10	0.78382	0.217	0.042	9.47143e-06
LRMDA	2.74457e-10	0.970861	0.279	0.084	1.07735e-05
COL16A1	3.20118e-10	-0.458252	0.413	0.597	1.25659e-05
GRM3	4.63463e-10	0.557398	0.315	0.099	1.81928e-05
ZFP36L2	9.50703e-10	-0.531214	0.301	0.452	3.73189e-05
POT1-AS1	1.00066e-09	-0.577848	0.366	0.555	3.92798e-05
KREMEN1	1.12898e-09	0.421824	0.536	0.27	4.43169e-05
SRP14	1.21106e-09	-0.395714	0.254	0.407	4.7539e-05
AC093817.2	1.34231e-09	-0.619108	0.264	0.498	5.26911e-05
SPATA13	1.40892e-09	-0.381351	0.413	0.608	5.53059e-05
TPST1	1.46952e-09	0.668824	0.663	0.506	5.76846e-05
SLC7A14-AS1	1.63215e-09	-0.483373	0.268	0.517	6.40685e-05
SOX2	1.66005e-09	-0.376945	0.543	0.506	6.51637e-05
HHATL	1.94061e-09	-0.417685	0.254	0.487	7.61766e-05
MPP6	1.94111e-09	0.448795	0.717	0.487	7.61962e-05
PAMR1	2.42914e-09	-0.441296	0.576	0.757	9.53533e-05
IMMP2L	2.61118e-09	0.489495	0.833	0.677	0.000102499
NFASC	3.70749e-09	-0.45091	0.743	0.825	0.000145534
ADAMTS17	4.06796e-09	-0.53989	0.268	0.445	0.000159684
OSMR	4.74517e-09	0.389959	0.37	0.141	0.000186267
SHISA9	6.16108e-09	0.686769	0.37	0.152	0.000241847
ACADVL	6.34009e-09	-0.459671	0.464	0.643	0.000248874
DDIT4	7.88276e-09	-0.40225	0.384	0.449	0.00030943
KCNT2	8.08899e-09	0.575158	0.348	0.141	0.000317525
ARHGAP6	8.86555e-09	0.466374	0.587	0.38	0.000348008
NKAIN3	9.03847e-09	-0.413473	0.754	0.901	0.000354796
MGST1	9.25623e-09	0.366002	0.877	0.722	0.000363344
ST3GAL6	1.02919e-08	0.420827	0.533	0.293	0.000403999
SCN1A	1.17586e-08	-0.419172	0.71	0.817	0.000461573
HES1	1.20979e-08	-0.603891	0.399	0.456	0.000474893
RFX3	1.45291e-08	0.321373	0.909	0.848	0.000570326
JUNB	1.52998e-08	-0.39327	0.116	0.251	0.000600577
SYNE1	1.54313e-08	-0.424241	0.982	0.996	0.00060574
IFI16	1.63086e-08	0.347731	0.355	0.141	0.000640179
EFEMP1	1.67876e-08	-0.374328	0.786	0.852	0.000658982
MTRNR2L12	2.08295e-08	0.339502	0.29	0.095	0.000817639
RPL38	2.48799e-08	-0.361146	0.279	0.399	0.000976635
LRRTM4	2.53321e-08	0.730873	0.12	0.011	0.000994387
LRRC7	2.57773e-08	0.515442	0.5	0.35	0.00101186
LINC00906	2.85604e-08	-0.438937	0.167	0.369	0.00112111
DSCAM	2.98801e-08	-0.6663	0.188	0.376	0.00117291
AL161804.1	3.11044e-08	-0.38464	0.236	0.433	0.00122097
POLR2J3	3.30757e-08	-0.324714	0.446	0.681	0.00129835
C5orf64	4.55025e-08	-0.314813	0.138	0.346	0.00178616
SLC25A48	4.65055e-08	-0.415258	0.264	0.456	0.00182553
PIAS1	5.34474e-08	0.357093	0.768	0.589	0.00209802
ASPH	5.90568e-08	0.30423	0.899	0.802	0.00231822
RASD1	6.18214e-08	-0.351489	0.21	0.259	0.00242674
LINC02698	6.45388e-08	-0.289266	0.058	0.224	0.00253341
GLYATL2	6.63929e-08	0.44594	0.214	0.057	0.00260619
AL137139.2	6.72052e-08	-0.308316	0.359	0.605	0.00263807
SLC10A7	6.82164e-08	0.30181	0.583	0.338	0.00267777
MT3	8.31145e-08	-0.367473	0.678	0.753	0.00326258
JUND	8.32538e-08	-0.405778	0.283	0.395	0.00326805
FGF14	8.35736e-08	0.352167	0.721	0.483	0.0032806
ACSS1	8.51527e-08	-0.363269	0.598	0.692	0.00334258
LINC00299	8.65675e-08	-0.307981	0.862	0.89	0.00339812
TAOK3	8.73636e-08	-0.292843	0.848	0.863	0.00342937
MECP2	9.5252e-08	0.317949	0.543	0.312	0.00373902
GOLGA8B	1.03108e-07	-0.331925	0.591	0.681	0.00404741
IDI1	1.08995e-07	-0.391923	0.188	0.274	0.00427848
H3F3B	1.1279e-07	-0.567753	0.395	0.506	0.00442748
AL117335.1	1.20024e-07	-0.303902	0.467	0.502	0.00471143
RPL37	1.27592e-07	-0.338957	0.467	0.624	0.00500851
SPPL2B	1.297e-07	-0.304331	0.333	0.532	0.00509124
GFAP	1.69431e-07	-0.483286	0.859	0.947	0.00665086
PFKFB3	1.70473e-07	-0.451971	0.757	0.825	0.00669174
PPP1R3C	1.81541e-07	-0.492188	0.123	0.209	0.0071262
SND1	1.81901e-07	0.383007	0.841	0.681	0.00714033
MED13L	1.98103e-07	0.329643	0.899	0.779	0.00777635
KNDC1	2.1308e-07	-0.428746	0.431	0.574	0.00836426
ACSS3	2.236e-07	0.317878	0.801	0.589	0.0087772
CHL1	2.32721e-07	0.34657	0.902	0.833	0.00913524
ZNF708	2.37404e-07	0.303691	0.663	0.46	0.00931904
EEF1A1	2.39933e-07	-0.402055	0.431	0.605	0.00941833
C1orf61	2.42148e-07	-0.434538	0.942	0.962	0.00950527
ARHGEF10	2.45203e-07	-0.310936	0.453	0.643	0.00962519
GAPDH	2.57286e-07	-0.503321	0.471	0.593	0.0100995
SRSF5	2.65905e-07	-0.251344	0.674	0.692	0.0104378
HIPK3	2.74864e-07	0.253981	0.616	0.38	0.0107895
NAA11	2.9275e-07	0.308079	0.348	0.186	0.0114916
RPL21	2.95539e-07	-0.351066	0.304	0.433	0.0116011
AC084198.2	2.96298e-07	-0.311851	0.33	0.548	0.0116309
PLXNB1	2.96412e-07	-0.387942	0.518	0.563	0.0116353
LCNL1	3.20121e-07	-0.471956	0.37	0.563	0.012566
FGFR3	3.21265e-07	-0.395024	0.667	0.738	0.0126109
TTC4	3.27357e-07	-0.281414	0.13	0.308	0.0128501
NCAM2	3.28669e-07	0.264624	0.989	0.932	0.0129016
ADAMTSL1	3.54005e-07	0.831645	0.225	0.084	0.0138961
RPL10	3.69553e-07	-0.348398	0.341	0.502	0.0145065
CPEB2	3.78098e-07	0.29466	0.656	0.426	0.0148418
CACNA2D3	3.84942e-07	-0.423831	0.576	0.753	0.0151105
KCTD1	3.87433e-07	-0.3927	0.514	0.597	0.0152083
LINC01814	3.91333e-07	-0.269362	0.112	0.278	0.0153614
GAS7	4.00267e-07	0.337944	0.688	0.468	0.0157121
AL157396.1	4.09406e-07	-0.291048	0.185	0.373	0.0160708
ELF2	4.17127e-07	0.349037	0.714	0.513	0.0163739
ITGA9	4.42485e-07	0.252629	0.38	0.175	0.0173693
PCBP1-AS1	4.42893e-07	-0.260696	0.431	0.662	0.0173853
PTPRT	4.74908e-07	-0.56588	0.377	0.544	0.0186421
RPL32	4.7907e-07	-0.358742	0.362	0.464	0.0188054
APOE	5.68829e-07	0.555449	0.725	0.567	0.0223288
ARHGEF26-AS1	5.71911e-07	-0.318648	0.449	0.677	0.0224498
DENND4A	5.85476e-07	0.291188	0.88	0.734	0.0229823
RPS13	5.97964e-07	-0.360012	0.232	0.369	0.0234725
CTSH	6.75791e-07	-0.368533	0.236	0.346	0.0265275
ATP2B2	7.2443e-07	-0.316881	0.764	0.89	0.0284368
ANKRD17	7.35056e-07	0.279665	0.855	0.703	0.0288539
AL109809.5	7.50287e-07	-0.347431	0.366	0.574	0.0294518
EEF1D	8.51473e-07	-0.341432	0.373	0.449	0.0334237
BNC2	9.12968e-07	-0.306428	0.275	0.494	0.0358377
ROBO2	9.27071e-07	0.654368	0.221	0.076	0.0363913
BAMBI	9.47906e-07	-0.360321	0.025	0.133	0.0372091
TRIM9	9.70072e-07	0.31389	0.891	0.764	0.0380792
TNR	1.09548e-06	-0.375705	0.71	0.802	0.0430019
NOL4	1.09946e-06	0.370303	0.696	0.483	0.0431583
PCDH9-AS2	1.12219e-06	0.388113	0.598	0.433	0.0440503
RGS2	1.14066e-06	-0.27744	0.011	0.106	0.0447754
CEBPD	1.15121e-06	-0.3502	0.203	0.221	0.0451898
ECHDC2	1.16022e-06	-0.257672	0.703	0.696	0.0455435
RAP1A	1.16749e-06	0.307744	0.486	0.281	0.0458288
KDM4C	1.18967e-06	0.270498	0.707	0.49	0.0466993
AC092957.1	1.19589e-06	0.389197	0.837	0.753	0.0469434

## Sheet: BergGlia
GeneId	p_val	avg_logFC	pct.1	pct.2	p_val_adj
PLCG2	2.12627e-208	1.19923	0.701	0.745	8.34646e-204			Up	143
AC097450.1	2.63562e-88	-0.916851	0.148	0.58	1.03459e-83			Down	83
AC068587.4	1.07667e-82	0.759066	0.563	0.605	4.22637e-78			Total	226
CLU	1.16289e-77	0.752024	0.973	0.939	4.5648e-73
APOE	1.85431e-69	0.874508	0.881	0.726	7.27891e-65
ATP1A2	7.77968e-68	0.44509	0.98	0.981	3.05384e-63
MIR100HG	1.45843e-67	-0.364538	0.681	0.983	5.72491e-63
AC013394.1	7.48372e-62	0.431901	0.239	0	2.93766e-57
AC124312.1	1.57881e-60	0.449841	0.234	0	6.19744e-56
LINC01088	1.71684e-60	1.40936	0.488	0.176	6.73929e-56
CHL1-AS2	6.27872e-59	-0.703088	0.245	0.551	2.46465e-54
MUC20-OT1	1.83577e-57	0.411342	0.223	0	7.20611e-53
SEPTIN4	3.0516e-57	-0.554064	0.594	0.871	1.19787e-52
PTPRM	3.91251e-55	-0.556143	0.784	0.942	1.53582e-50
AC092920.1	1.03231e-52	0.604261	0.206	0	4.05223e-48
ASPH	2.06667e-52	0.385373	0.952	0.908	8.11252e-48
AC097103.2	1.40105e-50	0.352786	0.198	0	5.49966e-46
TPTEP2-CSNK1E	4.2627e-49	0.296262	0.193	0	1.67328e-44
CACNA1E	3.75493e-48	-0.488611	0.567	0.849	1.47396e-43
MT3	2.21951e-46	0.643145	0.932	0.851	8.71247e-42
WFDC1	4.62947e-46	-0.486028	0.203	0.504	1.81725e-41
AL035078.4	9.78934e-46	0.409075	0.18	0	3.84271e-41
AC053527.1	2.55902e-45	0.311303	0.179	0	1.00452e-40
XYLT1	2.76472e-45	-0.422325	0.974	0.995	1.08526e-40
AL662796.1	4.13525e-45	0.413826	0.178	0	1.62325e-40
MKLN1	1.97983e-43	0.32329	0.976	0.974	7.77164e-39
HILPDA	2.10383e-43	0.53949	0.355	0.086	8.25837e-39
RGCC	1.09451e-42	0.614785	0.902	0.779	4.29639e-38
AC016831.7	1.19334e-42	0.809367	0.622	0.463	4.68433e-38
GRM5	6.25536e-42	-0.46801	0.806	0.949	2.45548e-37
PPP1R1B	9.83376e-42	0.572073	0.807	0.583	3.86014e-37
AQP4	1.50827e-41	0.557089	0.806	0.663	5.92055e-37
AC091948.1	5.6629e-41	0.32335	0.162	0	2.22292e-36
LINC01515	1.59356e-40	-0.39213	0.009	0.16	6.25536e-36
AL137139.2	1.96818e-40	-0.451793	0.592	0.848	7.7259e-36
HIF3A	4.60741e-40	0.291348	0.973	0.869	1.80859e-35
AL627316.1	1.6101e-39	-0.4615	0.521	0.79	6.3203e-35
LHCGR	1.06264e-38	-0.441722	0.143	0.398	4.17128e-34
MGAT4C	1.32155e-38	-0.250863	0.731	0.956	5.18762e-34
ALDOC	2.12652e-38	0.447269	0.634	0.35	8.34745e-34
GFAP	2.4219e-37	0.612929	0.694	0.477	9.50691e-33
AC108866.1	2.66046e-37	0.34665	0.148	0	1.04434e-32
DDIT4	5.58788e-37	0.441139	0.563	0.28	2.19347e-32
CSMD2	6.48146e-37	0.498269	0.499	0.219	2.54423e-32
MLIP	1.30676e-35	0.404237	0.455	0.171	5.12955e-31
ZFAND5	3.35231e-35	0.379131	0.694	0.434	1.31592e-30
PSD3	1.4559e-34	-0.333675	0.966	0.992	5.71499e-30
ADAMTS9-AS2	1.138e-33	0.497506	0.357	0.109	4.4671e-29
MTSS1L	1.29702e-33	0.46944	0.325	0.092	5.09131e-29
ARHGEF28	2.7672e-33	-0.325512	0.82	0.952	1.08624e-28
GPR75-ASB3	4.23761e-33	0.315962	0.26	0.056	1.66343e-28
FAM213A	7.67598e-33	0.270179	0.214	0.026	3.01313e-28
GRIK4	1.47463e-32	-0.403316	0.708	0.837	5.78851e-28
FKBP5	2.22289e-32	0.511529	0.504	0.243	8.72575e-28
LINC00486	1.19321e-31	-0.32355	0.479	0.695	4.68383e-27
LINC01727	1.22161e-31	-0.287022	0.88	0.88	4.79532e-27
AC064875.1	1.51118e-31	-0.39898	0.54	0.801	5.932e-27
SOX2-OT	1.66121e-31	-0.469425	0.504	0.765	6.52091e-27
LIFR	3.29835e-31	0.312669	0.963	0.952	1.29473e-26
RMST	4.3011e-31	-0.382455	0.461	0.72	1.68835e-26
NEAT1	2.24103e-30	0.44189	0.993	0.994	8.79695e-26
CEP85L	3.78504e-30	-0.377835	0.845	0.924	1.48578e-25
SEPT7	4.46177e-30	0.724627	0.327	0.104	1.75142e-25
HSP90AA1	8.37667e-30	0.56818	0.898	0.854	3.28818e-25
AC009041.2	8.38095e-30	-0.365899	0.364	0.565	3.28986e-25
MKL1	2.06323e-29	0.284126	0.231	0.044	8.09899e-25
SEPTIN7	2.65252e-29	-0.252873	0.61	0.855	1.04122e-24
AL353660.1	3.63174e-29	-0.313435	0.108	0.316	1.4256e-24
ENO1	4.04986e-29	0.418712	0.782	0.605	1.58973e-24
AC106845.1	6.43667e-29	-0.35804	0.414	0.677	2.52665e-24
ZBTB16	7.14591e-29	0.36119	0.832	0.633	2.80506e-24
SEPT2	7.45714e-29	0.300658	0.247	0.053	2.92722e-24
MARCKS	2.03601e-28	0.437291	0.823	0.684	7.99214e-24
FTL	3.98113e-28	0.492944	0.758	0.635	1.56275e-23
SEPT4	4.70224e-28	0.521868	0.33	0.107	1.84582e-23
FAM19A5	5.35366e-28	0.281788	0.224	0.044	2.10153e-23
SIPA1L1	8.81743e-28	0.31629	0.966	0.952	3.46119e-23
RBMS3	2.1661e-27	-0.411508	0.632	0.821	8.50282e-23
ASIC2	2.40637e-27	-0.295203	0.33	0.594	9.44598e-23
AL450345.2	3.18417e-27	-0.306939	0.255	0.495	1.24991e-22
KANSL1	1.19032e-26	-0.326542	0.85	0.933	4.67248e-22
C9orf3	1.29654e-26	0.260442	0.246	0.065	5.08945e-22
LINC00992	4.77468e-26	-0.313241	0.158	0.376	1.87425e-21
LINC00299	6.23573e-26	-0.334004	0.826	0.935	2.44777e-21
ZFPM2-AS1	2.12591e-25	-0.332108	0.279	0.518	8.34505e-21
CIT	3.98803e-25	-0.34262	0.269	0.481	1.56546e-20
AC007389.1	4.50415e-25	-0.328121	0.514	0.753	1.76806e-20
AC093817.2	1.08657e-24	-0.390636	0.185	0.412	4.26524e-20
STOM	1.43518e-24	0.316727	0.488	0.261	5.63365e-20
AC093879.1	1.58077e-24	-0.429625	0.729	0.76	6.20517e-20
GAPDH	1.83672e-24	0.468911	0.768	0.625	7.20986e-20
PDZD2	1.90817e-24	-0.294832	0.904	0.96	7.49031e-20
DCLK1	2.15229e-24	0.492473	0.703	0.555	8.4486e-20
DLC1	4.24696e-24	-0.392295	0.82	0.921	1.6671e-19
STARD13-AS	6.39102e-24	-0.341285	0.318	0.54	2.50873e-19
LRRTM3	6.6187e-24	-0.396119	0.624	0.765	2.5981e-19
C5orf64	7.00882e-24	-0.303286	0.159	0.373	2.75124e-19
ENHO	1.05744e-23	0.443042	0.651	0.442	4.15089e-19
AC008957.2	2.10755e-23	-0.374282	0.603	0.675	8.27297e-19
AFF3	3.11312e-23	-0.439321	0.383	0.593	1.22202e-18
AC010974.2	3.78082e-23	-0.275961	0.212	0.418	1.48412e-18
RPH3A	4.43779e-23	-0.422077	0.162	0.271	1.74201e-18
AC053513.1	6.11268e-23	-0.35307	0.469	0.697	2.39947e-18
ALDH1L1	6.79771e-23	0.378666	0.906	0.793	2.66837e-18
IL6ST	9.29747e-23	0.326386	0.719	0.551	3.64963e-18
VWC2L	9.41395e-23	0.32091	0.145	0.017	3.69535e-18
UBA6-AS1	1.26003e-22	-0.443352	0.552	0.719	4.94614e-18
TIMP4	1.54011e-22	0.425432	0.603	0.411	6.04557e-18
METTL7A	2.10394e-22	0.315443	0.725	0.543	8.25881e-18
SPARC	2.38593e-22	0.373138	0.639	0.435	9.36573e-18
PSAP	2.44222e-22	0.300566	0.716	0.532	9.58671e-18
PWWP3A	3.55944e-22	-0.258213	0.451	0.681	1.39722e-17
SOX9	4.03545e-22	0.299905	0.709	0.501	1.58407e-17
TXNIP	4.48884e-22	0.308079	0.639	0.403	1.76205e-17
COLGALT2	4.94747e-22	0.412094	0.48	0.281	1.94208e-17
PIK3C2A	5.96913e-22	-0.258722	0.935	0.978	2.34312e-17
KCNQ5	8.69876e-22	0.603432	0.323	0.131	3.41461e-17
BNIP3	2.10373e-21	0.33421	0.572	0.375	8.25796e-17
CRYAB	2.87823e-21	0.491189	0.709	0.588	1.12982e-16
DST	3.05146e-21	0.267307	0.991	0.992	1.19782e-16
MERTK	3.4671e-21	0.381266	0.791	0.642	1.36098e-16
SDC4	6.18412e-21	0.251729	0.338	0.138	2.42751e-16
GLUL	6.77664e-21	0.292455	0.933	0.907	2.6601e-16
TUBA1A	6.86542e-21	0.432104	0.655	0.496	2.69495e-16
SFXN5	7.06079e-21	-0.256254	0.958	0.986	2.77164e-16
AL049828.1	7.11441e-21	-0.332622	0.335	0.565	2.79269e-16
KLF9	1.07137e-20	0.269688	0.556	0.333	4.20557e-16
AOPEP	1.1316e-20	-0.291987	0.418	0.628	4.44197e-16
SCN3A	2.16308e-20	-0.441071	0.302	0.406	8.49094e-16
LGR6	2.60469e-20	-0.322759	0.492	0.664	1.02245e-15
CD81	3.03432e-20	0.347746	0.766	0.603	1.19109e-15
ARHGEF26-AS1	5.46284e-20	-0.254965	0.578	0.787	2.14438e-15
RAMP1	6.99356e-20	0.301874	0.73	0.543	2.74525e-15
AL160254.1	8.94504e-20	-0.285892	0.31	0.504	3.51129e-15
NRXN3	1.75075e-19	-0.284857	0.651	0.826	6.87241e-15
TUBB2B	1.88784e-19	0.504463	0.775	0.681	7.41051e-15
HSPB1	2.15652e-19	0.34958	0.379	0.194	8.46521e-15
POLR2J3	2.98448e-19	-0.252399	0.417	0.627	1.17153e-14
CSRP1	4.93818e-19	0.375097	0.757	0.638	1.93843e-14
CALN1	6.47602e-19	-0.271681	0.65	0.837	2.5421e-14
ACTG1	9.80295e-19	0.361246	0.748	0.673	3.84805e-14
FMR1	2.22928e-18	0.270902	0.44	0.246	8.75081e-14
ZNF704	2.61077e-18	0.272394	0.936	0.904	1.02483e-13
ST13	4.0118e-18	0.304612	0.602	0.414	1.57479e-13
MARCKSL1	4.23142e-18	0.268737	0.417	0.226	1.661e-13
CDC42EP4	4.89502e-18	0.330155	0.821	0.703	1.92149e-13
CST3	7.33212e-18	0.354061	0.788	0.656	2.87815e-13
CNN3	9.41155e-18	0.288606	0.793	0.689	3.69441e-13
AC098656.1	1.0951e-17	-0.30057	0.347	0.541	4.29871e-13
ARHGAP6	1.19478e-17	0.277145	0.477	0.272	4.69e-13
UBC	2.05393e-17	0.288617	0.559	0.387	8.06249e-13
MMP16	2.31804e-17	0.317152	0.329	0.154	9.09922e-13
APOLD1	2.57912e-17	0.280848	0.605	0.395	1.01241e-12
NR2F2-AS1	3.33687e-17	0.251002	0.417	0.221	1.30986e-12
LINC00906	3.84047e-17	-0.268785	0.185	0.361	1.50754e-12
ATP1B2	5.17771e-17	0.326324	0.864	0.838	2.03246e-12
STK33	9.77268e-17	-0.253737	0.739	0.863	3.83617e-12
COX5B	1.34624e-16	0.287885	0.449	0.267	5.28452e-12
SMAD9	3.03115e-16	0.280917	0.689	0.509	1.18985e-11
SNTG2	3.38169e-16	0.589891	0.183	0.078	1.32745e-11
SPOCK3	3.64653e-16	-0.256929	0.897	0.964	1.43141e-11
AC008771.1	5.61204e-16	-0.252938	0.275	0.442	2.20295e-11
UBB	6.33812e-16	0.268635	0.47	0.286	2.48797e-11
KCNMA1	6.45241e-16	0.286493	0.733	0.546	2.53283e-11
AL078602.1	6.57928e-16	-0.307106	0.444	0.639	2.58263e-11
EIF1	7.51514e-16	0.344188	0.725	0.599	2.94999e-11
TPI1	1.0092e-15	0.305821	0.512	0.336	3.96153e-11
PIAS1	1.02377e-15	0.274385	0.795	0.661	4.01869e-11
ITGB4	1.29238e-15	0.262212	0.652	0.462	5.07309e-11
SYNM	1.38215e-15	0.259889	0.408	0.235	5.42548e-11
ABLIM1	1.96235e-15	-0.255023	0.696	0.846	7.70302e-11
HSD17B12	3.26986e-15	0.252884	0.462	0.283	1.28355e-10
GPC6	3.35199e-15	-0.270363	0.91	0.942	1.31579e-10
AL392086.3	3.95748e-15	-0.2701	0.137	0.291	1.55347e-10
TPD52L1	4.33486e-15	0.355786	0.552	0.379	1.70161e-10
DGKE	5.99681e-15	0.303082	0.48	0.351	2.35399e-10
PANTR1	9.59647e-15	-0.253008	0.486	0.669	3.767e-10
PATJ	1.04309e-14	-0.266199	0.723	0.788	4.09454e-10
ABCA6	1.33173e-14	0.279921	0.271	0.132	5.22758e-10
SEC14L1	1.95043e-14	0.263823	0.863	0.76	7.65622e-10
LINC01094	3.17402e-14	0.261693	0.53	0.351	1.24593e-09
ACTB	4.63705e-14	0.309756	0.763	0.673	1.82023e-09
GJA1	8.73839e-14	0.278881	0.774	0.661	3.43017e-09
MMD2	8.99855e-14	-0.257332	0.513	0.649	3.53229e-09
TUBB2A	1.31452e-13	0.338949	0.623	0.54	5.16003e-09
HIP1	1.43759e-13	-0.275999	0.509	0.655	5.64312e-09
FSHR	2.42232e-13	-0.270767	0.204	0.328	9.50858e-09
PRKX	3.06226e-13	0.262314	0.292	0.151	1.20206e-08
SLC13A3	3.26538e-13	-0.257733	0.353	0.488	1.28179e-08
ZRANB2-AS2	3.282e-13	-0.268505	0.204	0.362	1.28832e-08
CD44	4.42023e-13	0.361467	0.392	0.243	1.73512e-08
PTPRJ	7.75455e-13	0.335728	0.596	0.477	3.04397e-08
TSC22D1	1.64586e-12	0.279262	0.666	0.535	6.46065e-08
HSP90AB1	2.78868e-12	0.280505	0.658	0.554	1.09467e-07
DPYSL2	3.65268e-12	0.275733	0.831	0.757	1.43382e-07
LINC00499	3.84985e-12	0.34706	0.162	0.059	1.51122e-07
TSC22D4	6.28636e-12	0.271599	0.768	0.652	2.46765e-07
GABRG3-AS1	9.54464e-12	-0.306694	0.324	0.446	3.74665e-07
PDE3B	1.07274e-11	0.30248	0.24	0.114	4.21091e-07
LDB2	1.09391e-11	0.295769	0.534	0.384	4.29405e-07
HULC	1.19024e-11	-0.299473	0.228	0.379	4.67216e-07
AC016745.1	1.40216e-11	0.296706	0.23	0.118	5.50403e-07
S100B	1.46355e-11	0.315982	0.891	0.896	5.74501e-07
SELENOW	1.77138e-11	0.306575	0.711	0.603	6.95336e-07
AC026316.5	2.73724e-11	0.276889	0.553	0.409	1.07448e-06
UCK2	3.08597e-11	-0.252475	0.451	0.579	1.21137e-06
PLD5	7.45681e-11	-0.292112	0.32	0.453	2.9271e-06
PRKG1	1.53799e-10	0.256632	0.857	0.82	6.03722e-06
FRMPD4	7.8383e-10	0.419277	0.433	0.339	3.07685e-05
LRRC3B	9.9998e-10	0.273461	0.426	0.379	3.92532e-05
LIN7A	1.35414e-09	0.272565	0.748	0.675	5.31555e-05
CNKSR2	1.40512e-09	0.319583	0.256	0.137	5.51565e-05
PHYHD1	1.65901e-09	0.263547	0.673	0.544	6.51226e-05
ARHGAP26	2.90147e-09	0.276258	0.493	0.372	0.000113894
CADM1	2.98836e-09	0.268413	0.833	0.76	0.000117305
PEBP1	3.62652e-09	0.261932	0.781	0.742	0.000142355
ELMO1	4.68818e-09	-0.267354	0.603	0.638	0.00018403
LGALS3	6.87173e-09	0.253709	0.609	0.513	0.000269743
RBFOX1	9.34285e-09	0.395708	0.412	0.291	0.000366744
MT2A	1.05685e-08	0.304437	0.574	0.453	0.000414858
NCALD	1.20636e-08	0.254201	0.659	0.535	0.000473545
AC008014.1	2.59335e-08	0.251416	0.435	0.303	0.00101799
TENM4	3.04146e-08	0.25854	0.495	0.4	0.0011939
PRUNE2	7.95556e-08	0.260146	0.617	0.496	0.00312287
HES5	1.55159e-07	0.295983	0.26	0.165	0.00609062
ROBO2	5.48182e-07	-0.257352	0.19	0.229	0.0215183

## Sheet: Endo
GeneId	p_val	avg_logFC	pct.1	pct.2	p_val_adj
ZBTB16	4.88617e-14	1.5681	0.857	0.483	1.91802e-09			Up	2
FKBP5	1.01694e-08	1.38792	0.778	0.391	0.000399188			Down	1
LDLRAD4	9.07293e-08	-1.09811	0.397	0.759	0.00356149			Total	3

## Sheet: Gran
GeneId	p_val	avg_logFC	pct.1	pct.2	p_val_adj
AL078639.1	0	1.62935	0.32	0	0			Up	75
AC124312.1	0	1.01895	0.305	0	0			Down	86
CDR1-AS	0	0.81188	0.166	0.187	0			Total	161
AC016831.7	0	0.711973	0.473	0.299	0
ZFPM2-AS1	0	-0.678959	0.344	0.647	0
RP5-1101C3.1	0	-0.64228	0.068	0.204	0
AC093765.3	0	-0.586884	0.163	0.461	0
ZBTB16	0	0.57175	0.633	0.325	0
AP000769.1	0	-0.550931	0.059	0.186	0
RP11-242P2.1	0	-0.537994	0.067	0.189	0
AC013287.1	0	-0.537185	0.291	0.546	0
FAM19A5	0	0.52582	0.386	0.143	0
PWAR6	0	0.515529	0.348	0.093	0
CFAP299	0	0.509815	0.468	0.321	0
MUC20-OT1	0	0.504082	0.231	0	0
AC007388.1	0	0.50019	0.207	0	0
ZNF385D-AS2	0	-0.495136	0.434	0.704	0
KCNAB1	0	0.485113	0.316	0.154	0
SNTG1	0	-0.483548	0.165	0.363	0
AC110296.1	0	-0.473421	0.219	0.427	0
PDE10A	0	-0.465476	0.844	0.948	0
ZNF804A	0	0.450444	0.755	0.663	0
EPHA6	0	0.449859	0.759	0.739	0
LINC00599	0	-0.44928	0.761	0.902	0
CNKSR2	0	0.449033	0.966	0.943	0
DLEU1	0	-0.447234	0.216	0.491	0
LINC00486	0	-0.447109	0.338	0.615	0
AC093765.2	0	-0.439639	0.065	0.299	0
PDE4B	0	-0.437247	0.282	0.531	0
LINGO2	0	-0.433687	0.219	0.398	0
SNAP25-AS1	0	-0.431494	0.764	0.909	0
AC004594.1	0	-0.414573	0.565	0.635	0
DOPEY1	0	0.413463	0.348	0.138	0
PLCG2	0	0.41058	0.565	0.624	0
MTRNR2L8	0	0.405039	0.194	0.018	0
NEAT1	0	-0.400479	0.4	0.577	0
AL035078.4	0	0.396552	0.129	0	0
DMD	0	-0.388464	0.539	0.76	0
PDE3A	0	-0.383671	0.417	0.61	0
FAM69A	0	0.383436	0.287	0.111	0
AC244021.1	0	0.381576	0.17	0	0
ZBTB20	0	0.375083	0.99	0.985	0
COL21A1	0	0.372649	0.297	0.138	0
RP11-649G15.2	0	-0.371618	0.036	0.139	0
AC090579.1	0	-0.360149	0.366	0.483	0
ADGRB3	0	0.359903	0.998	0.996	0
CDH12	0	-0.358664	0.188	0.371	0
MDGA1	0	0.358648	0.784	0.632	0
FGF5	0	0.356582	0.556	0.392	0
CLVS2	0	0.353801	0.869	0.782	0
DCLK1	0	-0.350983	0.057	0.234	0
RPS27	0	-0.349166	0.389	0.604	0
CIRBP	0	-0.348894	0.482	0.709	0
AL590807.1	0	-0.348383	0.131	0.299	0
GRIA4	0	0.347396	0.979	0.968	0
STXBP5	0	0.347326	0.906	0.862	0
FILIP1L	0	-0.347019	0.279	0.446	0
CTNNA3	0	-0.344868	0.279	0.448	0
SLC4A4	0	-0.343084	0.44	0.627	0
AC053513.1	0	-0.338614	0.192	0.408	0
C9orf3	0	0.338506	0.353	0.164	0
SEPTIN7	0	-0.338192	0.374	0.633	0
CHGB	0	-0.336972	0.683	0.846	0
ELMO1	0	-0.335712	0.468	0.65	0
COL27A1	1.14524500544e-313	0.334905	0.555	0.443	0
ZFPM2	0	0.333614	0.989	0.984	0
DGCR9	0	-0.332826	0.425	0.667	0
C8orf34	0	-0.332421	0.284	0.479	0
COL4A3BP	0	0.325531	0.32	0.133	0
CRLF3	0	-0.325262	0.53	0.705	0
RPS27A	0	-0.323987	0.42	0.634	0
FGGY	0	0.322542	0.744	0.643	0
SNHG14	0	-0.322291	0.496	0.756	0
PDE5A	0	-0.320623	0.457	0.634	0
KIAA1468	0	0.316744	0.308	0.128	0
AC023509.6	0	-0.315531	0.184	0.379	0
AC068587.4	0	-0.310101	0.28	0.512	0
VSNL1	0	-0.309227	0.8	0.907	0
PDE1C	0	-0.309088	0.067	0.202	0
EBF1	0	0.308523	0.837	0.764	0
KIAA0895L	0	-0.306413	0.21	0.419	0
MFSD4B	0	-0.304512	0.262	0.454	0
PTPRJ	0	-0.304225	0.078	0.245	0
MKL1	0	0.303842	0.279	0.109	0
ISPD	0	0.303545	0.189	0.071	0
ERC2	0	0.301003	0.759	0.68	0
FAM153CP	0	-0.296711	0.377	0.617	0
SEPW1	0	-0.295264	0.036	0.137	0
MALAT1	0	-0.294106	1	1	0
DLG2	0	0.293548	0.932	0.908	0
ANKRD36	0	0.292513	0.911	0.878	0
FTH1	0	-0.291439	0.526	0.719	0
RP1-78O14.1	0	-0.291204	0.038	0.122	0
BAZ2B	0	0.29106	0.873	0.829	0
DOP1B	0	-0.286843	0.29	0.514	0
RAB11A	0	-0.286421	0.583	0.726	0
NACA	0	-0.284575	0.463	0.631	0
FAM106A	0	-0.284105	0.235	0.436	0
AC006115.2	0	-0.282289	0.145	0.345	0
ARHGAP21	0	0.281902	0.92	0.883	0
SPOCK1	0	0.281571	0.979	0.97	0
MAGI2	0	0.280163	0.939	0.968	0
ST7	0	0.280144	0.801	0.755	0
AC013394.1	0	0.280143	0.161	0	0
SPRED2	0	-0.280121	0.176	0.365	0
AES	0	0.278149	0.291	0.112	0
NKAIN2	0	0.27646	0.972	0.964	0
FAM208B	0	0.274543	0.245	0.093	0
ZDHHC11B	0	0.274384	0.429	0.289	0
AP000462.2	0	-0.272468	0.051	0.156	0
RPL6	0	-0.271998	0.544	0.708	0
USP3-AS1	0	-0.271857	0.314	0.486	0
DIP2C	0	0.270514	0.884	0.843	0
RP11-116O11.1	0	-0.270057	0.022	0.114	0
MYCBP2-AS1	0	-0.26939	0.128	0.313	0
ARFGEF3	0	0.268816	0.899	0.879	0
AP002762.2	0	-0.267066	0.134	0.309	0
EIF1B-AS1	0	-0.265863	0.154	0.325	0
PWWP3A	0	-0.265693	0.259	0.466	0
SEPT7	0	0.263641	0.384	0.191	0
SEPT11	0	0.262244	0.29	0.129	0
RPS25	0	-0.261962	0.412	0.579	0
PGP	0	-0.261651	0.417	0.615	0
RP11-390N6.1	0	-0.261634	0.031	0.116	0
PILRA	0	-0.261492	0.315	0.465	0
RIMS2	0	0.261477	0.984	0.983	0
DHDDS	0	-0.260211	0.394	0.551	0
CCNI	0	-0.259935	0.726	0.838	0
CBLN3	0	-0.25631	0.427	0.587	0
SPRED1	0	-0.255814	0.102	0.255	0
LUC7L2	0	-0.25481	0.378	0.552	0
RYR2	0	0.254401	0.98	0.978	0
CNR1	0	-0.253975	0.194	0.359	0
AC211433.1	0	-0.253114	0.126	0.308	0
AC097376.2	0	0.253021	0.117	0	0
MKL2	0	0.252678	0.255	0.113	0
TPM1	0	-0.252201	0.506	0.668	0
STARD4-AS1	0	-0.251801	0.51	0.681	0
AC008056.1	2.56343e-300	-0.306907	0.556	0.61	1.00625e-295
ZEB1	1.59357e-278	0.264608	0.757	0.679	6.25538e-274
AC025159.1	1.14985e-271	0.377438	0.628	0.567	4.51363e-267
PLCXD3	1.53109e-267	0.261694	0.783	0.724	6.01012e-263
KCNH7	1.14155e-262	0.344596	0.611	0.531	4.48105e-258
MSR1	7.86101e-254	0.430255	0.477	0.366	3.08576e-249
CNTNAP2	4.9199e-244	0.294353	0.884	0.851	1.93126e-239
PLA2R1	4.11854e-242	0.256496	0.597	0.5	1.61669e-237
AC090709.1	2.62619e-222	-0.254824	0.319	0.422	1.03088e-217
LRRC4C	4.74748e-222	-0.388907	0.257	0.382	1.86357e-217
DYNC2H1	1.85873e-216	0.25324	0.484	0.381	7.29626e-212
FRMD5	4.94031e-205	0.26565	0.734	0.66	1.93927e-200
ADGRV1	2.6487e-203	0.263022	0.467	0.374	1.03972e-198
CSMD1	5.11079e-200	0.262836	0.658	0.536	2.00619e-195
AC004784.1	1.134e-189	0.252491	0.231	0.136	4.4514e-185
DGCR5	9.72576e-126	-0.270407	0.135	0.206	3.81775e-121
RP11-649A16.1	8.00784e-121	-0.273932	0.128	0.207	3.1434e-116
LHFP	3.20009e-100	-0.285625	0.154	0.228	1.25616e-95
LINC00632	1.68977e-95	0.263803	0.905	0.927	6.63303e-91
SYNE2	5.1135794344569e-321	0.28691	0.64	0.53	2.00728447120171e-316
RPH3A	1.19804714689528e-314	0.264578	0.52	0.37	4.70281427042275e-310
SYN3	1.32633385060394e-316	0.40195	0.248	0.127	5.20639089716072e-312
SYT2	1.46610373724175e-317	0.264788	0.621	0.493	5.75504361016878e-313

## Sheet: Interneu
GeneId	p_val	avg_logFC	pct.1	pct.2	p_val_adj
ZFPM2-AS1	1.73196e-57	-0.945853	0.189	0.592	6.79865e-53			Up	165
AC124312.1	1.31568e-53	1.09324	0.271	0	5.16457e-49			Down	321
AL078639.1	8.14079e-52	1.06496	0.263	0	3.19559e-47			Total	486
MUC20-OT1	8.14079e-52	0.853567	0.263	0	3.19559e-47
MTRNR2L8	1.7871e-49	1.48615	0.344	0.046	7.0151e-45
ATP6V0C	1.41903e-47	-0.645121	0.157	0.529	5.57024e-43
AC211433.1	7.64004e-44	-0.386503	0.068	0.378	2.99902e-39
AC007388.1	7.83871e-43	0.475453	0.221	0	3.07701e-38
AP000943.3	7.83871e-43	0.650615	0.221	0	3.07701e-38
PLCG2	3.15046e-41	0.255017	0.522	0.654	1.23668e-36
AC053513.1	3.36475e-37	-0.495074	0.108	0.41	1.3208e-32
LINC00486	1.46064e-36	-0.433397	0.295	0.632	5.7336e-32
CACNA2D3	1.83845e-36	0.618948	0.825	0.676	7.21667e-32
SNAP25-AS1	4.70546e-36	-0.743605	0.288	0.616	1.84708e-31
AC006115.2	1.28336e-35	-0.459976	0.151	0.463	5.03769e-31
SORCS3	2.11996e-35	0.659135	0.741	0.594	8.32169e-31
AC010127.1	2.19094e-35	0.39949	0.184	0	8.6003e-31
AC016831.7	1.21558e-34	0.675276	0.566	0.483	4.77165e-30
MTRNR2L12	1.41388e-34	0.947464	0.489	0.34	5.55006e-30
CALM2	1.8967e-34	-0.697458	0.553	0.789	7.44533e-30
AC012404.1	2.13496e-34	-0.858922	0.294	0.551	8.38057e-30
PDE10A	4.126e-34	-0.791565	0.231	0.563	1.61962e-29
RORA-AS1	1.31553e-33	-0.654421	0.228	0.485	5.16399e-29
AC010615.4	2.85457e-33	0.26002	0.173	0	1.12053e-28
AC116366.3	1.43217e-32	0.266966	0.17	0	5.62183e-28
MYCBP2-AS1	1.63891e-32	-0.260116	0.068	0.32	6.43338e-28
DLGAP1-AS4	2.12821e-32	-0.377835	0.119	0.374	8.35408e-28
AC097103.2	4.18527e-32	0.282575	0.167	0	1.64289e-27
RPS27A	1.11765e-31	-0.631065	0.177	0.483	4.38723e-27
NDUFA4	1.55029e-31	-0.637737	0.333	0.632	6.08552e-27
RPS15	1.92695e-31	-0.526091	0.255	0.577	7.56407e-27
PWWP3A	4.51409e-31	-0.435212	0.219	0.533	1.77196e-26
RNASEK	7.32155e-31	-0.366042	0.088	0.35	2.874e-26
SEPTIN7	8.46973e-31	-0.522307	0.343	0.66	3.32471e-26
TIMP3	1.49455e-30	-0.572725	0.226	0.497	5.86671e-26
AC110296.1	3.24004e-30	-0.407074	0.106	0.352	1.27184e-25
DLGAP1-AS5	1.5783e-29	-0.315617	0.113	0.36	6.19546e-25
AC139720.1	1.62263e-29	-0.733997	0.226	0.431	6.36946e-25
MALAT1	2.58936e-29	-0.41097	0.996	0.998	1.01643e-24
MAP1LC3A	2.93741e-29	-0.42553	0.284	0.584	1.15305e-24
RPS25	3.16517e-29	-0.581074	0.172	0.455	1.24246e-24
CFAP299	5.64416e-29	0.649331	0.697	0.551	2.21556e-24
RPS27	4.45667e-28	-0.584423	0.169	0.449	1.74942e-23
AL391840.3	6.93407e-28	-0.318185	0.088	0.332	2.7219e-23
RPS21	1.28547e-27	-0.5063	0.144	0.414	5.04597e-23
AC012459.1	1.37285e-27	-0.253288	0.039	0.237	5.38899e-23
FILIP1L	2.0163e-27	-0.410549	0.159	0.421	7.91478e-23
RPL10	3.18747e-27	-0.469822	0.196	0.485	1.25121e-22
CIRBP	3.25906e-27	-0.466791	0.394	0.682	1.27931e-22
ATP1B1	4.45883e-27	-0.60038	0.732	0.734	1.75027e-22
AC069228.1	4.79326e-27	-0.292181	0.092	0.332	1.88155e-22
LSAMP-AS1	7.18738e-27	-0.296039	0.055	0.256	2.82133e-22
SHISA8	1.36921e-26	-0.357347	0.172	0.449	5.3747e-22
DPP6	2.99123e-26	0.348579	0.952	0.909	1.17418e-21
RPS13	3.34449e-26	-0.586014	0.147	0.41	1.31285e-21
AC008056.1	3.80224e-26	-0.676622	0.213	0.455	1.49253e-21
CKB	4.14357e-26	-0.568547	0.459	0.742	1.62652e-21
RPL7A	5.40327e-26	-0.415383	0.182	0.459	2.121e-21
RPS28	6.98899e-26	-0.44672	0.255	0.547	2.74346e-21
RPL21	8.32656e-26	-0.620757	0.243	0.525	3.26851e-21
RPS7	8.63351e-26	-0.475779	0.203	0.483	3.389e-21
RPL12	1.023e-25	-0.421021	0.108	0.354	4.01567e-21
CRLF3	2.17894e-25	-0.451645	0.348	0.614	8.55319e-21
GOLGA8B	3.29447e-25	-0.42624	0.607	0.718	1.29321e-20
AC023590.1	4.32754e-25	-0.253609	0.112	0.334	1.69873e-20
AP000462.1	4.49017e-25	-0.44928	0.171	0.425	1.76257e-20
H3F3B	8.10477e-25	-0.470715	0.312	0.598	3.18145e-20
FAM155A	1.58213e-24	0.435567	0.925	0.857	6.21049e-20
A2ML1-AS1	1.63745e-24	-0.282537	0.077	0.294	6.42764e-20
AC005400.1	1.90129e-24	-0.273975	0.111	0.35	7.46331e-20
ANKUB1	2.18517e-24	-0.410117	0.137	0.378	8.57767e-20
LINC01578	3.28225e-24	-0.363805	0.171	0.429	1.28841e-19
RPL11	3.43242e-24	-0.446678	0.254	0.533	1.34736e-19
STXBP5	4.26796e-24	0.390541	0.854	0.761	1.67534e-19
NBEA	9.72793e-24	0.358306	0.919	0.859	3.8186e-19
RPLP2	1.99196e-23	-0.376884	0.167	0.425	7.81925e-19
FAM208B	2.74123e-23	0.425743	0.267	0.062	1.07604e-18
AL662796.1	3.26192e-23	0.266023	0.121	0	1.28043e-18
AC068587.4	4.849e-23	-0.256685	0.224	0.491	1.90343e-18
AC027018.1	6.97739e-23	-0.28359	0.106	0.318	2.73891e-18
AP001011.1	7.19638e-23	-0.292102	0.101	0.318	2.82487e-18
RPL17	7.77768e-23	-0.483616	0.172	0.427	3.05305e-18
RPS8	9.20885e-23	-0.533332	0.258	0.527	3.61484e-18
GAPDH	1.37227e-22	-0.502243	0.421	0.69	5.3867e-18
HINT1	1.65843e-22	-0.346079	0.164	0.41	6.50999e-18
RPL41	1.87184e-22	-0.525101	0.268	0.531	7.34773e-18
PFDN5	3.56685e-22	-0.271049	0.137	0.374	1.40013e-17
FAM153CP	4.94022e-22	-0.344719	0.146	0.386	1.93924e-17
FRMD4A	5.15689e-22	0.441187	0.87	0.795	2.02428e-17
ZBTB20	5.3886e-22	0.376234	0.939	0.883	2.11524e-17
UBE3A	5.7109e-22	-0.496475	0.558	0.702	2.24176e-17
FAM106A	5.88739e-22	-0.266332	0.239	0.505	2.31104e-17
TLE5	7.54907e-22	-0.291266	0.252	0.517	2.96331e-17
RPL19	9.98999e-22	-0.38808	0.169	0.414	3.92147e-17
SEPTIN4	1.24231e-21	-0.453546	0.131	0.362	4.87657e-17
CYCS	1.29663e-21	-0.409686	0.208	0.445	5.08977e-17
POLR2J3	1.51555e-21	-0.298881	0.346	0.62	5.94915e-17
RAB11A	1.75316e-21	-0.408485	0.348	0.6	6.88186e-17
SRSF7	1.84268e-21	-0.285228	0.287	0.551	7.23325e-17
AC105402.3	2.40058e-21	0.658764	0.3	0.219	9.42324e-17
DOPEY1	2.41363e-21	0.50241	0.279	0.078	9.47446e-17
RBIS	3.06638e-21	-0.271778	0.059	0.245	1.20368e-16
RPL5	3.2729e-21	-0.476027	0.294	0.553	1.28474e-16
DIPK2A	3.88815e-21	-0.261413	0.163	0.4	1.52625e-16
AC073050.1	4.51246e-21	0.602807	0.745	0.602	1.77132e-16
AFF3	6.8696e-21	0.347242	0.884	0.807	2.69659e-16
CDC37	8.03071e-21	-0.269903	0.184	0.429	3.15237e-16
OIP5-AS1	9.18603e-21	-0.430208	0.337	0.604	3.60589e-16
RPL39	1.03514e-20	-0.451538	0.132	0.358	4.06336e-16
COX4I1	1.12389e-20	-0.382997	0.198	0.443	4.41172e-16
GRIK3	1.46408e-20	0.527454	0.713	0.565	5.74711e-16
YWHAH	1.49759e-20	-0.318298	0.211	0.461	5.87864e-16
SPSB3	1.85495e-20	-0.275039	0.125	0.346	7.28141e-16
GRM3	1.90303e-20	0.50375	0.717	0.644	7.47014e-16
RPL26	1.97143e-20	-0.371987	0.157	0.39	7.73865e-16
PWAR6	2.06977e-20	0.392252	0.271	0.07	8.12468e-16
MAGI2	2.40632e-20	0.315909	0.961	0.891	9.44577e-16
COX7C	2.77689e-20	-0.403541	0.238	0.487	1.09004e-15
EIF1B	3.12121e-20	-0.308498	0.165	0.398	1.2252e-15
EIF1	3.52649e-20	-0.481503	0.331	0.588	1.38429e-15
RPS26	5.67781e-20	-0.544431	0.173	0.4	2.22877e-15
RPS23	6.39225e-20	-0.345349	0.232	0.483	2.50921e-15
RPL38	8.15721e-20	-0.311096	0.137	0.358	3.20203e-15
ZBTB20-AS5	8.91186e-20	-0.388232	0.188	0.414	3.49826e-15
RPLP1	1.11125e-19	-0.567106	0.271	0.519	4.36209e-15
TPI1	1.11425e-19	-0.29117	0.208	0.451	4.37387e-15
ZNF10	1.12109e-19	-0.291118	0.154	0.378	4.40073e-15
RPL14	1.17195e-19	-0.509798	0.296	0.549	4.60035e-15
SEC62	1.21783e-19	-0.479768	0.443	0.666	4.78047e-15
ACTB	1.53759e-19	-0.400023	0.356	0.616	6.03564e-15
MYT1L	2.05444e-19	0.322971	0.906	0.835	8.06451e-15
UQCRB	2.46516e-19	-0.374833	0.321	0.555	9.67672e-15
NDUFB8	2.48537e-19	-0.263189	0.2	0.439	9.75607e-15
GRID1	3.42458e-19	0.487595	0.797	0.668	1.34429e-14
PEBP1	3.53608e-19	-0.441826	0.429	0.672	1.38805e-14
FTH1	3.7931e-19	-0.394668	0.323	0.573	1.48894e-14
C9orf3	5.38307e-19	0.406773	0.284	0.085	2.11307e-14
BEX3	5.40934e-19	-0.353696	0.231	0.469	2.12338e-14
RPL28	5.51229e-19	-0.355228	0.257	0.503	2.16379e-14
TMEM59L	6.17109e-19	-0.335289	0.259	0.497	2.4224e-14
CDC42	6.22314e-19	-0.366457	0.291	0.525	2.44283e-14
ISPD	6.51641e-19	0.384849	0.212	0.044	2.55795e-14
GABARAP	6.63105e-19	-0.403955	0.119	0.324	2.60295e-14
BEX2	9.07529e-19	-0.2833	0.173	0.4	3.56241e-14
HSPA8	9.30736e-19	-0.373221	0.198	0.431	3.65351e-14
RPL32	9.38422e-19	-0.388279	0.237	0.477	3.68368e-14
RPS4X	9.71431e-19	-0.328635	0.171	0.396	3.81325e-14
SKP1	9.97084e-19	-0.447573	0.399	0.628	3.91395e-14
RPL3	1.10519e-18	-0.369227	0.206	0.443	4.3383e-14
MAK	1.12682e-18	-0.29425	0.189	0.408	4.42321e-14
ZBTB16	1.19521e-18	0.453935	0.664	0.499	4.69167e-14
FLG-AS1	1.32978e-18	0.37252	0.304	0.113	5.21994e-14
MKL1	1.80398e-18	0.346927	0.229	0.058	7.08136e-14
SLC22A17	1.8443e-18	-0.303602	0.329	0.575	7.2396e-14
COX5B	1.8958e-18	-0.265848	0.173	0.398	7.44178e-14
RPL24	2.07072e-18	-0.257778	0.25	0.493	8.12842e-14
CSMD1	2.23727e-18	0.457421	0.883	0.783	8.78217e-14
TSTD3	2.54885e-18	-0.33068	0.199	0.429	1.00052e-13
TCEAL7	3.11939e-18	-0.259646	0.093	0.282	1.22448e-13
LINC00599	3.92736e-18	-0.29788	0.729	0.761	1.54165e-13
SRSF5	4.16615e-18	-0.35145	0.489	0.678	1.63538e-13
EIF4A2	4.86529e-18	-0.37571	0.357	0.586	1.90982e-13
LDHA	5.56357e-18	-0.251521	0.1	0.292	2.18392e-13
BTG1	5.97438e-18	-0.432474	0.269	0.509	2.34519e-13
ATP6V0E2	6.11468e-18	-0.355312	0.32	0.555	2.40026e-13
C18orf32	6.91993e-18	-0.294859	0.19	0.414	2.71635e-13
ZFPM2	7.26625e-18	0.32257	0.923	0.859	2.85229e-13
RPS15A	9.20518e-18	-0.294374	0.157	0.372	3.6134e-13
MFSD4B	9.31839e-18	-0.369149	0.259	0.483	3.65784e-13
RPL23	1.45714e-17	-0.366449	0.114	0.31	5.71985e-13
NDUFV1	1.60007e-17	-0.265038	0.213	0.437	6.28093e-13
MYO16	1.78698e-17	0.407765	0.784	0.652	7.01463e-13
FAM19A5	1.89529e-17	0.305163	0.166	0.024	7.43978e-13
CNTNAP5	1.91869e-17	0.52739	0.809	0.684	7.53164e-13
RPS12	1.96963e-17	-0.390816	0.156	0.364	7.7316e-13
ATP6V1G1	2.06811e-17	-0.306632	0.193	0.402	8.11815e-13
INPP4A	2.20424e-17	0.313445	0.782	0.714	8.65252e-13
MKL2	2.67819e-17	0.324548	0.241	0.064	1.0513e-12
MORF4L1	3.1343e-17	-0.295037	0.404	0.646	1.23034e-12
KHDC1	4.12937e-17	-0.290418	0.121	0.312	1.62094e-12
RPL6	4.1314e-17	-0.40297	0.312	0.547	1.62174e-12
COL4A3BP	4.43496e-17	0.310151	0.238	0.07	1.7409e-12
RPL10A	4.44836e-17	-0.382522	0.131	0.332	1.74616e-12
TNFRSF25	4.98701e-17	-0.277425	0.305	0.533	1.9576e-12
MAP4K3-DT	6.07092e-17	-0.27841	0.375	0.618	2.38308e-12
RPL35A	7.45175e-17	-0.480005	0.196	0.414	2.92511e-12
SHANK2	8.00781e-17	0.437311	0.802	0.66	3.14339e-12
SPOCK1	8.18704e-17	0.383509	0.907	0.837	3.21374e-12
LAMB1	8.38482e-17	0.280109	0.518	0.493	3.29138e-12
TUBB3	1.18233e-16	-0.253174	0.126	0.32	4.64112e-12
SESN3	1.33394e-16	0.285737	0.612	0.598	5.23623e-12
RPS14	1.50752e-16	-0.376595	0.19	0.404	5.91763e-12
WSB1	1.66261e-16	-0.310676	0.55	0.676	6.52641e-12
BEX1	1.71578e-16	-0.337144	0.189	0.4	6.73513e-12
HMGN1	1.91252e-16	-0.268554	0.29	0.519	7.50742e-12
SEPT7	2.21293e-16	0.336978	0.271	0.089	8.68662e-12
RPL36A	2.3506e-16	-0.255794	0.099	0.28	9.22706e-12
GABRA6	2.89557e-16	-0.395497	0.264	0.493	1.13663e-11
RPS18	3.30217e-16	-0.486891	0.164	0.37	1.29623e-11
ERLEC1	3.41782e-16	-0.302915	0.213	0.423	1.34163e-11
EEF1A1	4.20927e-16	-0.521318	0.446	0.668	1.65231e-11
TCERG1L	4.78736e-16	0.454543	0.722	0.616	1.87923e-11
FAU	4.85408e-16	-0.38341	0.18	0.39	1.90542e-11
ADAMTS9-AS2	5.14299e-16	0.472505	0.643	0.519	2.01883e-11
CCDC88A	5.23192e-16	0.334455	0.815	0.704	2.05374e-11
ATP5MD	6.63652e-16	-0.30873	0.18	0.386	2.6051e-11
DTD1	6.77079e-16	-0.252729	0.274	0.501	2.65781e-11
PRDX2	6.94726e-16	-0.302413	0.259	0.483	2.72708e-11
COX7A2	7.1249e-16	-0.268561	0.177	0.384	2.79681e-11
PDE5A	8.21524e-16	-0.372566	0.394	0.594	3.22481e-11
NDUFC2	8.614e-16	-0.295338	0.188	0.396	3.38134e-11
RPL8	9.64006e-16	-0.398697	0.178	0.384	3.78411e-11
RPS3A	1.08598e-15	-0.354071	0.21	0.425	4.2629e-11
RPL15	1.10865e-15	-0.295284	0.219	0.435	4.35189e-11
DSCAML1	1.19792e-15	0.424262	0.792	0.662	4.70231e-11
SELENOW	1.24947e-15	-0.437338	0.217	0.427	4.90466e-11
HOOK2	1.82349e-15	-0.255085	0.308	0.531	7.15793e-11
ENO2	1.88695e-15	-0.302836	0.318	0.545	7.40705e-11
SLC25A4	2.104e-15	-0.28274	0.215	0.421	8.25902e-11
HSP90AB1	2.12976e-15	-0.433877	0.508	0.714	8.36017e-11
CRADD	2.26199e-15	0.433624	0.706	0.602	8.8792e-11
KIAA1468	2.36804e-15	0.269033	0.246	0.076	9.29552e-11
RPL13	2.57755e-15	-0.355102	0.325	0.553	1.01179e-10
ADARB2	2.79314e-15	0.464623	0.795	0.658	1.09642e-10
TSPAN7	3.0188e-15	-0.375982	0.487	0.698	1.185e-10
EEF1G	3.33171e-15	-0.353242	0.077	0.235	1.30783e-10
NACA	3.36849e-15	-0.386842	0.303	0.525	1.32227e-10
BTF3	3.69475e-15	-0.366182	0.15	0.338	1.45034e-10
VPS28	3.91319e-15	-0.306313	0.1	0.274	1.53609e-10
ANKRD30BL	4.07773e-15	0.449057	0.665	0.549	1.60067e-10
AC093879.1	4.08137e-15	-0.268435	0.114	0.29	1.6021e-10
IFNGR2	5.97118e-15	-0.251404	0.198	0.396	2.34393e-10
FAM69A	7.64299e-15	0.275039	0.212	0.058	3.00018e-10
ANKHD1	1.01474e-14	-0.267014	0.382	0.608	3.98327e-10
GRIA4	1.09026e-14	0.318992	0.929	0.859	4.27969e-10
RPS9	1.15675e-14	-0.383969	0.13	0.308	4.54069e-10
PSMD8	1.24489e-14	-0.332134	0.091	0.247	4.88671e-10
PKD1	1.64051e-14	-0.250645	0.423	0.644	6.43965e-10
RPS24	2.05157e-14	-0.352312	0.416	0.626	8.05325e-10
SRP14	2.15957e-14	-0.305992	0.276	0.491	8.47717e-10
SNAP91	2.38297e-14	0.296313	0.828	0.759	9.3541e-10
SYN3	2.67245e-14	0.384261	0.838	0.7	1.04904e-09
RPL18A	2.78367e-14	-0.468999	0.186	0.382	1.0927e-09
RPL22	3.12651e-14	-0.416866	0.245	0.449	1.22728e-09
GABARAPL2	3.82208e-14	-0.300468	0.177	0.37	1.50032e-09
RPL37	4.00709e-14	-0.283782	0.355	0.569	1.57294e-09
NDUFA1	4.01878e-14	-0.363841	0.152	0.332	1.57753e-09
AC090579.1	4.43299e-14	-0.441948	0.136	0.304	1.74013e-09
TCEAL2	4.75879e-14	-0.294823	0.211	0.41	1.86801e-09
CHGB	5.82554e-14	-0.551218	0.217	0.406	2.28676e-09
GABRD	6.63532e-14	-0.296217	0.091	0.249	2.60463e-09
LUC7L2	7.90342e-14	-0.306596	0.42	0.624	3.10241e-09
ATP1A3	8.09268e-14	-0.363007	0.498	0.678	3.1767e-09
LPCAT4	9.65443e-14	-0.265526	0.279	0.479	3.78975e-09
RPL7	1.00283e-13	-0.339665	0.127	0.302	3.93652e-09
STXBP5L	1.09783e-13	0.286574	0.908	0.867	4.30942e-09
CEP290	1.15149e-13	0.358777	0.719	0.626	4.52006e-09
ARGLU1	1.19485e-13	-0.318252	0.73	0.791	4.69028e-09
SLC4A3	1.20062e-13	-0.283105	0.21	0.402	4.71293e-09
KCNIP4	1.29502e-13	0.283652	0.947	0.922	5.08348e-09
RPL30	1.47235e-13	-0.382311	0.261	0.465	5.77958e-09
XKR4	1.92501e-13	0.38085	0.849	0.728	7.55643e-09
SOD1	1.96333e-13	-0.279355	0.198	0.388	7.70686e-09
AC069437.1	1.98607e-13	-0.274254	0.129	0.288	7.79614e-09
STMN1	2.03966e-13	-0.32648	0.269	0.471	8.00648e-09
GALNT18	2.17973e-13	0.341681	0.79	0.7	8.5563e-09
ATP6V1G2	2.37467e-13	-0.263647	0.224	0.419	9.32151e-09
NDUFA13	2.3924e-13	-0.257144	0.169	0.354	9.39112e-09
RPL35	2.47432e-13	-0.3354	0.145	0.322	9.71269e-09
PGP	2.70409e-13	-0.306997	0.399	0.596	1.06146e-08
CFL1	3.15786e-13	-0.308796	0.249	0.449	1.23959e-08
SCN1A-AS1	3.55497e-13	-0.311772	0.294	0.501	1.39547e-08
KCNMA1	4.64287e-13	0.337753	0.848	0.718	1.82251e-08
C9orf72	4.74676e-13	-0.267618	0.362	0.571	1.86329e-08
KIAA0825	4.78873e-13	0.342035	0.7	0.634	1.87977e-08
ERCC6L2	4.89452e-13	0.3149	0.636	0.579	1.92129e-08
PLEKHO1	4.9868e-13	-0.296512	0.176	0.36	1.95752e-08
UQCR10	5.19099e-13	-0.32714	0.14	0.31	2.03767e-08
ASB3	5.23296e-13	-0.298537	0.474	0.68	2.05415e-08
SEZ6L2	5.62548e-13	-0.304852	0.399	0.602	2.20823e-08
CCDC85B	6.25733e-13	-0.32216	0.087	0.235	2.45625e-08
SLC24A3	6.82923e-13	0.404284	0.789	0.648	2.68074e-08
PIK3R3	7.11657e-13	-0.29873	0.428	0.636	2.79354e-08
PDXDC1	7.41698e-13	-0.364291	0.495	0.662	2.91146e-08
RPL34	8.98729e-13	-0.292954	0.297	0.501	3.52787e-08
RPL37A	9.17849e-13	-0.438423	0.36	0.555	3.60292e-08
SARAF	9.68017e-13	-0.377821	0.322	0.515	3.79985e-08
UNC5C	1.0708e-12	0.329012	0.848	0.732	4.20333e-08
KCNQ1OT1	1.07366e-12	0.418994	0.706	0.646	4.21455e-08
PAK1	1.11263e-12	-0.332148	0.46	0.654	4.36752e-08
COX8A	1.11969e-12	-0.254394	0.136	0.304	4.39522e-08
ACTR2	1.12945e-12	-0.266287	0.426	0.628	4.43354e-08
RAPGEF6	1.33525e-12	-0.250429	0.433	0.64	5.24139e-08
PCMT1	1.40979e-12	-0.302611	0.285	0.483	5.53401e-08
SUMO2	1.42977e-12	-0.342257	0.291	0.485	5.61242e-08
AC025159.1	1.46513e-12	0.412008	0.672	0.59	5.75123e-08
BEX4	1.49776e-12	-0.286139	0.229	0.408	5.8793e-08
RPL9	1.69207e-12	-0.419853	0.233	0.421	6.64205e-08
CFAP298	2.08714e-12	-0.350743	0.417	0.551	8.19288e-08
CACNA1B	2.27497e-12	0.26162	0.765	0.74	8.93018e-08
TTN	2.38754e-12	-0.506283	0.068	0.201	9.37207e-08
WNK2	2.43972e-12	0.297856	0.726	0.664	9.57686e-08
PGK1	2.47565e-12	-0.285367	0.262	0.451	9.71792e-08
SYN2	2.55605e-12	0.318451	0.811	0.738	1.00335e-07
DDX24	2.71133e-12	-0.32161	0.542	0.716	1.0643e-07
PVALB	2.7368e-12	-0.337986	0.375	0.539	1.0743e-07
MORF4L2	3.00475e-12	-0.289964	0.379	0.571	1.17949e-07
DLEU1	3.02149e-12	-0.294159	0.054	0.179	1.18606e-07
NDUFB4	3.06753e-12	-0.378543	0.198	0.376	1.20413e-07
DLGAP1	3.11841e-12	0.278167	0.935	0.909	1.2241e-07
STMN2	3.44181e-12	-0.411715	0.495	0.686	1.35105e-07
CCDC130	3.77839e-12	-0.261615	0.2	0.382	1.48317e-07
FAM50A	4.21494e-12	-0.271553	0.113	0.266	1.65453e-07
DDX5	4.3118e-12	-0.29771	0.6	0.759	1.69255e-07
RAPH1	4.53237e-12	-0.318146	0.275	0.455	1.77914e-07
PKM	5.34024e-12	-0.366798	0.499	0.678	2.09626e-07
RSRP1	5.42711e-12	-0.29964	0.416	0.592	2.13036e-07
ANGPT1	5.53799e-12	0.363382	0.623	0.565	2.17388e-07
ATP6V0B	5.86827e-12	-0.318536	0.191	0.366	2.30353e-07
TCF25	6.74393e-12	-0.283025	0.551	0.716	2.64726e-07
STMN3	7.61923e-12	-0.257855	0.318	0.515	2.99085e-07
AL590807.1	7.95068e-12	-0.263704	0.119	0.276	3.12096e-07
CALM3	1.06056e-11	-0.250242	0.32	0.509	4.16313e-07
LINC00513	1.18957e-11	-0.263599	0.23	0.406	4.66954e-07
PKIB	1.34272e-11	-0.393814	0.349	0.541	5.27073e-07
DNAH14	1.37772e-11	0.363532	0.66	0.569	5.4081e-07
MMP16	1.51203e-11	0.269624	0.735	0.684	5.9353e-07
DSTN	1.62102e-11	-0.340522	0.357	0.551	6.36316e-07
RPS6	2.09497e-11	-0.320304	0.179	0.348	8.22359e-07
TUBB2A	2.18105e-11	-0.294991	0.183	0.354	8.56151e-07
EEF1A2	2.23631e-11	-0.339059	0.252	0.435	8.77842e-07
CHCHD2	2.26966e-11	-0.310294	0.169	0.336	8.90932e-07
RASA1	2.83124e-11	-0.368684	0.57	0.696	1.11137e-06
TMA7	3.50061e-11	-0.251228	0.223	0.4	1.37413e-06
GOLGA8A	3.98994e-11	-0.257141	0.685	0.761	1.56621e-06
GTF2IRD1	4.1855e-11	0.284282	0.547	0.497	1.64298e-06
NDUFC1	4.4719e-11	-0.336435	0.178	0.34	1.7554e-06
ARHGAP32	4.71995e-11	0.342038	0.775	0.686	1.85277e-06
BTBD11	5.1059e-11	0.363282	0.778	0.656	2.00427e-06
PTMA	5.38155e-11	-0.32803	0.342	0.527	2.11247e-06
CLSTN2	5.49787e-11	0.401013	0.801	0.656	2.15813e-06
GPX4	5.67665e-11	-0.26268	0.204	0.376	2.22831e-06
AGBL4	5.67767e-11	0.328027	0.82	0.72	2.22871e-06
CALM1	5.94463e-11	-0.378054	0.682	0.811	2.3335e-06
FTL	6.23314e-11	-0.313714	0.208	0.38	2.44676e-06
SCLT1	6.23369e-11	0.300866	0.755	0.668	2.44697e-06
NDUFB2	6.23692e-11	-0.351652	0.184	0.348	2.44824e-06
CALR	6.2834e-11	-0.295205	0.165	0.328	2.46649e-06
PLEKHH2	6.2875e-11	-0.39065	0.259	0.441	2.46809e-06
ARHGAP26	6.54709e-11	0.262089	0.833	0.763	2.57e-06
TRPC5	7.87864e-11	0.292668	0.667	0.573	3.09268e-06
SYP	8.69535e-11	-0.322588	0.539	0.702	3.41327e-06
RPL13A	8.83694e-11	-0.290302	0.191	0.36	3.46885e-06
PPM1H	8.9988e-11	0.28533	0.843	0.755	3.53239e-06
USP22	9.29629e-11	-0.338051	0.425	0.606	3.64917e-06
SRGAP2B	9.99089e-11	-0.283039	0.367	0.547	3.92182e-06
CEP126	1.01985e-10	0.306972	0.761	0.674	4.00331e-06
ETV1	1.29894e-10	-0.458924	0.211	0.38	5.09887e-06
AC004594.1	1.37804e-10	-0.601502	0.085	0.181	5.40935e-06
KHDRBS2	1.39724e-10	0.349792	0.473	0.32	5.48471e-06
SLC5A4-AS1	1.46453e-10	0.325178	0.461	0.398	5.74887e-06
HOMER3	1.60194e-10	-0.274462	0.344	0.517	6.28827e-06
KCNQ3	1.61974e-10	0.390405	0.706	0.618	6.35811e-06
LSAMP	1.77373e-10	0.25358	0.958	0.909	6.96259e-06
DCHS2	1.89113e-10	0.265656	0.422	0.423	7.42345e-06
SCGN	2.03631e-10	0.352952	0.552	0.473	7.99331e-06
AC073225.1	2.05651e-10	-0.343273	0.062	0.181	8.07264e-06
SLC12A5	2.45112e-10	-0.262671	0.483	0.628	9.62162e-06
SEMA3E	2.47275e-10	0.284152	0.45	0.396	9.70654e-06
ZRANB2	2.6533e-10	-0.276744	0.665	0.759	1.04153e-05
RAPGEF2	2.83878e-10	0.293745	0.772	0.714	1.11434e-05
LONRF3	2.8413e-10	0.264823	0.393	0.352	1.11532e-05
NOS1AP	2.89241e-10	0.417517	0.788	0.68	1.13539e-05
STARD4-AS1	2.9325e-10	-0.262395	0.251	0.427	1.15112e-05
RORA	2.94688e-10	0.300028	0.956	0.926	1.15677e-05
POLR2I	3.86306e-10	-0.319264	0.072	0.193	1.51641e-05
KLC1	3.99924e-10	-0.275484	0.476	0.65	1.56986e-05
KDM4B	4.0546e-10	0.337485	0.65	0.61	1.59159e-05
LRFN5	4.48119e-10	0.345969	0.739	0.628	1.75905e-05
PTMS	5.95012e-10	-0.32176	0.275	0.443	2.33566e-05
TPT1	6.37298e-10	-0.27841	0.25	0.421	2.50165e-05
RBMX	7.12843e-10	-0.265211	0.489	0.662	2.79819e-05
FAM19A2	7.43713e-10	0.473286	0.186	0.066	2.91937e-05
PDIA3	7.49148e-10	-0.25641	0.283	0.457	2.94071e-05
NR2F1-AS1	7.57618e-10	0.306749	0.678	0.644	2.97395e-05
NR3C2	7.97697e-10	0.277608	0.736	0.7	3.13128e-05
MTMR4	9.16517e-10	-0.277288	0.343	0.513	3.5977e-05
LARGE1	9.56818e-10	0.333773	0.642	0.555	3.75589e-05
GOLGA4	1.01446e-09	0.259185	0.788	0.738	3.98217e-05
IQCA1	1.07679e-09	0.316358	0.702	0.604	4.22683e-05
AC124854.1	1.21302e-09	0.317294	0.221	0.157	4.76158e-05
KIRREL3	1.35787e-09	0.34858	0.761	0.686	5.33017e-05
CCNI	1.48593e-09	-0.317433	0.481	0.646	5.83287e-05
RPL23A	1.55635e-09	-0.322476	0.158	0.306	6.10929e-05
SERBP1	1.57974e-09	-0.251419	0.284	0.455	6.20112e-05
PRKN	1.61294e-09	0.285486	0.774	0.664	6.33144e-05
SCG5	1.62679e-09	-0.291645	0.435	0.604	6.38582e-05
HSPE1	1.7356e-09	-0.267492	0.101	0.229	6.81293e-05
STPG2	1.79383e-09	0.31237	0.389	0.296	7.04151e-05
FAM107B	1.99702e-09	-0.264141	0.136	0.276	7.83909e-05
KCNK1	2.02409e-09	-0.411168	0.471	0.624	7.94538e-05
CELF2	2.16332e-09	0.273823	0.851	0.777	8.4919e-05
AC013287.1	2.2023e-09	-0.490082	0.073	0.185	8.64492e-05
LRRC4C	2.28314e-09	0.32237	0.812	0.73	8.96224e-05
RAB14	2.31499e-09	-0.266447	0.297	0.467	9.08724e-05
NTRK2	2.70453e-09	0.287678	0.875	0.791	0.000106164
GRIN2B	2.98007e-09	0.312578	0.751	0.646	0.00011698
CRYM	3.20697e-09	-0.361537	0.07	0.161	0.000125887
INPP4B	3.4454e-09	0.273825	0.842	0.706	0.000135246
HS6ST2	4.03739e-09	0.255458	0.317	0.221	0.000158484
FNIP1	4.20189e-09	-0.263326	0.45	0.624	0.000164941
SNAP25	4.45094e-09	-0.319715	0.789	0.861	0.000174717
PTPRT	4.54533e-09	0.327152	0.652	0.529	0.000178422
RPS6KA3	4.78594e-09	0.273063	0.512	0.489	0.000187867
FASTKD1	4.81559e-09	-0.251688	0.452	0.61	0.000189031
AL356108.1	4.87267e-09	0.372661	0.375	0.292	0.000191272
NDUFS5	4.93156e-09	-0.262916	0.179	0.328	0.000193584
DGCR9	5.40489e-09	-0.257892	0.504	0.67	0.000212163
KHDRBS3	5.60877e-09	0.409501	0.472	0.423	0.000220167
RPL29	5.64933e-09	-0.327223	0.164	0.308	0.000221759
MDGA2	6.93971e-09	0.297922	0.817	0.694	0.000272411
MIR2052HG	7.36126e-09	0.255762	0.197	0.121	0.000288959
DPH6-DT	7.55166e-09	0.30996	0.439	0.32	0.000296433
PPDPF	8.95327e-09	-0.276014	0.108	0.233	0.000351452
ZNF423	9.15514e-09	0.293623	0.702	0.652	0.000359376
PDE9A	9.19188e-09	0.281016	0.574	0.495	0.000360818
UBC	9.20711e-09	-0.289732	0.276	0.439	0.000361416
AFF2	9.77194e-09	0.258871	0.633	0.61	0.000383588
MAATS1	9.86164e-09	0.255823	0.417	0.37	0.000387109
ADAM12	1.03129e-08	0.346227	0.682	0.573	0.000404823
GRK3	1.03517e-08	0.312514	0.713	0.604	0.000406345
ESRRG	1.09468e-08	0.304076	0.838	0.718	0.000429704
AC110023.1	1.11546e-08	0.311165	0.232	0.141	0.000437861
EDF1	1.24965e-08	-0.275685	0.156	0.296	0.00049054
ATP5F1E	1.27044e-08	-0.284519	0.144	0.28	0.000498698
ATP6V0A1	1.37394e-08	-0.287298	0.54	0.7	0.000539328
EID1	1.47141e-08	-0.301641	0.242	0.388	0.000577587
ELAVL3	1.8148e-08	0.293361	0.769	0.714	0.000712381
RPS11	1.89937e-08	-0.258946	0.151	0.288	0.000745581
RASGEF1B	1.94918e-08	0.366224	0.7	0.616	0.000765129
LINC00970	2.07791e-08	0.31073	0.545	0.463	0.000815664
ZMYM6	2.16174e-08	-0.27708	0.252	0.404	0.000848571
GRID2	2.29888e-08	0.290049	0.963	0.934	0.000902403
GNAS	3.13316e-08	-0.308095	0.643	0.773	0.00122989
AC233296.1	3.52988e-08	0.334285	0.492	0.35	0.00138562
SORCS1	3.60577e-08	0.257422	0.574	0.547	0.00141541
GPCPD1	3.74027e-08	-0.26761	0.262	0.416	0.00146821
BRK1	3.79832e-08	-0.270177	0.13	0.243	0.00149099
SYNDIG1	3.83202e-08	0.288015	0.769	0.694	0.00150422
AC027288.3	4.2747e-08	-0.400256	0.068	0.143	0.00167799
RTN4	4.29516e-08	-0.299873	0.643	0.751	0.00168602
GUCY1A2	4.35442e-08	0.257983	0.697	0.602	0.00170929
KIRREL1	4.74695e-08	0.275125	0.488	0.423	0.00186337
SIPA1L3	5.06539e-08	0.318495	0.818	0.702	0.00198837
YWHAQ	5.17675e-08	-0.260786	0.367	0.525	0.00203208
LINC01435	5.24349e-08	0.31199	0.511	0.402	0.00205828
PARK7	5.36255e-08	-0.319817	0.184	0.324	0.00210501
SHISA6	6.144e-08	0.334868	0.715	0.612	0.00241177
MEGF10	7.74094e-08	0.30556	0.675	0.6	0.00303863
PPIA	7.80378e-08	-0.287578	0.294	0.449	0.0030633
PAM	7.84745e-08	0.272935	0.781	0.686	0.00308044
FLRT2	8.25418e-08	0.322737	0.507	0.465	0.00324009
TMSB4X	8.30799e-08	-0.349585	0.186	0.324	0.00326122
ATP5PF	8.47823e-08	-0.30374	0.287	0.427	0.00332805
VSNL1	8.74892e-08	-0.522687	0.258	0.39	0.0034343
ZNF91	1.2633e-07	0.270462	0.764	0.704	0.00495896
TMEM63C	1.32486e-07	-0.269798	0.392	0.533	0.00520062
UBA52	1.48244e-07	-0.268473	0.147	0.272	0.00581918
RNF175	1.58275e-07	0.253933	0.617	0.584	0.00621293
KBTBD12	1.71931e-07	0.254502	0.371	0.33	0.006749
MPPED2	1.81514e-07	0.257591	0.722	0.626	0.00712515
HNRNPA2B1	1.8291e-07	-0.28617	0.667	0.775	0.00717994
ANKRD11	1.91341e-07	0.260951	0.733	0.716	0.0075109
PACRG	2.5096e-07	0.258315	0.482	0.435	0.0098512
HNRNPH1	2.63234e-07	-0.296317	0.478	0.598	0.010333
DYNC1LI1	3.17622e-07	-0.250625	0.371	0.523	0.0124679
ATP5MC2	3.25875e-07	-0.263228	0.249	0.39	0.0127919
SEM1	6.66752e-07	0.254778	0.584	0.533	0.0261727
TNR	6.70117e-07	0.260948	0.792	0.702	0.0263048
GALNTL6	6.74347e-07	0.313126	0.688	0.606	0.0264708
EPHA3	6.83707e-07	0.268763	0.554	0.491	0.0268382
LINC01122	8.37614e-07	0.265099	0.522	0.447	0.0328797
RGS6	8.6044e-07	0.38441	0.515	0.431	0.0337757
ARPP19	1.19046e-06	-0.286523	0.249	0.372	0.0467302
LINC01505	1.2586e-06	0.313006	0.336	0.27	0.0494051
AC093765.3	1.26501e-06	-0.257244	0.041	0.111	0.0496569

## Sheet: Interneu II
GeneId	p_val	avg_logFC	pct.1	pct.2	p_val_adj
RORA-AS1	5.73051e-101	-1.03432	0.34	0.815	2.24945e-96			Up	128
PLCG2	4.4112e-93	0.432675	0.537	0.81	1.73157e-88			Down	208
MALAT1	4.93498e-90	-0.509025	1	1	1.93718e-85			Total	336
AC012404.1	2.9163e-84	-1.28727	0.382	0.734	1.14476e-79
ZFPM2-AS1	2.4258e-78	-0.863618	0.174	0.658	9.52222e-74
TIMP3	2.14184e-77	-0.642144	0.272	0.785	8.40756e-73
DLGAP1-AS4	1.19313e-75	-0.535047	0.149	0.633	4.68349e-71
LINC00486	7.02065e-73	-0.520635	0.303	0.8	2.75588e-68
ATP1B1	2.02244e-71	-0.725634	0.846	0.97	7.93887e-67
AC053513.1	1.17819e-69	-0.496221	0.104	0.544	4.62488e-65
DLGAP1-AS5	1.75347e-67	-0.512279	0.165	0.623	6.88305e-63
AC006115.2	1.45689e-66	-0.486261	0.149	0.628	5.71889e-62
AC211433.1	2.52277e-66	-0.348678	0.07	0.499	9.90288e-62
MAP1LC3A	2.47568e-65	-0.461758	0.363	0.848	9.71802e-61
CSMD1	5.46733e-65	0.361457	1	1	2.14615e-60
AC110296.1	4.90499e-63	-0.431461	0.104	0.542	1.9254e-58
IPO9-AS1	2.74595e-62	-0.389192	0.11	0.549	1.07789e-57
ADARB2	3.28149e-62	0.509669	0.998	0.997	1.28811e-57
MYCBP2-AS1	6.91733e-60	-0.339737	0.071	0.468	2.71533e-55
MUC20-OT1	8.91236e-60	1.16796	0.344	0	3.49846e-55
AC139720.1	1.81478e-59	-1.0274	0.322	0.668	7.12374e-55
CRLF3	4.8421e-59	-0.511972	0.423	0.848	1.90072e-54
AC124312.1	1.77508e-58	1.19651	0.338	0	6.96789e-54
FILIP1L	6.01e-58	-0.469175	0.177	0.597	2.35917e-53
AC023590.1	1.11048e-57	-0.330067	0.097	0.499	4.35909e-53
LSAMP-AS1	1.07776e-56	-0.263275	0.037	0.38	4.23066e-52
CKB	1.6624e-56	-0.567489	0.559	0.932	6.52557e-52
NFIA-AS2	3.31353e-56	-0.529874	0.154	0.567	1.30069e-51
PRKG1	3.41761e-56	-0.662063	0.423	0.873	1.34155e-51
RPL10	4.47404e-56	-0.417416	0.186	0.641	1.75624e-51
RPL26	1.02148e-55	-0.351377	0.143	0.58	4.00973e-51
WSB1	4.04096e-55	-0.479074	0.671	0.952	1.58624e-50
ARL4A	3.97272e-54	-0.547978	0.395	0.805	1.55945e-49
AL078639.1	3.6166e-53	0.871819	0.311	0	1.41966e-48
AP000943.3	3.6166e-53	0.861079	0.311	0	1.41966e-48
AC012459.1	1.54062e-52	-0.25059	0.04	0.375	6.04756e-48
ATP6V0C	5.94467e-52	-0.502133	0.215	0.641	2.33352e-47
STXBP5	1.29967e-51	0.411024	0.954	0.977	5.10174e-47
AC016650.1	2.9868e-51	-0.448792	0.091	0.435	1.17244e-46
CACNA2D3	4.75914e-51	0.697565	0.949	0.873	1.86815e-46
AC016831.7	1.21282e-50	0.740906	0.704	0.668	4.7608e-46
A2ML1-AS1	1.42007e-50	-0.268719	0.075	0.443	5.57435e-46
AC007388.1	1.79893e-50	0.587914	0.297	0	7.06153e-46
RPL12	2.98172e-50	-0.35556	0.115	0.511	1.17045e-45
BEX2	1.61162e-49	-0.308944	0.174	0.595	6.32624e-45
PDE10A	4.37928e-49	-0.655905	0.113	0.501	1.71904e-44
RPS12	6.03107e-49	-0.374196	0.129	0.524	2.36744e-44
RPS27	6.66933e-49	-0.347412	0.184	0.605	2.61798e-44
RPL41	1.51868e-48	-0.418365	0.258	0.689	5.96141e-44
AL137009.1	2.31402e-48	-0.261616	0.047	0.372	9.08344e-44
SNAP25-AS1	5.98559e-48	-0.478588	0.274	0.694	2.34958e-43
AC069228.1	9.11793e-48	-0.401126	0.115	0.456	3.57915e-43
RPLP2	1.0871e-47	-0.345556	0.17	0.577	4.26729e-43
KCNMA1-AS1	1.0984e-47	-0.310051	0.082	0.433	4.31165e-43
RPS25	3.82273e-47	-0.394236	0.196	0.603	1.50058e-42
AC005400.1	1.25652e-46	-0.292221	0.108	0.481	4.93236e-42
NBEA	5.31585e-46	0.283759	0.996	1	2.08668e-41
HMGN1	7.44349e-46	-0.293552	0.309	0.734	2.92187e-41
CIRBP	4.15258e-45	-0.385411	0.514	0.884	1.63005e-40
CYCS	1.07023e-44	-0.335509	0.204	0.605	4.2011e-40
RPL11	1.30963e-44	-0.386019	0.26	0.673	5.14082e-40
AC016642.1	1.95412e-44	-0.260916	0.06	0.372	7.67071e-40
RPS8	4.477e-44	-0.369707	0.286	0.701	1.7574e-39
SRSF7	4.74395e-44	-0.322077	0.317	0.729	1.86219e-39
SLC3A1	6.35972e-44	-0.271373	0.112	0.468	2.49644e-39
RAB11A	1.65971e-43	-0.380485	0.381	0.777	6.51501e-39
SCN1A-AS1	2.53315e-43	-0.367895	0.112	0.468	9.94363e-39
MAK	5.59963e-43	-0.326323	0.188	0.577	2.19808e-38
RPL6	5.88603e-43	-0.461358	0.33	0.734	2.3105e-38
LINC-PINT	1.15829e-42	-0.381442	0.21	0.608	4.54675e-38
SLC8A1-AS1	1.91635e-42	-0.372995	0.247	0.651	7.52242e-38
PVALB	2.803e-42	-0.469494	0.484	0.838	1.10029e-37
HOMER3	4.19957e-42	-0.407855	0.524	0.884	1.6485e-37
RPS27A	6.77379e-42	-0.434768	0.216	0.608	2.65898e-37
CALM2	1.72397e-41	-0.471474	0.643	0.929	6.76726e-37
PEBP1	6.71074e-41	-0.48001	0.508	0.856	2.63423e-36
DDX24	1.57952e-40	-0.344842	0.644	0.947	6.20025e-36
IL3RA	1.74018e-40	-0.254652	0.195	0.577	6.83092e-36
RPL32	2.35862e-40	-0.341836	0.235	0.625	9.25852e-36
TCHP	5.16295e-40	-0.253199	0.389	0.782	2.02666e-35
SRSF5	5.57264e-40	-0.368374	0.585	0.899	2.18748e-35
RPS15	8.62422e-40	-0.317297	0.276	0.671	3.38535e-35
AC008771.1	1.6726e-39	-0.259093	0.153	0.514	6.56562e-35
TOMM7	1.97321e-39	-0.273978	0.123	0.468	7.74565e-35
RPS4X	2.35856e-39	-0.302971	0.158	0.519	9.25831e-35
FAM155A	2.61691e-39	0.311196	0.999	0.997	1.02724e-34
ANKUB1	2.71326e-39	-0.312742	0.142	0.491	1.06506e-34
COX7C	3.19771e-39	-0.36794	0.245	0.625	1.25523e-34
NDUFB8	3.73689e-39	-0.298237	0.228	0.61	1.46688e-34
UQCRB	8.24818e-39	-0.377701	0.334	0.714	3.23774e-34
SYNE1	1.02083e-38	0.342854	0.987	0.995	4.00716e-34
RPL35A	1.49562e-38	-0.252458	0.194	0.562	5.87089e-34
RPS21	1.77688e-38	-0.281977	0.147	0.501	6.97497e-34
EIF4A2	3.39092e-38	-0.342193	0.408	0.785	1.33107e-33
HSP90AB1	3.52641e-38	-0.446649	0.594	0.914	1.38426e-33
UBE3A	4.39119e-38	-0.426135	0.674	0.914	1.72372e-33
FRMD4A	5.22713e-38	0.3571	0.994	1	2.05186e-33
STMN1	6.41475e-38	-0.40203	0.285	0.661	2.51805e-33
RPL21	7.02665e-38	-0.294599	0.247	0.628	2.75824e-33
PGP	2.18938e-37	-0.284289	0.429	0.805	8.59419e-33
SCGN	2.6762e-37	0.42467	0.923	0.952	1.05052e-32
AP002370.2	3.31606e-37	-0.268987	0.072	0.362	1.30169e-32
NSG1	3.70396e-37	-0.3688	0.462	0.823	1.45395e-32
RPL8	5.45967e-37	-0.338516	0.19	0.549	2.14314e-32
EIF1	9.08029e-37	-0.362038	0.376	0.752	3.56438e-32
MTRNR2L8	1.40252e-36	1.03659	0.295	0.051	5.50543e-32
SLC22A17	1.62035e-36	-0.324334	0.392	0.765	6.36051e-32
RPL22	1.79302e-36	-0.325899	0.263	0.638	7.03832e-32
TMEM167A	3.96045e-36	-0.332892	0.396	0.762	1.55463e-31
ARGLU1	4.23713e-36	-0.35669	0.813	0.98	1.66324e-31
ARL4C	4.32589e-36	-0.332227	0.432	0.8	1.69808e-31
PWWP3A	6.61069e-36	-0.262539	0.271	0.643	2.59496e-31
RPS28	6.98787e-36	-0.373859	0.284	0.648	2.74302e-31
ACTG1	1.18443e-35	-0.317035	0.217	0.577	4.64935e-31
RPL19	1.19438e-35	-0.287553	0.196	0.552	4.68841e-31
AC093879.1	1.32293e-35	-0.275318	0.132	0.461	5.19303e-31
ANP32E	1.79631e-35	-0.287494	0.34	0.714	7.05123e-31
UQCRH	2.41404e-35	-0.288856	0.308	0.678	9.47606e-31
MTRNR2L12	3.66522e-35	0.749571	0.484	0.397	1.43874e-30
STXBP5L	6.27896e-35	0.334307	0.977	0.992	2.46474e-30
RP11-39M21.1	8.46918e-35	-0.831226	0.008	0.165	3.32449e-30
TOM1L1	1.80329e-34	-0.322249	0.304	0.668	7.07865e-30
SEPTIN11	2.21645e-34	-0.360561	0.363	0.732	8.70046e-30
GRID1	4.21562e-34	0.349174	0.984	0.997	1.6548e-29
BEX1	5.52152e-34	-0.293254	0.175	0.514	2.16742e-29
HOOK2	6.26288e-34	-0.27492	0.278	0.641	2.45843e-29
LAPTM4B	6.79053e-34	-0.255754	0.244	0.603	2.66555e-29
AC104151.1	1.26124e-33	0.369849	0.204	0	4.95089e-29
MDH1	1.54934e-33	-0.325603	0.489	0.833	6.08178e-29
RPL7A	1.67347e-33	-0.307219	0.201	0.547	6.56903e-29
H3F3B	1.71517e-33	-0.442718	0.36	0.716	6.73272e-29
RPL5	2.52041e-33	-0.313585	0.338	0.699	9.89362e-29
FTH1	2.53679e-33	-0.297649	0.327	0.689	9.95792e-29
KRT222	2.75815e-33	-0.346999	0.475	0.81	1.08268e-28
SEPTIN7	2.80529e-33	-0.411515	0.404	0.757	1.10119e-28
RPS7	3.68914e-33	-0.306748	0.192	0.534	1.44813e-28
RPS24	5.45349e-33	-0.342085	0.409	0.762	2.14071e-28
RPL38	6.12595e-33	-0.25701	0.156	0.484	2.40468e-28
COX4I1	6.27863e-33	-0.284279	0.22	0.567	2.46461e-28
SPCS1	6.33046e-33	-0.282282	0.17	0.501	2.48496e-28
GRID1-AS1	6.75293e-33	-0.281716	0.115	0.403	2.6508e-28
AP000787.1	9.06968e-33	-0.270511	0.109	0.405	3.56021e-28
BEX4	1.2882e-32	-0.301764	0.225	0.57	5.05671e-28
SORCS3	1.35557e-32	0.35008	0.997	1	5.32116e-28
POLR2J3.1	1.64839e-32	0.25213	0.198	0	6.4706e-28
GABARAPL2	1.99777e-32	-0.263244	0.225	0.57	7.84203e-28
AC027018.1	2.02621e-32	-0.263317	0.116	0.415	7.95368e-28
CD81	2.40337e-32	-0.268446	0.166	0.494	9.4342e-28
SLC12A5	2.87164e-32	-0.331894	0.633	0.909	1.12723e-27
LPCAT4	3.09396e-32	-0.255816	0.322	0.678	1.2145e-27
SLC6A1-AS1	3.23506e-32	-0.332491	0.063	0.311	1.26989e-27
YWHAH	4.27614e-32	-0.284696	0.267	0.618	1.67856e-27
PRMT1	5.2254e-32	-0.265875	0.168	0.494	2.05118e-27
LUC7L2	6.17445e-32	-0.328801	0.496	0.825	2.42372e-27
RPS26	8.07135e-32	-0.257218	0.22	0.562	3.16833e-27
ATP1A3	9.50682e-32	-0.346903	0.609	0.899	3.73181e-27
ATP6AP2	1.60079e-31	-0.274474	0.231	0.572	6.28375e-27
AFF3	1.60744e-31	0.274644	0.983	0.995	6.30985e-27
ZBTB20	2.51906e-31	0.386432	0.988	0.985	9.8883e-27
AC008056.1	3.44225e-31	-0.375958	0.188	0.506	1.35122e-26
AP002762.2	4.40767e-31	-0.252904	0.086	0.357	1.73019e-26
RSRP1	6.12356e-31	-0.270593	0.43	0.772	2.40374e-26
AC068587.4	6.48671e-31	-0.279042	0.177	0.501	2.54629e-26
AC116366.3	7.55443e-31	0.273471	0.188	0	2.96542e-26
AC010615.4	7.55443e-31	0.272272	0.188	0	2.96542e-26
AC097103.2	1.15294e-30	0.331473	0.187	0	4.52573e-26
DPP6	1.5198e-30	0.275487	0.997	0.997	5.96584e-26
SEC62	1.55624e-30	-0.386985	0.544	0.848	6.10885e-26
GAPDH	1.98409e-30	-0.400714	0.487	0.815	7.78836e-26
CACNA1B	2.00987e-30	0.279682	0.916	0.967	7.88955e-26
RPS23	3.16334e-30	-0.276204	0.252	0.59	1.24174e-25
AC090579.1	4.93452e-30	-0.317627	0.12	0.405	1.93699e-25
MFSD4B	5.81627e-30	-0.270786	0.271	0.61	2.28312e-25
AP000769.1	9.21585e-30	-0.353798	0.002	0.147	3.61759e-25
AC009690.1	9.48313e-30	0.254428	0.182	0	3.72251e-25
AL359915.2	9.48313e-30	0.262508	0.182	0	3.72251e-25
TOMM20	1.03696e-29	-0.256158	0.3	0.641	4.0705e-25
RPL14	1.39068e-29	-0.298558	0.32	0.661	5.45896e-25
CCNH	1.94968e-29	0.386965	0.903	0.914	7.65327e-25
AP000462.1	2.01836e-29	-0.306867	0.132	0.415	7.92288e-25
RPL24	2.07664e-29	-0.318188	0.261	0.592	8.15165e-25
ACTB	2.66724e-29	-0.271203	0.445	0.78	1.047e-24
DYNC2LI1	3.70214e-29	-0.279784	0.548	0.856	1.45324e-24
MYT1L	1.27199e-28	0.279125	0.992	0.997	4.99306e-24
RPL37	1.69467e-28	-0.276476	0.375	0.709	6.65224e-24
NACA	1.84302e-28	-0.276459	0.341	0.676	7.23458e-24
MORF4L1	2.05926e-28	-0.285982	0.474	0.797	8.08341e-24
SGTB	2.18402e-28	-0.292603	0.418	0.742	8.57315e-24
AMMECR1	2.49587e-28	-0.283518	0.273	0.603	9.79727e-24
HSPA8	3.69425e-28	-0.29338	0.235	0.552	1.45014e-23
LINC00599	4.49243e-28	-0.312737	0.784	0.962	1.76346e-23
MEG3	5.75409e-28	-0.278408	0.988	0.997	2.25871e-23
RPL28	6.19007e-28	-0.318979	0.338	0.666	2.42985e-23
NRIP3	6.3197e-28	-0.346896	0.476	0.782	2.48074e-23
BASP1	7.61384e-28	-0.344558	0.512	0.818	2.98874e-23
RP11-223C24.1	9.84992e-28	-0.549419	0.009	0.159	3.86649e-23
SERINC1	1.05696e-27	-0.27195	0.508	0.82	4.14901e-23
AC108866.1	1.42594e-27	0.551841	0.169	0	5.59739e-23
CTNNAL1	1.89479e-27	-0.25705	0.575	0.871	7.43782e-23
BEX3	2.74609e-27	-0.256747	0.203	0.511	1.07795e-22
RASA1	3.00679e-27	-0.308474	0.668	0.911	1.18028e-22
GABRB2	3.23445e-27	0.302917	0.947	0.985	1.26965e-22
AL662796.1	3.26864e-27	0.344667	0.167	0	1.28307e-22
ZBTB20-AS5	4.37764e-27	-0.269371	0.185	0.484	1.7184e-22
STARD13	4.57226e-27	0.485983	0.755	0.716	1.79479e-22
INPP4A	5.53569e-27	0.276957	0.888	0.944	2.17298e-22
PCSK1N	6.54807e-27	-0.285837	0.272	0.59	2.57038e-22
ZC3H14	7.63902e-27	-0.308545	0.574	0.856	2.99862e-22
SCAPER	1.19147e-26	0.271452	0.897	0.954	4.67699e-22
AC020930.1	1.39713e-26	-0.330632	0.17	0.463	5.4843e-22
FAU	1.65734e-26	-0.25559	0.19	0.491	6.50571e-22
HNRNPDL	2.22712e-26	-0.257607	0.699	0.939	8.74234e-22
NDFIP1	2.73145e-26	-0.274939	0.672	0.919	1.0722e-21
ARHGAP26	1.93721e-25	0.283693	0.94	0.97	7.60431e-21
AC090568.2	2.01756e-25	0.375239	0.156	0	7.91972e-21
AC105402.3	2.40492e-25	0.399346	0.277	0.304	9.44026e-21
ARL17B	3.36505e-25	-0.296872	0.316	0.628	1.32092e-20
DAB1	5.62497e-25	-0.256273	0.29	0.595	2.20802e-20
CEP126	5.69071e-25	0.26324	0.924	0.975	2.23383e-20
PKM	5.72241e-25	-0.300218	0.583	0.856	2.24627e-20
MAGI2	7.72313e-25	0.273336	0.997	1	3.03164e-20
MMP16	9.34962e-25	0.301808	0.924	0.944	3.6701e-20
PTPRM	1.05617e-24	0.397487	0.928	0.967	4.14591e-20
LINC00513	1.80158e-24	-0.316133	0.261	0.549	7.0719e-20
NAV2	2.33309e-24	0.417056	0.733	0.737	9.15833e-20
AC091948.1	2.34717e-24	0.262301	0.149	0	9.21358e-20
ANKRD36	2.48196e-24	0.264785	0.878	0.927	9.7427e-20
TAFA2	2.94067e-24	-0.321344	0.405	0.714	1.15433e-19
TCERG1L	3.84389e-24	0.366399	0.903	0.934	1.50888e-19
GABPB1-AS1	5.52046e-24	-0.262451	0.57	0.848	2.167e-19
RMST	8.40381e-24	-0.367081	0.168	0.443	3.29883e-19
ITM2B	1.00607e-23	-0.334699	0.6	0.856	3.94923e-19
RTN4	1.21557e-23	-0.287239	0.757	0.949	4.77158e-19
ZEB1	2.24861e-23	0.261015	0.76	0.846	8.82668e-19
RPL37A	2.33995e-23	-0.300453	0.414	0.709	9.18522e-19
STMN2	2.41582e-23	-0.272811	0.588	0.858	9.48307e-19
NALCN	2.62906e-23	0.281646	0.948	0.972	1.03201e-18
PDE5A	2.67916e-23	-0.280717	0.578	0.853	1.05168e-18
PER3	2.71257e-23	0.344468	0.724	0.749	1.06479e-18
BAZ2B	6.12667e-23	0.268751	0.927	0.97	2.40496e-18
CALM1	6.6207e-23	-0.270516	0.702	0.929	2.59889e-18
AC025159.1	1.17049e-22	0.615138	0.843	0.752	4.59462e-18
SUSD4	1.628e-22	0.280267	0.675	0.724	6.39056e-18
ERCC6L2	1.7332e-22	0.252402	0.733	0.81	6.8035e-18
GRIK3	4.54468e-22	0.332186	0.925	0.932	1.78397e-17
NTNG1	6.45357e-22	-0.280034	0.387	0.681	2.53328e-17
CCDC88A	6.60341e-22	0.383011	0.946	0.959	2.5921e-17
ARL6IP1	8.10932e-22	-0.291166	0.427	0.714	3.18323e-17
BOD1L1	1.12821e-21	0.256296	0.733	0.813	4.42868e-17
DGCR9	1.37381e-21	-0.255471	0.497	0.78	5.39274e-17
LAMB1	2.35512e-21	0.353653	0.644	0.63	9.2448e-17
SNAP91	3.01497e-21	0.286828	0.938	0.965	1.1835e-16
ELAVL3	3.03084e-21	0.262431	0.81	0.894	1.18973e-16
KCNQ1OT1	9.14199e-21	0.420169	0.87	0.919	3.5886e-16
MACF1	1.0921e-20	0.296594	0.969	0.977	4.28692e-16
SRP14	1.21734e-20	-0.277964	0.304	0.582	4.77855e-16
ANKRD30BL	3.77191e-20	0.517483	0.638	0.608	1.48063e-15
HNRNPH1	4.25421e-20	-0.253134	0.538	0.8	1.66995e-15
GRIP1	5.49321e-20	0.361099	0.885	0.929	2.15631e-15
AC073050.1	6.71473e-20	0.437745	0.889	0.792	2.6358e-15
SYN2	1.44351e-19	0.306514	0.974	0.982	5.66633e-15
SORBS2	2.78769e-19	0.266101	0.798	0.886	1.09428e-14
GALNT17	2.79064e-19	0.307869	0.935	0.813	1.09544e-14
DST	4.14911e-19	0.254286	0.966	0.987	1.62869e-14
SELENOW	5.97899e-19	-0.266599	0.245	0.494	2.34699e-14
MKL1	6.66318e-19	0.412145	0.31	0.114	2.61557e-14
PCLO	6.95603e-19	0.278392	0.942	0.957	2.73052e-14
ZBTB16	1.49035e-18	0.395353	0.66	0.529	5.85022e-14
KHDRBS2	1.90892e-18	0.406952	0.516	0.466	7.49326e-14
PNISR	2.08086e-18	0.272912	0.935	0.98	8.16819e-14
GRM3	3.00128e-18	0.305033	0.915	0.959	1.17812e-13
RGS6	4.10731e-18	0.37724	0.853	0.873	1.61228e-13
AC007246.3	4.99759e-18	-0.352904	0.025	0.159	1.96175e-13
ENOX1	7.89631e-18	0.271318	0.892	0.949	3.09962e-13
MYO16	8.38595e-18	0.263957	0.973	0.985	3.29182e-13
MGEA5	1.48252e-17	-0.27381	0.027	0.167	5.81949e-13
NR3C1	1.70757e-17	0.258665	0.886	0.942	6.70289e-13
GOLGA4	1.76194e-17	0.285878	0.892	0.937	6.91632e-13
FLG-AS1	3.35038e-17	0.387043	0.345	0.172	1.31516e-12
LINC00969	4.67392e-17	-0.350703	0.035	0.17	1.8347e-12
IQCA1	5.35759e-17	0.256045	0.746	0.815	2.10307e-12
SEMA5A	1.05999e-16	0.25611	0.459	0.539	4.16087e-12
EYS	1.25303e-16	0.275896	0.327	0.403	4.91865e-12
ZFPM2	2.04995e-16	0.252658	0.995	0.99	8.04688e-12
AKAP9	2.18654e-16	0.278063	0.903	0.942	8.58304e-12
GRIA4	3.39427e-16	0.254765	0.996	0.997	1.33239e-11
ZCCHC11	3.7391e-16	-0.330414	0.03	0.165	1.46775e-11
RP11-701H24.9	8.45828e-16	-0.456377	0.032	0.17	3.32021e-11
AL627171.2	1.27045e-15	0.261981	0.302	0.157	4.98702e-11
LARGE1	1.36676e-15	0.316453	0.809	0.762	5.36509e-11
AC233296.1	1.89587e-15	0.334126	0.447	0.443	7.44207e-11
PARK2	2.17471e-15	-0.368264	0.039	0.167	8.53663e-11
SIPA1L3	2.57527e-15	0.282947	0.986	0.99	1.0109e-10
PCNXL2	3.16389e-15	-0.259545	0.032	0.162	1.24196e-10
BCYRN1	5.55472e-15	-0.611692	0.032	0.165	2.18045e-10
MLLT4	5.95993e-15	-0.333441	0.031	0.162	2.33951e-10
RP11-886D15.1	7.0194e-15	-0.436692	0.035	0.167	2.7554e-10
PAK7	1.10985e-14	-0.583299	0.035	0.17	4.3566e-10
DOPEY1	1.14064e-14	0.410128	0.335	0.152	4.47747e-10
CNTNAP5	1.939e-14	0.289601	0.987	0.992	7.61134e-10
AC104596.1	2.46468e-14	0.3118	0.562	0.511	9.67487e-10
SEM1	2.94026e-14	0.265795	0.666	0.691	1.15417e-09
KIAA1549L	3.00722e-14	0.278331	0.743	0.81	1.18046e-09
NRG3	3.03808e-14	0.427533	0.709	0.661	1.19257e-09
OPCML	5.30182e-14	0.327687	0.763	0.8	2.08118e-09
INADL	5.56628e-14	-0.461681	0.037	0.167	2.18499e-09
AGBL4	6.78342e-14	0.261218	0.977	0.987	2.66276e-09
ADRBK2	7.58116e-14	-0.488402	0.038	0.167	2.97591e-09
THSD7B	8.34218e-14	-0.315341	0.215	0.428	3.27464e-09
SSFA2	8.62239e-14	0.448952	0.378	0.17	3.38463e-09
GRK3	1.00071e-13	0.280304	0.916	0.815	3.92818e-09
ARL15	1.09031e-13	0.263379	0.749	0.797	4.27992e-09
FAM208B	1.16398e-13	0.382276	0.323	0.142	4.5691e-09
RP11-867G2.8	1.19494e-13	-0.306504	0.034	0.157	4.69063e-09
AP001347.1	2.31085e-13	0.25187	0.47	0.418	9.071e-09
CCDC144A	2.54009e-13	0.2653	0.724	0.841	9.97085e-09
ISPD	3.62191e-13	0.324602	0.26	0.099	1.42174e-08
PWAR6	3.65257e-13	0.349326	0.313	0.144	1.43378e-08
CCNJL	8.34385e-13	0.250184	0.669	0.694	3.2753e-08
FAM208A	1.09658e-12	0.257294	0.245	0.089	4.30451e-08
CASTOR3	1.12023e-12	0.254056	0.673	0.635	4.39733e-08
KIAA1468	1.5337e-12	0.301496	0.277	0.127	6.0204e-08
AC245060.5	6.86953e-12	0.27667	0.463	0.43	2.69657e-07
AC034195.1	9.07883e-12	0.256184	0.223	0.192	3.5638e-07
RELN	4.38352e-11	0.3261	0.681	0.668	1.72071e-06
STPG2	8.70556e-11	0.329122	0.538	0.519	3.41728e-06
PRKN	9.51402e-11	0.30688	0.882	0.8	3.73463e-06
C9orf3	4.63441e-10	0.343146	0.311	0.149	1.81919e-05
NTRK3	4.77623e-10	0.292184	0.272	0.215	1.87486e-05
KCNB2	8.50346e-10	0.346619	0.171	0.081	3.33795e-05
DPH6-DT	1.77959e-09	0.257181	0.46	0.453	6.9856e-05
CFAP299	3.20122e-09	0.342425	0.638	0.557	0.000125661
LINC01481	4.13807e-09	-0.314648	0.066	0.182	0.000162436
AC124854.1	2.44091e-08	0.283834	0.31	0.258	0.000958153
KCNQ5	8.68286e-08	0.256359	0.823	0.841	0.00340837
FAM19A2	4.72996e-07	0.318801	0.277	0.144	0.018567

## Sheet: Micro
GeneId	p_val	avg_logFC	pct.1	pct.2	p_val_adj
FKBP5	3.9481e-32	0.986906	0.888	0.507	1.54979e-27			Up	57
AC074327.1	2.3043e-25	1.63804	0.302	0	9.04529e-21			Down	68
AC244021.1	2.3043e-25	1.26592	0.302	0	9.04529e-21			Total	125
CX3CR1	1.86972e-21	-1.02206	0.388	0.731	7.33941e-17
AC006978.2	8.9452e-20	0.713027	0.239	0	3.51135e-15
DLEU1	1.5325e-19	-0.42209	0.47	0.858	6.01567e-15
DPYD	7.97907e-18	0.834611	0.832	0.539	3.1321e-13
ARHGAP26	1.9576e-17	0.573419	0.944	0.909	7.68437e-13
JAZF1	4.50516e-17	0.605454	0.821	0.826	1.76845e-12
AC093152.1	1.23812e-16	0.619744	0.201	0	4.86012e-12
TPTEP2-CSNK1E	2.51991e-16	0.655349	0.198	0	9.89166e-12
AC011586.2	2.87434e-16	-1.47871	0	0.183	1.1283e-11
RGS1	4.76409e-16	1.08692	0.396	0.091	1.8701e-11
MUC20-OT1	5.11736e-16	0.527697	0.194	0	2.00877e-11
ITGAX	6.34459e-16	-0.731683	0.396	0.712	2.49051e-11
AC016831.7	1.71764e-15	1.05727	0.489	0.233	6.74243e-11
SSH2	2.22122e-15	0.525196	0.944	0.9	8.71919e-11
P2RY13	2.35914e-15	-0.683938	0.123	0.438	9.26057e-11
AL365273.2	8.5162e-15	0.559084	0.179	0	3.34295e-10
HCG22	1.31824e-14	-0.856949	0.034	0.274	5.17463e-10
POLR2J3.1	1.71093e-14	0.473193	0.175	0	6.71609e-10
AC027644.4	2.73033e-13	0.499962	0.16	0	1.07176e-08
AP003086.2	2.73033e-13	0.440359	0.16	0	1.07176e-08
CELF2	3.68891e-13	0.436214	0.951	0.936	1.44804e-08
FYB1	1.20671e-12	0.609689	0.884	0.699	4.73683e-08
AP003481.1	2.13461e-12	0.600668	0.149	0	8.3792e-08
MALAT1	3.11543e-12	-0.325708	1	1	1.22293e-07
AC009690.1	8.32779e-12	0.398779	0.142	0	3.26899e-07
C10orf11	1.8038e-11	-1.94478	0.022	0.192	7.08064e-07
COX10-AS1	2.82077e-11	-0.511134	0.138	0.416	1.10727e-06
AC097376.2	3.22472e-11	0.457839	0.134	0	1.26583e-06
AC079793.1	5.24826e-11	-0.704188	0.142	0.37	2.06015e-06
AC013394.1	6.32828e-11	0.298102	0.131	0	2.4841e-06
AC007388.1	6.32828e-11	0.371587	0.131	0	2.4841e-06
KIF26B	1.21114e-10	-0.708269	0.209	0.416	4.7542e-06
AL078639.1	1.23966e-10	0.487817	0.127	0	4.86617e-06
AL159163.1	4.73224e-10	0.336486	0.119	0	1.85759e-05
PRDM11	4.85698e-10	-0.746476	0.194	0.434	1.90656e-05
CD163	6.69716e-10	0.946069	0.403	0.151	2.6289e-05
SLA	7.63886e-10	0.678492	0.634	0.406	2.99856e-05
AL137145.2	9.22233e-10	0.28882	0.116	0	3.62013e-05
AC116366.3	9.22233e-10	0.364324	0.116	0	3.62013e-05
SOCS6	1.0918e-09	-0.57798	0.511	0.74	4.28576e-05
ACSL1	1.14228e-09	0.641347	0.604	0.333	4.4839e-05
SLC1A3	1.14789e-09	0.4187	0.869	0.804	4.50592e-05
CTNND1	1.33737e-09	-0.471228	0.466	0.712	5.24973e-05
ZBTB16	1.34958e-09	0.790578	0.5	0.251	5.29764e-05
SCIN	1.40627e-09	0.541574	0.597	0.521	5.52017e-05
TBC1D14	1.40668e-09	0.685292	0.642	0.411	5.5218e-05
TBC1D8	1.68599e-09	0.748193	0.489	0.26	6.61819e-05
TMEM163	1.77076e-09	0.877265	0.608	0.374	6.95093e-05
AC005154.6	1.79431e-09	0.312231	0.112	0	7.04337e-05
AC008691.1	1.79802e-09	-0.925338	0.149	0.374	7.05794e-05
GPR34	2.62281e-09	-0.581663	0.261	0.475	0.000102956
PCNXL2	2.80212e-09	-0.552757	0.011	0.151	0.000109994
MGEA5	3.19739e-09	-0.391134	0.004	0.128	0.00012551
RUNX1	3.29149e-09	0.554497	0.899	0.84	0.000129204
AC090517.4	3.48538e-09	0.296578	0.108	0	0.000136815
AC124312.1	3.48538e-09	0.3747	0.108	0	0.000136815
AC131568.1	3.91117e-09	-0.416219	0.101	0.324	0.000153529
LINC02712	3.98857e-09	-0.754181	0.16	0.393	0.000156567
TLR2	4.36823e-09	0.709684	0.646	0.47	0.000171471
PAPD4	5.11665e-09	-0.60689	0.011	0.151	0.000200849
NEAT1	5.16492e-09	0.401202	0.963	0.936	0.000202744
AC068282.1	5.57474e-09	-0.40513	0.078	0.283	0.000218831
KIAA1033	5.70663e-09	-0.446433	0.004	0.123	0.000224008
HLA-DRB5	7.27015e-09	-0.492344	0.108	0.315	0.000285383
AP003086.1	7.35228e-09	-0.562297	0.172	0.42	0.000288606
FYB	7.62565e-09	-0.865279	0.022	0.178	0.000299337
RP11-452H21.1	8.48398e-09	-0.530067	0.007	0.128	0.00033303
PWWP3A	8.56236e-09	-0.458573	0.153	0.37	0.000336107
ITM2B	9.52454e-09	-0.382941	0.627	0.817	0.000373876
MAP3K8	9.70764e-09	0.657494	0.47	0.237	0.000381064
AL158071.4	1.0381e-08	0.512481	0.201	0.032	0.000407495
AC097376.3	1.29347e-08	-0.357329	0.119	0.342	0.000507738
LINC-PINT	1.31915e-08	-0.647961	0.127	0.338	0.00051782
KCNMB1	1.5642e-08	-0.443939	0.164	0.402	0.000614013
PARK2	1.85458e-08	-0.547884	0.011	0.137	0.000727998
GMDS-AS1	2.34657e-08	-0.53959	0.004	0.11	0.000921121
LPAR1	2.38976e-08	-0.606668	0.28	0.507	0.000938077
MICOS10	2.43428e-08	-0.712919	0.104	0.311	0.000955553
LINC00486	2.51109e-08	-0.467446	0.187	0.402	0.000985703
TANC1	2.61813e-08	-0.553864	0.332	0.566	0.00102772
CD74	2.81721e-08	-0.52222	0.563	0.74	0.00110587
WHSC1L1	2.84023e-08	-0.445613	0.007	0.128	0.00111491
SLC11A1	2.98663e-08	0.598694	0.582	0.365	0.00117237
FHIT	4.05775e-08	0.414204	0.75	0.749	0.00159283
ARGLU1	5.12883e-08	-0.384271	0.575	0.758	0.00201327
AC023424.3	5.52126e-08	-0.412778	0.037	0.183	0.00216732
BCO2	5.73782e-08	-0.474763	0.187	0.411	0.00225233
LRRC8C	6.03756e-08	-0.497404	0.302	0.548	0.00236999
BHLHE41	6.1493e-08	-0.463115	0.571	0.731	0.00241385
ZCCHC11	6.64366e-08	-0.471567	0.015	0.146	0.0026079
GPCPD1	6.78889e-08	-0.56261	0.481	0.699	0.00266491
C10orf76	7.55254e-08	-0.481903	0.011	0.132	0.00296468
TPRG1	9.58319e-08	0.957373	0.321	0.128	0.00376179
KCNMA1	1.06396e-07	0.625434	0.757	0.648	0.00417647
CH17-437K3.1	1.16053e-07	-0.592509	0.015	0.142	0.00455555
LINC02245	1.20657e-07	-0.422388	0.146	0.365	0.00473628
C1orf132	1.23015e-07	-0.406553	0.007	0.119	0.00482882
AC120193.1	1.60899e-07	-0.664631	0.299	0.466	0.00631592
APEX1	1.61815e-07	-0.391787	0.071	0.237	0.00635188
AL360015.1	1.73885e-07	-0.499178	0.015	0.119	0.0068257
DENND3	1.85167e-07	0.417207	0.735	0.68	0.00726853
ZNF506	2.58585e-07	-0.487906	0.112	0.292	0.0101505
MED12L	2.60314e-07	-0.443065	0.198	0.365	0.0102184
STEAP1B	2.62335e-07	-0.43357	0.082	0.265	0.0102977
NLRP1	2.79062e-07	-0.349598	0.295	0.539	0.0109543
RP11-556E13.1	2.82806e-07	-0.700633	0.019	0.146	0.0111013
TSC22D3	3.00008e-07	0.350483	0.198	0.041	0.0117765
GLDN	3.10487e-07	0.836998	0.504	0.374	0.0121879
FAM129A	4.28151e-07	0.656175	0.235	0.064	0.0168066
RAB33B	4.84473e-07	-0.276051	0.045	0.192	0.0190175
P2RY12	4.88954e-07	-0.438832	0.608	0.785	0.0191934
DLEU7	5.48103e-07	-0.474186	0.31	0.489	0.0215152
RFWD2	6.14471e-07	-0.473299	0.019	0.142	0.0241204
PRKCB	6.37963e-07	0.576892	0.664	0.548	0.0250426
CLEC7A	6.93506e-07	-0.470185	0.34	0.548	0.0272229
CEBPD	6.99429e-07	0.623779	0.336	0.155	0.0274554
ERC2	7.54544e-07	0.620415	0.399	0.192	0.0296189
AC079921.1	8.80289e-07	-0.276728	0.09	0.269	0.0345549
MFSD14A	9.36023e-07	-0.339214	0.112	0.292	0.0367426
LST1	1.00734e-06	-0.430003	0.254	0.47	0.039542
FAM13A	1.01774e-06	0.540538	0.623	0.548	0.0399504
TBC1D4	1.03585e-06	-0.492429	0.455	0.63	0.0406614

## Sheet: Oligo
GeneId	p_val	avg_logFC	pct.1	pct.2	p_val_adj
PLCG2	3.07493e-114	1.26824	0.661	0.645	1.20703e-109			Up	73
FKBP5	1.16151e-28	0.722961	0.692	0.331	4.55941e-24			Down	50
ZBTB16	3.54117e-28	0.646115	0.815	0.544	1.39005e-23			Total	123
AC124312.1	4.83114e-27	0.432528	0.194	0	1.89642e-22
AC016831.7	3.34666e-25	0.783443	0.533	0.388	1.3137e-20
AC013394.1	3.42e-25	0.335152	0.181	0	1.34249e-20
AC090502.1	6.26025e-25	0.693338	0.179	0	2.4574e-20
AC026316.5	6.73898e-23	1.24019	0.415	0.24	2.64532e-18
CAPN3	1.91217e-22	-0.378554	0.437	0.765	7.50604e-18
AL078639.1	2.50772e-22	0.498353	0.161	0	9.8438e-18
MUC20-OT1	2.50772e-22	0.313449	0.161	0	9.8438e-18
MTRNR2L8	8.80951e-22	0.706072	0.214	0.016	3.45808e-17
AC084032.1	8.73694e-21	0.318516	0.149	0	3.4296e-16
SEPTIN4	1.63184e-20	-0.298616	0.345	0.658	6.40562e-16
SEPTIN7	1.99201e-20	-0.475682	0.587	0.801	7.81943e-16
AC091948.1	2.83286e-20	0.402862	0.146	0	1.11201e-15
TPTEP2-CSNK1E	5.09417e-20	0.269676	0.144	0	1.99966e-15
AC106869.1	5.09417e-20	0.362565	0.144	0	1.99966e-15
SGK1	7.71036e-20	0.459965	0.941	0.814	3.02663e-15
BCL2	9.63293e-20	0.701412	0.554	0.26	3.78131e-15
AC097376.2	2.94651e-19	0.271165	0.138	0	1.15662e-14
MIR100HG	3.28726e-19	-0.39253	0.579	0.855	1.29038e-14
AC090517.4	1.69091e-18	0.351056	0.133	0	6.63752e-14
AP003086.2	3.81282e-18	0.318686	0.149	0.003	1.49668e-13
SPOCK1	4.40726e-18	0.430032	0.952	0.877	1.73003e-13
AL033523.1	1.91599e-17	-0.575373	0.299	0.59	7.52104e-13
RTN4	2.4218e-17	-0.302974	0.906	0.973	9.50653e-13
NCAM2	5.11936e-17	0.365891	0.976	0.975	2.00956e-12
AL078590.3	1.71926e-16	0.264807	0.118	0	6.74877e-12
AP003086.1	2.22027e-16	-0.487652	0.225	0.467	8.71545e-12
DLEU1	2.62481e-16	-0.459822	0.218	0.478	1.03034e-11
ERBIN	2.64803e-16	0.408429	0.893	0.784	1.03946e-11
AL138881.1	3.05225e-16	0.374462	0.116	0	1.19813e-11
ZFYVE16	4.25011e-16	-0.390165	0.839	0.945	1.66834e-11
AC053527.1	9.59669e-16	0.258993	0.113	0	3.76708e-11
AC008771.1	1.47753e-15	-0.376886	0.21	0.445	5.79991e-11
KCNMB4	2.79983e-15	0.540311	0.718	0.541	1.09904e-10
NDRG1	3.97148e-14	0.374394	0.784	0.697	1.55896e-09
RABGEF1	1.80047e-13	-0.375898	0.393	0.637	7.06757e-09
PIP4K2A	1.95004e-13	0.255247	0.983	0.984	7.65468e-09
GRID2	1.17164e-12	0.251741	0.609	0.743	4.59916e-08
KLF9	1.85137e-12	0.424871	0.445	0.221	7.26735e-08
AC100801.1	1.91391e-12	0.698658	0.345	0.142	7.51287e-08
CIRBP	2.08643e-12	-0.30568	0.515	0.743	8.19006e-08
CERCAM	2.15978e-12	-0.333875	0.812	0.926	8.478e-08
FMNL2	2.22868e-12	-0.288188	0.97	0.984	8.74847e-08
AC012494.1	2.85299e-12	-0.669565	0.41	0.607	1.11991e-07
TMEM132C	3.24728e-12	-0.424839	0.14	0.339	1.27469e-07
TVP23C	4.18313e-12	-0.31415	0.242	0.462	1.64205e-07
AL160254.1	9.19824e-12	-0.273836	0.179	0.385	3.61068e-07
PDE1A	1.15105e-11	-0.472961	0.67	0.768	4.51834e-07
PI16	1.54239e-11	-0.316954	0.177	0.383	6.05451e-07
IKZF2	1.68944e-11	0.445383	0.618	0.459	6.63174e-07
ABCA6	4.28897e-11	0.623851	0.321	0.148	1.68359e-06
LANCL1-AS1	4.8897e-11	-0.360545	0.258	0.445	1.9194e-06
LUC7L2	8.37297e-11	-0.322396	0.482	0.691	3.28672e-06
AC064829.1	1.08344e-10	-0.305853	0.231	0.443	4.25295e-06
DPYSL5	2.15979e-10	-0.37595	0.579	0.76	8.47803e-06
AZGP1	2.68441e-10	0.263387	0.177	0.041	1.05374e-05
METTL7A	3.21967e-10	0.252224	0.356	0.161	1.26385e-05
POLR2F	3.93273e-10	-0.303356	0.808	0.923	1.54375e-05
ITGB8	4.35236e-10	0.36308	0.712	0.59	1.70847e-05
GRIN2A	4.70407e-10	-0.394684	0.269	0.478	1.84654e-05
ADAMTS18	5.1732e-10	0.477795	0.389	0.219	2.03069e-05
SOX2-OT	5.45763e-10	-0.276603	0.594	0.792	2.14234e-05
NTM	7.35364e-10	0.291349	0.952	0.899	2.8866e-05
BBS2	7.6027e-10	0.338015	0.692	0.593	2.98436e-05
C1QTNF3-AMACR	7.78018e-10	0.487649	0.282	0.109	3.05403e-05
RFFL	7.90167e-10	-0.289779	0.635	0.784	3.10172e-05
ZNF652	1.11463e-09	0.342785	0.756	0.713	4.37538e-05
TMEFF1	1.13739e-09	-0.374594	0.43	0.631	4.4647e-05
RGCC	1.26246e-09	0.373727	0.659	0.486	4.95565e-05
SEPT7	1.41293e-09	0.326268	0.338	0.169	5.54631e-05
CNTNAP4	1.5301e-09	-0.40881	0.768	0.888	6.00624e-05
MTRNR2L12	1.64906e-09	0.412709	0.31	0.148	6.47321e-05
AL449403.2	1.76495e-09	0.29215	0.181	0.052	6.92815e-05
AL034405.1	2.04411e-09	0.505408	0.45	0.298	8.02394e-05
SGCD	3.04105e-09	-0.25807	0.387	0.598	0.000119374
PLA2G16	3.43763e-09	0.279529	0.264	0.107	0.000134941
DBNDD2	3.54845e-09	-0.282041	0.386	0.596	0.000139291
MRTFA	7.33948e-09	-0.266425	0.292	0.492	0.000288104
ASPA	7.41803e-09	-0.254276	0.609	0.784	0.000291187
LINC01182	9.00383e-09	0.351066	0.212	0.079	0.000353436
AL133304.3	9.07777e-09	-0.389725	0.293	0.473	0.000356339
UGT8	9.55967e-09	-0.252822	0.86	0.945	0.000375255
ATXN1	1.18172e-08	0.285561	0.891	0.885	0.000463874
LMCD1-AS1	1.78384e-08	-0.339478	0.659	0.798	0.000700228
FAM69A	1.80554e-08	0.293884	0.245	0.096	0.000708748
C9orf3	1.90018e-08	0.392748	0.323	0.156	0.000745896
SEM1	2.26576e-08	0.437273	0.541	0.448	0.0008894
CPEB1	2.49721e-08	-0.284461	0.386	0.574	0.000980257
MT3	2.86417e-08	0.395181	0.393	0.23	0.0011243
FRMD4A	3.11386e-08	0.412473	0.448	0.347	0.00122231
CLDN11	3.58176e-08	-0.26508	0.786	0.902	0.00140598
RP11-1055B8.3	3.65798e-08	-0.381691	0.028	0.123	0.0014359
SPATA22	3.9566e-08	-0.264475	0.221	0.399	0.00155312
KIRREL3	4.02853e-08	0.347984	0.956	0.921	0.00158136
RASSF4	4.64579e-08	0.304216	0.507	0.363	0.00182366
PALM2	5.18596e-08	0.478747	0.293	0.134	0.0020357
FIGN	6.02583e-08	0.450977	0.472	0.295	0.00236538
TESK2	6.42871e-08	-0.307496	0.432	0.615	0.00252353
HULC	6.90287e-08	-0.371746	0.175	0.336	0.00270965
LINC02073	7.0061e-08	-0.413695	0.083	0.194	0.00275018
SEPP1	7.91256e-08	-0.27429	0.033	0.131	0.003106
LPAR1	8.48299e-08	-0.266306	0.832	0.915	0.00332991
SLC25A48	1.07585e-07	0.339963	0.185	0.074	0.00422313
LINC00320	1.11942e-07	0.360674	0.681	0.607	0.00439417
SVEP1	1.42016e-07	0.485373	0.476	0.342	0.00557471
FAM208A	1.53309e-07	0.251827	0.186	0.063	0.00601799
CCNH	1.61471e-07	0.338063	0.793	0.751	0.00633838
EFHD1	1.89375e-07	0.347668	0.707	0.617	0.00743374
MKL1	1.93851e-07	0.252797	0.186	0.063	0.00760941
COL4A3BP	2.26407e-07	0.286442	0.218	0.085	0.00888739
ANKUB1	2.87875e-07	-0.309338	0.423	0.557	0.0113003
DPYD	3.19618e-07	0.281086	0.945	0.948	0.0125463
GRAMD3	3.54132e-07	-0.285731	0.024	0.109	0.0139011
PNISR	4.20665e-07	0.275409	0.83	0.828	0.0165128
ZDHHC20	5.17067e-07	0.325411	0.836	0.839	0.020297
KCNMA1	5.96309e-07	0.307074	0.114	0.025	0.0234075
GRIA3	8.29818e-07	0.403104	0.269	0.15	0.0325737
AL365295.1	9.32933e-07	-0.345018	0.105	0.235	0.0366213
BCKDHB	1.00301e-06	0.373869	0.531	0.421	0.0393722
GIPC1	1.2662e-06	-0.257986	0.262	0.413	0.0497032

## Sheet: OPC
GeneId	p_val	avg_logFC	pct.1	pct.2	p_val_adj
PLCG2	7.70984e-48	1.06717	0.768	0.739	3.02642e-43			Up	29
KLRC2	5.85158e-19	-0.52655	0.229	0.631	2.29698e-14			Down	9
HLA-C	1.30243e-18	0.711749	0.489	0.121	5.11254e-14			Total	38
PHYHIPL	1.34578e-18	0.517987	0.976	0.936	5.28273e-14
CHL1-AS2	2.09942e-17	-0.673901	0.18	0.535	8.24105e-13
B2M	1.93235e-15	0.902719	0.606	0.471	7.58526e-11
SGCZ	3.31124e-15	-0.683914	0.502	0.809	1.29979e-10
AC013394.1	2.66627e-13	0.373951	0.196	0	1.04662e-08
KAT2B	1.32619e-12	0.345256	0.985	0.981	5.20583e-08
AC124312.1	2.80641e-12	0.441951	0.18	0	1.10163e-07
HLA-A	3.08786e-12	0.602593	0.566	0.299	1.21211e-07
MUC20-OT1	4.47631e-12	0.32208	0.177	0	1.75713e-07
AC091948.1	1.79377e-10	0.325284	0.153	0	7.04128e-06
LRRC7	2.61875e-10	0.418993	0.954	0.898	1.02796e-05
AC010127.1	2.83004e-10	0.279584	0.15	0	1.1109e-05
DGKG	2.98594e-10	0.303132	0.994	0.981	1.1721e-05
ATRNL1	1.75605e-09	0.309567	1	0.987	6.8932e-05
FAM19A1	3.63501e-09	0.886341	0.229	0.032	0.000142689
AC124254.1	4.26259e-09	0.292201	0.131	0	0.000167324
PTPRD	6.00666e-09	-0.321035	0.994	0.987	0.000235786
AC016831.7	1.77795e-08	0.794627	0.563	0.369	0.000697917
PARD3	1.95397e-08	0.329972	0.991	0.962	0.000767011
MT1M	3.17314e-08	0.317964	0.315	0.096	0.00124558
ATP1A2	3.55365e-08	0.345007	0.807	0.567	0.00139495
KCNAB1	7.02525e-08	0.501994	0.45	0.242	0.00275769
SLAIN1	7.08523e-08	0.401618	0.887	0.822	0.00278124
NCOA1	1.336e-07	0.289249	0.988	0.936	0.00524433
AC009041.2	1.98646e-07	-0.314632	0.872	0.866	0.00779766
LINC00906	2.01886e-07	-0.262036	0.128	0.35	0.00792485
LIFR	2.37544e-07	0.410327	0.875	0.732	0.00932454
SOX2-OT	2.37952e-07	-0.524061	0.682	0.854	0.00934057
LINC01266	2.6546e-07	0.54502	0.358	0.146	0.0104203
APOD	3.38265e-07	0.421466	0.893	0.79	0.0132782
KIAA1468	3.9912e-07	0.275145	0.208	0.038	0.0156671
PDK4	4.2376e-07	0.329427	0.333	0.121	0.0166343
PDE10A	4.92232e-07	-0.478246	0.391	0.599	0.0193221
RALYL	7.02604e-07	-0.453783	0.636	0.771	0.02758
BCL6	1.02002e-06	0.362218	0.722	0.522	0.04004

## Sheet: Purk
GeneId	p_val	avg_logFC	pct.1	pct.2	p_val_adj
AL078639.1	7.28131e-09	2.62032	0.524	0	0.000285821			Up	1
								Down	0
								Total	1
