# Supplementary material for: Glial dysregulation in the human brain in fragile X-associated tremor/ataxia syndrome
Source: Proc Natl Acad Sci U S A. 2023 May 30;120(23):e2300052120. doi: 10.1073/pnas.2300052120 (PMC10265985; doi:10.1073/pnas.2300052120)
Supplement: Supplementary file 7 — Dataset S06 (XLSX) [file pnas.2300052120.sd06.xlsx]

## Sheet: Astro
GeneId	p_val	avg_logFC	pct.1	pct.2	p_val_adj
PTGES3	6.8267e-53	-2.19534	0.467	0.587	2.67975e-48			Up	787
SESN3	3.02284e-49	-1.96797	0.558	0.596	1.18659e-44			Down	558
DNAJB1	9.28199e-49	-2.66058	0.192	0.49	3.64355e-44			Total	1345
HSPH1	3.90145e-47	-2.69225	0.199	0.481	1.53148e-42
ABHD3	3.71088e-46	-2.07372	0.315	0.548	1.45667e-41
HSPD1	1.12434e-45	-2.47011	0.344	0.587	4.41349e-41
SMAD1	2.00346e-45	-1.48422	0.645	0.606	7.86438e-41
BAG3	6.47013e-45	-1.64935	0.344	0.51	2.53979e-40
SLC7A11	8.75747e-44	-1.52629	0.783	0.663	3.43766e-39
HMGB1	6.85481e-43	-2.29191	0.888	0.846	2.69079e-38
HIBCH	7.57556e-43	-1.26823	0.754	0.596	2.97371e-38
GPBP1	9.56736e-43	-1.36939	0.685	0.673	3.75557e-38
ZNF83	1.33909e-42	-1.48291	0.464	0.538	5.25647e-38
MMP16	1.23488e-41	-2.23014	0.29	0.5	4.84738e-37
HSPA4L	2.99436e-41	-2.18896	0.308	0.51	1.17541e-36
MOB4	2.21623e-40	-1.96766	0.236	0.5	8.69959e-36
CHORDC1	3.89475e-40	-1.73038	0.286	0.51	1.52884e-35
HNRNPU	3.82352e-39	-1.61236	0.707	0.712	1.50089e-34
HSPA1B	4.32602e-39	-2.37458	0.17	0.596	1.69814e-34
ELOVL5	1.89916e-38	-1.55827	0.348	0.51	7.45495e-34
SERPINE2	8.1641e-38	-1.44667	0.75	0.683	3.20474e-33
HSP90AA1	1.69516e-37	-2.02006	0.638	0.779	6.65417e-33
MBNL2	3.44375e-37	-1.48151	0.587	0.673	1.35181e-32
CLK1	7.43603e-37	-0.875734	0.529	0.529	2.91894e-32
SLC5A3	8.71326e-37	-1.4755	0.351	0.452	3.4203e-32
NFAT5	1.2429e-36	-1.02582	0.855	0.712	4.87889e-32
OSBPL1A	1.30362e-36	-1.34676	0.685	0.663	5.11722e-32
SH3BGR	2.8679e-36	-2.02734	0.152	0.471	1.12577e-31
MIB1	8.52288e-36	-1.07808	0.659	0.615	3.34557e-31
CERS6	1.06363e-35	-1.42309	0.645	0.673	4.17519e-31
GNAS	9.37997e-34	-1.06124	0.656	0.75	3.68201e-29
SORBS1	3.01535e-33	-1.11994	0.986	0.962	1.18365e-28
ZNF516	6.34516e-33	-1.19915	0.674	0.596	2.49073e-28
HSP90AB1	1.08111e-32	-1.27667	0.42	0.635	4.24377e-28
OSBPL3	1.2988e-32	-2.02777	0.065	0.51	5.09831e-28
FXR1	7.10229e-32	-1.02182	0.612	0.596	2.78793e-27
PLOD2	2.32873e-31	-1.53148	0.645	0.538	9.1412e-27
HSPE1	2.95007e-31	-1.33569	0.283	0.462	1.15802e-26
HIF3A	4.73314e-31	0.948222	0.967	0.529	1.85795e-26
NAA16	5.30098e-31	-0.766842	0.533	0.433	2.08085e-26
DNAJA4	6.83733e-31	-1.69533	0.152	0.423	2.68393e-26
ATP2C1	1.38662e-30	-1.13133	0.471	0.452	5.44306e-26
DNAJA1	1.77396e-30	-1.19384	0.254	0.442	6.96349e-26
MIR99AHG	1.86056e-30	0.672124	1	0.942	7.30343e-26
CAMK2D	2.56578e-30	-1.19055	0.786	0.644	1.00717e-25
UBE2H	2.84018e-30	-0.762227	0.699	0.519	1.11489e-25
APP	5.42937e-30	-1.09499	0.714	0.654	2.13124e-25
HSPA6	7.12358e-30	-2.14584	0	0.423	2.79629e-25
FKBP4	7.3198e-30	-1.26135	0.094	0.423	2.87331e-25
AP5M1	9.61007e-30	-1.17986	0.25	0.394	3.77234e-25
DNAJB6	1.14768e-29	-1.10175	0.5	0.558	4.5051e-25
THUMPD3-AS1	1.44059e-29	-0.890713	0.413	0.404	5.65488e-25
HSPA1A	3.93311e-29	-1.52749	0.337	0.596	1.5439e-24
AZIN1-AS1	6.21951e-29	-1.17126	0.507	0.606	2.44141e-24
KTN1	8.08853e-29	-1.07784	0.688	0.692	3.17507e-24
P4HA1	1.46662e-28	-0.927953	0.649	0.596	5.75706e-24
HSPB1	1.97733e-28	-1.63485	0.283	0.5	7.76182e-24
STIP1	3.15469e-28	-1.1864	0.181	0.462	1.23834e-23
FKBP5	4.47323e-28	1.20054	0.725	0.115	1.75592e-23
CRIM1	8.47125e-28	-1.02728	0.645	0.625	3.32531e-23
ST13	1.70644e-27	-0.857744	0.431	0.49	6.69845e-23
AHCTF1	1.76984e-27	-0.640734	0.696	0.481	6.94734e-23
UBE2D3	2.29209e-27	-0.705804	0.703	0.596	8.99735e-23
LIMS1	9.0848e-27	-0.852694	0.725	0.567	3.56615e-22
ACSL3	1.14889e-26	-0.882765	0.674	0.51	4.50985e-22
CNN3	2.07363e-26	-0.86892	0.634	0.529	8.13984e-22
APC	2.19623e-26	-0.88031	0.924	0.779	8.62108e-22
LINC01088	3.35539e-26	1.43077	0.92	0.625	1.31713e-21
MGST1	3.37016e-26	1.01513	0.877	0.365	1.32292e-21
PRNP	4.1972e-26	-1.07861	0.391	0.5	1.64757e-21
IL17RB	6.55388e-26	-1.42076	0.409	0.548	2.57266e-21
OPA1	1.1385e-25	-0.807397	0.58	0.5	4.46907e-21
LRP4	1.28741e-25	-0.845063	0.63	0.596	5.05358e-21
AC027117.2	5.24495e-25	0.663628	0.663	0.096	2.05885e-20
NOP58	8.83497e-25	-0.91555	0.37	0.462	3.46808e-20
FOS	1.00797e-24	-1.30858	0.054	0.462	3.95667e-20
SERPINH1	1.01262e-24	-1.42916	0.054	0.413	3.97495e-20
UBB	1.11791e-24	-1.2723	0.167	0.5	4.38824e-20
PPP2CB	1.43953e-24	-0.843364	0.562	0.538	5.65071e-20
COL5A3	2.29451e-24	-1.1636	0.594	0.75	9.00687e-20
ATP5F1B	2.61533e-24	-0.90751	0.228	0.5	1.02662e-19
ASAP1	2.96763e-24	-0.582093	0.913	0.712	1.16491e-19
CCT4	1.10693e-23	-1.0116	0.21	0.462	4.34513e-19
SPATA6	1.71771e-23	0.678414	0.721	0.154	6.74271e-19
PPP2R2B	1.76162e-23	0.648986	1	0.942	6.91506e-19
LRRC23	2.20645e-23	-1.21537	0.257	0.51	8.66118e-19
GPM6A	2.39258e-23	0.561921	0.996	0.942	9.39183e-19
DHDH	2.44401e-23	-0.893238	0.004	0.365	9.59373e-19
ATXN10	4.65312e-23	0.628068	0.764	0.202	1.82654e-18
FMR1	5.03002e-23	0.52388	0.446	0	1.97449e-18
CABLES1	6.80257e-23	1.05078	0.844	0.327	2.67028e-18
PROX1	7.09006e-23	-1.07762	0.25	0.433	2.78313e-18
PRICKLE2	8.80496e-23	-0.657503	0.732	0.625	3.4563e-18
NRIP1	1.04128e-22	-1.11309	0.46	0.548	4.08744e-18
KANSL1L	1.29601e-22	-0.607595	0.775	0.606	5.08737e-18
FTX	1.49381e-22	0.647441	0.957	0.779	5.86381e-18
USPL1	2.03033e-22	-0.892725	0.264	0.404	7.96987e-18
LINC00472	2.05743e-22	-1.16582	0.71	0.731	8.07624e-18
UBXN2A	2.84166e-22	-1.00691	0.482	0.567	1.11547e-17
PARD6G-AS1	4.22577e-22	-1.1492	0.101	0.413	1.65879e-17
TTTY14	4.55445e-22	-0.965821	0.728	0.692	1.7878e-17
PDZRN3	9.17736e-22	-0.88623	0.71	0.683	3.60248e-17
PAPOLA	1.41785e-21	-0.513162	0.623	0.452	5.56564e-17
CLU	1.98069e-21	-0.702347	0.957	0.942	7.77498e-17
MT3	2.03395e-21	-0.821635	0.678	0.712	7.98406e-17
BACE2	2.57752e-21	-1.37521	0.141	0.423	1.01178e-16
MRPS6	3.49591e-21	-0.921802	0.341	0.423	1.37228e-16
PRKD1	3.76659e-21	-0.981769	0.891	0.808	1.47854e-16
RYK	4.07245e-21	-0.659818	0.478	0.337	1.5986e-16
NAA50	4.97576e-21	-0.923168	0.38	0.452	1.95318e-16
COPA	6.90148e-21	-0.738512	0.431	0.462	2.70911e-16
DDR2	7.02214e-21	-0.920545	0.536	0.654	2.75647e-16
SOX6	8.51646e-21	0.821649	0.902	0.5	3.34305e-16
SLC25A13	1.03578e-20	0.53172	0.591	0.087	4.06584e-16
TSHZ1	1.18819e-20	-0.904209	0.529	0.538	4.66414e-16
UBC	1.61552e-20	-1.1018	0.33	0.567	6.34157e-16
MTCH1	1.92811e-20	-0.723597	0.38	0.433	7.56861e-16
TSC22D2	2.15921e-20	-0.539676	0.623	0.462	8.47576e-16
MIR181A1HG	2.32534e-20	-1.22903	0.163	0.423	9.1279e-16
LAMA2	2.34595e-20	1.08494	0.92	0.663	9.20878e-16
RPS6KC1	2.35074e-20	0.895523	0.775	0.26	9.22759e-16
NAV1	2.47716e-20	0.302345	0.844	0.356	9.72383e-16
MYEF2	2.88675e-20	0.466832	0.663	0.144	1.13317e-15
ACSS3	3.06179e-20	0.613146	0.801	0.279	1.20187e-15
GYS1	3.10972e-20	-1.06167	0.399	0.587	1.22069e-15
ZNF248	3.27706e-20	0.516695	0.685	0.163	1.28638e-15
STAT3	3.63084e-20	-0.725251	0.598	0.587	1.42525e-15
CRYAB	4.42732e-20	-1.14839	0.391	0.587	1.7379e-15
SLC18B1	5.12895e-20	0.535543	0.634	0.125	2.01332e-15
PALLD	6.71823e-20	-0.805341	0.703	0.644	2.63717e-15
PDZRN4	7.89058e-20	0.920621	0.913	0.51	3.09737e-15
MAGI2	8.92485e-20	0.605535	0.996	0.904	3.50336e-15
GFPT2	9.72257e-20	-0.846871	0.221	0.471	3.8165e-15
NPAS3	1.09156e-19	0.523498	1	0.981	4.28481e-15
CPQ	1.35827e-19	0.694685	0.83	0.327	5.33175e-15
CBLB	1.43653e-19	-0.780901	0.627	0.529	5.63896e-15
HSPA9	1.54423e-19	-0.726686	0.366	0.433	6.06173e-15
SLC7A5	1.94329e-19	-0.924934	0.091	0.423	7.62817e-15
HSPA8	1.95801e-19	-0.997945	0.268	0.548	7.68598e-15
RFX3-AS1	2.20398e-19	0.683259	0.721	0.202	8.65149e-15
OSBPL11	2.8613e-19	0.702887	0.732	0.221	1.12318e-14
TRIM26	2.93711e-19	-0.900597	0.152	0.394	1.15293e-14
URI1	3.06777e-19	0.537534	0.558	0.077	1.20422e-14
NME7	3.38143e-19	0.516137	0.627	0.125	1.32734e-14
FRMPD2	3.54265e-19	0.359243	0.826	0.337	1.39063e-14
EFEMP1	3.74577e-19	-0.748909	0.786	0.721	1.47036e-14
LARGE1	5.8992e-19	-0.739815	0.601	0.587	2.31567e-14
KCND2	1.20101e-18	0.803156	0.949	0.692	4.71443e-14
APTX	1.21144e-18	-0.711813	0.409	0.462	4.75537e-14
PPP1R15A	1.24669e-18	-0.80533	0.018	0.346	4.89374e-14
NUDC	1.26635e-18	-0.923679	0.21	0.452	4.97092e-14
PNLDC1	1.29505e-18	-0.894684	0.004	0.298	5.0836e-14
DANT2	1.49216e-18	0.74248	0.841	0.375	5.85732e-14
CACYBP	1.53677e-18	-0.917553	0.152	0.394	6.03242e-14
YTHDC1	1.78917e-18	-0.663365	0.572	0.49	7.0232e-14
KLHL32	1.96616e-18	0.342798	0.783	0.308	7.71797e-14
HSPB8	2.20653e-18	-1.12868	0.355	0.471	8.66151e-14
JUN	2.85096e-18	-0.998576	0.225	0.49	1.11912e-13
CDH20	3.17362e-18	0.626267	0.986	0.827	1.24577e-13
SCMH1	3.33605e-18	0.697878	0.685	0.183	1.30953e-13
STK40	3.44486e-18	-1.0674	0.174	0.442	1.35224e-13
TANC1	3.88531e-18	-0.674995	0.674	0.567	1.52514e-13
MAP4K3	4.12723e-18	-0.392188	0.739	0.519	1.6201e-13
MCU	4.14838e-18	-0.872574	0.428	0.452	1.62841e-13
WDR49	4.58477e-18	0.676345	0.909	0.51	1.7997e-13
MAP2	6.14485e-18	-0.760259	0.859	0.769	2.4121e-13
FGFR1	7.38365e-18	-0.726515	0.551	0.635	2.89838e-13
WHRN	9.27871e-18	-0.829054	0.159	0.423	3.64226e-13
FAM189A2	1.1408e-17	0.852412	0.866	0.413	4.47809e-13
METTL15	1.1741e-17	0.602431	0.779	0.288	4.60882e-13
GABRB1	1.21967e-17	0.561409	0.978	0.721	4.78768e-13
CD47	1.42172e-17	0.555639	0.594	0.115	5.58081e-13
KLHL25	1.86045e-17	-0.847916	0.29	0.471	7.30302e-13
MAPRE2	1.89202e-17	-0.514437	0.667	0.577	7.42693e-13
EIF4G3	1.95238e-17	0.538004	0.83	0.356	7.66386e-13
TRA2B	2.2921e-17	-0.482012	0.475	0.423	8.99742e-13
MYO10	2.3018e-17	0.578835	0.645	0.163	9.0355e-13
AC009975.1	2.34836e-17	0.993	0.399	0.01	9.21824e-13
SLC4A4	2.38539e-17	0.679403	0.967	0.808	9.3636e-13
NAA11	2.77136e-17	0.487554	0.348	0	1.08787e-12
NFIA	2.83637e-17	0.520566	0.982	0.837	1.11339e-12
TMC4	3.53478e-17	-0.828126	0.033	0.337	1.38754e-12
PDGFRB	4.10647e-17	0.311887	0.471	0.067	1.61195e-12
ARID4B	5.34554e-17	-0.420557	0.768	0.577	2.09834e-12
ARSJ	5.91213e-17	-0.618161	0.38	0.375	2.32075e-12
RNF13	6.4976e-17	0.482189	0.638	0.163	2.55057e-12
RNF219-AS1	6.92842e-17	1.97525	0.341	0	2.71968e-12
WWOX	6.96576e-17	0.495295	0.989	0.769	2.73434e-12
LINC00894	7.44698e-17	0.473661	0.511	0.077	2.92324e-12
PIAS1	7.78942e-17	0.587342	0.768	0.288	3.05766e-12
ABI1	8.1265e-17	-0.311332	0.848	0.606	3.18997e-12
KIAA1328	8.16376e-17	0.539574	0.609	0.144	3.2046e-12
USP47	9.10675e-17	-0.451151	0.739	0.596	3.57476e-12
CASD1	9.27927e-17	0.517131	0.54	0.087	3.64248e-12
KREMEN1	9.5381e-17	0.489804	0.536	0.096	3.74408e-12
DST	1.01601e-16	-0.569489	0.989	1	3.98824e-12
DCUN1D1	1.04464e-16	-0.397787	0.533	0.394	4.10062e-12
PHACTR4	1.12765e-16	0.386469	0.576	0.144	4.42647e-12
TMEM135	1.20163e-16	0.381989	0.605	0.154	4.71688e-12
SUGT1	1.22576e-16	-0.576718	0.391	0.394	4.81161e-12
TAPT1-AS1	1.27458e-16	-0.770833	0.674	0.24	5.00322e-12
VWA8	1.28485e-16	0.601031	0.764	0.288	5.04357e-12
DKK3	1.29808e-16	0.418331	0.717	0.24	5.09548e-12
CST3	1.30446e-16	-0.71873	0.707	0.76	5.12052e-12
IER5	1.57665e-16	-0.83459	0.04	0.337	6.18897e-12
GPR75-ASB3	1.7186e-16	0.888678	0.333	0	6.7462e-12
ZMAT1	2.03472e-16	0.335945	0.75	0.298	7.9871e-12
FAM49A	2.1547e-16	-0.461927	0.601	0.462	8.45805e-12
CRY1	2.31362e-16	-0.784081	0.254	0.346	9.08189e-12
NEDD4L	2.36706e-16	-0.649555	0.783	0.702	9.29166e-12
PHACTR3	2.42875e-16	0.508807	0.775	0.308	9.53381e-12
MKLN1	2.55276e-16	0.5426	0.975	0.769	1.00206e-11
PCDH9-AS2	2.60082e-16	0.591088	0.598	0.135	1.02093e-11
ARHGAP5	2.87498e-16	-0.428975	0.848	0.692	1.12854e-11
TGFBR3	3.10891e-16	0.556792	0.572	0.115	1.22037e-11
AKT3	3.20317e-16	0.586367	0.928	0.692	1.25737e-11
PARN	3.73154e-16	0.402148	0.543	0.115	1.46478e-11
HSPA4	4.09873e-16	-0.636063	0.268	0.337	1.60891e-11
CWF19L2	4.11581e-16	-0.538762	0.533	0.442	1.61562e-11
LMO3	4.64386e-16	0.737902	0.764	0.317	1.8229e-11
ALDH1L1	4.93971e-16	0.612357	0.891	0.49	1.93903e-11
C2CD5	5.03297e-16	0.539508	0.663	0.192	1.97564e-11
BBS2	5.11177e-16	0.388633	0.768	0.308	2.00657e-11
CAPS2	5.78134e-16	0.466149	0.645	0.183	2.26941e-11
ASPH	5.81964e-16	0.6374	0.899	0.577	2.28444e-11
FBXL5	6.21719e-16	0.589942	0.638	0.173	2.4405e-11
MTMR3	6.2776e-16	0.465758	0.717	0.25	2.46421e-11
TBL1XR1	6.62168e-16	0.531025	0.812	0.356	2.59927e-11
AC004594.1	6.75663e-16	0.290569	0.351	0.019	2.65225e-11
C7orf50	6.75727e-16	-0.673704	0.304	0.442	2.6525e-11
SQSTM1	7.47085e-16	-0.573041	0.482	0.442	2.93261e-11
RPS6KA2	7.49244e-16	0.590866	0.957	0.692	2.94108e-11
LINC00499	8.03523e-16	1.20212	0.435	0.038	3.15415e-11
MICU3	8.42985e-16	0.567712	0.518	0.087	3.30905e-11
RAPGEF2	9.11378e-16	-0.768495	0.638	0.567	3.57752e-11
SETD5	9.17496e-16	-0.500872	0.79	0.683	3.60154e-11
RORA	9.18987e-16	0.436797	1	0.952	3.60739e-11
GRID2	9.37407e-16	0.614402	0.989	0.952	3.6797e-11
CCDC129	1.03352e-15	1.11988	0.319	0	4.05699e-11
MYO9A	1.07911e-15	0.54969	0.808	0.356	4.23595e-11
ZNF280D	1.37284e-15	0.321565	0.732	0.288	5.38896e-11
GRID1	1.37515e-15	0.629603	0.855	0.442	5.39802e-11
CLIP4	1.461e-15	0.536523	0.656	0.192	5.73499e-11
EEF1A1	1.51388e-15	-0.841209	0.431	0.673	5.94257e-11
LPP	1.56175e-15	0.619827	0.906	0.538	6.1305e-11
HMGCLL1	1.58845e-15	0.497921	0.576	0.135	6.23531e-11
EMC2	1.60189e-15	0.469144	0.554	0.115	6.28805e-11
AC012404.1	1.74048e-15	0.482836	0.453	0.048	6.8321e-11
TTC17	1.76823e-15	0.536755	0.772	0.317	6.94101e-11
CBFA2T2	1.98557e-15	0.259668	0.786	0.356	7.79417e-11
RPL32	2.05305e-15	-0.607633	0.362	0.298	8.05904e-11
LRRC7	2.18285e-15	0.872591	0.5	0.077	8.56857e-11
CAMSAP2	2.26977e-15	-0.272249	0.768	0.567	8.90975e-11
MYH14	2.38844e-15	-0.739506	0.304	0.442	9.37557e-11
LINC02058	2.46689e-15	0.320454	0.442	0.077	9.68353e-11
WDR17	2.56791e-15	0.292118	0.667	0.24	1.00801e-10
NUCB1	2.67983e-15	-0.878562	0.138	0.375	1.05194e-10
JARID2	2.69584e-15	0.608829	0.844	0.423	1.05823e-10
KDM5A	2.87484e-15	-0.395742	0.634	0.538	1.12849e-10
SNRNP70	3.0065e-15	-0.329606	0.725	0.471	1.18017e-10
HILPDA	3.07865e-15	0.592196	0.496	0.077	1.20849e-10
RUVBL2	3.15743e-15	-0.855575	0.072	0.375	1.23942e-10
LDLRAD3	3.18726e-15	0.49002	0.859	0.433	1.25113e-10
AP000438.1	3.21707e-15	-0.445957	0	0.221	1.26283e-10
AC104596.1	3.24179e-15	0.795418	0.652	0.212	1.27253e-10
RAP1GDS1	3.42122e-15	-0.424416	0.609	0.433	1.34297e-10
HNRNPA2B1	3.45027e-15	-0.397423	0.79	0.692	1.35437e-10
MTSS1L	3.89249e-15	0.693648	0.308	0	1.52796e-10
IMMP2L	4.21252e-15	0.837479	0.833	0.442	1.65358e-10
CAMK2G	4.26278e-15	-0.460025	0.906	0.712	1.67331e-10
JAKMIP2	4.28715e-15	0.541402	0.801	0.356	1.68288e-10
SLC24A4	4.57399e-15	0.56715	0.801	0.356	1.79547e-10
TMPRSS9	4.61421e-15	-0.91133	0.018	0.298	1.81126e-10
TBC1D1	4.71279e-15	0.3665	0.804	0.365	1.84996e-10
DMTF1	4.73663e-15	0.376275	0.732	0.279	1.85932e-10
VPS54	4.76461e-15	0.527691	0.591	0.144	1.8703e-10
NT5C2	4.9164e-15	0.527421	0.851	0.433	1.92988e-10
STEAP2	5.09193e-15	-0.679096	0.232	0.221	1.99879e-10
HIVEP2	5.81335e-15	-0.706534	0.63	0.606	2.28197e-10
PCBP2	5.90013e-15	-0.438254	0.543	0.471	2.31604e-10
SEPT7	6.0343e-15	0.733132	0.304	0	2.3687e-10
RFX7	6.24219e-15	0.357096	0.717	0.279	2.45031e-10
FAM172A	6.36665e-15	0.529085	0.819	0.385	2.49917e-10
ATAD1	6.42064e-15	0.281665	0.5	0.106	2.52036e-10
SESTD1	7.02822e-15	0.564081	0.63	0.183	2.75886e-10
KAT2B	7.18978e-15	0.412064	0.906	0.519	2.82228e-10
JPX	8.04482e-15	0.340868	0.779	0.346	3.15792e-10
IARS	8.20745e-15	-0.488108	0.424	0.356	3.22175e-10
ACSS1	8.20844e-15	-0.295207	0.598	0.365	3.22214e-10
GPAM	9.21365e-15	0.444619	0.417	0.038	3.61672e-10
FAM19A5	9.33801e-15	0.687795	0.301	0	3.66554e-10
FARP1	9.65595e-15	0.417179	0.909	0.529	3.79035e-10
SORT1	9.70772e-15	0.320844	0.725	0.288	3.81067e-10
PSMG4	9.7298e-15	0.397893	0.467	0.067	3.81934e-10
CLASP2	9.74575e-15	0.522339	0.826	0.394	3.8256e-10
FGF14	1.04821e-14	1.11699	0.721	0.279	4.11465e-10
PHYHIPL	1.09745e-14	0.568143	0.88	0.49	4.30792e-10
HDLBP	1.10827e-14	-0.593162	0.453	0.519	4.35041e-10
SLC8B1	1.1269e-14	-0.874426	0.152	0.337	4.42353e-10
SYBU	1.17548e-14	0.489181	0.583	0.144	4.61423e-10
SMARCA2	1.27262e-14	-0.506411	0.797	0.673	4.99556e-10
MLLT10	1.34255e-14	0.384333	0.815	0.385	5.27004e-10
GALNT18	1.35074e-14	-0.317371	0.746	0.558	5.3022e-10
CLYBL	1.42124e-14	0.386129	0.678	0.231	5.57894e-10
MID1	1.42414e-14	-0.595587	0.536	0.519	5.59031e-10
PARP6	1.56342e-14	0.337906	0.486	0.087	6.13704e-10
LIFR	1.56837e-14	0.651862	0.917	0.654	6.1565e-10
ADD3	1.57355e-14	-0.503728	0.88	0.788	6.17679e-10
PCSK5	1.68857e-14	-0.699254	0.884	0.846	6.62832e-10
PARD3B	1.6956e-14	0.544198	0.942	0.644	6.65589e-10
CEP112	1.79624e-14	0.53177	0.717	0.269	7.05096e-10
NTM	1.82677e-14	0.321312	1	0.904	7.17081e-10
MRPL18	1.83839e-14	-0.638185	0.094	0.308	7.21641e-10
ATR	1.83977e-14	0.454868	0.482	0.077	7.22182e-10
PHF20L1	2.03709e-14	0.357317	0.583	0.163	7.99638e-10
GRIA4	2.09446e-14	0.600052	0.942	0.76	8.22161e-10
B4GALT5	2.1023e-14	-0.372625	0.685	0.51	8.25237e-10
AC092957.1	2.34681e-14	0.805782	0.837	0.51	9.21217e-10
FERMT3	2.7768e-14	-0.633235	0.033	0.317	1.09e-09
PDE5A	2.85531e-14	0.498333	0.391	0.029	1.12082e-09
SIK2	3.21211e-14	-0.352917	0.717	0.558	1.26088e-09
ZHX3	3.26074e-14	0.409969	0.913	0.558	1.27997e-09
NKTR	3.2671e-14	0.410718	0.833	0.413	1.28247e-09
LMCD1-AS1	3.41529e-14	0.633883	0.924	0.587	1.34064e-09
SUMF1	3.47222e-14	0.556111	0.674	0.231	1.36299e-09
SLC6A11	3.48323e-14	0.555634	0.685	0.24	1.36731e-09
PPP1R9A	3.63225e-14	0.660063	0.804	0.385	1.42581e-09
CAP2	3.90635e-14	-1.07269	0.178	0.394	1.5334e-09
TNS1	3.97442e-14	0.278188	0.576	0.173	1.56012e-09
MACF1	4.20018e-14	-0.556688	0.996	1	1.64874e-09
MBD5	4.84113e-14	0.419807	0.917	0.558	1.90034e-09
FBXL14	4.85162e-14	-0.757474	0.152	0.308	1.90445e-09
GHR	4.88819e-14	0.678215	0.63	0.192	1.91881e-09
USP54	4.99297e-14	0.279571	0.707	0.269	1.95994e-09
AC011444.3	5.35994e-14	-0.915939	0.138	0.394	2.10399e-09
WDPCP	5.39049e-14	0.598316	0.67	0.231	2.11598e-09
CFAP69	5.53424e-14	0.318592	0.384	0.029	2.17241e-09
BAIAP2	5.92681e-14	-0.820187	0.261	0.471	2.32651e-09
ELOVL6	6.11993e-14	-0.672037	0.457	0.404	2.40232e-09
AC003093.1	6.33888e-14	-0.373743	0	0.202	2.48826e-09
DENND5B	6.3736e-14	-0.457004	0.703	0.615	2.50189e-09
ZNF254	6.6095e-14	0.468105	0.623	0.192	2.59449e-09
NUDT4	7.12576e-14	-0.728109	0.192	0.346	2.79715e-09
TMEM241	7.22516e-14	0.530008	0.464	0.077	2.83617e-09
FAT1	8.28626e-14	-0.407898	0.681	0.567	3.25269e-09
PLSCR4	8.52515e-14	0.59379	0.808	0.394	3.34646e-09
HIBADH	8.89753e-14	0.535003	0.554	0.135	3.49264e-09
AGBL1	9.22702e-14	1.18919	0.572	0.154	3.62197e-09
PLPPR5	9.34002e-14	-0.884589	0.011	0.24	3.66633e-09
DCAF6	1.02737e-13	0.457613	0.623	0.192	4.03284e-09
CNTLN	1.05274e-13	0.536984	0.514	0.106	4.13243e-09
SLC10A7	1.07361e-13	0.415238	0.583	0.163	4.21434e-09
BMPR1B	1.12948e-13	-0.582739	0.909	0.798	4.43364e-09
RGN	1.1434e-13	0.471195	0.525	0.115	4.48832e-09
GATM	1.18716e-13	-0.471832	0.395	0.385	4.66008e-09
ZC2HC1A	1.19935e-13	0.393372	0.58	0.163	4.70794e-09
GNG12	1.20189e-13	-0.524566	0.482	0.49	4.7179e-09
SLC22A15	1.20929e-13	0.316206	0.511	0.125	4.74693e-09
CTNNB1	1.21422e-13	-0.441762	0.641	0.51	4.7663e-09
KAT6B	1.23306e-13	0.549231	0.714	0.279	4.84024e-09
SEPT4	1.23653e-13	0.533457	0.279	0	4.85388e-09
TRPS1	1.34268e-13	0.594925	0.967	0.865	5.27057e-09
SPATA7	1.3854e-13	0.349154	0.449	0.077	5.43825e-09
FBXO9	1.56765e-13	0.375459	0.504	0.106	6.15364e-09
GJC1	1.6107e-13	-0.854576	0.04	0.327	6.32264e-09
MFHAS1	1.66728e-13	-0.444286	0.728	0.596	6.54474e-09
CEP170	1.69969e-13	0.351329	0.67	0.25	6.67196e-09
NADK2	1.74006e-13	0.530021	0.598	0.173	6.83044e-09
AL592183.1	1.77746e-13	0.263604	0.442	0.087	6.97723e-09
GABPB1-AS1	1.84453e-13	0.26927	0.598	0.183	7.24052e-09
PAN3	1.84872e-13	0.365406	0.656	0.231	7.25697e-09
ITFG1	1.85022e-13	0.475429	0.779	0.356	7.26283e-09
SUCLG2-AS1	1.86666e-13	0.363348	0.58	0.183	7.32737e-09
AC124312.1	1.89072e-13	0.633741	0.275	0	7.42183e-09
AC012593.1	1.89072e-13	1.20611	0.275	0	7.42183e-09
ERBB4	1.92186e-13	0.618818	0.971	0.837	7.54406e-09
HUNK	1.97359e-13	-1.2073	0.007	0.231	7.74711e-09
UBE2E3	2.01286e-13	0.479046	0.652	0.221	7.90126e-09
IGSF11	2.07608e-13	0.459472	0.801	0.385	8.14943e-09
SGCE	2.21929e-13	0.426251	0.533	0.125	8.7116e-09
SLC6A1	2.29391e-13	-0.47191	0.801	0.577	9.00452e-09
NAALADL2	2.51488e-13	0.638794	0.837	0.442	9.87193e-09
IFRD1	2.53548e-13	-0.413395	0.482	0.413	9.95278e-09
HDAC4	2.54125e-13	0.379052	0.783	0.365	9.97541e-09
FOSB	2.77816e-13	-0.385522	0	0.192	1.09054e-08
RGS2	2.81925e-13	-0.492298	0.011	0.25	1.10667e-08
STK33	2.85428e-13	0.549233	0.768	0.346	1.12042e-08
MKL1	2.88625e-13	0.48115	0.272	0	1.13297e-08
PMVK	2.9035e-13	-0.840942	0.098	0.375	1.13974e-08
ZNF609	3.17172e-13	0.262708	0.732	0.327	1.24503e-08
MBOAT7	3.19105e-13	-0.904904	0.138	0.413	1.25261e-08
EPB41L2	3.27999e-13	-0.46224	0.569	0.433	1.28753e-08
NKRF	3.33079e-13	-0.754802	0.062	0.337	1.30747e-08
LRRC1	3.35717e-13	0.379962	0.478	0.096	1.31782e-08
PLPP1	3.40135e-13	0.505451	0.707	0.279	1.33517e-08
WAC	3.63883e-13	-0.43155	0.707	0.538	1.42839e-08
SLC25A33	3.70008e-13	-0.638791	0.442	0.538	1.45243e-08
TRPM3	3.88465e-13	0.382701	0.996	1	1.52488e-08
OSMR	3.90658e-13	0.574711	0.37	0.029	1.53349e-08
AGBL4	3.91499e-13	0.767776	0.779	0.375	1.53679e-08
C9orf3	4.39877e-13	0.492813	0.268	0	1.72669e-08
SRSF11	4.63199e-13	0.252529	0.79	0.394	1.81824e-08
ZNF326	4.66019e-13	-0.459416	0.42	0.394	1.82931e-08
ZMYM4	4.68338e-13	0.401243	0.652	0.231	1.83842e-08
LRBA	4.97341e-13	0.392502	0.793	0.385	1.95226e-08
INVS	5.08959e-13	0.329132	0.674	0.26	1.99787e-08
HERC3	5.31518e-13	-0.587061	0.486	0.5	2.08642e-08
RSRC1	5.48663e-13	0.477361	0.511	0.115	2.15372e-08
PURG	5.57006e-13	0.403418	0.514	0.115	2.18647e-08
ZNF91	5.59375e-13	0.449973	0.703	0.279	2.19577e-08
AHSA1	5.61942e-13	-0.661389	0.141	0.375	2.20585e-08
AC118549.1	5.74464e-13	0.365572	0.536	0.144	2.255e-08
PHKB	6.02037e-13	0.368797	0.63	0.221	2.36324e-08
FAF1	6.04963e-13	0.38488	0.877	0.5	2.37472e-08
ZNF708	6.26284e-13	0.371371	0.663	0.24	2.45842e-08
KIF2A	6.27163e-13	-0.439221	0.457	0.317	2.46187e-08
SERPINI2	6.66419e-13	0.536971	0.775	0.365	2.61596e-08
TBC1D5	7.03284e-13	0.475858	0.873	0.519	2.76067e-08
SMC5	7.07305e-13	-0.373578	0.536	0.452	2.77645e-08
RANBP3L	7.07383e-13	0.650048	0.583	0.173	2.77676e-08
EPS15	7.28861e-13	0.490803	0.851	0.471	2.86107e-08
RDX	7.51521e-13	0.42512	0.627	0.212	2.95002e-08
TET3	7.54345e-13	-0.726964	0.322	0.356	2.9611e-08
RPL3	7.84732e-13	-0.964839	0.228	0.337	3.08039e-08
DYNC2LI1	7.86604e-13	0.308375	0.511	0.135	3.08774e-08
AC109439.2	7.99274e-13	0.424365	0.337	0.019	3.13747e-08
CC2D2A	8.11073e-13	0.290023	0.536	0.154	3.18379e-08
POU2F1	8.3425e-13	0.44356	0.808	0.404	3.27476e-08
LRRC3B	9.15565e-13	0.85409	0.699	0.298	3.59396e-08
CDKAL1	9.88039e-13	0.446086	0.725	0.308	3.87845e-08
MUC20-OT1	1.01678e-12	0.497018	0.261	0	3.99128e-08
PHF3	1.02192e-12	0.402609	0.696	0.279	4.01146e-08
ZNF292	1.03441e-12	0.380932	0.797	0.394	4.06046e-08
SESN1	1.03901e-12	0.46149	0.688	0.269	4.07854e-08
MTX2	1.08143e-12	0.359808	0.507	0.115	4.24506e-08
DAAM1	1.08864e-12	-0.371181	0.761	0.615	4.27334e-08
ALDH1A1	1.091e-12	0.889797	0.808	0.423	4.2826e-08
RICTOR	1.11512e-12	0.29354	0.623	0.221	4.3773e-08
AC026316.5	1.11954e-12	0.399287	0.703	0.288	4.39466e-08
HS2ST1	1.12199e-12	-0.554367	0.543	0.433	4.40426e-08
LINC02552	1.18214e-12	0.538835	0.714	0.298	4.64038e-08
MAGI3	1.19453e-12	-0.470192	0.685	0.587	4.68899e-08
OFD1	1.19687e-12	-0.533057	0.525	0.49	4.69819e-08
LMBRD1	1.20325e-12	0.444473	0.58	0.173	4.72324e-08
THBS1	1.20765e-12	-0.379423	0	0.183	4.7405e-08
RABGAP1L	1.22889e-12	0.559628	0.783	0.375	4.82389e-08
ADCY2	1.27124e-12	0.443744	0.957	0.731	4.99012e-08
RANGAP1	1.39352e-12	-0.640622	0.123	0.337	5.47013e-08
IFT88	1.4412e-12	0.348802	0.511	0.135	5.65727e-08
PLEKHA7	1.45091e-12	-0.543145	0.667	0.577	5.69542e-08
CCDC7	1.46205e-12	0.410399	0.62	0.212	5.73912e-08
TPTEP2-CSNK1E	1.5422e-12	0.457015	0.257	0	6.05374e-08
SMYD3	1.61112e-12	0.643554	0.841	0.462	6.32429e-08
DCAF5	1.68224e-12	-0.365346	0.554	0.471	6.60345e-08
MFF	1.80078e-12	0.277819	0.558	0.163	7.06877e-08
CALM2	1.87937e-12	-0.485908	0.739	0.692	7.37729e-08
WSB1	1.88424e-12	0.414383	0.786	0.385	7.39641e-08
TBCK	1.94348e-12	0.295797	0.736	0.337	7.62892e-08
MTA3	1.96411e-12	0.409342	0.605	0.202	7.7099e-08
AL158840.1	2.10149e-12	0.443902	0.446	0.077	8.24919e-08
CSGALNACT1	2.1166e-12	0.483018	0.786	0.385	8.30849e-08
ANKRD36B	2.21208e-12	0.416168	0.489	0.106	8.68328e-08
PJA2	2.32809e-12	0.443852	0.554	0.154	9.1387e-08
AC013394.1	2.33545e-12	0.356849	0.254	0	9.16756e-08
ZFP36L1	2.33821e-12	-0.624494	0.493	0.538	9.17841e-08
DNAJB2	2.44914e-12	-0.771439	0.257	0.471	9.61386e-08
ZNF532	2.45496e-12	0.25268	0.815	0.433	9.6367e-08
C21orf62-AS1	2.59118e-12	0.287764	0.453	0.106	1.01714e-07
SGCD	2.64998e-12	0.486349	0.83	0.442	1.04022e-07
LINC00836	2.69915e-12	0.487285	0.801	0.404	1.05952e-07
NR3C2	2.7291e-12	0.461813	0.866	0.51	1.07128e-07
ZNF718	2.75649e-12	0.328081	0.42	0.067	1.08203e-07
MORF4L2	2.80676e-12	-0.577937	0.341	0.413	1.10176e-07
HTRA1	2.83829e-12	0.330339	0.525	0.144	1.11414e-07
SUCLG2	2.85612e-12	0.279547	0.554	0.173	1.12114e-07
MIA3	2.91921e-12	-0.444433	0.417	0.346	1.14591e-07
SLC7A2	2.98141e-12	0.439674	0.627	0.221	1.17032e-07
RBM26	3.12827e-12	0.460668	0.775	0.375	1.22797e-07
GAPDH	3.12925e-12	-0.750991	0.471	0.558	1.22836e-07
TBL1X	3.2066e-12	0.262101	0.645	0.25	1.25872e-07
TJP1	3.24113e-12	0.406959	0.92	0.596	1.27227e-07
CHPT1	3.24555e-12	0.369233	0.775	0.375	1.27401e-07
G3BP1	3.24754e-12	-0.409049	0.42	0.385	1.27479e-07
ATP9A	3.29874e-12	0.39663	0.855	0.481	1.29489e-07
ITGAV	3.36612e-12	-0.263497	0.645	0.433	1.32134e-07
GCNA	3.4502e-12	-0.594468	0.167	0.327	1.35434e-07
FBXO11	3.46949e-12	-0.46148	0.696	0.644	1.36191e-07
KIAA2026	3.53238e-12	0.266904	0.703	0.317	1.3866e-07
SEMA4B	3.90487e-12	0.294908	0.638	0.25	1.53282e-07
PRX	4.12809e-12	-0.408302	0.007	0.221	1.62044e-07
ZNF680	4.14617e-12	0.278044	0.634	0.24	1.62754e-07
PPP3CA	4.19766e-12	-0.576404	0.873	0.76	1.64775e-07
AUH	4.28884e-12	0.466798	0.688	0.279	1.68354e-07
EVI5	4.29261e-12	0.327237	0.645	0.26	1.68502e-07
PGK1	4.38992e-12	-0.666222	0.293	0.413	1.72322e-07
ANGPT1	4.43218e-12	0.439449	0.841	0.462	1.73981e-07
FAM168A	4.51833e-12	0.280727	0.819	0.433	1.77362e-07
SCAPER	4.59333e-12	0.412928	0.826	0.442	1.80307e-07
BOC	4.62451e-12	0.292741	0.659	0.279	1.81531e-07
GNPTAB	4.66775e-12	0.327283	0.413	0.067	1.83228e-07
AC124854.1	4.79409e-12	0.613436	0.649	0.24	1.88187e-07
RASL12	4.82382e-12	0.535028	0.572	0.173	1.89354e-07
EPM2A	4.88874e-12	0.309504	0.536	0.163	1.91902e-07
CNIH3	4.91496e-12	0.274971	0.518	0.154	1.92932e-07
ASCC1	5.04575e-12	-0.668398	0.453	0.529	1.98066e-07
ANKRD28	5.14556e-12	0.482878	0.678	0.269	2.01984e-07
FBXL17	5.23103e-12	0.554324	0.833	0.481	2.05339e-07
PRDM5	5.32345e-12	0.289422	0.536	0.163	2.08967e-07
CREBBP	5.3964e-12	-0.478959	0.739	0.654	2.1183e-07
AC012405.1	5.43729e-12	0.421116	0.551	0.75	2.13435e-07
RELB	5.68208e-12	-0.591689	0.029	0.279	2.23044e-07
OXR1	5.80089e-12	0.506945	0.533	0.144	2.27708e-07
PAQR3	5.8989e-12	-0.489716	0.257	0.231	2.31555e-07
ANKH	6.00624e-12	-0.397382	0.627	0.49	2.35769e-07
NIPSNAP2	6.07028e-12	-0.260419	0.554	0.279	2.38283e-07
CFAP44	6.25074e-12	-0.28585	0.431	0.212	2.45367e-07
NID1	6.31028e-12	-0.427588	0.322	0.25	2.47704e-07
ABCC5	6.41293e-12	-0.580945	0.29	0.413	2.51733e-07
ZFPM2	6.59819e-12	0.475339	0.92	0.606	2.59005e-07
MTM1	6.9504e-12	0.462362	0.591	0.192	2.72831e-07
HFM1	7.0234e-12	0.276627	0.406	0.077	2.75697e-07
VPS13B	7.10388e-12	0.366789	0.793	0.404	2.78856e-07
HMGN3	7.13827e-12	0.446945	0.569	0.173	2.80206e-07
GSTA4	7.27591e-12	-0.274715	0.272	0.048	2.85608e-07
MGMT	7.35474e-12	0.298222	0.507	0.144	2.88703e-07
AC106791.1	7.43448e-12	0.252717	0.406	0.077	2.91833e-07
PPP3CB	7.52554e-12	0.383397	0.612	0.212	2.95408e-07
COLGALT2	7.55946e-12	0.309153	0.583	0.202	2.96739e-07
ATP10B	7.63224e-12	0.346461	0.812	0.433	2.99596e-07
ZNF407	7.93863e-12	0.406624	0.609	0.212	3.11623e-07
SBF2	8.06175e-12	0.266431	0.888	0.538	3.16456e-07
ZNF529	8.52176e-12	0.26415	0.359	0.048	3.34513e-07
KAT6A	8.88507e-12	0.317549	0.663	0.279	3.48775e-07
PTCHD1-AS	9.01856e-12	0.633277	0.721	0.327	3.54015e-07
ZFAND3	9.21952e-12	-0.280706	0.859	0.712	3.61903e-07
MAP7	9.5435e-12	0.575288	0.862	0.548	3.74621e-07
TECR	9.72202e-12	-0.633498	0.435	0.442	3.81628e-07
ANKRD13C	9.97583e-12	0.357675	0.507	0.135	3.91591e-07
C3orf70	1.05342e-11	0.406638	0.504	0.125	4.13509e-07
ATG10	1.05474e-11	0.347296	0.54	0.173	4.14027e-07
RGL1	1.06275e-11	0.461882	0.822	0.452	4.1717e-07
AP002336.2	1.06744e-11	0.374014	0.399	0.058	4.19012e-07
PDE4DIP	1.07228e-11	-0.300581	0.812	0.692	4.20913e-07
MDFIC	1.08446e-11	0.428888	0.413	0.067	4.25692e-07
UGGT2	1.08615e-11	0.332713	0.667	0.279	4.26358e-07
PTPRZ1	1.09781e-11	0.537839	0.946	0.721	4.30934e-07
TSEN2	1.12023e-11	0.32567	0.446	0.096	4.39736e-07
SLC14A1	1.14584e-11	0.717628	0.63	0.231	4.49789e-07
GDAP1	1.18087e-11	0.510663	0.641	0.24	4.63538e-07
LSAMP	1.18827e-11	0.303416	1	1	4.66445e-07
FBXL4	1.20507e-11	0.324669	0.514	0.144	4.73039e-07
REV3L	1.21067e-11	0.591395	0.899	0.654	4.75236e-07
RNF213	1.2246e-11	-0.262287	0.623	0.375	4.80705e-07
ACYP2	1.24439e-11	0.349011	0.841	0.471	4.88472e-07
ZCCHC7	1.25423e-11	0.338459	0.757	0.365	4.92336e-07
DECR1	1.29884e-11	0.315278	0.576	0.192	5.09848e-07
RUNX1T1	1.34192e-11	0.549015	0.714	0.317	5.26756e-07
AKAP7	1.36164e-11	0.438746	0.536	0.154	5.34499e-07
HSPA1L	1.36996e-11	-0.395446	0.025	0.26	5.37766e-07
CSTF3	1.39993e-11	0.404223	0.442	0.087	5.49528e-07
NAMPT	1.42079e-11	-0.953429	0.17	0.337	5.57717e-07
BID	1.42712e-11	-0.840355	0.152	0.356	5.60203e-07
PRKACB	1.45704e-11	0.350081	0.645	0.25	5.71945e-07
R3HDM1	1.51866e-11	0.302475	0.663	0.269	5.96133e-07
HP1BP3	1.53088e-11	-0.278576	0.707	0.538	6.00931e-07
AL356599.1	1.63231e-11	0.316	0.457	0.106	6.40748e-07
LSM6	1.642e-11	0.285402	0.391	0.067	6.44552e-07
MCC	1.77068e-11	-0.329946	0.92	0.769	6.95061e-07
SEMA6A	1.81014e-11	0.302482	0.634	0.25	7.10553e-07
DOPEY1	1.8177e-11	0.337654	0.236	0	7.13519e-07
KIAA1468	1.8177e-11	0.376969	0.236	0	7.13519e-07
SEPT2	1.8177e-11	0.339017	0.236	0	7.13519e-07
CCPG1	1.8292e-11	0.290021	0.504	0.144	7.18032e-07
AKAP10	1.85041e-11	0.294631	0.504	0.144	7.26361e-07
ARRB1	1.8827e-11	0.379057	0.551	0.173	7.39035e-07
EPHA5	1.98098e-11	-0.869515	0.366	0.442	7.77615e-07
CD99	1.99851e-11	0.297218	0.54	0.173	7.84496e-07
SMAD2	2.01233e-11	0.27398	0.699	0.308	7.8992e-07
ATF3	2.0219e-11	-0.552942	0.014	0.231	7.93677e-07
SNAP25-AS1	2.14739e-11	0.278929	0.554	0.183	8.42936e-07
IMMP1L	2.26124e-11	0.357493	0.388	0.058	8.87626e-07
DIXDC1	2.34538e-11	-0.443931	0.533	0.481	9.20655e-07
NTRK3	2.3793e-11	0.522746	0.931	0.75	9.33972e-07
LANCL1	2.39607e-11	0.347998	0.373	0.048	9.40553e-07
WDR73	2.40235e-11	-0.675682	0.261	0.356	9.43018e-07
HIPK1	2.41281e-11	-0.497956	0.326	0.365	9.47123e-07
BBS9	2.45142e-11	0.464835	0.728	0.337	9.62282e-07
PLCB4	2.52666e-11	-0.484684	0.627	0.558	9.91816e-07
ARMC8	2.53042e-11	0.496341	0.58	0.192	9.93291e-07
HEPH	2.53274e-11	0.372757	0.514	0.144	9.94201e-07
MAOB	2.63096e-11	0.562742	0.507	0.135	1.03276e-06
CHDH	2.67123e-11	-0.551293	0.319	0.385	1.04856e-06
DOCK5	2.6958e-11	0.501189	0.754	0.365	1.05821e-06
C3orf58	2.72771e-11	0.451304	0.232	0	1.07073e-06
FAM208B	2.72771e-11	0.384991	0.232	0	1.07073e-06
PTPN4	2.76659e-11	0.470262	0.728	0.337	1.086e-06
BMP2K	2.83883e-11	0.527171	0.764	0.394	1.11435e-06
GRAMD2B	2.84645e-11	0.35874	0.801	0.423	1.11735e-06
ANKRD36	2.85479e-11	0.299604	0.699	0.317	1.12062e-06
NR4A3	3.03631e-11	-0.44707	0.004	0.192	1.19187e-06
UQCC1	3.03676e-11	0.268488	0.547	0.183	1.19205e-06
KCNMA1	3.05138e-11	-0.507442	0.953	0.885	1.19779e-06
DPH6	3.15294e-11	0.629938	0.623	0.231	1.23766e-06
REV1	3.38095e-11	0.360865	0.63	0.24	1.32716e-06
CP	3.55141e-11	0.459145	0.301	0.019	1.39407e-06
KDM2A	3.58897e-11	-0.350803	0.725	0.596	1.40881e-06
PDLIM5	3.61567e-11	-0.300343	0.83	0.663	1.4193e-06
RERGL	3.65808e-11	0.329366	0.518	0.163	1.43594e-06
COG6	3.73741e-11	0.4348	0.42	0.077	1.46708e-06
TOM1L2	3.82687e-11	-0.429853	0.717	0.673	1.5022e-06
SIX4	3.92938e-11	-0.498834	0.004	0.192	1.54244e-06
LDLR	4.00514e-11	-0.740931	0.145	0.346	1.57218e-06
AC097103.2	4.08731e-11	0.434176	0.228	0	1.60443e-06
FGD4	4.10965e-11	-0.390501	0.714	0.596	1.6132e-06
CASK	4.11925e-11	-0.282069	0.764	0.577	1.61697e-06
RBM33	4.16462e-11	0.252935	0.732	0.365	1.63478e-06
IKZF2	4.31845e-11	0.506144	0.576	0.192	1.69516e-06
GOLGA8A	4.45295e-11	-0.448058	0.547	0.49	1.74796e-06
LINC01184	4.5114e-11	0.469953	0.565	0.183	1.7709e-06
TLE1	4.52227e-11	-0.306366	0.547	0.385	1.77517e-06
CARF	4.53088e-11	0.300833	0.409	0.077	1.77855e-06
RRAD	4.63349e-11	-0.609259	0.018	0.231	1.81883e-06
NR4A1	4.7447e-11	-0.483255	0.018	0.24	1.86249e-06
MMD2	4.82346e-11	-0.809136	0.62	0.663	1.8934e-06
CCDC14	4.84679e-11	0.430022	0.804	0.433	1.90256e-06
SPTAN1	5.00706e-11	-0.461193	0.717	0.654	1.96547e-06
ZNF568	5.12399e-11	0.352381	0.38	0.058	2.01137e-06
GALK2	5.24616e-11	0.380497	0.46	0.106	2.05933e-06
LRP1	5.38864e-11	-0.341432	0.696	0.538	2.11526e-06
TRIO	5.57063e-11	-0.370703	0.866	0.702	2.18669e-06
IBTK	5.6129e-11	0.286783	0.435	0.096	2.20329e-06
F5	5.6159e-11	0.392255	0.424	0.087	2.20447e-06
SPAG16	5.63384e-11	0.367731	0.525	0.163	2.21151e-06
GSK3B	5.71699e-11	0.403591	0.764	0.385	2.24415e-06
ANO10	5.74934e-11	0.286792	0.529	0.173	2.25684e-06
UBAC2	6.04799e-11	0.365854	0.471	0.115	2.37408e-06
LFNG	6.07977e-11	0.258807	0.37	0.058	2.38655e-06
MIPOL1	6.12036e-11	0.430849	0.525	0.154	2.40248e-06
FAM169A	6.13442e-11	0.420891	0.475	0.115	2.408e-06
GPR89B	6.20258e-11	-0.629346	0.221	0.385	2.43476e-06
HIP1R	6.22228e-11	-0.514431	0.518	0.462	2.44249e-06
CACNB2	6.29318e-11	0.567487	0.909	0.635	2.47032e-06
DYM	6.32645e-11	0.329684	0.743	0.365	2.48338e-06
ELP3	6.5979e-11	0.311871	0.428	0.087	2.58994e-06
WDR70	6.73609e-11	0.260838	0.757	0.385	2.64419e-06
RNF111	6.78179e-11	0.359445	0.5	0.135	2.66212e-06
NARS2	6.88407e-11	0.365833	0.315	0.029	2.70227e-06
SLC39A11	6.89101e-11	0.399925	0.931	0.654	2.705e-06
TAB2	7.26025e-11	0.404906	0.779	0.404	2.84994e-06
TPD52L1	7.42732e-11	0.634682	0.344	0.038	2.91552e-06
AC016766.1	7.44458e-11	0.628506	0.286	0.019	2.9223e-06
BDNF-AS	7.55524e-11	0.389333	0.464	0.115	2.96573e-06
ZFAND2A	7.56011e-11	-0.489709	0.036	0.26	2.96765e-06
GRM5	7.63077e-11	0.725971	0.623	0.24	2.99538e-06
GMDS-DT	8.01814e-11	0.283755	0.721	0.346	3.14744e-06
MTMR1	8.24273e-11	0.270776	0.522	0.173	3.2356e-06
TCP1	8.24729e-11	-0.706681	0.12	0.327	3.23739e-06
CPXM2	8.32857e-11	0.364291	0.399	0.077	3.2693e-06
SAFB2	8.49042e-11	-0.51243	0.616	0.606	3.33283e-06
TMEM260	8.65532e-11	0.256454	0.431	0.106	3.39756e-06
ANKRD17	9.08273e-11	0.318275	0.855	0.51	3.56534e-06
FAM213A	9.13768e-11	0.324624	0.221	0	3.5869e-06
AC053527.1	9.13768e-11	0.326277	0.221	0	3.5869e-06
GPC5	9.30373e-11	0.72376	0.851	0.856	3.65209e-06
SOS1	9.42914e-11	-0.351893	0.692	0.596	3.70132e-06
GRIN2A	9.55e-11	-0.890712	0.286	0.442	3.74876e-06
RUFY3	9.83467e-11	0.353458	0.862	0.519	3.8605e-06
LINC00278	1.00134e-10	0.374847	0.612	0.24	3.93066e-06
AC005225.2	1.0129e-10	-0.698865	0.377	0.538	3.97604e-06
FBXW4	1.01959e-10	0.268908	0.514	0.163	4.0023e-06
NFKB1	1.03615e-10	-0.638961	0.478	0.404	4.06729e-06
FAM66D	1.06042e-10	0.283277	0.326	0.038	4.16257e-06
CCDC82	1.06193e-10	0.308259	0.435	0.096	4.16852e-06
KIAA1211	1.101e-10	0.308443	0.486	0.144	4.32185e-06
FAM149B1	1.1169e-10	0.255113	0.319	0.038	4.38427e-06
AL450384.2	1.13388e-10	0.307159	0.297	0.019	4.45093e-06
EHBP1	1.13416e-10	0.320408	0.855	0.51	4.45203e-06
ADK	1.15363e-10	0.467492	0.681	0.298	4.52846e-06
ANO6	1.15576e-10	-0.276683	0.616	0.442	4.53682e-06
DYNC1H1	1.17844e-10	-0.527932	0.627	0.577	4.62585e-06
FARSB	1.20127e-10	0.334229	0.377	0.058	4.71546e-06
AC007686.4	1.2166e-10	-0.306354	0.007	0.202	4.77563e-06
RASA1	1.24344e-10	0.388553	0.627	0.25	4.88099e-06
STK17A	1.24745e-10	-0.385068	0.373	0.346	4.89672e-06
SEC14L1	1.25398e-10	0.31703	0.739	0.365	4.92239e-06
ARID5B	1.26109e-10	-0.589251	0.486	0.462	4.95029e-06
UST	1.30095e-10	-0.547899	0.786	0.712	5.10673e-06
MTERF1	1.31409e-10	0.544055	0.417	0.087	5.15832e-06
NFATC3	1.33205e-10	-0.293487	0.587	0.413	5.22884e-06
RBFOX2	1.34019e-10	0.397955	0.804	0.442	5.26078e-06
PWWP3A	1.34133e-10	-0.641589	0.362	0.606	5.26527e-06
AC010127.1	1.36335e-10	0.525345	0.217	0	5.35168e-06
RAB30-AS1	1.36335e-10	0.294233	0.217	0	5.35168e-06
KLHDC1	1.36617e-10	0.255777	0.54	0.183	5.36275e-06
SLC25A40	1.3986e-10	0.289877	0.402	0.077	5.49007e-06
CNOT4	1.40831e-10	0.310213	0.721	0.346	5.52817e-06
PPP4R4	1.4282e-10	0.442581	0.453	0.106	5.60625e-06
CUL5	1.44855e-10	0.292082	0.601	0.231	5.68614e-06
JAZF1	1.45969e-10	0.562725	0.493	0.135	5.72987e-06
TNFRSF19	1.46564e-10	0.28767	0.384	0.077	5.75324e-06
IFI44L	1.47791e-10	0.413335	0.268	0.01	5.80138e-06
XRCC5	1.57315e-10	0.279606	0.63	0.269	6.17524e-06
FER	1.60448e-10	0.273321	0.866	0.529	6.29824e-06
SH3BGRL	1.6269e-10	0.274653	0.54	0.192	6.38622e-06
RIMKLB	1.69205e-10	0.296995	0.685	0.308	6.64198e-06
GIGYF2	1.71216e-10	0.264239	0.75	0.394	6.72093e-06
NUTM2A-AS1	1.75716e-10	0.317793	0.652	0.279	6.89757e-06
FTCDNL1	1.82132e-10	0.269218	0.5	0.154	7.14941e-06
HNF4G	1.82933e-10	0.449008	0.355	0.048	7.18084e-06
PUM2	1.83416e-10	0.30046	0.692	0.327	7.19979e-06
SAMD4A	1.84171e-10	-0.503004	0.877	0.769	7.22946e-06
NHSL1	1.95943e-10	0.380733	0.92	0.644	7.69154e-06
TMOD3	1.96672e-10	-0.566856	0.341	0.125	7.72018e-06
RABEP1	1.98501e-10	-0.352372	0.58	0.423	7.79196e-06
AL109930.1	2.03126e-10	0.313229	0.214	0	7.97352e-06
PWAR6	2.03126e-10	0.272196	0.214	0	7.97352e-06
RNF19A	2.08149e-10	0.358302	0.681	0.308	8.17068e-06
CCDC91	2.09329e-10	0.402863	0.67	0.298	8.21702e-06
BRD2	2.11133e-10	-0.664394	0.322	0.423	8.28781e-06
SLC25A12	2.15183e-10	0.301923	0.659	0.288	8.44681e-06
PEAK1	2.17836e-10	-0.35685	0.663	0.5	8.55092e-06
XPO4	2.23037e-10	0.289749	0.471	0.125	8.7551e-06
GRIK4	2.25763e-10	-0.450631	0.663	0.558	8.86211e-06
TMEM232	2.32704e-10	0.651128	0.457	0.115	9.13458e-06
CSRNP3	2.34433e-10	0.319124	0.761	0.394	9.20242e-06
ZNF207	2.37688e-10	0.353783	0.685	0.308	9.33022e-06
KCTD3	2.38227e-10	0.405845	0.551	0.183	9.35138e-06
CGAS	2.43626e-10	-0.596307	0.033	0.231	9.5633e-06
TARS	2.47969e-10	-0.487006	0.203	0.327	9.73378e-06
ETFDH	2.54453e-10	0.408804	0.594	0.221	9.98829e-06
BICRAL	2.54948e-10	-0.363798	0.569	0.346	1.00077e-05
RFX3	2.57404e-10	0.528432	0.909	0.683	1.01041e-05
MTERF4	2.63872e-10	0.266166	0.402	0.087	1.0358e-05
MAP3K5	2.67822e-10	0.412301	0.949	0.731	1.05131e-05
PTBP2	2.71035e-10	0.362372	0.736	0.365	1.06392e-05
CPEB2	2.91447e-10	0.254153	0.656	0.298	1.14404e-05
AC116366.3	3.02219e-10	0.319609	0.21	0	1.18633e-05
FAM196B	3.02219e-10	0.372157	0.21	0	1.18633e-05
MUM1	3.02219e-10	0.314462	0.21	0	1.18633e-05
RBAK-RBAKDN	3.02219e-10	0.270165	0.21	0	1.18633e-05
BCKDHB	3.06351e-10	0.379665	0.848	0.51	1.20255e-05
TRAF3	3.07157e-10	-0.741338	0.359	0.452	1.20571e-05
PLEKHM3	3.09308e-10	0.283581	0.417	0.096	1.21416e-05
ALKBH5	3.24338e-10	-0.610637	0.243	0.346	1.27316e-05
MAX	3.2542e-10	0.451465	0.547	0.183	1.27741e-05
INTS6	3.35147e-10	-0.318408	0.504	0.365	1.31559e-05
TTC13	3.35615e-10	0.252887	0.395	0.087	1.31742e-05
LINC00324	3.4053e-10	-0.508541	0.011	0.202	1.33672e-05
ZNF84	3.41309e-10	0.260922	0.377	0.067	1.33977e-05
MYBPC1	3.46423e-10	0.250073	0.333	0.058	1.35985e-05
ZNF148	3.52048e-10	0.413756	0.663	0.288	1.38193e-05
DPH6-DT	3.5352e-10	0.488832	0.663	0.288	1.38771e-05
GRAMD1C	3.547e-10	0.562194	0.775	0.442	1.39234e-05
UPP2	3.66594e-10	0.52534	0.533	0.173	1.43903e-05
GNAQ	3.72728e-10	0.38685	0.928	0.654	1.4631e-05
AP003025.2	3.75976e-10	0.294229	0.286	0.019	1.47586e-05
TRPC4AP	3.7985e-10	0.280241	0.522	0.173	1.49106e-05
ACSBG2	4.00429e-10	-0.687491	0.069	0.288	1.57184e-05
WWTR1	4.04492e-10	0.371596	0.645	0.279	1.58779e-05
ZFR	4.31746e-10	0.260849	0.667	0.298	1.69478e-05
EPC1	4.40176e-10	0.265085	0.768	0.413	1.72787e-05
RFTN2	4.41765e-10	0.272265	0.768	0.413	1.7341e-05
KDM5B	4.48178e-10	0.382751	0.457	0.115	1.75928e-05
AF279873.3	4.49036e-10	0.577747	0.207	0	1.76265e-05
RALGPS1	4.56547e-10	0.292539	0.67	0.308	1.79213e-05
RPL19	4.61439e-10	-0.438125	0.21	0.24	1.81133e-05
NFIL3	4.67622e-10	-0.495624	0.062	0.288	1.8356e-05
EXOC5	4.6844e-10	-0.39908	0.391	0.365	1.83881e-05
OLA1	4.70854e-10	0.378766	0.576	0.212	1.84829e-05
RPL11	4.74069e-10	-0.687873	0.391	0.337	1.86091e-05
PCDH17	4.78073e-10	-0.310387	0.609	0.442	1.87663e-05
LINC01748	4.78581e-10	0.362943	0.714	0.346	1.87862e-05
ZFP14	4.79393e-10	0.317717	0.391	0.077	1.88181e-05
TSG101	4.91524e-10	0.292869	0.283	0.019	1.92943e-05
ABHD18	4.91637e-10	0.301766	0.464	0.135	1.92987e-05
HOPX	4.93205e-10	-0.542432	0.438	0.423	1.93603e-05
LAMA4	4.94912e-10	0.295831	0.667	0.308	1.94273e-05
WRN	5.02133e-10	0.253106	0.583	0.24	1.97107e-05
ZRANB2	5.13396e-10	0.324871	0.772	0.413	2.01529e-05
NGLY1	5.45099e-10	0.298523	0.417	0.096	2.13973e-05
EZR	5.52568e-10	-0.733323	0.25	0.356	2.16905e-05
RPL23A	5.57241e-10	-0.456329	0.315	0.25	2.18739e-05
LRRC6	5.58062e-10	0.31832	0.344	0.048	2.19062e-05
AC010624.5	5.62906e-10	-1.03035	0.065	0.183	2.20963e-05
MTMR9	5.63034e-10	0.282282	0.304	0.029	2.21014e-05
FGFR1OP	5.66895e-10	0.268905	0.409	0.096	2.22529e-05
ICA1L	5.69714e-10	0.328007	0.583	0.231	2.23635e-05
GABRG1	5.82792e-10	-0.478866	0.667	0.596	2.28769e-05
PPA2	5.85249e-10	0.291471	0.67	0.308	2.29734e-05
ZYG11B	5.93427e-10	0.334694	0.406	0.087	2.32944e-05
ATRN	5.98758e-10	0.355386	0.529	0.173	2.35036e-05
CALD1	6.02162e-10	0.259855	0.507	0.173	2.36373e-05
AC093157.1	6.12987e-10	0.414661	0.453	0.115	2.40622e-05
TRAPPC8	6.15849e-10	0.258293	0.543	0.202	2.41745e-05
MFSD2A	6.21756e-10	-0.886537	0.069	0.288	2.44064e-05
SOX5	6.27464e-10	0.456963	0.967	0.904	2.46305e-05
ADAM17	6.35496e-10	-0.399706	0.395	0.356	2.49458e-05
SYNE1	6.39064e-10	-0.561231	0.982	1	2.50858e-05
STON1-GTF2A1L	6.47114e-10	0.512609	0.377	0.067	2.54018e-05
PTPRK	6.57505e-10	-0.368293	0.558	0.433	2.58097e-05
COL4A3BP	6.66268e-10	0.322077	0.203	0	2.61537e-05
FAM69A	6.66268e-10	0.344447	0.203	0	2.61537e-05
GALNT7	6.75731e-10	0.30125	0.525	0.183	2.65251e-05
TCF7L2	6.88924e-10	0.369346	0.891	0.587	2.7043e-05
PON2	7.01878e-10	0.359961	0.786	0.433	2.75515e-05
FAM120A	7.04697e-10	0.352034	0.551	0.192	2.76622e-05
DNM1L	7.28717e-10	0.2537	0.63	0.269	2.86051e-05
STARD3	7.30777e-10	0.339519	0.482	0.144	2.86859e-05
STAU2	7.64773e-10	0.264274	0.681	0.327	3.00204e-05
DNAJC7	7.66992e-10	-0.364491	0.341	0.327	3.01075e-05
ENTPD1-AS1	7.70592e-10	0.499847	0.627	0.26	3.02488e-05
CKB	7.71889e-10	-0.484964	0.736	0.721	3.02997e-05
TSPYL2	7.7533e-10	-0.598484	0.315	0.337	3.04348e-05
SELENOF	7.82603e-10	-0.367471	0.322	0.279	3.07203e-05
GPR107	8.00929e-10	0.33248	0.482	0.144	3.14397e-05
PGGT1B	8.32663e-10	0.266595	0.351	0.058	3.26854e-05
NUFIP2	8.36585e-10	-0.502148	0.522	0.49	3.28393e-05
PLA2G4C	8.50008e-10	-0.621791	0.402	0.51	3.33662e-05
SNX3	8.73992e-10	-0.615454	0.25	0.317	3.43077e-05
TMEM123	8.84185e-10	-0.583502	0.254	0.327	3.47078e-05
DGKG	9.00214e-10	0.300044	0.971	0.865	3.5337e-05
TEAD1	9.09862e-10	-0.290848	0.812	0.721	3.57157e-05
MAP2K3	9.56614e-10	-0.423012	0.109	0.308	3.75509e-05
SLC25A18	9.76754e-10	-0.531246	0.826	0.731	3.83415e-05
PTPA	9.84206e-10	-0.674548	0.207	0.394	3.8634e-05
SPEN	9.8659e-10	-0.293661	0.728	0.558	3.87276e-05
FAM208A	9.87263e-10	0.283416	0.199	0	3.8754e-05
HIF1A	9.89219e-10	0.289172	0.797	0.452	3.88308e-05
SGK3	1.0055e-09	-0.281048	0.685	0.519	3.947e-05
RPL30	1.0145e-09	-0.673243	0.351	0.317	3.98233e-05
SDC4	1.05135e-09	0.483209	0.699	0.337	4.12697e-05
HUWE1	1.10303e-09	-0.253306	0.641	0.49	4.32984e-05
LCAT	1.13993e-09	-0.270846	0.464	0.298	4.4747e-05
SPPL2B	1.15508e-09	0.273488	0.333	0.048	4.53413e-05
LTBP3	1.18542e-09	-0.291997	0.391	0.25	4.65326e-05
ZSCAN5A	1.19554e-09	0.333409	0.496	0.163	4.69298e-05
BRINP3	1.20624e-09	-0.403464	0.75	0.625	4.73498e-05
UTY	1.21418e-09	0.321246	0.826	0.49	4.76615e-05
RGS6	1.27808e-09	-0.70124	0.754	0.779	5.01697e-05
AC104827.1	1.27838e-09	0.344828	0.37	0.067	5.01816e-05
BCL2	1.28902e-09	0.399494	0.938	0.692	5.0599e-05
PLEKHA6	1.35792e-09	-0.369507	0.681	0.5	5.33037e-05
EXOC4	1.37782e-09	0.346539	0.866	0.567	5.40851e-05
ZNF24	1.4329e-09	-0.313362	0.355	0.337	5.62472e-05
CCNY	1.4837e-09	0.381471	0.649	0.288	5.82412e-05
SEPTIN9	1.49797e-09	-0.614607	0.181	0.356	5.88014e-05
KATNAL1	1.53777e-09	0.31731	0.37	0.067	6.03638e-05
THUMPD2	1.57606e-09	0.310563	0.406	0.096	6.18666e-05
RPS15A	1.59409e-09	-0.266812	0.221	0.135	6.25744e-05
GOLGA4	1.60357e-09	0.25092	0.822	0.49	6.29465e-05
ELMOD1	1.62711e-09	-0.707146	0.21	0.269	6.38708e-05
COMMD10	1.6306e-09	0.47969	0.543	0.192	6.40074e-05
MYRIP	1.64626e-09	0.547726	0.659	0.298	6.46222e-05
COX11	1.68259e-09	0.253583	0.344	0.058	6.60484e-05
SNAP23	1.70862e-09	-0.371194	0.388	0.356	6.70703e-05
PCDH9	1.70876e-09	0.256766	1	0.971	6.70755e-05
IQGAP1	1.76242e-09	0.316264	0.362	0.067	6.91819e-05
ITPKB	1.77389e-09	0.533284	0.87	0.577	6.96324e-05
RANBP2	1.78119e-09	-0.361221	0.478	0.423	6.99188e-05
FKTN	1.78745e-09	0.303452	0.359	0.067	7.01644e-05
SUPT3H	1.83032e-09	0.433803	0.649	0.288	7.18472e-05
CHST11	1.83053e-09	-0.331111	0.507	0.317	7.18557e-05
CNOT2	1.83374e-09	0.344658	0.627	0.269	7.19816e-05
KLHL20	1.83434e-09	0.318449	0.38	0.077	7.20054e-05
ABR	1.87829e-09	-0.465573	0.848	0.779	7.37305e-05
CCDC171	1.9088e-09	0.503632	0.507	0.163	7.49281e-05
TTC28	1.95201e-09	0.534819	0.822	0.529	7.66243e-05
SLC38A2	2.00191e-09	-0.391727	0.38	0.327	7.8583e-05
TTC14	2.0251e-09	0.360091	0.576	0.221	7.94934e-05
ERLEC1	2.03235e-09	0.258611	0.362	0.077	7.9778e-05
SYNPO2	2.13032e-09	-0.359152	0.623	0.529	8.36235e-05
GTDC1	2.13355e-09	0.335053	0.572	0.231	8.37504e-05
IREB2	2.1342e-09	0.33178	0.413	0.096	8.37758e-05
AL078639.1	2.1591e-09	0.374512	0.192	0	8.47534e-05
UBA5	2.17284e-09	0.322305	0.413	0.096	8.52928e-05
PPHLN1	2.18428e-09	0.372985	0.551	0.202	8.57415e-05
GREB1L	2.19109e-09	0.318884	0.862	0.548	8.60089e-05
NR2C1	2.20493e-09	0.296927	0.449	0.125	8.65522e-05
CACHD1	2.21952e-09	-0.325156	0.873	0.76	8.71252e-05
RNF10	2.2219e-09	-0.45967	0.337	0.385	8.72184e-05
TENT4B	2.22982e-09	-0.513221	0.236	0.308	8.75293e-05
TCF25	2.25756e-09	-0.374196	0.63	0.577	8.86181e-05
GLS	2.29279e-09	-0.356693	0.562	0.433	9.00012e-05
SDCCAG8	2.29874e-09	0.286555	0.736	0.385	9.02349e-05
USP9Y	2.32834e-09	0.353438	0.63	0.279	9.13965e-05
NAV2	2.37937e-09	-0.366996	0.971	0.952	9.33999e-05
QSER1	2.4417e-09	0.303778	0.446	0.125	9.58466e-05
MDGA2	2.45958e-09	-1.31819	0.109	0.298	9.65482e-05
DNAJB4	2.45969e-09	-0.443414	0.152	0.288	9.65528e-05
PAPLN	2.54093e-09	0.304426	0.355	0.067	9.97417e-05
COL27A1	2.59249e-09	-0.388752	0.576	0.5	0.000101766
HMG20A	2.6102e-09	0.255225	0.413	0.115	0.000102461
ADGRB3	2.61901e-09	0.374267	0.978	0.952	0.000102806
NLK	2.69968e-09	0.340505	0.457	0.135	0.000105973
ESCO1	2.70568e-09	0.346215	0.438	0.115	0.000106209
LIN52	2.75329e-09	0.286036	0.467	0.144	0.000108078
GPHN	2.77885e-09	0.456711	0.935	0.721	0.000109081
KCNMB2-AS1	2.85368e-09	0.40994	0.627	0.279	0.000112018
ATE1	2.90786e-09	0.431047	0.562	0.212	0.000114145
LDHB	2.91418e-09	-0.342095	0.518	0.471	0.000114393
LARP4	2.93e-09	-0.36274	0.467	0.433	0.000115014
ACOT11	2.94239e-09	-0.4011	0.833	0.663	0.0001155
RPS13	2.97865e-09	-0.349203	0.232	0.154	0.000116924
SCFD2	3.09494e-09	0.312081	0.54	0.202	0.000121489
ZBTB20-AS5	3.1068e-09	0.330584	0.496	0.163	0.000121954
ZNF736	3.16331e-09	0.29755	0.391	0.087	0.000124173
ANAPC16	3.1721e-09	-0.316977	0.576	0.5	0.000124518
AC091948.1	3.18671e-09	0.31274	0.188	0	0.000125091
ASCC3	3.21963e-09	0.287072	0.63	0.288	0.000126383
RNF182	3.28435e-09	0.415313	0.623	0.269	0.000128924
FAM198B-AS1	3.3252e-09	0.256979	0.656	0.308	0.000130527
SESN2	3.35804e-09	-0.45749	0.054	0.279	0.000131816
PDE4B	3.40898e-09	0.339311	0.982	0.865	0.000133816
DHX15	3.5251e-09	0.35213	0.464	0.135	0.000138374
DLG2	3.54824e-09	0.43823	0.931	0.702	0.000139283
MGA	3.5776e-09	0.346605	0.638	0.288	0.000140435
ZNF438	3.7241e-09	0.360258	0.576	0.231	0.000146186
ESRRG	3.74566e-09	0.447138	0.953	0.769	0.000147032
SEZ6L	3.91307e-09	-0.85545	0.188	0.327	0.000153603
MIAT	3.93718e-09	0.251155	0.482	0.163	0.00015455
TAOK3	3.93988e-09	-0.331715	0.848	0.74	0.000154656
MEGF10	3.94286e-09	-0.492676	0.732	0.625	0.000154773
KIDINS220	3.95621e-09	0.334022	0.764	0.423	0.000155297
AGTPBP1	4.00589e-09	0.377696	0.522	0.183	0.000157247
ZNF714	4.02551e-09	0.263561	0.283	0.029	0.000158017
KHDRBS1	4.04191e-09	-0.429189	0.406	0.423	0.000158661
VTI1A	4.16454e-09	0.303569	0.801	0.471	0.000163475
AC090825.1	4.21693e-09	0.377198	0.42	0.106	0.000165531
ATP1A2	4.23685e-09	0.349625	0.964	0.798	0.000166313
YWHAG	4.25839e-09	-0.635098	0.228	0.375	0.000167159
KIAA0825	4.28199e-09	0.308314	0.475	0.163	0.000168085
TRIM24	4.33257e-09	0.275765	0.457	0.144	0.000170071
GOPC	4.42776e-09	0.336887	0.406	0.096	0.000173807
KIF1A	4.57616e-09	-0.525795	0.525	0.558	0.000179633
HEATR5B	4.67294e-09	0.260655	0.428	0.125	0.000183432
AC010099.4	4.69737e-09	0.752606	0.185	0	0.000184391
AC108866.1	4.69737e-09	0.345936	0.185	0	0.000184391
ZNF462	4.76166e-09	0.305145	0.71	0.365	0.000186914
VPS41	4.8245e-09	0.326604	0.489	0.163	0.000189381
UBE2B	4.85154e-09	-0.340873	0.504	0.452	0.000190442
DNAJC6	4.88817e-09	0.355057	0.525	0.192	0.00019188
JDP2	4.94578e-09	-0.618539	0.264	0.375	0.000194142
FOXP2	4.97234e-09	-1.35183	0.254	0.279	0.000195184
ZBTB8B	4.98106e-09	-0.403734	0.022	0.221	0.000195527
KCNJ16	4.99061e-09	0.32709	0.428	0.125	0.000195901
AC006387.1	5.01082e-09	-1.00858	0.025	0.173	0.000196695
DNAJC13	5.02118e-09	0.263128	0.446	0.135	0.000197102
RPL21	5.0951e-09	-0.656647	0.304	0.337	0.000200003
PPP3R1	5.24673e-09	-0.566406	0.384	0.462	0.000205955
LPIN1	5.31701e-09	-0.38083	0.605	0.519	0.000208714
USP24	5.32262e-09	0.421886	0.62	0.269	0.000208934
NFKB2	5.34321e-09	-0.420197	0.047	0.269	0.000209742
PCCA	5.39612e-09	0.400628	0.786	0.452	0.000211819
SMURF2	5.43676e-09	0.303442	0.489	0.163	0.000213415
RPL37A	5.52809e-09	-0.309183	0.543	0.413	0.000217
EEF1D	5.59368e-09	-0.429222	0.373	0.346	0.000219574
WDR41	5.61833e-09	0.345349	0.471	0.144	0.000220542
TMEM144	5.61982e-09	0.265235	0.558	0.231	0.0002206
DNAJC1	5.67986e-09	-0.43192	0.623	0.548	0.000222957
AL589740.1	5.73763e-09	0.490798	0.467	0.144	0.000225225
AC002429.2	5.76611e-09	0.556129	0.496	0.163	0.000226343
AC245297.3	6.04969e-09	0.278466	0.482	0.154	0.000237475
ZHX2	6.07824e-09	-0.380316	0.819	0.731	0.000238595
ZNRF3	6.15778e-09	-0.320307	0.746	0.635	0.000241717
GIPC1	6.19307e-09	-0.287399	0.236	0.163	0.000243103
PPARGC1A	6.20852e-09	0.313862	0.681	0.337	0.000243709
MROH7	6.31058e-09	-0.698176	0.507	0.635	0.000247715
RPL38	6.36304e-09	-0.374374	0.279	0.269	0.000249775
ST3GAL5	6.39443e-09	0.275418	0.428	0.125	0.000251007
NCOR2	6.44172e-09	-0.28976	0.525	0.375	0.000252863
CCS	6.53345e-09	0.306777	0.413	0.115	0.000256464
PHKG1	6.62122e-09	-0.302114	0.428	0.288	0.00025991
PCLO	6.65693e-09	0.542119	0.551	0.212	0.000261311
SPOCK2	6.76831e-09	-0.282662	0.601	0.462	0.000265683
TMEM51-AS1	6.99656e-09	-0.431107	0.105	0.279	0.000274643
CEP128	7.14022e-09	0.502968	0.413	0.106	0.000280282
CCDC88A	7.1621e-09	-0.349365	0.819	0.702	0.000281141
PCDH7	7.18991e-09	0.45285	0.884	0.606	0.000282233
TRPC1	7.29447e-09	0.253198	0.598	0.269	0.000286337
RPL26	7.34196e-09	-0.324812	0.25	0.183	0.000288201
NAPEPLD	7.75385e-09	0.256127	0.431	0.125	0.00030437
ADAM9	7.838e-09	-0.399764	0.322	0.327	0.000307673
TRIQK	7.84544e-09	0.339278	0.37	0.077	0.000307965
GABBR1	8.07482e-09	-0.355643	0.772	0.663	0.000316969
CDH2	8.103e-09	0.264887	0.714	0.385	0.000318075
PAM	8.13776e-09	0.390172	0.442	0.125	0.00031944
LSMEM1	8.23646e-09	-0.433165	0.101	0.269	0.000323314
MBNL1	8.31651e-09	0.254805	0.851	0.548	0.000326456
PEBP1	8.31908e-09	-0.654845	0.435	0.462	0.000326557
RPLP2	8.41829e-09	-0.472399	0.264	0.269	0.000330451
NPL	8.45886e-09	0.419277	0.87	0.587	0.000332044
CADM1	8.49093e-09	0.339423	0.917	0.654	0.000333303
NCOA1	9.00182e-09	0.389964	0.938	0.74	0.000353357
HELZ	9.1517e-09	0.275085	0.688	0.356	0.000359241
MED13L	9.53311e-09	0.388272	0.899	0.635	0.000374213
DPP7	1.00573e-08	-0.400682	0.254	0.202	0.000394791
SPIN1	1.01556e-08	0.311186	0.714	0.375	0.000398646
TMEM245	1.05417e-08	0.382496	0.514	0.183	0.000413803
JAKMIP2-AS1	1.10873e-08	0.28774	0.228	0.01	0.00043522
PLEKHH2	1.11391e-08	-0.353371	0.63	0.538	0.000437254
PIGN	1.1337e-08	0.281853	0.457	0.144	0.000445023
ZMYM2	1.16357e-08	0.336271	0.732	0.394	0.000456746
PCNX4	1.16628e-08	0.287698	0.486	0.163	0.00045781
GPR158	1.16958e-08	-0.565881	0.511	0.404	0.000459108
CMYA5	1.17139e-08	-0.537103	0.746	0.683	0.000459819
FAM184A	1.18355e-08	-0.323634	0.688	0.615	0.000464589
SNX24	1.19733e-08	0.263276	0.424	0.125	0.000469999
SMC5-AS1	1.20425e-08	-0.524954	0.236	0.356	0.000472717
SH3GLB1	1.21457e-08	0.363658	0.424	0.115	0.000476768
THSD7A	1.2367e-08	0.282321	0.71	0.385	0.000485454
CSMD3	1.23698e-08	-0.381853	0.786	0.692	0.000485562
SSBP2	1.2527e-08	0.310129	0.953	0.769	0.000491734
SSR3	1.26414e-08	0.264395	0.337	0.067	0.000496224
RSU1	1.27853e-08	0.268559	0.315	0.058	0.000501876
GRIK3	1.27958e-08	-0.412029	0.228	0.183	0.000502288
ZNF106	1.2851e-08	-0.365854	0.424	0.327	0.000504451
POLA1	1.29251e-08	0.310828	0.489	0.173	0.000507361
STRIP1	1.30384e-08	-0.547622	0.199	0.394	0.00051181
CLIP1	1.33804e-08	-0.303422	0.717	0.596	0.000525236
TERF2IP	1.37013e-08	0.269579	0.486	0.173	0.00053783
CNKSR2	1.37837e-08	0.529637	0.696	0.356	0.000541064
CEP192	1.39509e-08	0.262544	0.583	0.25	0.000547628
EPS8	1.43621e-08	-0.363306	0.601	0.51	0.000563771
AC091885.2	1.47322e-08	0.256991	0.293	0.038	0.000578297
STK32A	1.50046e-08	0.276661	0.877	0.587	0.000588989
RPS18	1.5085e-08	-0.562767	0.221	0.202	0.000592147
B3GLCT	1.51963e-08	-0.570672	0.246	0.327	0.000596515
UBR4	1.54281e-08	-0.290824	0.638	0.462	0.000605615
SSH1	1.5654e-08	-0.252133	0.453	0.308	0.000614482
NOVA1	1.57187e-08	0.418579	0.841	0.548	0.000617023
NFASC	1.5727e-08	-0.496754	0.743	0.702	0.000617347
PRLR	1.63537e-08	-0.548709	0.011	0.163	0.000641948
PRKCA-AS1	1.63546e-08	0.334183	0.326	0.058	0.000641982
FAM66C	1.67836e-08	0.303284	0.529	0.202	0.000658822
SPAG1	1.68403e-08	0.352938	0.377	0.087	0.000661049
SDCBP2-AS1	1.68572e-08	0.274885	0.312	0.048	0.000661714
GPR89A	1.78409e-08	-0.490178	0.174	0.26	0.000700326
TARSL2	1.81887e-08	0.303141	0.529	0.202	0.000713981
USP6NL	1.88564e-08	-0.305736	0.565	0.471	0.000740189
ACO2	1.89584e-08	-0.457559	0.504	0.519	0.000744192
SCFD1	1.91989e-08	0.271438	0.562	0.24	0.000753635
RNF144A	1.95276e-08	0.268414	0.406	0.115	0.000766536
SSBP1	2.01927e-08	0.291302	0.514	0.192	0.000792646
TMEM65	2.03364e-08	-0.345456	0.475	0.375	0.000798284
NOS1AP	2.03517e-08	-0.276786	0.848	0.673	0.000798885
APH1B	2.03564e-08	0.295029	0.326	0.058	0.00079907
OAT	2.05841e-08	-0.360108	0.312	0.337	0.000808009
LTBP1	2.06058e-08	-0.490864	0.5	0.481	0.000808858
RAPH1	2.06391e-08	0.302109	0.475	0.163	0.000810167
ARHGEF7	2.13413e-08	-0.31741	0.659	0.529	0.000837733
CSF1	2.18484e-08	-0.462887	0.243	0.308	0.000857638
REPS1	2.22083e-08	0.251784	0.815	0.51	0.000871766
C1S	2.27803e-08	0.250949	0.362	0.087	0.000894218
TMEM117	2.28265e-08	0.35706	0.449	0.144	0.000896032
SPRY4-AS1	2.33251e-08	0.325084	0.312	0.058	0.000915604
AHNAK	2.33352e-08	-0.520412	0.395	0.49	0.000915998
CDH23	2.33594e-08	-0.547295	0.315	0.423	0.000916949
CHD1	2.3413e-08	-0.280754	0.453	0.394	0.000919053
ABTB2	2.34592e-08	-0.821443	0.286	0.394	0.000920866
LIMCH1	2.39342e-08	-0.396685	0.902	0.865	0.000939514
AC004949.1	2.39537e-08	-0.745796	0.022	0.202	0.000940277
PRKD2	2.40382e-08	-0.421039	0.047	0.26	0.000943594
CWC27	2.41126e-08	0.277998	0.518	0.202	0.000946517
OPHN1	2.45085e-08	0.325052	0.804	0.49	0.000962056
CAMKMT	2.51699e-08	0.483072	0.714	0.385	0.000988021
CAST	2.53164e-08	-0.264383	0.594	0.423	0.000993771
RAB2A	2.54624e-08	-0.250273	0.609	0.452	0.000999502
ZNF701	2.55138e-08	-0.519712	0.152	0.288	0.00100152
PLOD1	2.58407e-08	-0.492869	0.134	0.346	0.00101435
OTUD7B	2.59148e-08	0.251361	0.634	0.308	0.00101726
RANBP9	2.64755e-08	0.281272	0.478	0.163	0.00103927
ZEB1	2.65131e-08	0.329461	0.721	0.394	0.00104075
XYLT1	2.71138e-08	-0.674153	0.496	0.567	0.00106433
EEF1G	2.71744e-08	-0.51845	0.112	0.356	0.0010667
TANK	2.76549e-08	0.416199	0.612	0.279	0.00108557
GAREM1	2.79545e-08	0.340355	0.866	0.577	0.00109733
USP33	2.81666e-08	0.351357	0.551	0.221	0.00110565
WLS	2.81669e-08	0.288871	0.714	0.385	0.00110566
SF1	2.84624e-08	0.253179	0.627	0.298	0.00111726
SNX19	2.8595e-08	0.327428	0.438	0.135	0.00112247
ITGB3BP	2.97768e-08	-0.503743	0.373	0.356	0.00116886
NDUFV1	3.04269e-08	-0.283541	0.293	0.192	0.00119438
SRGAP1	3.1615e-08	-0.419566	0.891	0.808	0.00124102
GNG7	3.20043e-08	-0.334081	0.591	0.558	0.0012563
ARHGEF10L	3.21004e-08	-0.326231	0.594	0.481	0.00126007
PIK3C2G	3.24949e-08	0.375079	0.33	0.067	0.00127555
RNF130	3.27566e-08	0.335485	0.714	0.385	0.00128583
ST6GALNAC3	3.27886e-08	0.326827	0.877	0.596	0.00128708
CACNA2D1	3.29605e-08	0.386103	0.739	0.413	0.00129383
PRKN	3.3779e-08	0.424529	0.895	0.683	0.00132596
MIR2052HG	3.51404e-08	0.386816	0.239	0.019	0.0013794
ERP44	3.57306e-08	0.305764	0.424	0.135	0.00140257
ISCU	3.70221e-08	-0.460574	0.123	0.115	0.00145327
CRLF3	3.81934e-08	0.251117	0.413	0.125	0.00149925
AMER2	3.94023e-08	0.40495	0.656	0.327	0.0015467
PCSK6	4.08515e-08	0.416174	0.424	0.125	0.00160359
MNAT1	4.13176e-08	0.291972	0.634	0.308	0.00162188
VPS50	4.1414e-08	0.286704	0.435	0.135	0.00162566
RPS8	4.19332e-08	-0.423802	0.283	0.24	0.00164604
RPS27	4.26389e-08	-0.683724	0.257	0.327	0.00167375
ELMOD2	4.29169e-08	0.25584	0.319	0.058	0.00168466
NUDT9	4.37302e-08	-0.505701	0.188	0.317	0.00171659
PPP2R5C	4.44576e-08	0.27834	0.703	0.375	0.00174514
ZRANB3	4.48612e-08	0.34845	0.457	0.154	0.00176098
GRM3	4.49822e-08	0.657125	0.315	0.058	0.00176573
AL451085.1	4.58019e-08	-0.276698	0.004	0.144	0.00179791
RPL12	4.58209e-08	-0.252784	0.348	0.212	0.00179865
GNAL	4.69005e-08	-0.557858	0.225	0.202	0.00184103
ZNF652	4.69606e-08	0.310522	0.449	0.144	0.00184339
TENT2	4.75005e-08	0.326823	0.703	0.375	0.00186459
PSD2	4.77043e-08	-0.298263	0.703	0.538	0.00187258
TXNIP	4.81622e-08	0.278358	0.333	0.077	0.00189056
PITPNC1	4.84369e-08	-0.313001	0.986	0.962	0.00190134
SUCLA2	4.87508e-08	0.251718	0.428	0.135	0.00191367
YAF2	4.91686e-08	0.330552	0.685	0.356	0.00193006
TMEM116	5.04906e-08	0.257249	0.279	0.038	0.00198196
IFT43	5.07634e-08	0.350838	0.42	0.125	0.00199267
CAND1	5.12147e-08	0.328307	0.395	0.106	0.00201038
STUM	5.25327e-08	0.325285	0.409	0.125	0.00206212
SPX	5.30786e-08	-0.430301	0.279	0.317	0.00208355
NKAIN2	5.40152e-08	0.684473	0.522	0.202	0.00212031
AC008014.1	5.507e-08	0.537658	0.38	0.096	0.00216172
SFPQ	5.77215e-08	-0.300646	0.764	0.663	0.0022658
DDX24	5.8275e-08	-0.295932	0.511	0.413	0.00228753
ZNF770	5.92641e-08	0.254617	0.348	0.077	0.00232635
KHDRBS3	6.08877e-08	-0.620557	0.203	0.308	0.00239009
CAMK1D	6.19499e-08	-0.301327	0.746	0.606	0.00243178
SMARCC2	6.271e-08	-0.261454	0.409	0.25	0.00246162
SGMS1	6.29036e-08	-0.26767	0.688	0.519	0.00246922
CCT3	6.43973e-08	-0.456012	0.239	0.404	0.00252785
ZMYND8	6.45083e-08	0.270203	0.688	0.365	0.00253221
POU2F2	6.4734e-08	-0.518084	0.058	0.231	0.00254107
CLVS1	6.47625e-08	-0.287154	0.275	0.154	0.00254219
RAB6B	6.47898e-08	-0.376843	0.388	0.394	0.00254326
SUPT20H	6.48962e-08	0.263746	0.417	0.125	0.00254743
GADD45B	6.54469e-08	-0.623099	0.149	0.356	0.00256905
VAPB	6.75553e-08	0.25546	0.341	0.077	0.00265181
NIPBL	7.02643e-08	0.293906	0.826	0.529	0.00275815
AC025159.1	7.13705e-08	0.557591	0.406	0.115	0.00280158
GNAO1	7.14771e-08	-0.360123	0.547	0.519	0.00280576
SRP14	7.34103e-08	-0.314728	0.254	0.202	0.00288165
SPRED1	7.37717e-08	0.379392	0.594	0.269	0.00289583
RNF180	7.41774e-08	0.408068	0.471	0.163	0.00291176
LINC00271	7.5145e-08	0.430433	0.391	0.106	0.00294974
GPD2	7.61549e-08	0.330955	0.54	0.221	0.00298938
ZBTB7C	7.61748e-08	0.254809	0.612	0.298	0.00299017
ELF2	7.69785e-08	0.279347	0.714	0.394	0.00302172
HMBOX1	7.74062e-08	0.365374	0.779	0.471	0.0030385
CHL1-AS2	7.83299e-08	-0.706953	0.174	0.385	0.00307476
POT1	7.95801e-08	0.272483	0.475	0.173	0.00312384
GPN1	8.05319e-08	-0.380185	0.065	0.269	0.0031612
GABRB3	8.08688e-08	-0.338311	0.308	0.183	0.00317442
TIAM2	8.58748e-08	0.265163	0.703	0.385	0.00337093
RPS3A	8.59578e-08	-0.527811	0.304	0.25	0.00337419
LINC01619	8.70387e-08	-0.528586	0.076	0.298	0.00341662
AC058791.1	8.95981e-08	0.393132	0.29	0.048	0.00351708
SYT9	9.03099e-08	0.257417	0.351	0.096	0.00354503
ENOX1	9.12663e-08	0.306406	0.678	0.356	0.00358257
ULK4	9.16869e-08	0.411873	0.438	0.144	0.00359908
SEMA4A	9.2513e-08	-0.538258	0.178	0.317	0.0036315
PRKCA	9.32065e-08	-0.354853	0.982	0.952	0.00365873
RPE	9.5218e-08	0.266628	0.312	0.058	0.00373769
POC1B	9.67503e-08	-0.438456	0.453	0.413	0.00379784
AL136164.2	1.00161e-07	0.270905	0.156	0	0.00393173
RAB21	1.00283e-07	-0.272432	0.315	0.25	0.00393652
LINC01798	1.00808e-07	0.29155	0.293	0.048	0.00395712
HDX	1.01747e-07	-0.517293	0.163	0.26	0.00399398
MAP1B	1.02618e-07	-0.503126	0.761	0.673	0.00402815
LRP6	1.03571e-07	0.320105	0.63	0.308	0.00406557
EIF5	1.03599e-07	-0.367669	0.399	0.423	0.00406666
LINC00511	1.03683e-07	0.348529	0.793	0.49	0.00406998
MARCH7	1.03781e-07	0.267371	0.572	0.26	0.00407383
OPLAH	1.05004e-07	-0.259877	0.145	0.106	0.00412183
ZBTB11	1.05793e-07	-0.314811	0.236	0.221	0.00415278
DCAF7	1.07733e-07	-0.446353	0.333	0.346	0.00422896
CASC2	1.11182e-07	0.298216	0.467	0.173	0.00436433
LRRN3	1.11904e-07	-0.326548	0.308	0.231	0.0043927
FGFR1OP2	1.12034e-07	-0.250693	0.395	0.308	0.00439778
GOLT1B	1.14265e-07	-0.377331	0.178	0.26	0.00448536
PKIA-AS1	1.16509e-07	0.348195	0.493	0.192	0.00457344
DDX17	1.1689e-07	0.306998	0.913	0.712	0.00458841
ELP4	1.17658e-07	0.294063	0.808	0.51	0.00461853
RAD51B	1.20355e-07	0.34022	0.703	0.385	0.00472441
SYT14	1.21378e-07	0.268941	0.351	0.096	0.00476456
MAPK8	1.21884e-07	0.329042	0.754	0.442	0.00478445
SOD2	1.22701e-07	-0.398987	0.388	0.385	0.00481649
MORF4L1	1.27637e-07	-0.286134	0.464	0.269	0.00501025
COL23A1	1.29298e-07	0.305518	0.616	0.308	0.00507544
RPS16	1.32478e-07	-0.454491	0.159	0.212	0.00520031
CPNE3	1.3372e-07	0.287547	0.355	0.087	0.00524904
AC073941.1	1.34185e-07	0.632963	0.764	0.529	0.00526729
FAM117B	1.34968e-07	-0.482636	0.203	0.212	0.00529805
ARFIP1	1.37337e-07	0.28699	0.543	0.231	0.00539103
CNTNAP3B	1.37716e-07	0.330039	0.355	0.087	0.00540589
SIPA1L2	1.41772e-07	-0.400274	0.319	0.337	0.00556511
EYA1	1.44835e-07	-0.625557	0.062	0.279	0.00568537
HES4	1.45533e-07	0.2756	0.203	0.01	0.00571276
SLC39A6	1.45641e-07	-0.471352	0.12	0.24	0.00571698
AC004158.1	1.46688e-07	0.320729	0.453	0.163	0.00575809
N4BP1	1.47307e-07	0.294976	0.377	0.106	0.00578239
SPARC	1.4851e-07	0.425568	0.319	0.067	0.00582961
DTNA	1.4957e-07	0.282894	0.993	0.981	0.00587122
GALNT13	1.53174e-07	-0.598532	0.949	0.885	0.0060127
NEGR1	1.53622e-07	0.50476	0.841	0.587	0.00603028
ATF7IP	1.55828e-07	0.309627	0.707	0.394	0.00611688
P2RY14	1.56748e-07	0.289211	0.319	0.067	0.00615299
RGCC	1.59343e-07	0.480255	0.554	0.24	0.00625484
GUCY1A1	1.5936e-07	0.353187	0.304	0.058	0.00625551
SHISA6	1.70011e-07	0.296775	0.841	0.558	0.0066736
ETNPPL	1.70955e-07	0.297017	0.764	0.462	0.00671067
ANKRD36C	1.73077e-07	0.265929	0.721	0.413	0.00679395
ABAT	1.78707e-07	-0.275558	0.525	0.365	0.00701497
KNDC1	1.78773e-07	-0.351643	0.431	0.327	0.00701757
EXOC6	1.79056e-07	0.26746	0.409	0.135	0.00702865
PHC3	1.8185e-07	0.323835	0.634	0.317	0.00713833
NF1	1.83664e-07	0.304803	0.859	0.587	0.00720955
SLC25A27	1.86497e-07	0.280957	0.395	0.115	0.00732076
MIA2	1.86772e-07	0.265092	0.428	0.144	0.00733156
MARCH1	1.95463e-07	-0.678249	0.043	0.231	0.00767272
CSMD2	1.98249e-07	0.627319	0.341	0.087	0.00778207
ATG2B	1.98978e-07	0.266837	0.446	0.154	0.00781068
ADAMTS1	1.99642e-07	-0.376087	0.047	0.24	0.00783677
PDE3A	2.01372e-07	-0.506015	0.812	0.769	0.00790464
OAZ1	2.04933e-07	-0.550592	0.214	0.375	0.00804442
ZMAT3	2.07668e-07	0.380402	0.507	0.202	0.0081518
RPRD1A	2.11604e-07	0.273061	0.493	0.192	0.00830629
ISPD	2.12731e-07	0.296962	0.149	0	0.00835053
EFR3B	2.13156e-07	-0.274641	0.62	0.442	0.00836721
STXBP5	2.15974e-07	0.308226	0.877	0.625	0.00847784
YWHAZ	2.20386e-07	-0.321996	0.435	0.365	0.00865103
IL17D	2.24143e-07	-0.334678	0.482	0.385	0.00879851
BAALC-AS1	2.3565e-07	0.529459	0.514	0.212	0.00925019
LRRN1	2.48219e-07	-0.551019	0.384	0.481	0.00974359
FGFR3	2.54912e-07	-0.328223	0.667	0.558	0.0100063
LARP4B	2.58256e-07	0.267683	0.554	0.25	0.0101376
CDK8	2.60512e-07	0.353519	0.547	0.24	0.0102261
CEMIP	2.60516e-07	-0.547237	0.221	0.308	0.0102263
NAP1L1	2.71096e-07	0.318612	0.591	0.279	0.0106416
PACRG	2.73121e-07	0.516812	0.373	0.106	0.0107211
RPL6	2.7329e-07	-0.374258	0.362	0.308	0.0107277
CTTN	2.76216e-07	-0.318833	0.428	0.385	0.0108426
ANKFN1	2.81699e-07	0.353364	0.754	0.452	0.0110578
EXOC6B	2.8263e-07	0.304669	0.866	0.606	0.0110944
TRA2A	2.88763e-07	-0.345351	0.652	0.548	0.0113351
MAPT	2.96267e-07	-0.336561	0.862	0.76	0.0116297
NBEA	3.00466e-07	0.327043	0.728	0.423	0.0117945
SLC16A2	3.01069e-07	0.301278	0.243	0.029	0.0118182
DOCK4	3.08048e-07	0.344451	0.975	0.875	0.0120921
TOB2	3.08369e-07	-0.263469	0.543	0.413	0.0121047
ACVR2A	3.21715e-07	0.250258	0.319	0.077	0.0126286
RETREG1	3.26372e-07	0.348973	0.645	0.337	0.0128114
RIMS1	3.27704e-07	0.502695	0.547	0.24	0.0128637
SEC22A	3.3432e-07	0.333825	0.293	0.058	0.0131234
RBPMS	3.40785e-07	-0.485608	0.424	0.404	0.0133772
AC104574.2	3.48333e-07	0.322266	0.355	0.106	0.0136735
PSME4	3.49771e-07	0.260002	0.681	0.375	0.0137299
AC016831.7	3.51664e-07	0.911728	0.67	0.394	0.0138042
UFL1-AS1	3.52794e-07	0.269238	0.406	0.144	0.0138486
ERVK13-1	3.55012e-07	-0.33877	0.239	0.173	0.0139356
LINC01572	3.6066e-07	0.33977	0.402	0.125	0.0141573
TLN2	3.63409e-07	-0.368404	0.529	0.413	0.0142652
PDE7A	3.73545e-07	-0.323887	0.457	0.327	0.0146631
GPC6	3.77206e-07	-0.365911	0.906	0.788	0.0148068
ANAPC10	3.8477e-07	0.407352	0.449	0.163	0.0151038
SLC38A1	3.88346e-07	-0.491389	0.601	0.538	0.0152441
ACIN1	4.02576e-07	-0.259277	0.5	0.356	0.0158027
ZBTB44	4.03475e-07	0.277556	0.409	0.135	0.015838
IQSEC1	4.23976e-07	-0.37226	0.431	0.375	0.0166428
NRXN1	4.41129e-07	0.649474	0.859	0.673	0.0173161
LMBR1	4.56168e-07	0.308466	0.554	0.25	0.0179064
DNM2	4.61e-07	-0.351155	0.413	0.385	0.0180961
ESYT2	4.67575e-07	0.309666	0.486	0.192	0.0183542
FAM155A	4.72205e-07	0.679789	0.663	0.442	0.0185359
NAV3	4.77318e-07	0.518099	0.895	0.76	0.0187366
UNC80	4.86846e-07	0.354304	0.518	0.221	0.0191107
CAPZB	4.9757e-07	-0.283394	0.471	0.365	0.0195316
ATP5F1C	5.00168e-07	0.298425	0.482	0.192	0.0196336
LINC00513	5.01208e-07	0.454933	0.475	0.202	0.0196744
NEO1	5.08926e-07	0.351537	0.873	0.635	0.0199774
AC090578.1	5.10576e-07	-0.713945	0.123	0.327	0.0200421
NUP50-DT	5.15661e-07	0.310694	0.37	0.106	0.0202417
MYO15B	5.20883e-07	-0.265329	0.261	0.202	0.0204467
NUP98	5.30082e-07	-0.34169	0.475	0.385	0.0208079
ZNF608	5.3117e-07	0.320687	0.732	0.433	0.0208506
PEA15	5.35955e-07	-0.454206	0.21	0.327	0.0210384
ACTB	5.3768e-07	-0.316771	0.5	0.442	0.0211061
SAMD12	5.43576e-07	0.425545	0.355	0.096	0.0213375
ZBED5	5.4713e-07	0.294086	0.424	0.144	0.021477
GNG12-AS1	5.48905e-07	0.299853	0.355	0.096	0.0215467
HSD17B12	5.52133e-07	0.357896	0.384	0.115	0.0216734
HNMT	5.79224e-07	-0.590492	0.236	0.308	0.0227369
AHCYL2	5.79734e-07	0.317212	0.728	0.433	0.0227569
CLK3	5.79755e-07	-0.417916	0.145	0.288	0.0227577
VAV2	5.80775e-07	0.254658	0.315	0.077	0.0227977
LINC00662	5.90622e-07	0.279854	0.475	0.192	0.0231843
STK39	5.91362e-07	0.321486	0.38	0.115	0.0232133
ALDH2	5.92175e-07	-0.314659	0.562	0.481	0.0232452
NSMCE2	5.9299e-07	0.250644	0.707	0.413	0.0232772
CTNNAL1	5.96488e-07	-0.508302	0.116	0.231	0.0234146
RPL41	5.96507e-07	-0.273018	0.417	0.317	0.0234153
NR2F2-AS1	6.03605e-07	0.461959	0.348	0.096	0.0236939
SARAF	6.18063e-07	-0.414069	0.402	0.433	0.0242615
U91319.1	6.18373e-07	0.430721	0.236	0.029	0.0242736
SUN2	6.25991e-07	0.381319	0.366	0.106	0.0245726
AC093879.1	6.31333e-07	0.259885	0.308	0.067	0.0247824
SLC44A1	6.35997e-07	0.273099	0.721	0.423	0.0249654
SLC9A9	6.47911e-07	0.287244	0.786	0.5	0.0254331
AL662796.1	6.53084e-07	0.286489	0.138	0	0.0256362
RYR3	6.5488e-07	0.260987	0.989	0.971	0.0257067
ANXA7	6.55997e-07	0.267878	0.29	0.058	0.0257505
UBA6-AS1	6.68686e-07	0.290537	0.569	0.279	0.0262486
LAMC1	7.10241e-07	-0.307975	0.402	0.317	0.0278798
ATG4C	7.16076e-07	0.285225	0.304	0.067	0.0281088
ST7	7.18446e-07	0.48213	0.583	0.288	0.0282019
ALS2	7.22874e-07	0.321235	0.42	0.144	0.0283757
TJP2	7.49563e-07	-0.510421	0.511	0.635	0.0294233
GSTCD	7.56623e-07	0.272022	0.33	0.087	0.0297005
MALRD1	7.72495e-07	0.345431	0.337	0.087	0.0303235
CRNDE	8.08224e-07	0.369038	0.514	0.231	0.031726
METTL2B	8.13661e-07	0.473656	0.351	0.096	0.0319395
ADAMTS9	8.19976e-07	-0.576334	0.406	0.462	0.0321874
AP000787.1	8.24184e-07	-0.361704	0.167	0.269	0.0323525
DSEL	8.33883e-07	-0.467268	0.051	0.192	0.0327332
CNTN6	8.60827e-07	0.463748	0.442	0.163	0.0337909
NAPA	8.61398e-07	-0.28499	0.272	0.25	0.0338133
BMT2	8.70102e-07	-0.456561	0.424	0.375	0.034155
HSD17B7	8.78029e-07	-0.37244	0.167	0.269	0.0344661
SLC38A6	8.85614e-07	0.303735	0.431	0.154	0.0347639
PCBP1-AS1	8.90669e-07	-0.572582	0.431	0.606	0.0349623
ATP6V1A	9.01169e-07	-0.251574	0.38	0.327	0.0353745
PCDH10	9.06912e-07	-0.284848	0.413	0.337	0.0355999
ZNF117	9.26951e-07	0.268377	0.348	0.096	0.0363865
MCPH1	9.32744e-07	0.35879	0.467	0.183	0.0366139
LINC01376	9.43892e-07	0.349727	0.359	0.106	0.0370515
REEP3	9.69277e-07	0.309884	0.533	0.24	0.038048
NDUFA4	1.00891e-06	-0.535949	0.293	0.317	0.0396038
IRF1	1.05745e-06	-0.400392	0.08	0.202	0.0415091
RPL22	1.07721e-06	-0.533961	0.286	0.26	0.0422847
GRAMD4	1.10073e-06	-0.314658	0.239	0.173	0.043208
USF3	1.10081e-06	-0.33326	0.333	0.308	0.0432113
COA1	1.11174e-06	0.321766	0.533	0.24	0.0436404
AC138627.1	1.11508e-06	0.336221	0.402	0.135	0.0437712
ARNTL	1.14409e-06	-0.304108	0.453	0.423	0.0449101
AL445426.1	1.19478e-06	0.364519	0.246	0.038	0.0469
NEDD8	1.22467e-06	-0.348626	0.159	0.106	0.0480732

## Sheet: BergGlia
GeneId	p_val	avg_logFC	pct.1	pct.2	p_val_adj
HSPH1	1.34932e-169	-3.33479	0.257	0.602	5.29661e-165			Up	617
HSPA1B	2.8551e-169	-2.5489	0.174	0.551	1.12074e-164			Down	650
HSPD1	2.9391e-162	-2.60975	0.56	0.731	1.15372e-157			Total	1267
HIF3A	1.01489e-154	1.0604	0.973	0.778	3.98386e-150
DNAJB1	3.72043e-154	-2.6291	0.324	0.641	1.46042e-149
BAG3	7.59198e-152	-1.79862	0.411	0.65	2.98016e-147
MOB4	1.38018e-146	-2.31442	0.312	0.722	5.41775e-142
HSPA4L	4.84515e-142	-2.55376	0.239	0.635	1.90192e-137
PTGES3	1.16811e-139	-2.25587	0.709	0.823	4.58529e-135
CHORDC1	1.41233e-138	-1.79711	0.357	0.686	5.54395e-134
ABHD3	6.57942e-137	-1.94049	0.323	0.671	2.58269e-132
OSBPL3	1.28718e-135	-2.09791	0.116	0.566	5.05271e-131
HSPB1	5.56875e-135	-1.96031	0.379	0.614	2.18596e-130
ZNF83	3.03189e-129	-1.57881	0.546	0.808	1.19014e-124
SERPINH1	9.01673e-128	-1.6528	0.085	0.527	3.53943e-123
HMGB1	1.21504e-127	-2.16275	0.932	0.994	4.7695e-123
NFAT5	5.08616e-126	-1.644	0.847	0.937	1.99652e-121
SLC5A3	1.55898e-125	-1.61477	0.283	0.614	6.11963e-121
SESN3	3.17428e-125	-1.89052	0.556	0.784	1.24603e-120
STIP1	1.91333e-124	-1.41872	0.222	0.599	7.51057e-120
SLC7A11	8.62114e-124	-1.79753	0.824	0.907	3.38414e-119
HSPA6	1.07972e-122	-2.15199	0.001	0.47	4.23834e-118
COL5A3	9.15882e-122	-1.2102	0.462	0.886	3.5952e-117
ELOVL5	2.23219e-121	-1.56528	0.416	0.686	8.76222e-117
DNAJA1	6.0038e-120	-1.60014	0.389	0.641	2.35673e-115
MRPS6	2.73257e-119	-1.44678	0.328	0.632	1.07264e-114
PROX1	3.65302e-119	-1.37672	0.35	0.686	1.43396e-114
GPBP1	2.51379e-118	-1.37519	0.803	0.91	9.86762e-114
DNAJB6	1.67997e-116	-1.33626	0.58	0.808	6.59456e-112
PRNP	4.50729e-116	-1.41514	0.55	0.749	1.76929e-111
HIBCH	5.30725e-116	-1.57129	0.748	0.877	2.08331e-111
SLC7A5	6.15459e-116	-1.22795	0.066	0.536	2.41592e-111
OSBPL1A	1.2762e-115	-1.64025	0.66	0.85	5.00958e-111
HNRNPU	1.80233e-115	-1.5564	0.849	0.913	7.07485e-111
CCT4	7.96214e-113	-1.28786	0.354	0.647	3.12546e-108
NOP58	5.92015e-108	-1.2568	0.356	0.698	2.3239e-103
DNAJA4	3.87284e-107	-1.67818	0.107	0.533	1.52024e-102
TRIM26	5.81182e-106	-1.22551	0.154	0.554	2.28137e-101
CLK1	2.50035e-105	-1.06128	0.606	0.853	9.81486e-101
LINC00472	2.76216e-104	-1.05952	0.747	0.982	1.08426e-99
CAP2	2.13651e-103	-1.38506	0.266	0.668	8.38667e-99
USPL1	3.18998e-103	-1.22891	0.277	0.623	1.25219e-98
AHCTF1	6.17291e-103	-1.35712	0.693	0.802	2.42311e-98
FKBP4	1.38425e-102	-1.1262	0.182	0.548	5.43375e-98
SMAD1	2.23019e-102	-1.3739	0.286	0.608	8.7544e-98
ASAP1	1.28016e-101	-1.21476	0.861	0.934	5.02513e-97
HSPA9	1.42937e-101	-1.0627	0.483	0.68	5.61086e-97
ATP5F1B	2.58661e-101	-1.13103	0.35	0.689	1.01535e-96
IARS	3.43321e-100	-1.21685	0.426	0.668	1.34767e-95
MCU	9.59425e-99	-1.50795	0.386	0.74	3.76613e-94
FGF14	4.30206e-98	0.90264	0.991	0.967	1.68873e-93
WFDC1	5.79578e-98	-1.29079	0.203	0.713	2.27508e-93
MMP16	2.81569e-97	-1.71816	0.329	0.572	1.10527e-92
KITLG	5.39836e-97	-1.30797	0.58	0.751	2.11907e-92
HSPA1L	1.331e-96	-0.877232	0.018	0.449	5.22471e-92
MIB1	2.38611e-96	-1.12464	0.759	0.874	9.36642e-92
PPP1R15A	3.41401e-96	-0.802832	0.031	0.476	1.34013e-91
RUVBL2	2.19336e-95	-1.05591	0.085	0.5	8.60981e-91
NAA16	2.39474e-95	-1.12716	0.492	0.707	9.40029e-91
CACYBP	1.75571e-94	-1.09415	0.269	0.62	6.89185e-90
IER5	3.88865e-93	-0.841664	0.014	0.422	1.52645e-88
IL17RB	4.98169e-93	-1.17313	0.45	0.701	1.95551e-88
FXR1	9.73023e-93	-1.1095	0.791	0.907	3.81951e-88
STK40	5.48136e-92	-1.1326	0.191	0.566	2.15165e-87
PPP2R2B	2.91468e-91	0.603857	0.994	0.991	1.14413e-86
CRY1	1.40059e-90	-1.13172	0.285	0.653	5.49789e-86
FGFR1	1.72405e-90	-0.965229	0.426	0.793	6.7676e-86
AHSA1	3.02824e-90	-0.922128	0.166	0.569	1.18871e-85
NUDC	6.16413e-90	-0.935485	0.259	0.623	2.41967e-85
DHDH	9.30569e-90	-0.661148	0.008	0.395	3.65286e-85
LIMS1	1.63138e-89	-1.28162	0.634	0.805	6.40383e-85
GYS1	5.85329e-89	-1.0182	0.266	0.605	2.29765e-84
PARD6G-AS1	1.31638e-88	-1.11021	0.13	0.548	5.16733e-84
CABLES1	7.98361e-88	1.22066	0.887	0.41	3.13389e-83
APC	1.38588e-87	-1.03364	0.971	0.988	5.44013e-83
ATP2C1	9.56746e-87	-1.23746	0.545	0.769	3.75561e-82
WHRN	6.82344e-86	-0.928088	0.138	0.506	2.67847e-81
HSPE1	1.56255e-85	-1.17138	0.339	0.689	6.13365e-81
NR4A1	1.57041e-85	-0.737289	0.027	0.428	6.16448e-81
SERPINE2	1.6865e-85	-0.99804	0.909	0.982	6.62018e-81
PPP2CB	1.71384e-84	-1.03958	0.529	0.719	6.72752e-80
FRMPD2	1.48739e-83	0.846588	0.737	0.183	5.83859e-79
ACSBG2	2.63315e-83	-0.994601	0.115	0.548	1.03362e-78
PLCG2	3.41637e-83	0.609297	0.701	0.889	1.34106e-78
PNLDC1	4.97616e-83	-0.801507	0.027	0.419	1.95334e-78
NAA50	5.9024e-83	-1.03177	0.339	0.632	2.31693e-78
RANGAP1	1.37307e-82	-0.755244	0.103	0.524	5.38985e-78
SORBS1	7.04761e-82	-1.14795	0.987	0.994	2.76647e-77
COPA	2.611e-81	-1.07345	0.473	0.725	1.02492e-76
NKRF	5.69444e-81	-1.00249	0.084	0.434	2.2353e-76
DNTTIP2	9.58847e-81	-0.83721	0.115	0.509	3.76386e-76
MBNL2	4.48708e-80	-1.1324	0.717	0.835	1.76136e-75
FERMT3	4.62724e-80	-0.636005	0.024	0.419	1.81638e-75
HSP90AA1	9.69021e-80	-1.78133	0.898	0.937	3.8038e-75
SETD5	2.31613e-79	-0.900006	0.836	0.943	9.09172e-75
OPA1	2.39382e-79	-1.0428	0.56	0.781	9.3967e-75
HIF1A-AS3	6.77571e-79	-0.893456	0.272	0.743	2.65974e-74
AZIN1-AS1	8.71181e-78	-1.05845	0.444	0.769	3.41974e-73
FOS	1.11043e-77	-0.979113	0.074	0.455	4.35887e-73
ZFAND2A	1.17983e-77	-0.770717	0.082	0.482	4.63129e-73
HSPA1A	1.26669e-77	-1.51759	0.353	0.635	4.97228e-73
GPN1	7.12871e-77	-0.676887	0.078	0.482	2.7983e-72
ZNF516	8.14269e-77	-1.05785	0.466	0.653	3.19633e-72
GFPT2	1.40812e-76	-0.8401	0.349	0.677	5.52743e-72
CAMK2D	2.77874e-76	-1.29236	0.802	0.889	1.09077e-71
THUMPD3-AS1	1.25712e-75	-0.846214	0.542	0.787	4.9347e-71
LRRC23	1.59811e-75	-1.23821	0.228	0.533	6.27322e-71
AFF3	3.62671e-75	-0.974881	0.383	0.844	1.42363e-70
ST13	5.91813e-75	-0.945671	0.602	0.754	2.3231e-70
NUCB1	7.28593e-75	-0.807733	0.197	0.554	2.86002e-70
FGFR2	2.78415e-74	0.593845	0.975	0.784	1.09289e-69
BACE2	1.86691e-73	-1.38956	0.078	0.446	7.32837e-69
DISC1FP1	4.13184e-73	-0.83332	0.011	0.347	1.62191e-68
CCT5	6.27524e-73	-0.788808	0.168	0.557	2.46328e-68
ZNF98	7.80605e-73	-0.937149	0.015	0.371	3.06419e-68
PLOD1	9.41215e-73	-0.784436	0.09	0.479	3.69465e-68
AC011444.3	7.43989e-72	-0.894455	0.19	0.602	2.92045e-67
LIMCH1	7.65685e-72	-0.985246	0.922	0.961	3.00562e-67
PRLR	4.21916e-71	-0.872319	0.009	0.335	1.65619e-66
RGS2	4.97029e-71	-0.546148	0.014	0.356	1.95104e-66
TXNIP	9.91794e-71	0.823508	0.639	0.132	3.89319e-66
DDR2	1.16245e-70	-1.091	0.567	0.811	4.56308e-66
AC068587.4	1.52852e-70	0.252445	0.563	0.889	6.00004e-66
AC139100.2	2.68135e-70	-0.418489	0.009	0.338	1.05254e-65
CWF19L2	3.28014e-70	-1.0636	0.599	0.743	1.28758e-65
FMR1	3.94108e-70	0.528021	0.44	0.003	1.54703e-65
SLC25A33	9.71934e-70	-0.787527	0.445	0.793	3.81523e-65
C7orf50	1.89066e-69	-0.82615	0.402	0.698	7.42161e-65
ARHGAP5	2.4812e-69	-0.786554	0.905	0.961	9.7397e-65
RYBP	2.9611e-69	-0.954646	0.269	0.641	1.16235e-64
ATF3	1.01879e-67	-0.601797	0.032	0.386	3.99915e-63
FBXO11	7.26161e-67	-0.905987	0.762	0.901	2.85047e-62
MBOAT7	9.5847e-67	-0.797988	0.11	0.455	3.76238e-62
LINC00877	4.51982e-66	-0.666797	0.009	0.311	1.77421e-61
HSP90AB1	1.14762e-65	-1.0535	0.658	0.838	4.50487e-61
AC009975.1	1.74113e-65	1.35071	0.513	0.06	6.83464e-61
KTN1	2.25947e-65	-0.847721	0.73	0.835	8.86934e-61
HSPA4	5.30737e-65	-0.855536	0.306	0.581	2.08335e-60
TCP1	5.6948e-65	-0.77085	0.207	0.53	2.23544e-60
TAOK3	2.94454e-64	-0.796876	0.798	0.934	1.15585e-59
NUDT9	3.62264e-64	-0.901777	0.194	0.524	1.42203e-59
ATP1A2	3.70176e-64	0.517905	0.98	0.967	1.45309e-59
LARGE1	4.42527e-64	-0.906408	0.449	0.763	1.7371e-59
SLC4A1AP	5.85545e-64	-0.780302	0.237	0.563	2.2985e-59
HSPA8	6.92579e-64	-0.921341	0.496	0.763	2.71865e-59
PMVK	2.44182e-63	-0.697644	0.195	0.521	9.5851e-59
PLEKHG4B	6.6328e-63	-0.770866	0.132	0.536	2.60364e-58
MAP2	2.2069e-62	-1.13747	0.951	0.967	8.66296e-58
LMCD1-AS1	2.55689e-62	0.77839	0.96	0.91	1.00368e-57
LINC00324	1.11107e-61	-0.55338	0.008	0.296	4.3614e-57
AP4B1	1.67608e-61	-0.628051	0.131	0.461	6.57929e-57
EEF1G	5.50668e-61	-0.671523	0.172	0.584	2.16159e-56
LRP4	6.36151e-61	-0.822472	0.624	0.787	2.49715e-56
JDP2	9.871e-61	-0.681689	0.176	0.542	3.87476e-56
DNAJB4	2.05763e-60	-0.717219	0.255	0.56	8.07702e-56
SESN2	2.3502e-60	-0.624176	0.053	0.413	9.22549e-56
RMST	5.41457e-60	-0.752905	0.461	0.886	2.12544e-55
ABI1	2.13546e-59	-0.700377	0.9	0.973	8.38252e-55
WWOX	3.68171e-59	0.634768	0.98	0.835	1.44522e-54
GCNA	3.76848e-59	-0.786411	0.233	0.536	1.47928e-54
ACSL3	4.76685e-59	-0.99072	0.777	0.904	1.87118e-54
SLC39A14	5.40221e-59	-0.722671	0.174	0.515	2.12059e-54
STPG4	1.33665e-58	-0.71949	0.073	0.437	5.24687e-54
FKBP5	1.43015e-58	0.847279	0.504	0.078	5.61391e-54
ASPH	3.24268e-58	0.523974	0.952	0.88	1.27288e-53
TENT4B	4.88145e-58	-0.760904	0.148	0.476	1.91617e-53
NR4A3	7.72192e-57	-0.602961	0.016	0.302	3.03116e-52
ST3GAL6-AS1	8.90129e-57	-1.1862	0.347	0.668	3.49411e-52
USP47	1.13801e-56	-0.898583	0.824	0.862	4.46714e-52
MIR181A1HG	1.66625e-56	-0.871576	0.067	0.383	6.54069e-52
ADD3	2.12945e-56	-0.71837	0.882	0.94	8.35893e-52
UBB	2.66999e-56	-0.891611	0.47	0.644	1.04808e-51
TMPRSS9	8.7103e-56	-0.760939	0.027	0.329	3.41914e-51
PPP3R1	3.34019e-55	-0.701655	0.399	0.763	1.31116e-50
NCAM2	4.73878e-55	0.605543	0.994	0.982	1.86016e-50
AC003093.1	5.71362e-55	-0.415284	0.019	0.308	2.24282e-50
ASCC1	5.83529e-55	-0.759347	0.527	0.76	2.29059e-50
DGKG	7.33972e-55	0.457247	0.99	0.976	2.88113e-50
SLC38A1	1.38981e-54	-0.545652	0.957	0.991	5.45555e-50
PRX	3.9616e-54	-0.270647	0.003	0.246	1.55509e-49
GPM6A	4.93842e-53	0.360916	0.997	0.994	1.93853e-48
GIPC2	6.56112e-53	-0.645976	0.1	0.422	2.5755e-48
MRPL18	1.26711e-52	-0.60755	0.158	0.473	4.97391e-48
AC106845.1	1.62515e-52	-0.623889	0.414	0.835	6.37936e-48
TSC22D2	2.44445e-52	-0.828334	0.599	0.731	9.59545e-48
CHD1	4.30245e-52	-0.724859	0.482	0.731	1.68888e-47
SEPT4	5.28942e-52	1.17589	0.33	0	2.07631e-47
NPAS3	7.64339e-52	0.370553	0.996	0.994	3.00034e-47
GPR89B	8.28117e-52	-0.745667	0.185	0.437	3.25069e-47
CHRNA5	9.58738e-52	-0.499899	0.018	0.29	3.76343e-47
MAGI2	1.24019e-51	0.447116	0.998	0.994	4.86823e-47
SEPT7	1.98053e-51	1.18069	0.327	0	7.77438e-47
MTSS1L	3.82493e-51	0.893622	0.325	0	1.50144e-46
MORF4L2	4.01787e-51	-0.581373	0.386	0.647	1.57717e-46
EIF5	6.24495e-51	-0.586881	0.627	0.82	2.45139e-46
MTCH1	7.12113e-51	-0.654541	0.476	0.635	2.79533e-46
MCL1	1.13244e-50	-0.55886	0.148	0.47	4.44526e-46
PAPOLA	1.28272e-50	-0.695779	0.705	0.805	5.03517e-46
G0S2	1.86781e-50	-0.581286	0.046	0.368	7.3319e-46
SEZ6L	2.11043e-50	-1.16887	0.132	0.467	8.2843e-46
LAMA2	3.43766e-50	0.629753	0.994	0.991	1.34942e-45
MAPRE2	3.69148e-50	-0.731664	0.723	0.844	1.44905e-45
LINC01088	5.30241e-50	1.6454	0.488	0.177	2.08141e-45
SUGT1	8.74126e-50	-0.681886	0.509	0.74	3.43129e-45
CNN3	9.96368e-50	-0.766673	0.793	0.88	3.91114e-45
CDH20	1.45702e-49	0.531713	0.987	0.898	5.71939e-45
PPP1R1B	1.91027e-49	0.814191	0.807	0.509	7.49858e-45
SAMD4A	2.82097e-49	-0.688715	0.941	0.988	1.10734e-44
HSPB8	4.38849e-49	-0.79481	0.089	0.365	1.72266e-44
SLC39A11	6.29974e-49	0.68533	0.893	0.572	2.4729e-44
SLC4A4	1.28031e-48	0.358444	0.995	0.976	5.02571e-44
MARS	1.51502e-48	-0.544521	0.239	0.542	5.94705e-44
FBXL14	4.08856e-48	-0.629878	0.15	0.461	1.60492e-43
P4HA1	5.15744e-48	-0.800028	0.754	0.865	2.0245e-43
Z98742.4	1.76818e-47	-0.272015	0.009	0.246	6.94083e-43
ARID5B	3.49751e-47	-0.885668	0.506	0.695	1.37291e-42
CHL1-AS2	8.70164e-47	-0.624309	0.245	0.647	3.41574e-42
AP5M1	1.01549e-46	-0.795555	0.288	0.503	3.98621e-42
OAT	1.059e-46	-0.585456	0.437	0.698	4.15699e-42
BCKDHB	1.49312e-46	0.605918	0.924	0.743	5.86108e-42
PCSK5	1.54789e-46	-0.704424	0.937	0.988	6.07608e-42
HIPK1	1.62916e-46	-0.588702	0.313	0.608	6.3951e-42
SMARCA2	1.87062e-46	-0.640836	0.826	0.919	7.34292e-42
EWSR1	1.02719e-45	-0.580414	0.577	0.749	4.03213e-41
TMC4	1.68432e-45	-0.496798	0.052	0.332	6.61161e-41
KANSL1L	1.98162e-45	-0.681019	0.887	0.928	7.77864e-41
SVIL	2.15843e-45	-0.801177	0.546	0.799	8.4727e-41
CCT6A	2.51536e-45	-0.520123	0.228	0.53	9.8738e-41
APP	2.53974e-45	-0.926438	0.621	0.65	9.9695e-41
TTTY14	5.28854e-45	-0.9333	0.713	0.817	2.07596e-40
NTM	5.52619e-45	0.377564	0.998	0.985	2.16925e-40
RPS6KA2	1.18611e-44	0.534238	0.976	0.889	4.65595e-40
AC007686.4	1.36569e-44	-0.296538	0.01	0.237	5.36086e-40
EZR	1.60659e-44	-0.612438	0.197	0.509	6.30652e-40
RNF10	1.77501e-44	-0.577147	0.401	0.635	6.96764e-40
NLGN1	2.49011e-44	0.55904	0.984	0.97	9.77466e-40
MOB1B	4.4408e-44	-0.718003	0.266	0.509	1.74319e-39
PDXK	5.46105e-44	-0.534487	0.184	0.482	2.14368e-39
GNAS	5.80265e-44	-0.621257	0.771	0.919	2.27777e-39
FTX	8.96379e-44	0.374262	0.987	0.961	3.51865e-39
MARCH1	1.2705e-43	-1.22107	0.091	0.356	4.98722e-39
NUFIP2	3.26694e-43	-0.552582	0.59	0.754	1.2824e-38
RGS4	3.29249e-43	-0.262675	0.009	0.231	1.29243e-38
TET3	3.50526e-43	-0.791723	0.256	0.563	1.37595e-38
NTRK3	3.91137e-43	0.496682	0.957	0.862	1.53537e-38
ABCA8	4.03497e-43	-0.748235	0.375	0.638	1.58389e-38
CCDC81	4.22204e-43	-0.522548	0.073	0.362	1.65732e-38
MYH14	5.38879e-43	-0.515986	0.208	0.527	2.11532e-38
ADCY2	5.9756e-43	0.528503	0.961	0.874	2.34566e-38
SEPTIN9	9.91216e-43	-0.4445	0.092	0.413	3.89092e-38
CIT	3.93257e-42	-0.575827	0.269	0.626	1.54369e-37
RAPGEF2	4.44651e-42	-0.86958	0.704	0.814	1.74543e-37
SOX6	4.99444e-42	0.514206	0.959	0.79	1.96052e-37
RGCC	1.32881e-41	0.761678	0.902	0.799	5.2161e-37
MKNK2	2.20972e-41	-0.522426	0.248	0.536	8.67404e-37
AC004949.1	4.00064e-41	-0.498739	0.022	0.266	1.57041e-36
ANKRD42	4.01622e-41	-0.47598	0.121	0.416	1.57653e-36
BID	5.44588e-41	-0.452843	0.074	0.359	2.13773e-36
ZNF704	5.47434e-41	0.574464	0.936	0.805	2.1489e-36
ALDH1L1	5.63702e-41	0.683684	0.906	0.793	2.21275e-36
AC026316.5	6.06945e-41	0.647854	0.553	0.174	2.3825e-36
XPO1	1.06338e-40	-0.574965	0.827	0.928	4.1742e-36
ARSJ	1.72512e-40	-0.729847	0.202	0.506	6.77179e-36
DNAJC7	1.97595e-40	-0.540553	0.377	0.632	7.75638e-36
PCBP2	2.38408e-40	-0.506835	0.652	0.799	9.35845e-36
PRKD1	3.03281e-40	-0.773482	0.863	0.931	1.1905e-35
YARS	3.08048e-40	-0.549332	0.245	0.512	1.20921e-35
BBS2	4.17602e-40	0.520363	0.865	0.575	1.63926e-35
ACSS3	5.46207e-40	0.657175	0.767	0.425	2.14408e-35
GPR75-ASB3	9.47937e-40	0.505739	0.26	0	3.72103e-35
ACER2	9.77496e-40	-0.33627	0.023	0.26	3.83706e-35
TLE3	1.10056e-39	-0.463761	0.201	0.536	4.32014e-35
ATP13A3	1.11089e-39	-0.565376	0.765	0.901	4.3607e-35
PHYHIPL	1.12138e-39	0.507426	0.938	0.769	4.40187e-35
FAM135B	1.13447e-39	-0.688686	0.683	0.835	4.45323e-35
CPQ	1.70395e-39	0.528584	0.914	0.653	6.6887e-35
EPS15	2.13955e-39	0.499923	0.912	0.778	8.39857e-35
PGK1	2.34897e-39	-0.572712	0.397	0.617	9.22065e-35
GNG12	2.36975e-39	-0.6709	0.539	0.74	9.30222e-35
CSNK1A1	2.4774e-39	-0.549184	0.862	0.925	9.7248e-35
C3orf58	4.3217e-39	0.494567	0.256	0	1.69644e-34
NFIA	4.60815e-39	0.343508	0.995	0.985	1.80888e-34
PTPA	5.57747e-39	-0.459639	0.189	0.479	2.18938e-34
NR2F2-AS1	1.07814e-38	0.616177	0.417	0.072	4.23212e-34
NAALADL2	1.20202e-38	0.594856	0.933	0.751	4.71841e-34
PARD3B	1.45974e-38	0.515432	0.949	0.844	5.73006e-34
KCNQ2	1.83707e-38	-0.451983	0.154	0.464	7.21122e-34
CPEB4	1.96882e-38	-0.451668	0.915	0.979	7.72842e-34
KLHL25	2.09596e-38	-0.501321	0.165	0.467	8.2275e-34
MKLN1	2.77061e-38	0.444741	0.976	0.949	1.08758e-33
PDLIM5	2.96679e-38	-0.537469	0.936	0.976	1.16459e-33
CRYAB	4.54484e-38	-0.968398	0.709	0.802	1.78403e-33
HMGCLL1	4.73177e-38	0.613789	0.693	0.338	1.85741e-33
MUM1	4.82781e-38	0.408835	0.25	0	1.89511e-33
UBE2D3	5.28926e-38	-0.574399	0.73	0.847	2.07624e-33
MXD1	6.89361e-38	-0.506016	0.31	0.557	2.70602e-33
UBC	7.3049e-38	-0.641008	0.559	0.713	2.86747e-33
BMT2	1.08612e-37	-0.719112	0.453	0.722	4.26346e-33
LHFPL6	1.54446e-37	-0.584198	0.779	0.949	6.06264e-33
SEPT2	1.60328e-37	0.412089	0.247	0	6.29352e-33
ARHGAP31	1.676e-37	0.489142	0.941	0.716	6.57896e-33
C9orf3	2.1629e-37	0.46262	0.246	0	8.49026e-33
IMMP2L	2.41912e-37	0.720439	0.805	0.509	9.49602e-33
TARS	2.47342e-37	-0.475272	0.237	0.512	9.70916e-33
TRPS1	2.57264e-37	0.395699	0.983	0.973	1.00987e-32
BCAS2	2.85358e-37	-0.491373	0.151	0.431	1.12014e-32
PARVB	3.0064e-37	-0.708333	0.125	0.392	1.18013e-32
YWHAG	3.97073e-37	-0.502815	0.236	0.512	1.55867e-32
PWWP3A	6.26479e-37	-0.423169	0.451	0.82	2.45918e-32
GABRB1	8.29879e-37	0.33722	0.989	0.964	3.25761e-32
SLC38A2	8.72369e-37	-0.627561	0.577	0.713	3.4244e-32
CCDC88A	1.22574e-36	-0.590561	0.901	0.943	4.81153e-32
MAP2K3	2.00339e-36	-0.271053	0.03	0.269	7.8641e-32
LSMEM1	2.35682e-36	-0.351305	0.06	0.326	9.25147e-32
AC013394.1	3.16333e-36	0.431901	0.239	0	1.24174e-31
TPT1	3.54638e-36	-0.498327	0.422	0.695	1.3921e-31
RHOB	4.56462e-36	0.566554	0.765	0.464	1.79179e-31
PCDH10	4.94435e-36	-0.639488	0.346	0.554	1.94085e-31
SNHG5	6.96127e-36	-0.524287	0.265	0.584	2.73258e-31
CLIP1	8.26301e-36	-0.608339	0.69	0.844	3.24356e-31
HUNK	9.39978e-36	-0.855301	0.017	0.213	3.68979e-31
ELAVL3	1.12974e-35	-0.546382	0.306	0.626	4.4347e-31
NAMPT	1.32462e-35	-0.748956	0.167	0.452	5.19968e-31
DOCK5	1.38283e-35	0.593886	0.781	0.449	5.42815e-31
AC124312.1	1.86982e-35	0.449841	0.234	0	7.33979e-31
LPP	2.13152e-35	0.534023	0.935	0.862	8.36708e-31
NEO1	2.71097e-35	0.52464	0.896	0.737	1.06417e-30
VAT1L	2.96816e-35	-0.546614	0.888	0.97	1.16512e-30
GPR89A	5.26105e-35	-0.564957	0.168	0.386	2.06517e-30
MKL1	6.08141e-35	0.377729	0.231	0	2.3872e-30
AC010624.5	6.84153e-35	-1.01748	0.061	0.195	2.68557e-30
HILPDA	7.60013e-35	0.581666	0.355	0.051	2.98336e-30
ABCC5	9.84451e-35	-0.544274	0.411	0.659	3.86436e-30
APTR	1.13606e-34	-0.63151	0.222	0.461	4.45949e-30
C1orf226	1.65246e-34	-0.343967	0.148	0.458	6.48658e-30
THEGL	2.40893e-34	-0.26883	0.005	0.174	9.45603e-30
TSHZ1	2.80813e-34	-0.637746	0.538	0.677	1.1023e-29
SOS1	4.21843e-34	-0.567489	0.752	0.856	1.6559e-29
PLCD1	6.12437e-34	-0.452351	0.259	0.533	2.40406e-29
ABTB2	6.16197e-34	-0.645225	0.685	0.82	2.41882e-29
GADD45B	7.77985e-34	-0.389367	0.088	0.377	3.0539e-29
FAM19A5	8.51165e-34	0.388623	0.224	0	3.34116e-29
MUC20-OT1	1.13973e-33	0.411342	0.223	0	4.47389e-29
RBMS3	1.19035e-33	-0.567487	0.632	0.889	4.6726e-29
UBE2H	1.26724e-33	-0.596163	0.641	0.76	4.97442e-29
MYLIP	1.65562e-33	-0.453722	0.18	0.461	6.49898e-29
ADAM9	2.66802e-33	-0.573073	0.262	0.518	1.04731e-28
NOP56	4.44444e-33	-0.443723	0.168	0.443	1.74462e-28
SCD5	8.77556e-33	-0.392709	0.976	0.994	3.44476e-28
RABGEF1	1.00316e-32	-0.377327	0.441	0.796	3.9378e-28
MIR100HG	1.05576e-32	-0.448904	0.681	0.961	4.14427e-28
TSPYL2	1.07695e-32	-0.490377	0.155	0.395	4.22747e-28
SEPTIN4	1.07994e-32	-0.44158	0.594	0.916	4.23919e-28
NALCN	1.29714e-32	0.540418	0.806	0.497	5.09177e-28
CSMD1	1.46074e-32	1.04939	0.51	0.237	5.73398e-28
NCEH1	1.71785e-32	-0.437186	0.077	0.332	6.74324e-28
KDM5A	1.84123e-32	-0.53073	0.646	0.763	7.22755e-28
SOX4	2.53454e-32	-0.320437	0.034	0.246	9.94908e-28
OGT	2.61894e-32	-0.472071	0.687	0.832	1.02804e-27
HNRNPA2B1	2.89286e-32	-0.444378	0.928	0.97	1.13556e-27
AC092924.2	2.90469e-32	0.335197	0.616	0.698	1.14021e-27
STAT2	3.25944e-32	-0.459391	0.41	0.644	1.27946e-27
FAM213A	3.71411e-32	0.312717	0.214	0	1.45794e-27
EPS8	3.95834e-32	-0.612587	0.737	0.895	1.55381e-27
CAMSAP2	5.1932e-32	-0.487536	0.761	0.871	2.03854e-27
MAP4K3	5.54432e-32	-0.534503	0.793	0.865	2.17637e-27
DOPEY1	6.61509e-32	0.327923	0.212	0	2.59669e-27
AC008957.2	7.94492e-32	-0.282344	0.603	0.47	3.1187e-27
RAB30-AS1	1.17705e-31	0.317242	0.211	0	4.62039e-27
INTS6	1.40794e-31	-0.605434	0.456	0.662	5.52673e-27
MARCH6	1.63832e-31	-0.524429	0.77	0.85	6.43105e-27
FAM49A	1.73204e-31	-0.574752	0.636	0.781	6.79894e-27
PHF3	1.7927e-31	0.474779	0.819	0.581	7.03705e-27
LSAMP	1.86935e-31	0.287656	0.999	0.997	7.33794e-27
TRPM3	1.96392e-31	0.297254	0.997	0.985	7.70918e-27
ALKBH5	2.2106e-31	-0.481175	0.266	0.512	8.6775e-27
NR3C2	2.38403e-31	0.476408	0.885	0.623	9.35825e-27
HIPK4	3.25959e-31	-0.292594	0.02	0.21	1.27952e-26
ITGB4	3.34455e-31	0.476422	0.652	0.314	1.31287e-26
EN2	3.59564e-31	-0.28585	0.079	0.329	1.41143e-26
FAM208A	3.7158e-31	0.29426	0.208	0	1.4586e-26
ZFAND3	4.60665e-31	-0.437578	0.895	0.952	1.80829e-26
HERC4	6.4582e-31	-0.639386	0.782	0.877	2.5351e-26
AC092920.1	6.59255e-31	0.604261	0.206	0	2.58784e-26
TROVE2	8.77804e-31	0.32134	0.205	0	3.44573e-26
MGST1	1.03333e-30	0.511175	0.885	0.751	4.05625e-26
KCND2	1.14844e-30	0.480337	0.947	0.79	4.50809e-26
MACF1	1.16248e-30	-0.473686	0.99	0.997	4.56318e-26
MAFB	1.48826e-30	-0.292284	0.037	0.243	5.842e-26
RAB6B	1.54346e-30	-0.414866	0.326	0.575	6.05871e-26
SPATA6	1.5446e-30	0.469273	0.886	0.695	6.06318e-26
KIAA1468	1.55516e-30	0.315106	0.204	0	6.10463e-26
RTN4	1.81053e-30	-0.532502	0.795	0.904	7.10704e-26
PHYHD1	2.76642e-30	0.547577	0.673	0.347	1.08593e-25
LRP1	3.30973e-30	-0.377224	0.726	0.889	1.2992e-25
OLFM2	3.77091e-30	-0.481029	0.53	0.772	1.48023e-25
MID1	4.21076e-30	-0.574884	0.49	0.596	1.65289e-25
COL4A3BP	4.86735e-30	0.327651	0.201	0	1.91063e-25
BRD2	5.21197e-30	-0.457321	0.283	0.578	2.04591e-25
ZNF24	5.48309e-30	-0.450074	0.472	0.638	2.15233e-25
PON2	6.11967e-30	0.415882	0.878	0.778	2.40222e-25
DPP6	8.86516e-30	0.318187	0.99	0.958	3.47993e-25
AC097103.2	1.14249e-29	0.352786	0.198	0	4.48473e-25
TMEM241	1.28508e-29	0.574051	0.643	0.314	5.04447e-25
GPM6B	1.33663e-29	0.333767	0.977	0.946	5.24679e-25
LARP4	1.80503e-29	-0.459182	0.382	0.629	7.08546e-25
MFN2	1.81685e-29	-0.376253	0.142	0.401	7.13185e-25
FAM208B	2.01549e-29	0.307128	0.197	0	7.91162e-25
GRID2	2.15853e-29	0.263449	1	1	8.47308e-25
USF3	2.22123e-29	-0.558688	0.324	0.527	8.71923e-25
TSPYL4	2.90371e-29	-0.35995	0.143	0.41	1.13982e-24
DNAJB2	3.11011e-29	-0.410859	0.379	0.671	1.22084e-24
B4GALT5	3.19201e-29	-0.53145	0.597	0.769	1.25299e-24
RBAK-RBAKDN	3.55226e-29	0.275855	0.195	0	1.3944e-24
RNF152	3.59318e-29	-0.377749	0.091	0.347	1.41047e-24
JAM3	5.10998e-29	-0.594264	0.162	0.392	2.00587e-24
NID1	5.34045e-29	-0.504916	0.168	0.386	2.09634e-24
LIFR	7.42425e-29	0.373626	0.963	0.958	2.91432e-24
CBFB	8.28512e-29	-0.467025	0.403	0.647	3.25224e-24
TPTEP2-CSNK1E	8.29717e-29	0.296262	0.193	0	3.25697e-24
WDR49	9.51204e-29	0.507859	0.856	0.605	3.73386e-24
MARCKS	1.0007e-28	0.540139	0.823	0.695	3.92814e-24
PCDH17	1.07816e-28	-0.636033	0.656	0.787	4.23222e-24
PLOD3	1.69313e-28	-0.395566	0.143	0.401	6.6462e-24
ZNF292	1.69607e-28	0.397906	0.857	0.635	6.65774e-24
AC092115.3	1.78561e-28	-0.27136	0.049	0.272	7.00925e-24
AC006994.2	2.22123e-28	-0.344634	0.157	0.458	8.7192e-24
ANGPT1	2.25048e-28	0.645656	0.761	0.554	8.83405e-24
PRKD2	2.35527e-28	-0.389256	0.047	0.251	9.24538e-24
RFX3-AS1	3.2755e-28	0.570409	0.678	0.386	1.28576e-23
LMO3	4.06591e-28	0.470745	0.878	0.713	1.59603e-23
SCAPER	5.79801e-28	0.436109	0.871	0.629	2.27595e-23
DYNC2H1	6.4724e-28	0.490537	0.735	0.44	2.54068e-23
EGLN3	7.90798e-28	-0.49812	0.221	0.512	3.1042e-23
ETNK1	1.07838e-27	-0.45746	0.629	0.802	4.23308e-23
JUN	1.09023e-27	-0.543138	0.328	0.575	4.2796e-23
MYEF2	1.21617e-27	0.401044	0.689	0.374	4.77397e-23
FSHR	1.82653e-27	0.287081	0.204	0.003	7.16985e-23
TCF4	1.95993e-27	-0.439539	0.972	0.982	7.6935e-23
RAB39A	2.18006e-27	-0.273687	0.061	0.293	8.55763e-23
MAP3K5	2.21212e-27	0.410741	0.934	0.856	8.68345e-23
AC007193.2	2.28896e-27	0.311169	0.412	0.114	8.98506e-23
KCNQ5	2.79622e-27	0.812436	0.323	0.06	1.09763e-22
ZNF701	2.88019e-27	-0.353457	0.125	0.362	1.13059e-22
PAQR3	3.60142e-27	-0.604615	0.35	0.446	1.4137e-22
SEC14L1	3.84168e-27	0.422298	0.863	0.62	1.50801e-22
PRR12	4.94044e-27	-0.333796	0.208	0.491	1.93932e-22
NFKBIZ	5.43071e-27	-0.424453	0.186	0.41	2.13177e-22
ANKRD37	5.8761e-27	-0.406323	0.224	0.461	2.3066e-22
ZNF771	6.73936e-27	-0.391512	0.159	0.407	2.64547e-22
AL035078.4	7.39103e-27	0.409075	0.18	0	2.90127e-22
FAM198B	7.39103e-27	0.284632	0.18	0	2.90127e-22
UBXN2A	8.88186e-27	-0.483911	0.518	0.683	3.48649e-22
ACOT7	9.51541e-27	-0.280079	0.092	0.332	3.73518e-22
AC092957.1	9.55926e-27	0.368341	0.911	0.934	3.75239e-22
AC053527.1	1.2902e-26	0.311303	0.179	0	5.06454e-22
AL662796.1	1.70406e-26	0.413826	0.178	0	6.68912e-22
TNRC6B	2.02502e-26	0.337227	0.956	0.886	7.949e-22
RFLNA	2.44159e-26	-0.438213	0.455	0.728	9.5842e-22
SLC20A2	3.10687e-26	-0.41955	0.905	0.97	1.21957e-21
ANKRD36B	3.81107e-26	0.393302	0.496	0.198	1.496e-21
POLG2	3.92116e-26	-0.372469	0.153	0.377	1.53921e-21
PRICKLE2	4.07333e-26	-0.492011	0.574	0.799	1.59894e-21
PLSCR4	4.96318e-26	0.428022	0.863	0.766	1.94825e-21
CCT3	5.07626e-26	-0.399034	0.346	0.581	1.99264e-21
PLOD2	5.54404e-26	-0.704072	0.694	0.79	2.17626e-21
GRID1	7.95797e-26	0.368273	0.96	0.847	3.12382e-21
KDM2A	1.23928e-25	-0.414341	0.669	0.841	4.86469e-21
ENAH	1.29678e-25	-0.536444	0.443	0.623	5.09038e-21
FTO	1.31446e-25	0.44688	0.915	0.778	5.15978e-21
ERBB4	1.34064e-25	0.404429	0.98	0.925	5.26254e-21
CNDP2	1.45918e-25	-0.32044	0.176	0.461	5.72787e-21
TBC1D14	1.55693e-25	-0.452072	0.361	0.581	6.11157e-21
AL627171.2	1.67379e-25	-0.335472	0.179	0.434	6.57031e-21
LONRF3	2.00642e-25	-0.435663	0.111	0.311	7.87601e-21
UBE2D3-AS1	2.12834e-25	-0.333344	0.136	0.401	8.35457e-21
GJC1	2.44947e-25	-0.311558	0.03	0.189	9.61515e-21
S100B	2.64959e-25	0.565668	0.891	0.808	1.04007e-20
SCRN1	2.76532e-25	0.4299	0.743	0.494	1.0855e-20
CAPS2	3.13675e-25	0.432237	0.739	0.455	1.2313e-20
JMJD6	3.34105e-25	-0.303787	0.121	0.371	1.3115e-20
KAT2B	3.46048e-25	0.396708	0.918	0.838	1.35838e-20
NCAM1	3.49243e-25	0.278806	0.983	0.97	1.37092e-20
FMN2	3.63933e-25	-0.391812	0.987	0.991	1.42858e-20
CLASP2	3.83802e-25	0.367	0.92	0.778	1.50657e-20
PREX2	4.86664e-25	-0.344618	0.987	0.997	1.91035e-20
NOS1AP	5.6153e-25	-0.387688	0.948	0.979	2.20423e-20
SIPA1L2	5.67693e-25	-0.532612	0.309	0.494	2.22842e-20
UBE2B	6.08314e-25	-0.400777	0.593	0.76	2.38788e-20
AC007389.1	7.22578e-25	-0.456091	0.514	0.82	2.83641e-20
TMEM51-AS1	9.31904e-25	-0.283297	0.047	0.231	3.65809e-20
LSM6	9.79683e-25	0.371879	0.612	0.305	3.84565e-20
ACTG1	9.92404e-25	0.560953	0.748	0.614	3.89558e-20
ANKRD36	1.09645e-24	0.415961	0.713	0.437	4.30402e-20
LATS2	1.12025e-24	-0.406294	0.204	0.464	4.39743e-20
PCSK6	1.31773e-24	0.282619	0.935	0.722	5.17262e-20
FRMPD4	1.38887e-24	0.811273	0.433	0.162	5.45188e-20
ZBTB16	1.63092e-24	0.470489	0.832	0.695	6.40203e-20
FAM69A	1.86605e-24	0.262359	0.165	0	7.32501e-20
MKL2	1.86605e-24	0.273662	0.165	0	7.32501e-20
SEMA4A	1.97447e-24	-0.293144	0.066	0.272	7.7506e-20
PDZRN4	2.0261e-24	0.668879	0.776	0.554	7.95324e-20
GALNT18	2.88301e-24	-0.52999	0.633	0.76	1.1317e-19
HDLBP	2.97976e-24	-0.417065	0.453	0.68	1.16967e-19
PCDH19	3.21763e-24	-0.28163	0.023	0.189	1.26305e-19
AC091948.1	4.2461e-24	0.32335	0.162	0	1.66677e-19
SYNE1	4.53082e-24	-0.509747	0.968	0.985	1.77853e-19
MCC	5.82024e-24	-0.332706	0.969	0.988	2.28468e-19
UBQLN1	6.0609e-24	-0.400903	0.401	0.578	2.37915e-19
RFX3	8.67834e-24	0.390437	0.951	0.886	3.4066e-19
MYRIP	9.22157e-24	0.528215	0.549	0.26	3.61983e-19
METTL15	9.35763e-24	0.42554	0.801	0.575	3.67325e-19
RAD51B	1.07395e-23	0.544096	0.734	0.482	4.21567e-19
ITGB3BP	1.0935e-23	-0.570651	0.408	0.557	4.29244e-19
NEFM	1.20844e-23	-0.266551	0.017	0.171	4.74361e-19
NAV1	1.59072e-23	0.401109	0.914	0.757	6.24421e-19
SCMH1	1.59775e-23	0.450781	0.734	0.497	6.27181e-19
CBLB	1.76647e-23	-0.519918	0.608	0.769	6.93409e-19
YY1	2.499e-23	-0.389994	0.455	0.671	9.80956e-19
BAZ2A	3.1391e-23	-0.393356	0.389	0.608	1.23222e-18
BANP	3.22643e-23	-0.363299	0.353	0.614	1.2665e-18
PTN	3.56183e-23	0.270657	0.966	0.94	1.39816e-18
PIP5K1C	4.24709e-23	-0.288797	0.184	0.443	1.66715e-18
TBC1D5	5.44847e-23	0.38452	0.899	0.731	2.13874e-18
ZRANB2	5.46818e-23	0.371518	0.835	0.62	2.14648e-18
LDB2	5.64906e-23	0.559133	0.534	0.26	2.21748e-18
AL449403.2	5.69545e-23	0.45246	0.626	0.32	2.23569e-18
CRB1	5.81339e-23	0.461331	0.875	0.716	2.28199e-18
SLC39A6	5.93704e-23	-0.343832	0.135	0.335	2.33053e-18
BCAS3	6.77183e-23	0.458038	0.879	0.698	2.65822e-18
QKI	7.80976e-23	-0.392905	0.992	0.997	3.06564e-18
ACTB	8.21698e-23	0.472926	0.763	0.719	3.22549e-18
ISPD	8.51358e-23	0.286862	0.154	0	3.34192e-18
TBC1D2	9.01828e-23	-0.331822	0.08	0.281	3.54003e-18
AMER2	9.10851e-23	0.346235	0.868	0.835	3.57546e-18
PDZRN3	9.1544e-23	-0.527128	0.741	0.85	3.59347e-18
DIRAS2	9.49967e-23	-0.37018	0.165	0.368	3.729e-18
ZHX3	1.00911e-22	0.360826	0.966	0.886	3.96118e-18
TPT1-AS1	1.06951e-22	-0.278727	0.444	0.746	4.19825e-18
AL731577.2	1.08437e-22	-0.317152	0.327	0.623	4.25658e-18
PATJ	1.11879e-22	-0.455728	0.723	0.877	4.39171e-18
CRIM1	1.40214e-22	-0.442678	0.79	0.871	5.50398e-18
UGGT2	1.54422e-22	0.417311	0.735	0.491	6.06166e-18
LRMDA	1.62531e-22	0.280503	0.857	0.596	6.38001e-18
MTRNR2L12	1.71654e-22	-0.412743	0.156	0.419	6.73811e-18
GARS	1.72786e-22	-0.348272	0.241	0.482	6.78254e-18
FOXP2	1.79548e-22	-1.08859	0.527	0.5	7.04796e-18
NRIP1	2.04395e-22	-0.43355	0.549	0.725	8.02331e-18
KCNE4	2.15252e-22	-0.364558	0.043	0.225	8.44951e-18
CTNNAL1	2.26378e-22	-0.387936	0.099	0.305	8.88625e-18
CTNNB1	2.42838e-22	-0.402956	0.803	0.892	9.53236e-18
NKTR	2.45507e-22	0.352172	0.852	0.635	9.63714e-18
SGK1	2.57739e-22	-0.335778	0.172	0.437	1.01173e-17
ZBTB11	2.70831e-22	-0.332931	0.193	0.428	1.06312e-17
LRBA	2.82475e-22	0.414025	0.835	0.635	1.10883e-17
RNF13	3.12992e-22	0.365507	0.734	0.461	1.22862e-17
CCT2	3.46981e-22	-0.345869	0.274	0.47	1.36204e-17
TBPL1	3.91738e-22	-0.358537	0.257	0.491	1.53773e-17
KLF9	4.53345e-22	0.361297	0.556	0.269	1.77956e-17
TRA2B	5.14344e-22	-0.392138	0.533	0.713	2.01901e-17
AC108866.1	5.66233e-22	0.34665	0.148	0	2.22269e-17
TNFRSF19	6.4657e-22	0.34459	0.363	0.117	2.53804e-17
CLYBL	6.54636e-22	0.275746	0.758	0.47	2.56971e-17
MAPK4	8.38064e-22	0.398208	0.886	0.689	3.28973e-17
SLC33A1	8.57863e-22	-0.356336	0.253	0.476	3.36746e-17
AC012409.2	9.93169e-22	0.251237	0.218	0.024	3.89859e-17
UAP1	1.11801e-21	-0.305721	0.093	0.302	4.38864e-17
JAG1	1.21194e-21	-0.316957	0.164	0.401	4.75733e-17
PIAS1	1.23068e-21	0.42237	0.795	0.608	4.83091e-17
ETF1	1.36068e-21	-0.269998	0.189	0.449	5.34122e-17
TBC1D1	1.4662e-21	0.407412	0.895	0.793	5.75542e-17
INVS	1.56665e-21	0.454973	0.687	0.443	6.14972e-17
TRA2A	1.56918e-21	-0.323958	0.726	0.868	6.15967e-17
AC104596.1	1.78793e-21	0.484757	0.701	0.455	7.01833e-17
DCLK2	1.91435e-21	-0.352712	0.951	0.985	7.51459e-17
LAMC1	1.92608e-21	-0.493738	0.342	0.539	7.56063e-17
YTHDC1	2.13739e-21	-0.473359	0.664	0.74	8.3901e-17
TCP11L2	2.14964e-21	0.346826	0.438	0.174	8.43821e-17
DNM3	2.1724e-21	-0.658898	0.421	0.533	8.52755e-17
PTCH1	2.93059e-21	0.3342	0.856	0.617	1.15037e-16
LRRN3	2.97112e-21	-0.414539	0.351	0.521	1.16628e-16
RALGDS	3.00886e-21	-0.343909	0.5	0.686	1.1811e-16
CGAS	3.16477e-21	-0.325101	0.06	0.231	1.2423e-16
IFRD1	3.54384e-21	-0.414874	0.46	0.626	1.3911e-16
MAIP1	3.57883e-21	-0.376781	0.179	0.389	1.40483e-16
AC119674.1	3.61588e-21	-0.45889	0.332	0.614	1.41938e-16
VWA8	3.74217e-21	0.425145	0.69	0.434	1.46895e-16
UBR2	3.7907e-21	-0.407248	0.772	0.844	1.488e-16
C4orf19	3.82551e-21	-0.380771	0.422	0.674	1.50167e-16
WDR11-AS1	3.88493e-21	0.40422	0.622	0.344	1.52499e-16
TENT5A	4.06689e-21	-0.377864	0.618	0.865	1.59642e-16
FMNL3	4.84729e-21	0.333481	0.357	0.129	1.90275e-16
ADAMTS9	5.31771e-21	-0.516172	0.085	0.266	2.08741e-16
AEBP1	6.37738e-21	-0.435567	0.095	0.269	2.50338e-16
SPECC1L	7.46034e-21	-0.324565	0.61	0.853	2.92848e-16
C3orf33	8.50847e-21	-0.271048	0.143	0.371	3.33992e-16
TNRC18	9.00843e-21	-0.350903	0.674	0.835	3.53617e-16
THSD7A	9.10465e-21	0.543487	0.742	0.53	3.57394e-16
STON1-GTF2A1L	9.12167e-21	0.460103	0.531	0.32	3.58062e-16
NEDD4L	9.19537e-21	-0.454243	0.842	0.901	3.60955e-16
SPRED3	9.41372e-21	-0.263152	0.082	0.287	3.69526e-16
TP53BP2	9.9126e-21	-0.361622	0.545	0.707	3.89109e-16
SAV1	1.03094e-20	-0.313562	0.165	0.368	4.04686e-16
MPDZ	1.12775e-20	-0.406806	0.796	0.901	4.42687e-16
OFD1	1.18481e-20	-0.444837	0.549	0.686	4.65087e-16
ACACB	1.48633e-20	0.368131	0.857	0.659	5.83444e-16
PGAP1	1.49044e-20	-0.380743	0.269	0.455	5.85058e-16
SQSTM1	1.50617e-20	-0.46168	0.545	0.701	5.91231e-16
ATXN10	1.52655e-20	0.341048	0.831	0.614	5.99234e-16
PPID	1.87219e-20	-0.314098	0.203	0.428	7.3491e-16
SMYD3	1.97862e-20	0.490682	0.882	0.74	7.76688e-16
DNER	2.05472e-20	-0.389769	0.595	0.805	8.06559e-16
DCP1B	2.09369e-20	0.346651	0.496	0.219	8.21858e-16
LINC00511	2.14669e-20	0.483896	0.76	0.539	8.42664e-16
FAM107A	2.55259e-20	0.273935	0.777	0.506	1.00199e-15
RPS9	2.64025e-20	-0.349343	0.255	0.509	1.03641e-15
KIAA1755	3.01242e-20	0.358808	0.702	0.479	1.1825e-15
SRGAP1	3.24926e-20	-0.342807	0.922	0.964	1.27547e-15
TUBB2B	3.40156e-20	0.494005	0.775	0.826	1.33525e-15
ARHGAP6	3.66093e-20	0.410932	0.477	0.21	1.43706e-15
ADGRL3	3.74372e-20	-0.365598	0.998	1	1.46956e-15
DKK3	3.83806e-20	0.431862	0.684	0.485	1.50659e-15
HIBADH	3.88618e-20	0.427333	0.606	0.344	1.52548e-15
KREMEN1	4.12261e-20	0.416015	0.68	0.434	1.61829e-15
AC077690.1	4.48369e-20	0.365028	0.519	0.602	1.76003e-15
GFAP	4.63173e-20	0.571161	0.694	0.572	1.81814e-15
PRCP	4.70079e-20	0.350205	0.847	0.796	1.84525e-15
STK17A	4.72391e-20	-0.335184	0.785	0.907	1.85432e-15
MLLT10	4.84953e-20	0.332055	0.818	0.59	1.90363e-15
EIF2B5	5.22783e-20	-0.281119	0.132	0.335	2.05213e-15
RANBP2	5.71845e-20	-0.378484	0.469	0.662	2.24472e-15
LINC00299	5.71859e-20	-0.548715	0.826	0.934	2.24477e-15
PPP1R9A	5.80056e-20	0.340248	0.845	0.617	2.27695e-15
PANTR1	6.21197e-20	-0.276365	0.486	0.766	2.43845e-15
MOB3B	6.59977e-20	0.395378	0.739	0.488	2.59067e-15
PPP3CA	6.70631e-20	-0.395126	0.9	0.946	2.63249e-15
BMS1	7.27043e-20	-0.355861	0.306	0.482	2.85393e-15
FBXL4	7.45373e-20	0.330995	0.495	0.225	2.92589e-15
ANKHD1	7.71331e-20	-0.274952	0.513	0.787	3.02778e-15
IDH1	8.53954e-20	-0.408715	0.405	0.596	3.35211e-15
DCC	9.35131e-20	0.592818	0.646	0.407	3.67076e-15
TEX9	1.07697e-19	0.378645	0.448	0.192	4.22756e-15
ERRFI1	1.32864e-19	-0.380216	0.387	0.602	5.21546e-15
ADK	1.35182e-19	0.392206	0.716	0.458	5.30642e-15
MARK3	1.43547e-19	-0.325341	0.884	0.94	5.63478e-15
RORA	1.43995e-19	0.339046	0.995	0.994	5.65238e-15
RSBN1L	1.47485e-19	-0.36108	0.549	0.728	5.78938e-15
DCAF5	1.60777e-19	-0.351803	0.574	0.701	6.31115e-15
LINC00486	1.79089e-19	-0.304168	0.479	0.704	7.02996e-15
ABCA6	2.00639e-19	0.374013	0.271	0.066	7.87587e-15
TMOD1	2.17713e-19	0.329183	0.434	0.186	8.5461e-15
CSMD2	2.19678e-19	0.481306	0.499	0.266	8.62322e-15
ARID4B	2.20127e-19	-0.39981	0.806	0.877	8.64088e-15
VSIR	2.2209e-19	0.274885	0.32	0.09	8.71792e-15
CSRP1	2.3222e-19	0.422678	0.757	0.701	9.11555e-15
PRKN	2.48043e-19	0.342596	0.899	0.829	9.7367e-15
PAPPA	2.55323e-19	0.353682	0.359	0.12	1.00225e-14
FNIP1	2.82189e-19	-0.363738	0.65	0.853	1.1077e-14
AC016831.7	2.85502e-19	0.719733	0.622	0.488	1.12071e-14
AP000787.1	3.06015e-19	-0.295513	0.22	0.458	1.20123e-14
ST3GAL5	3.09309e-19	0.354659	0.596	0.32	1.21416e-14
SDK2	3.22898e-19	-0.359439	0.176	0.341	1.26751e-14
FYN	3.58086e-19	-0.306579	0.966	0.985	1.40563e-14
UBR1	4.23317e-19	-0.367325	0.654	0.763	1.66169e-14
TECR	4.59687e-19	-0.382558	0.552	0.743	1.80445e-14
MAP4K5	4.67933e-19	-0.403891	0.863	0.943	1.83682e-14
SNTG2	4.9814e-19	0.735673	0.183	0.024	1.9554e-14
SNX3	5.46409e-19	-0.419128	0.469	0.629	2.14487e-14
APTX	5.51998e-19	-0.379955	0.519	0.716	2.16681e-14
PJA2	5.6642e-19	0.357719	0.709	0.545	2.22342e-14
INTU	5.89094e-19	-0.403672	0.655	0.772	2.31243e-14
AC004158.1	6.59589e-19	0.428997	0.674	0.428	2.58915e-14
NBPF26	6.68397e-19	-0.283804	0.322	0.581	2.62372e-14
SFPQ	7.19767e-19	-0.291327	0.871	0.955	2.82538e-14
SCN3A	7.67426e-19	-0.497201	0.302	0.488	3.01245e-14
LRRC7	8.24102e-19	0.323825	0.752	0.488	3.23493e-14
TTC17	8.25829e-19	0.364537	0.833	0.653	3.24171e-14
RBM3	8.42651e-19	-0.270203	0.225	0.443	3.30774e-14
SGCD	9.14795e-19	0.47074	0.763	0.527	3.59093e-14
ZNF248	1.03216e-18	0.394044	0.623	0.392	4.05165e-14
HEATR5A	1.05721e-18	-0.331553	0.371	0.62	4.14996e-14
ARMCX5-GPRASP2	1.07914e-18	-0.333908	0.22	0.473	4.23604e-14
COLGALT2	1.22427e-18	0.44409	0.48	0.234	4.80573e-14
RCOR3	1.226e-18	0.340187	0.655	0.398	4.81252e-14
FMNL2	1.24587e-18	-0.404055	0.879	0.949	4.89052e-14
RELCH	1.25892e-18	-0.318944	0.357	0.629	4.94175e-14
MYO9A	1.30377e-18	0.367997	0.795	0.599	5.1178e-14
SCAF4	1.45871e-18	-0.335188	0.336	0.518	5.72603e-14
ZNF808	1.54612e-18	-0.343583	0.218	0.413	6.06913e-14
EIF4A1	1.72608e-18	-0.258913	0.322	0.59	6.77557e-14
DCLK1	1.79013e-18	0.525514	0.703	0.614	7.02698e-14
RTN3	1.90937e-18	-0.37537	0.639	0.787	7.49504e-14
CREB5	1.90988e-18	-0.530012	0.488	0.569	7.49704e-14
ZNF800	2.50434e-18	-0.415316	0.42	0.539	9.83053e-14
AKT3	2.72666e-18	0.289504	0.977	0.931	1.07032e-13
SREBF1	2.81296e-18	0.363722	0.624	0.377	1.1042e-13
RAB4A	3.04286e-18	0.350085	0.625	0.401	1.19444e-13
NIBAN1	3.12322e-18	-0.437588	0.078	0.254	1.22599e-13
HIKESHI	3.80428e-18	-0.309229	0.262	0.464	1.49333e-13
TIMP4	3.99575e-18	0.506724	0.603	0.446	1.56849e-13
TTYH1	4.01638e-18	0.338748	0.871	0.751	1.57659e-13
CLK3	4.05674e-18	-0.290576	0.164	0.38	1.59243e-13
SUMF1	4.10989e-18	0.443992	0.705	0.5	1.6133e-13
LINC00894	4.26101e-18	0.402224	0.502	0.263	1.67262e-13
RNF11	4.52617e-18	-0.313313	0.285	0.485	1.7767e-13
CCDC59	4.52657e-18	-0.414297	0.319	0.494	1.77686e-13
GRAMD2B	4.54371e-18	0.421344	0.697	0.518	1.78359e-13
AGTR1	4.80548e-18	-0.382774	0.096	0.263	1.88634e-13
IPO7	5.38755e-18	-0.329227	0.369	0.551	2.11483e-13
HNRNPDL	5.62509e-18	0.291373	0.866	0.844	2.20807e-13
SOX9	5.8121e-18	0.354107	0.709	0.545	2.28148e-13
CEBPD	5.94721e-18	0.321077	0.353	0.141	2.33452e-13
TOB2	6.02291e-18	-0.333674	0.516	0.698	2.36423e-13
CSRNP3	6.08976e-18	0.372844	0.784	0.626	2.39047e-13
RRBP1	6.37337e-18	-0.254603	0.19	0.434	2.5018e-13
ADGRV1	6.49704e-18	-0.365834	0.27	0.524	2.55035e-13
FAM13C	6.81182e-18	0.315081	0.495	0.24	2.67391e-13
SAMD5	6.95065e-18	-0.546035	0.325	0.464	2.72841e-13
XBP1	7.01238e-18	-0.25147	0.095	0.29	2.75264e-13
FTCDNL1	7.50377e-18	0.371272	0.538	0.275	2.94553e-13
FREM1	7.93954e-18	0.387985	0.515	0.275	3.11659e-13
KIAA1328	9.51519e-18	0.382514	0.679	0.431	3.73509e-13
FAM172A	9.56264e-18	0.346974	0.879	0.713	3.75372e-13
NPL	9.59809e-18	0.433509	0.501	0.278	3.76764e-13
CMSS1	9.70374e-18	0.443598	0.544	0.299	3.80911e-13
ESD	9.85657e-18	0.294052	0.499	0.243	3.8691e-13
CCDC14	1.20233e-17	0.395586	0.665	0.449	4.71963e-13
LINC01094	1.25581e-17	0.367721	0.53	0.275	4.92957e-13
MALRD1	1.30728e-17	0.408528	0.338	0.117	5.1316e-13
GATM	1.35408e-17	-0.383641	0.548	0.65	5.31531e-13
MTM1	1.39409e-17	0.336541	0.529	0.275	5.47237e-13
SLC18B1	1.43347e-17	0.372898	0.68	0.467	5.62694e-13
C21orf62-AS1	1.43734e-17	0.378755	0.526	0.278	5.64213e-13
SLC10A7	1.45992e-17	0.383176	0.574	0.326	5.73076e-13
C2orf69	1.53888e-17	-0.315985	0.301	0.479	6.04071e-13
XXYLT1	1.61286e-17	0.355675	0.477	0.249	6.33114e-13
DIXDC1	1.6962e-17	-0.37781	0.542	0.677	6.65826e-13
IRS1	1.75818e-17	-0.393842	0.442	0.56	6.90155e-13
RSRC1	2.13579e-17	0.373886	0.578	0.371	8.38381e-13
SDCCAG8	2.14597e-17	0.363069	0.796	0.626	8.42379e-13
HSD17B12	2.46034e-17	0.366108	0.462	0.266	9.65783e-13
SH3KBP1	2.84041e-17	-0.270406	0.085	0.275	1.11497e-12
GATAD2A	2.97607e-17	-0.284595	0.238	0.47	1.16823e-12
MAPK8	3.0505e-17	0.399625	0.717	0.512	1.19744e-12
PELI2	3.1859e-17	-0.388367	0.799	0.904	1.25059e-12
PDE6D	3.21097e-17	-0.338671	0.433	0.626	1.26043e-12
NKAIN4	3.32409e-17	0.339302	0.44	0.219	1.30484e-12
CLIP2	3.63716e-17	-0.400431	0.513	0.665	1.42773e-12
DANT2	3.67191e-17	0.519363	0.593	0.38	1.44137e-12
ID2	3.81667e-17	-0.302747	0.145	0.35	1.4982e-12
BTBD8	4.66546e-17	0.350171	0.625	0.419	1.83138e-12
TPCN1	4.71771e-17	0.32296	0.813	0.647	1.85189e-12
ALDH1A1	5.09866e-17	0.365404	0.926	0.844	2.00143e-12
TCEAL9	5.27984e-17	-0.324382	0.167	0.359	2.07255e-12
ARHGAP35	5.44077e-17	-0.301375	0.574	0.784	2.13572e-12
GPCPD1	6.23824e-17	0.316945	0.542	0.314	2.44876e-12
ARHGEF4	7.01587e-17	0.373002	0.687	0.446	2.75401e-12
TBL1XR1	7.56303e-17	0.319843	0.864	0.695	2.96879e-12
HSD11B1	7.75668e-17	0.505173	0.388	0.159	3.04481e-12
ICA1L	7.76263e-17	0.327803	0.571	0.317	3.04714e-12
NEGR1	7.82941e-17	0.400844	0.876	0.796	3.07336e-12
SERPINI2	7.97184e-17	0.391744	0.71	0.527	3.12927e-12
APCDD1	8.32554e-17	0.379936	0.668	0.503	3.26811e-12
ZNF280D	9.46681e-17	0.297302	0.842	0.635	3.7161e-12
AL592183.1	9.46696e-17	0.338136	0.512	0.275	3.71616e-12
SHISA6	9.66795e-17	0.347404	0.751	0.506	3.79506e-12
PSME4	1.0071e-16	-0.372179	0.558	0.701	3.95328e-12
CCSER2	1.05728e-16	0.301236	0.778	0.548	4.15025e-12
CCDC144A	1.21343e-16	-0.25758	0.62	0.841	4.76319e-12
TJP1	1.29296e-16	0.332203	0.872	0.796	5.07539e-12
PRKX	1.30716e-16	0.350089	0.292	0.099	5.13111e-12
ESRRG	1.46082e-16	0.276384	0.987	0.982	5.73429e-12
ENHO	1.54859e-16	0.482476	0.651	0.44	6.07882e-12
WDR60	1.63871e-16	0.34565	0.781	0.602	6.43259e-12
SMAD9	1.76588e-16	0.363962	0.689	0.47	6.9318e-12
LONP2	1.94257e-16	0.305282	0.777	0.626	7.62536e-12
ADHFE1	2.02664e-16	0.303799	0.643	0.413	7.95539e-12
CPNE8	2.03192e-16	-0.406109	0.791	0.892	7.97611e-12
FAM117B	2.26539e-16	-0.5202	0.2	0.365	8.89258e-12
LINC01619	2.46074e-16	-0.268639	0.054	0.216	9.65939e-12
TRIQK	2.6584e-16	0.292244	0.461	0.219	1.04353e-11
SYBU	2.6968e-16	0.35019	0.611	0.368	1.0586e-11
AF165147.1	3.08905e-16	0.385033	0.295	0.114	1.21257e-11
NME7	3.94577e-16	0.343381	0.596	0.359	1.54887e-11
PCF11	4.00736e-16	-0.312856	0.453	0.623	1.57305e-11
PIBF1	4.13022e-16	0.313997	0.792	0.602	1.62128e-11
SCARA3	4.26493e-16	0.341883	0.564	0.344	1.67415e-11
HS6ST3	4.4757e-16	0.396374	0.925	0.871	1.75689e-11
DECR1	4.49371e-16	0.351812	0.654	0.425	1.76396e-11
AC104123.1	4.9052e-16	0.332273	0.228	0.051	1.92549e-11
TOM1L2	4.93799e-16	-0.313497	0.713	0.829	1.93836e-11
MAML3	4.95768e-16	0.366511	0.426	0.186	1.94609e-11
URI1	5.5978e-16	0.345585	0.593	0.374	2.19736e-11
ACSL4	5.99902e-16	-0.382103	0.281	0.455	2.35485e-11
FHL5	6.51006e-16	-0.336534	0.356	0.398	2.55546e-11
CEP128	6.54605e-16	0.417175	0.504	0.287	2.56959e-11
SRRM2	6.66691e-16	0.306801	0.929	0.886	2.61703e-11
RABGAP1L	6.97191e-16	0.360061	0.891	0.76	2.73675e-11
TCF7L1	7.09314e-16	-0.339513	0.668	0.838	2.78434e-11
EFNB2	7.22054e-16	-0.314605	0.339	0.545	2.83435e-11
MYH9	7.66166e-16	-0.289792	0.291	0.521	3.00751e-11
NUCKS1	8.13876e-16	0.338107	0.798	0.647	3.19479e-11
PEAK1	8.31605e-16	-0.415648	0.65	0.743	3.26438e-11
APLP2	8.79791e-16	-0.309336	0.367	0.566	3.45353e-11
LMBRD1	8.99352e-16	0.311645	0.775	0.56	3.53032e-11
METRN	9.35925e-16	0.300727	0.802	0.602	3.67388e-11
PSAT1	9.38293e-16	-0.368068	0.529	0.683	3.68318e-11
PDLIM3	9.55272e-16	0.338684	0.848	0.71	3.74983e-11
PAG1	9.80187e-16	-0.351025	0.649	0.775	3.84763e-11
EXOC5	9.91329e-16	-0.327226	0.444	0.584	3.89136e-11
HEPN1	1.03148e-15	0.360357	0.651	0.419	4.04896e-11
RERG	1.06119e-15	0.316738	0.234	0.057	4.16559e-11
AC025159.1	1.21785e-15	0.509356	0.516	0.302	4.78056e-11
LGR6	1.45369e-15	-0.375329	0.492	0.707	5.7063e-11
FAM107B	1.51782e-15	-0.372558	0.252	0.407	5.95804e-11
FER	1.61592e-15	0.302055	0.903	0.763	6.34312e-11
PKP4	1.65964e-15	-0.37486	0.411	0.638	6.51474e-11
SLC25A53	1.76927e-15	-0.301426	0.327	0.509	6.94508e-11
LINC00632	1.83047e-15	-0.378859	0.618	0.76	7.18532e-11
MYO6	1.84859e-15	-0.256902	0.942	0.955	7.25647e-11
NBN	1.89228e-15	0.272012	0.403	0.186	7.42797e-11
TUBB2A	2.06115e-15	0.437379	0.623	0.563	8.09083e-11
CCDC7	2.3222e-15	0.335681	0.632	0.389	9.11556e-11
SESN1	2.42861e-15	0.353257	0.688	0.488	9.53327e-11
CACNB2	2.48529e-15	-0.322509	0.942	0.97	9.75575e-11
ANAPC16	2.56982e-15	-0.313256	0.631	0.787	1.00876e-10
CRYL1	2.58949e-15	0.264211	0.661	0.413	1.01648e-10
GABRG3	2.63997e-15	0.464925	0.857	0.754	1.03629e-10
IQSEC2	2.71801e-15	0.297842	0.4	0.186	1.06693e-10
DCUN1D1	2.72389e-15	-0.316455	0.571	0.737	1.06924e-10
FAM189A2	2.94194e-15	0.354777	0.473	0.24	1.15483e-10
YAF2	2.9542e-15	0.349854	0.708	0.536	1.15964e-10
FARS2	3.33826e-15	0.364826	0.709	0.485	1.3104e-10
TOGARAM2	3.35036e-15	0.322268	0.832	0.766	1.31515e-10
ZBED5	3.6461e-15	0.305039	0.582	0.368	1.43124e-10
ALG14	3.94641e-15	-0.476809	0.307	0.398	1.54912e-10
MBD5	4.26379e-15	0.286775	0.927	0.865	1.67371e-10
CRYZ	4.37675e-15	-0.313108	0.151	0.338	1.71805e-10
RICTOR	4.43112e-15	0.316234	0.697	0.506	1.73939e-10
ENTPD1-AS1	4.46265e-15	0.401097	0.697	0.47	1.75177e-10
GYG1	4.56925e-15	0.300512	0.542	0.308	1.79361e-10
VWC2L	4.65706e-15	0.333772	0.145	0.015	1.82808e-10
LDLRAD3	4.99728e-15	0.29105	0.912	0.772	1.96163e-10
DYM	5.05595e-15	0.333873	0.784	0.617	1.98466e-10
SOD1	5.09514e-15	-0.322101	0.448	0.647	2.00005e-10
BCAT2	5.23827e-15	0.326187	0.827	0.686	2.05623e-10
ZC3H6	5.25183e-15	0.298649	0.487	0.251	2.06155e-10
DENND5B	5.29592e-15	-0.358393	0.709	0.835	2.07886e-10
STAT3	5.47813e-15	-0.43999	0.563	0.647	2.15039e-10
LGI1	5.60694e-15	0.33827	0.288	0.108	2.20095e-10
AL355306.2	5.79466e-15	0.708537	0.436	0.35	2.27464e-10
RBL2	6.22948e-15	0.289846	0.644	0.419	2.44532e-10
UPP2	6.38341e-15	0.336445	0.755	0.536	2.50574e-10
TSPAN5	6.42438e-15	-0.468151	0.516	0.68	2.52183e-10
EBF1	6.86348e-15	0.471832	0.574	0.539	2.69419e-10
ARHGAP21	7.00851e-15	-0.302005	0.946	0.961	2.75112e-10
CERS6	7.16157e-15	-0.583577	0.074	0.189	2.8112e-10
TDRD3	7.32358e-15	0.3483	0.742	0.566	2.8748e-10
CDC14A	7.52069e-15	-0.388342	0.219	0.416	2.95217e-10
GABBR1	7.92611e-15	-0.26859	0.852	0.952	3.11131e-10
FAM110B	8.51349e-15	-0.365665	0.264	0.455	3.34189e-10
ATP9A	8.62706e-15	0.351518	0.58	0.392	3.38646e-10
BBS9	9.28746e-15	0.36106	0.784	0.596	3.6457e-10
FAM168A	9.84042e-15	0.311004	0.706	0.491	3.86276e-10
HNRNPH1	9.8662e-15	-0.257844	0.674	0.82	3.87288e-10
ACYP2	9.92207e-15	0.335256	0.853	0.686	3.89481e-10
LINC00880	9.98838e-15	0.303194	0.306	0.111	3.92084e-10
SORT1	1.03114e-14	0.317818	0.761	0.638	4.04764e-10
FAM227B	1.03774e-14	0.325703	0.466	0.249	4.07354e-10
AL603840.1	1.07787e-14	0.335427	0.19	0.036	4.23107e-10
TMEM144	1.08145e-14	0.34834	0.625	0.398	4.2451e-10
RHOJ	1.15383e-14	0.266204	0.797	0.59	4.52924e-10
HFM1	1.20211e-14	0.312409	0.48	0.251	4.71878e-10
CD81	1.2218e-14	0.378664	0.766	0.668	4.79604e-10
PIK3R3	1.22381e-14	-0.306083	0.339	0.572	4.80395e-10
MLYCD	1.28065e-14	-0.305596	0.279	0.449	5.02707e-10
SH3BGR	1.33034e-14	-0.631677	0.135	0.254	5.22213e-10
NFATC3	1.33563e-14	-0.3875	0.456	0.638	5.24289e-10
KLF15	1.49634e-14	0.263638	0.466	0.249	5.87375e-10
GCDH	1.51379e-14	0.279805	0.471	0.263	5.94223e-10
SLC25A13	1.51657e-14	0.284081	0.587	0.353	5.95314e-10
EFEMP1	1.53176e-14	-0.360498	0.793	0.871	6.01276e-10
GATAD1	1.59579e-14	0.270233	0.599	0.362	6.26412e-10
LIFR-AS1	1.66601e-14	0.295625	0.409	0.198	6.53975e-10
LMNTD1	1.70174e-14	0.490627	0.552	0.353	6.68002e-10
TOP1	1.76532e-14	-0.321281	0.531	0.68	6.92957e-10
NUBPL	1.84153e-14	0.367541	0.534	0.308	7.22874e-10
PSIP1	2.11464e-14	0.313772	0.577	0.371	8.3008e-10
ARNTL	2.14424e-14	-0.302021	0.434	0.653	8.41698e-10
EXOC4	2.16825e-14	0.291584	0.905	0.793	8.51125e-10
CEMIP2	2.1901e-14	-0.3177	0.118	0.287	8.59702e-10
SGK3	2.19045e-14	-0.408832	0.602	0.71	8.59838e-10
IRAK1BP1	2.203e-14	0.298941	0.512	0.278	8.64768e-10
LINC00499	2.25691e-14	0.430915	0.162	0.027	8.85926e-10
TAF15	2.35919e-14	0.294844	0.668	0.464	9.26078e-10
SH3GLB1	2.62675e-14	0.299928	0.577	0.374	1.0311e-09
WNK1	2.728e-14	-0.269104	0.753	0.82	1.07085e-09
ADAMTSL1	2.99669e-14	-0.355538	0.907	0.943	1.17632e-09
SMC5-AS1	3.02019e-14	-0.368635	0.169	0.305	1.18555e-09
ATF6	3.02772e-14	-0.370545	0.536	0.668	1.1885e-09
STK33	3.09918e-14	0.343033	0.739	0.521	1.21655e-09
SMAD2	3.13194e-14	0.326251	0.787	0.635	1.22941e-09
LINC01411	3.36027e-14	0.369926	0.621	0.422	1.31904e-09
MYO10	3.44696e-14	0.297792	0.502	0.29	1.35307e-09
UBE2D1	3.53959e-14	-0.357213	0.2	0.362	1.38943e-09
FREM2	3.66339e-14	-0.428825	0.302	0.425	1.43803e-09
CLDN10	3.67914e-14	0.272741	0.455	0.231	1.44421e-09
RYR3	3.82517e-14	0.449662	0.781	0.569	1.50153e-09
ADAMTSL3	4.04908e-14	0.273815	0.747	0.521	1.58943e-09
CNTRL	4.05485e-14	0.319021	0.404	0.207	1.59169e-09
JARID2	4.08789e-14	0.283424	0.919	0.829	1.60466e-09
ZNF91	4.20335e-14	0.285527	0.752	0.62	1.64998e-09
GRM7	4.33782e-14	0.399984	0.494	0.275	1.70277e-09
ST6GAL2	4.50715e-14	0.331219	0.367	0.171	1.76924e-09
ADIPOR2	4.68126e-14	0.39387	0.642	0.524	1.83758e-09
STOM	4.73375e-14	0.311912	0.488	0.299	1.85818e-09
RBM33	4.89488e-14	0.292633	0.775	0.62	1.92144e-09
NSRP1	4.96154e-14	0.294355	0.624	0.401	1.9476e-09
PPFIA1	5.21732e-14	0.281886	0.795	0.707	2.048e-09
ZNF608	6.60918e-14	0.347185	0.691	0.518	2.59437e-09
DDIT4	6.68423e-14	0.375624	0.563	0.416	2.62383e-09
MAGI3	7.5386e-14	-0.450604	0.575	0.692	2.9592e-09
TANC1	7.70165e-14	-0.457827	0.429	0.557	3.0232e-09
IL33	7.73658e-14	0.327117	0.53	0.332	3.03692e-09
AUH	7.75e-14	0.324016	0.732	0.557	3.04219e-09
ZFPM2	7.77255e-14	0.385951	0.897	0.856	3.05103e-09
STX8	1.08071e-13	0.318037	0.555	0.338	4.24223e-09
ZC2HC1A	1.08093e-13	0.297568	0.571	0.353	4.2431e-09
ZNF254	1.11253e-13	0.299817	0.712	0.521	4.36714e-09
ITPK1	1.18407e-13	0.318136	0.762	0.602	4.64795e-09
FNBP1	1.19766e-13	-0.252724	0.937	0.97	4.70129e-09
PSD3	1.21249e-13	-0.305114	0.966	0.976	4.75953e-09
ROBO2	1.24908e-13	-0.40916	0.19	0.386	4.90313e-09
TRAF3IP2-AS1	1.33381e-13	0.332954	0.78	0.602	5.23574e-09
AGL	1.36422e-13	0.282318	0.54	0.317	5.3551e-09
KIAA1671	1.52471e-13	0.297862	0.689	0.479	5.9851e-09
STARD13	1.64547e-13	-0.295902	0.958	0.979	6.45912e-09
TACC1	1.70431e-13	-0.306833	0.484	0.65	6.69011e-09
PLPP1	1.7701e-13	0.356059	0.73	0.572	6.94835e-09
SYNJ2	1.78775e-13	0.288267	0.371	0.189	7.01763e-09
AGBL4	1.86105e-13	0.451308	0.611	0.404	7.30536e-09
MT2A	1.87017e-13	0.487927	0.574	0.404	7.34115e-09
STXBP4	1.89008e-13	0.278065	0.51	0.287	7.41933e-09
ATP1B2	1.92857e-13	0.288979	0.864	0.907	7.57041e-09
C3orf70	1.97651e-13	0.314874	0.6	0.425	7.75859e-09
FNDC3B	2.0002e-13	-0.351232	0.624	0.772	7.85159e-09
KPNA4	2.18739e-13	-0.286397	0.426	0.617	8.58637e-09
R3HDM1	2.30183e-13	0.310083	0.589	0.371	9.03559e-09
EFHC2	2.62356e-13	0.297235	0.324	0.144	1.02985e-08
ITFG1	2.7556e-13	0.300316	0.792	0.608	1.08168e-08
DPF3	2.79955e-13	-0.251241	0.498	0.716	1.09894e-08
ENOSF1	2.96634e-13	0.2682	0.387	0.186	1.16441e-08
CACNA1D	3.06075e-13	-0.344451	0.262	0.455	1.20147e-08
RHEB	3.10221e-13	-0.293174	0.525	0.668	1.21774e-08
TSC22D4	3.11341e-13	0.261072	0.768	0.563	1.22214e-08
LINC02340	3.13909e-13	0.277382	0.468	0.251	1.23222e-08
PRKCQ	3.40862e-13	0.336478	0.351	0.171	1.33802e-08
KAT6B	3.43413e-13	0.327936	0.687	0.515	1.34803e-08
KIF1A	3.47251e-13	-0.276333	0.437	0.641	1.3631e-08
ANKH	3.55986e-13	-0.338786	0.647	0.805	1.39739e-08
TBC1D2B	3.56117e-13	0.253008	0.468	0.254	1.3979e-08
MCF2L	4.05819e-13	-0.26072	0.142	0.326	1.593e-08
TUBA1A	4.5996e-13	0.419615	0.655	0.551	1.80553e-08
CEP112	4.8354e-13	0.305011	0.701	0.488	1.89809e-08
BNIP3	5.05695e-13	0.327443	0.572	0.428	1.98506e-08
ANKRD36C	5.25749e-13	0.330459	0.75	0.65	2.06378e-08
PAPLN	5.84434e-13	0.287397	0.41	0.213	2.29414e-08
PDE10A	6.09045e-13	-0.510804	0.214	0.38	2.39074e-08
KIAA0408	7.43487e-13	-0.253192	0.26	0.47	2.91849e-08
TMEM106B	7.53379e-13	0.274309	0.585	0.386	2.95732e-08
SLC3A2	8.03194e-13	-0.300787	0.606	0.725	3.15286e-08
PHF8	8.17799e-13	-0.295987	0.296	0.446	3.21019e-08
PEA15	8.22001e-13	-0.298151	0.445	0.56	3.22668e-08
HMBOX1	8.84075e-13	0.28612	0.693	0.53	3.47035e-08
MARCKSL1	8.86022e-13	0.298295	0.417	0.246	3.47799e-08
NUMA1	8.90741e-13	0.265818	0.61	0.416	3.49651e-08
MAX	8.98289e-13	0.276295	0.64	0.461	3.52614e-08
AZIN1	9.52285e-13	-0.269018	0.445	0.605	3.7381e-08
RUNX1T1	9.55233e-13	0.317439	0.827	0.689	3.74967e-08
BBOX1	1.00402e-12	0.318797	0.379	0.186	3.94119e-08
TRAPPC9	1.01668e-12	0.284894	0.701	0.494	3.99087e-08
SUCLG2-AS1	1.03064e-12	0.362521	0.497	0.302	4.04566e-08
PRDM5	1.05234e-12	0.282505	0.528	0.308	4.13085e-08
LRRN1	1.05948e-12	-0.268823	0.235	0.425	4.15889e-08
SARAF	1.12459e-12	-0.281491	0.585	0.695	4.41448e-08
USP6NL	1.16239e-12	-0.335391	0.629	0.76	4.56283e-08
G3BP1	1.19932e-12	-0.299495	0.451	0.59	4.70782e-08
TEAD1	1.29435e-12	-0.279696	0.879	0.937	5.08083e-08
VAMP2	1.36055e-12	0.266964	0.596	0.395	5.3407e-08
SUN1	1.4781e-12	0.252063	0.55	0.362	5.80213e-08
COG6	1.48996e-12	0.251895	0.397	0.195	5.84868e-08
LARP7	1.49689e-12	-0.270713	0.407	0.593	5.87588e-08
RAB21	1.51339e-12	-0.269945	0.381	0.503	5.94068e-08
ID4	1.52066e-12	0.319107	0.82	0.722	5.9692e-08
MED13L	1.74595e-12	0.28623	0.924	0.862	6.85357e-08
RNF144A	1.76377e-12	0.286616	0.393	0.204	6.92351e-08
RAMP1	1.81347e-12	0.28615	0.73	0.56	7.11858e-08
RBFOX2	1.87986e-12	0.27343	0.853	0.722	7.3792e-08
AGAP1	1.90623e-12	-0.25785	0.94	0.964	7.4827e-08
SGCE	1.92461e-12	0.282982	0.621	0.422	7.55485e-08
ANKRD11	2.07154e-12	-0.270377	0.745	0.865	8.13164e-08
CLASP1	2.08575e-12	-0.287601	0.947	0.982	8.18742e-08
GDAP1	2.09202e-12	0.348902	0.771	0.638	8.21201e-08
IGF1R	2.09586e-12	0.252538	0.887	0.757	8.22708e-08
IFT74	2.18142e-12	0.268704	0.469	0.263	8.56294e-08
RERGL	2.28564e-12	0.296431	0.252	0.084	8.97206e-08
CACNA1C	2.36904e-12	0.352289	0.668	0.506	9.29943e-08
NCOA3	2.42577e-12	-0.3049	0.368	0.542	9.52212e-08
LINC00461	2.46635e-12	0.250678	0.906	0.796	9.68143e-08
SNED1	2.57799e-12	0.45428	0.881	0.802	1.01197e-07
TTC28	2.6065e-12	0.290543	0.879	0.814	1.02315e-07
SND1	2.63177e-12	0.261961	0.944	0.874	1.03307e-07
SLC9A9	2.81271e-12	0.299769	0.765	0.593	1.1041e-07
CHD6	2.86066e-12	0.274593	0.825	0.76	1.12292e-07
PDE5A	2.92625e-12	0.260129	0.579	0.356	1.14867e-07
EFHC1	3.20039e-12	0.280301	0.465	0.275	1.25628e-07
WDPCP	3.47574e-12	0.332827	0.727	0.545	1.36437e-07
NFKBIA	3.57003e-12	0.254648	0.388	0.207	1.40138e-07
AKAP10	3.60155e-12	0.255655	0.561	0.359	1.41375e-07
DNAJC1	3.97976e-12	-0.355459	0.694	0.823	1.56222e-07
SELENOM	3.99146e-12	0.284111	0.368	0.195	1.56681e-07
STX6	4.31523e-12	-0.276785	0.405	0.563	1.6939e-07
KLF12	4.36448e-12	0.307054	0.882	0.781	1.71323e-07
RFX7	4.82031e-12	0.279655	0.672	0.467	1.89217e-07
CREBRF	4.90142e-12	0.262041	0.537	0.347	1.924e-07
GIGYF2	4.94411e-12	0.289335	0.752	0.614	1.94076e-07
ATP2A2	4.95221e-12	-0.260642	0.813	0.901	1.94394e-07
COX5B	4.99065e-12	0.306651	0.449	0.269	1.95903e-07
RASSF8	5.06544e-12	-0.366915	0.636	0.731	1.98839e-07
HEPH	5.82028e-12	0.269646	0.366	0.177	2.28469e-07
AC027117.2	5.94315e-12	0.314724	0.424	0.237	2.33292e-07
PAQR8	6.70652e-12	0.2773	0.639	0.449	2.63258e-07
TBCK	7.7964e-12	0.316465	0.643	0.464	3.0604e-07
EMID1	7.80056e-12	0.266392	0.445	0.26	3.06203e-07
ARMC2	8.61066e-12	0.291525	0.473	0.281	3.38003e-07
WDR70	9.16199e-12	0.281784	0.766	0.593	3.59645e-07
PPARGC1A	9.81614e-12	0.338963	0.508	0.329	3.85323e-07
DYNC1I1	1.00641e-11	0.398824	0.303	0.138	3.95057e-07
ERCC6L2	1.00738e-11	0.287068	0.799	0.644	3.95435e-07
TBC1D23	1.07464e-11	-0.320172	0.358	0.518	4.21838e-07
AC138627.1	1.08507e-11	0.327514	0.431	0.237	4.25935e-07
ANKDD1A	1.13767e-11	0.316056	0.821	0.698	4.4658e-07
KHDRBS1	1.15777e-11	-0.278843	0.425	0.521	4.54472e-07
RAB12	1.16629e-11	-0.250211	0.273	0.44	4.57817e-07
CRADD	1.17537e-11	0.327188	0.752	0.602	4.61381e-07
FBXL17	1.27606e-11	0.336618	0.758	0.614	5.00906e-07
CYP2J2	1.29964e-11	0.261645	0.647	0.434	5.10159e-07
LINC01572	1.34334e-11	0.318314	0.578	0.368	5.27315e-07
FLG-AS1	1.37141e-11	0.28892	0.333	0.162	5.38331e-07
HMGN3	1.47718e-11	0.288839	0.696	0.557	5.79854e-07
PTPRG	1.4778e-11	-0.307493	0.738	0.859	5.80097e-07
DOCK1	1.54157e-11	0.252745	0.863	0.719	6.05129e-07
LINC02649	1.54924e-11	0.428832	0.458	0.392	6.0814e-07
KLHL3	1.56925e-11	0.273119	0.455	0.32	6.15994e-07
PURG	1.59928e-11	0.266227	0.509	0.317	6.27783e-07
ZHX2	1.76666e-11	-0.255263	0.864	0.931	6.93486e-07
NBEA	1.77932e-11	0.358881	0.77	0.629	6.98453e-07
ADAM17	1.92305e-11	-0.250763	0.395	0.581	7.54875e-07
LINC01184	1.95251e-11	0.279953	0.488	0.29	7.66439e-07
CLIC4	1.98202e-11	-0.344103	0.398	0.542	7.78023e-07
CP	1.99429e-11	0.287431	0.277	0.12	7.82838e-07
TET1	2.04674e-11	0.292551	0.574	0.374	8.03426e-07
PTPN13	2.14863e-11	-0.309261	0.91	0.922	8.43422e-07
TRMT9B	2.16035e-11	0.302259	0.819	0.74	8.48024e-07
EXOC1	2.17495e-11	0.256425	0.582	0.38	8.53754e-07
MLF1	2.2658e-11	-0.268401	0.148	0.293	8.89417e-07
RGS12	2.62165e-11	0.252864	0.839	0.781	1.0291e-06
FGGY	2.65034e-11	0.312885	0.448	0.266	1.04036e-06
IGSF11	3.2246e-11	0.27683	0.824	0.695	1.26578e-06
TERF2IP	3.28452e-11	0.29106	0.645	0.506	1.28931e-06
USP40	3.33571e-11	0.268958	0.647	0.482	1.3094e-06
KIAA1217	3.37392e-11	0.38817	0.863	0.877	1.3244e-06
SLCO1C1	3.4407e-11	0.291544	0.411	0.254	1.35061e-06
LRRTM4	3.57283e-11	0.328752	0.941	0.952	1.40248e-06
FAM198B-AS1	3.77874e-11	0.268274	0.734	0.539	1.48331e-06
FAF1	3.88162e-11	0.269902	0.849	0.775	1.52369e-06
SIK3	3.89062e-11	-0.254197	0.921	0.943	1.52722e-06
ERBIN	3.89559e-11	-0.341654	0.81	0.886	1.52917e-06
LIN7A	4.04613e-11	0.339874	0.748	0.665	1.58827e-06
FIGN	4.09424e-11	0.265578	0.894	0.877	1.60715e-06
SETBP1	4.31976e-11	-0.250416	0.212	0.401	1.69568e-06
CD59	4.48486e-11	-0.256042	0.526	0.68	1.76049e-06
NOL4	4.67651e-11	-0.262126	0.646	0.802	1.83572e-06
LINC02062	4.7554e-11	0.297298	0.6	0.428	1.86669e-06
AGO3	4.93276e-11	-0.268851	0.751	0.838	1.93631e-06
SYTL4	5.03471e-11	0.280838	0.396	0.222	1.97633e-06
CCDC171	5.20614e-11	0.302994	0.42	0.26	2.04362e-06
DPY19L3	5.34293e-11	0.264645	0.818	0.704	2.09731e-06
CKB	5.35902e-11	0.311547	0.916	0.946	2.10363e-06
RPAP2	5.38232e-11	0.29755	0.679	0.509	2.11278e-06
SDC2	5.42843e-11	-0.323339	0.628	0.766	2.13087e-06
HES1	5.4873e-11	0.350855	0.504	0.365	2.15399e-06
ATP6V1A	5.75859e-11	-0.292668	0.336	0.473	2.26047e-06
BCAR3	5.87367e-11	0.28998	0.777	0.644	2.30565e-06
PRELID2	5.94393e-11	0.336288	0.333	0.159	2.33323e-06
TENM2	6.20811e-11	0.350489	0.763	0.787	2.43693e-06
CRNDE	6.2665e-11	0.280374	0.691	0.521	2.45985e-06
RHOBTB3	6.37872e-11	0.291653	0.833	0.811	2.5039e-06
AL589740.1	6.56003e-11	0.329045	0.2	0.081	2.57507e-06
TNNI3K	6.74352e-11	0.294673	0.303	0.183	2.6471e-06
STARD3	6.89707e-11	0.285014	0.497	0.353	2.70738e-06
MAP1A	7.05947e-11	-0.295789	0.281	0.413	2.77112e-06
TTLL5	7.77052e-11	0.316979	0.663	0.503	3.05024e-06
LEPR	8.48988e-11	0.263211	0.297	0.132	3.33262e-06
ZMAT1	8.93065e-11	0.285424	0.735	0.578	3.50564e-06
TPM1	9.79108e-11	0.292148	0.612	0.458	3.84339e-06
ALMS1	1.06935e-10	0.284241	0.543	0.383	4.19761e-06
GABPB1-AS1	1.07902e-10	0.259499	0.528	0.341	4.2356e-06
SMC5	1.089e-10	-0.320192	0.488	0.629	4.27475e-06
SRSF11	1.13582e-10	0.253091	0.825	0.76	4.45855e-06
RBBP8	1.23999e-10	-0.279601	0.107	0.213	4.86747e-06
ZNF680	1.38643e-10	0.256942	0.684	0.536	5.44231e-06
DPH6	1.43839e-10	0.292869	0.621	0.416	5.64627e-06
AL392086.3	1.5485e-10	-0.260873	0.137	0.299	6.07847e-06
CREM	1.5681e-10	-0.301829	0.33	0.452	6.15544e-06
RAP1GDS1	1.63585e-10	-0.349521	0.564	0.644	6.42136e-06
LRRC8B	1.65049e-10	-0.319797	0.473	0.605	6.47882e-06
SHROOM3	1.67881e-10	-0.302824	0.794	0.865	6.59e-06
TCF12	1.75485e-10	-0.25245	0.966	0.979	6.88848e-06
SUCLG2	1.77307e-10	0.27696	0.532	0.344	6.96001e-06
ANO6	1.83584e-10	-0.311835	0.672	0.737	7.20639e-06
SRP9	1.87342e-10	0.276919	0.593	0.437	7.35392e-06
MAP2K4	1.98025e-10	-0.374476	0.564	0.635	7.77327e-06
DNAH7	2.03585e-10	0.253347	0.353	0.18	7.99153e-06
PLD5	2.04128e-10	-0.253855	0.32	0.518	8.01283e-06
LRRC3B	2.10959e-10	0.39269	0.426	0.326	8.28099e-06
GRK3	2.22592e-10	0.351246	0.735	0.596	8.73763e-06
PRKACB	2.43169e-10	0.325191	0.6	0.437	9.54537e-06
DYNC1I2	2.45527e-10	0.255622	0.544	0.374	9.63793e-06
STX18-AS1	2.46572e-10	0.271849	0.476	0.281	9.67894e-06
OSBPL11	2.49716e-10	0.258879	0.468	0.326	9.80234e-06
AP1G1	2.58e-10	-0.25494	0.549	0.686	1.01275e-05
AC125613.1	2.6704e-10	0.279404	0.428	0.251	1.04824e-05
MIR4300HG	2.74014e-10	0.456559	0.716	0.572	1.07561e-05
NCALD	2.90638e-10	0.373156	0.659	0.557	1.14087e-05
IKZF2	2.96452e-10	0.267967	0.505	0.314	1.16369e-05
ATP6V1C1	3.04821e-10	-0.275048	0.323	0.422	1.19655e-05
ZCCHC7	3.06519e-10	0.316081	0.755	0.62	1.20321e-05
DPH6-DT	3.66327e-10	0.353907	0.541	0.398	1.43798e-05
SGSM1	3.67948e-10	-0.317493	0.373	0.491	1.44434e-05
KCNT2	3.83608e-10	-0.375468	0.852	0.883	1.50582e-05
PTPN4	3.92024e-10	0.28257	0.744	0.641	1.53885e-05
CFAP54	3.9831e-10	0.285942	0.402	0.237	1.56353e-05
RYK	4.02456e-10	-0.383314	0.472	0.5	1.5798e-05
PLCH1	4.07839e-10	0.272218	0.883	0.802	1.60093e-05
FRYL	4.25764e-10	-0.289295	0.668	0.793	1.67129e-05
REV3L	4.3652e-10	0.29871	0.784	0.722	1.71351e-05
TRIO	4.62571e-10	-0.302001	0.922	0.922	1.81578e-05
TAB2	4.92292e-10	-0.305924	0.612	0.731	1.93244e-05
ATE1	5.07246e-10	0.258195	0.695	0.563	1.99115e-05
SCFD2	5.62553e-10	0.332092	0.496	0.341	2.20824e-05
CASC2	5.78145e-10	0.341631	0.388	0.231	2.26945e-05
APPL2	5.80529e-10	0.255396	0.821	0.737	2.27881e-05
TIPARP	5.85473e-10	-0.256784	0.395	0.557	2.29822e-05
DPYSL3	5.85777e-10	0.26142	0.56	0.392	2.29941e-05
TLE4	6.48207e-10	-0.353454	0.538	0.65	2.54447e-05
CNTLN	6.55423e-10	0.282777	0.597	0.419	2.5728e-05
PPP4R4	7.00301e-10	0.257282	0.416	0.269	2.74896e-05
RIN2	7.80959e-10	0.274838	0.536	0.344	3.06557e-05
ARHGEF10L	9.25426e-10	-0.267587	0.376	0.539	3.63267e-05
BTBD3	1.02272e-09	0.261383	0.584	0.449	4.01459e-05
NEAT1	1.06566e-09	-0.350859	0.993	1	4.18314e-05
DCAF7	1.06868e-09	-0.257525	0.306	0.419	4.19499e-05
AC118549.1	1.11589e-09	0.262715	0.61	0.443	4.38031e-05
POLA1	1.28221e-09	0.258349	0.45	0.284	5.0332e-05
SPATA5	1.28946e-09	0.294243	0.435	0.275	5.06164e-05
SRBD1	1.29963e-09	0.252346	0.361	0.195	5.10155e-05
MORC4	1.31772e-09	-0.250529	0.167	0.296	5.17257e-05
DIAPH2	1.37999e-09	0.323565	0.57	0.398	5.41701e-05
ALDH6A1	1.52018e-09	0.280146	0.571	0.461	5.96731e-05
PRKAG2	1.56906e-09	0.294885	0.52	0.377	6.15917e-05
LINC01376	1.59813e-09	0.266201	0.382	0.21	6.27328e-05
JPH1	1.61964e-09	0.324746	0.362	0.21	6.35773e-05
UMAD1	1.64405e-09	0.320442	0.54	0.374	6.45356e-05
ELF1	1.71675e-09	0.260398	0.442	0.32	6.73895e-05
COMMD10	1.76817e-09	0.328055	0.516	0.341	6.94076e-05
KCNMA1	1.91736e-09	-0.331319	0.733	0.823	7.52642e-05
UVRAG	2.19916e-09	0.251109	0.57	0.389	8.63258e-05
TFDP2	2.3312e-09	0.27029	0.635	0.455	9.15091e-05
FARP1	2.33332e-09	0.258988	0.761	0.665	9.15919e-05
AC093157.1	2.36649e-09	0.270407	0.48	0.32	9.28942e-05
H3F3A	2.53873e-09	0.271645	0.613	0.536	9.96553e-05
HTRA1	2.69869e-09	0.25811	0.668	0.527	0.000105934
GLUL	2.69969e-09	0.264504	0.933	0.946	0.000105974
GHR	2.72465e-09	0.254293	0.249	0.102	0.000106954
SUPT3H	2.78254e-09	0.300954	0.662	0.503	0.000109226
CHPT1	3.18422e-09	0.250952	0.754	0.674	0.000124993
LAMA4	3.34367e-09	0.283293	0.866	0.787	0.000131253
AIG1	3.44587e-09	0.290092	0.585	0.422	0.000135264
HIST1H2AC	3.54938e-09	0.27013	0.324	0.183	0.000139327
CLVS2	3.63833e-09	0.269746	0.362	0.195	0.000142819
FOXP1	3.83695e-09	0.261124	0.823	0.746	0.000150616
ARPP21	3.90914e-09	0.30421	0.665	0.503	0.00015345
ATG10	4.21666e-09	0.254717	0.545	0.356	0.000165521
PACRG	4.56973e-09	0.363152	0.392	0.257	0.00017938
TRAK2	4.75934e-09	-0.287583	0.445	0.578	0.000186823
AC124854.1	4.8605e-09	0.341341	0.611	0.467	0.000190794
MRAS	4.89576e-09	0.253042	0.62	0.515	0.000192178
FILIP1L	4.90135e-09	0.250629	0.335	0.171	0.000192397
PRKAR2B	5.3515e-09	-0.250892	0.109	0.222	0.000210068
GAPDH	5.63929e-09	0.294193	0.768	0.79	0.000221365
OTUD7A	5.71733e-09	0.280237	0.792	0.68	0.000224428
NUP188	5.81641e-09	0.294444	0.47	0.326	0.000228318
GLS	5.91727e-09	-0.322992	0.549	0.689	0.000232277
SLC35F1	6.26564e-09	-0.277915	0.908	0.958	0.000245952
CCDC102B	6.31319e-09	0.277824	0.382	0.228	0.000247818
COL23A1	6.69617e-09	0.349886	0.808	0.749	0.000262851
RNF144B	7.29495e-09	-0.270131	0.42	0.566	0.000286356
TTN	7.6767e-09	0.295255	0.316	0.162	0.000301341
ST7	7.69787e-09	0.27382	0.436	0.347	0.000302172
GTDC1	8.14963e-09	0.27439	0.669	0.539	0.000319905
EYA2	8.27021e-09	0.262332	0.248	0.12	0.000324639
SH3BGRL	8.45121e-09	0.267647	0.654	0.5	0.000331744
USP3	9.92129e-09	0.253695	0.603	0.455	0.00038945
ELOVL6	1.02574e-08	-0.277805	0.332	0.338	0.000402646
ANKFN1	1.02721e-08	0.264486	0.278	0.138	0.000403221
RGS6	1.14706e-08	0.277787	0.74	0.566	0.000450265
SGMS1	1.15476e-08	-0.332085	0.774	0.82	0.000453291
FAM181B	1.30675e-08	0.250854	0.73	0.59	0.000512954
TMC1	1.3765e-08	0.27749	0.339	0.195	0.000540332
CACNA2D3	1.38376e-08	0.29271	0.254	0.135	0.00054318
GLI2	1.48268e-08	0.279099	0.697	0.551	0.000582011
ZFAND6	1.48392e-08	-0.265482	0.751	0.835	0.000582499
ZFP36L1	1.51165e-08	-0.258698	0.666	0.749	0.000593383
CNKSR2	1.7495e-08	0.378619	0.256	0.117	0.000686747
KNOP1	1.98792e-08	0.265552	0.409	0.275	0.00078034
PRPF40A	2.02314e-08	-0.250784	0.47	0.605	0.000794163
RORB	2.09666e-08	-0.310171	0.553	0.716	0.000823024
POC1B	2.50332e-08	-0.288622	0.449	0.521	0.000982652
AL445250.1	2.92252e-08	0.362317	0.379	0.246	0.00114721
CCND3	3.02218e-08	0.258538	0.457	0.32	0.00118633
KCNIP1	3.21185e-08	0.25088	0.684	0.521	0.00126078
GABRG1	3.50768e-08	-0.326102	0.85	0.883	0.0013769
SLC25A18	3.53387e-08	-0.348396	0.573	0.68	0.00138718
HIVEP1	3.73153e-08	0.261947	0.53	0.398	0.00146477
AC097450.1	3.81114e-08	-0.385786	0.148	0.254	0.00149602
LUZP1	3.94869e-08	-0.252333	0.324	0.461	0.00155002
HDX	4.83594e-08	-0.250641	0.186	0.323	0.0018983
MIPOL1	4.8682e-08	0.263987	0.514	0.353	0.00191096
SLX4IP	5.2633e-08	0.258992	0.481	0.347	0.00206605
LINC00836	6.01255e-08	0.275004	0.601	0.428	0.00236017
ASCC3	6.05589e-08	0.254301	0.622	0.473	0.00237718
ITGAV	6.78614e-08	-0.251063	0.694	0.769	0.00266383
TLN2	7.06724e-08	-0.292651	0.417	0.56	0.00277418
HAP1	8.43647e-08	0.318891	0.473	0.476	0.00331165
PPARA	9.11851e-08	0.25109	0.545	0.401	0.00357938
AC008014.1	1.13883e-07	0.305228	0.435	0.272	0.00447036
LINC01828	1.1753e-07	0.285607	0.184	0.081	0.00461352
FAT4	1.20003e-07	-0.290455	0.216	0.287	0.00471061
LINC01266	1.33049e-07	0.254959	0.25	0.117	0.00522269
PDE3B	1.5596e-07	0.310324	0.24	0.123	0.00612205
ZNF407	1.68046e-07	0.277915	0.611	0.467	0.00659648
KCNMB2-AS1	2.04881e-07	0.323394	0.693	0.575	0.00804242
ZNRF3	2.20725e-07	-0.262268	0.532	0.617	0.00866433
SLC22A23	3.02119e-07	0.266393	0.532	0.41	0.0118594
AC016745.1	3.06114e-07	0.281877	0.23	0.117	0.0120162
KIAA0825	3.45722e-07	0.27773	0.368	0.281	0.013571
LIX1-AS1	3.97906e-07	0.267749	0.368	0.234	0.0156194
CDK6	4.92703e-07	-0.268932	0.142	0.222	0.0193405
MEF2C-AS1	5.22241e-07	0.261563	0.507	0.392	0.0205
LGALS3	5.34262e-07	0.266782	0.609	0.542	0.0209719
ADARB2	5.64898e-07	0.306816	0.574	0.422	0.0221745
HES5	5.65613e-07	0.336867	0.26	0.15	0.0222026
MEF2C	7.73885e-07	-0.269695	0.415	0.506	0.0303781
LINC00882	8.57055e-07	0.269013	0.722	0.623	0.0336428
FBXL7	9.31944e-07	0.292548	0.701	0.599	0.0365825
DHFR2	1.04583e-06	-0.376479	0.171	0.09	0.041053

## Sheet: Endo
GeneId	p_val	avg_logFC	pct.1	pct.2	p_val_adj
FKBP5	8.51888e-07	2.11468	0.778	0.15	0.03344			Up	1
								Down	0
								Total	1

## Sheet: Gran
GeneId	p_val	avg_logFC	pct.1	pct.2	p_val_adj
HSPH1	0	-3.61189	0.085	0.563	0			Up	425
DNAJB1	0	-2.68072	0.104	0.547	0			Down	599
HSPA1B	0	-2.45789	0.052	0.511	0			Total	1024
HSPA4L	0	-2.42409	0.435	0.723	0
HSP90AA1	0	-2.40588	0.752	0.966	0
CHORDC1	0	-2.39896	0.289	0.674	0
MOB4	0	-2.19375	0.223	0.667	0
HSPD1	0	-2.02172	0.293	0.67	0
HSPA1A	0	-1.86873	0.08	0.489	0
HSPB1	0	-1.81037	0.011	0.442	0
BAG3	0	-1.74789	0.096	0.479	0
AL078639.1	0	1.62935	0.32	0	0
DENND2A	0	-1.62724	0.167	0.51	0
AC080132.1	0	-1.62198	0.238	0.673	0
CHN2	0	1.62143	0.468	0.227	0
CACYBP	0	-1.608	0.281	0.674	0
USPL1	0	-1.55435	0.222	0.588	0
B3GLCT	0	-1.55131	0.016	0.372	0
CDR1-AS	0	1.53778	0.166	0	0
FBXL14	0	-1.48587	0.086	0.476	0
DNAJA4	0	-1.43973	0.148	0.537	0
P4HA1	0	-1.40408	0.245	0.572	0
TENT4B	0	-1.37594	0.267	0.626	0
HSPA6	0	-1.36358	0.001	0.36	0
HIBCH	0	-1.34585	0.497	0.738	0
HSPE1	0	-1.34388	0.118	0.546	0
DNAJB6	0	-1.33951	0.429	0.767	0
NRG1	0	1.33853	0.698	0.275	0
POU2F2	0	-1.32345	0.282	0.607	0
ME1	0	-1.30361	0.135	0.306	0
SLC5A3	0	-1.26012	0.105	0.46	0
MRPS6	0	-1.24469	0.118	0.475	0
MIB1	0	-1.23024	0.572	0.813	0
PTGES3	0	-1.21252	0.434	0.735	0
STIP1	0	-1.19958	0.173	0.528	0
BCYRN1	0	1.19321	0.15	0	0
EFCAB14	0	-1.14469	0.231	0.493	0
HSP90AB1	0	-1.13882	0.68	0.942	0
ABHD3	0	-1.13865	0.162	0.508	0
HMGB1	0	-1.13019	0.786	0.946	0
WBSCR17	0	1.12162	0.164	0	0
C17orf67	0	-1.10791	0.065	0.413	0
APP	0	-1.10328	0.804	0.945	0
CRY1	0	-1.09448	0.353	0.647	0
DNAJA1	0	-1.04247	0.243	0.592	0
EBF1	0	1.03568	0.837	0.396	0
SNAP23	0	-1.02687	0.211	0.48	0
FXR1	0	-1.0256	0.58	0.821	0
AC124312.1	0	1.01946	0.305	0	0
LHFP	0	1.00505	0.154	0	0
ELOVL5	0	-0.999734	0.358	0.658	0
CRYAB	0	-0.984768	0.302	0.597	0
TCP1	0	-0.964027	0.182	0.499	0
DSCAM	0	-0.947551	0.165	0.418	0
RP11-649A16.1	0	0.938734	0.128	0	0
INADL	0	0.938424	0.159	0	0
BID	0	-0.937216	0.166	0.456	0
SEZ6L	0	-0.932908	0.629	0.847	0
FAM19A5	0	0.918279	0.386	0	0
SEPT7	0	0.913841	0.384	0	0
SGSM1	0	-0.890228	0.509	0.625	0
DANT2	0	0.888041	0.468	0.12	0
DIXDC1	0	-0.866226	0.69	0.807	0
KCNIP4	0	0.865755	0.99	0.896	0
FKBP4	0	-0.865449	0.194	0.518	0
RRAD	0	-0.859759	0.013	0.308	0
LINC02798	0	-0.854183	0.209	0.549	0
ST13	0	-0.850159	0.419	0.698	0
SRRM3	0	-0.849033	0.85	0.925	0
NOP58	0	-0.845211	0.405	0.651	0
PNLDC1	0	-0.843213	0.015	0.316	0
C9orf3	0	0.835815	0.353	0	0
LGR4	0	-0.8324	0.352	0.553	0
MARCH1	0	-0.806009	0.068	0.219	0
ATP2C1	0	-0.802134	0.547	0.693	0
MYRFL	0	-0.777925	0.145	0.364	0
DOPEY1	0	0.777479	0.348	0	0
KCNJ6	0	-0.776543	0.681	0.821	0
MAPRE2	0	-0.775451	0.598	0.789	0
KIAA1456	0	0.766512	0.151	0	0
FAM135B	0	-0.765462	0.535	0.719	0
ZFPM2	0	0.764764	0.989	0.894	0
GPR89B	0	-0.761693	0.244	0.478	0
FGF14	0	0.752575	0.997	0.97	0
AHSA1	0	-0.752389	0.121	0.421	0
ZNF83	0	-0.75159	0.54	0.74	0
HNRNPA2B1	0	-0.737714	0.789	0.916	0
RELN	0	0.735991	0.974	0.839	0
CARMIL1	0	-0.735855	0.554	0.799	0
QKI	0	-0.733991	0.27	0.465	0
CAP2	0	-0.733867	0.278	0.568	0
HNRNPU	0	-0.732802	0.81	0.908	0
SSH1	0	-0.732663	0.431	0.615	0
LINGO2	0	0.730278	0.219	0.044	0
PWAR6	0	0.728233	0.348	0	0
FAM171B	0	-0.727875	0.453	0.552	0
PRNP	0	-0.722811	0.627	0.826	0
PLEKHA6	0	-0.720501	0.51	0.698	0
TRA2B	0	-0.719311	0.408	0.628	0
C7orf50	0	-0.713876	0.269	0.565	0
FAM69A	0	0.701665	0.287	0	0
SGCZ	0	0.6929	0.734	0.525	0
NUDC	0	-0.692671	0.267	0.539	0
ADCY5	0	-0.687629	0.02	0.295	0
SFMBT2	0	-0.686143	0.472	0.599	0
SH3KBP1	0	-0.682357	0.025	0.207	0
ZBTB16	0	0.680685	0.633	0.317	0
DISC1FP1	0	-0.678409	0.004	0.202	0
COL4A3BP	0	0.672875	0.32	0	0
SPHKAP	0	0.67227	0.929	0.696	0
RAP1GDS1	0	-0.672064	0.629	0.699	0
SETD5	0	-0.670123	0.804	0.891	0
NEAT1	0	-0.668975	0.4	0.681	0
XPO1	0	-0.666489	0.566	0.729	0
CNKSR2	0	0.665638	0.966	0.82	0
AC013287.1	0	-0.66476	0.291	0.665	0
NEK11	0	-0.662744	0.118	0.321	0
ARMCX5-GPRASP2	0	-0.660579	0.245	0.558	0
LIMK2	0	-0.659274	0.103	0.25	0
BMERB1	0	-0.654479	0.268	0.624	0
FAM161A	0	-0.65407	0.056	0.279	0
CEMIP	0	-0.65356	0.207	0.404	0
HERC3	0	-0.652847	0.524	0.665	0
RADIL	0	-0.650728	0.209	0.411	0
DLAT	0	-0.648261	0.158	0.379	0
KIAA1468	0	0.646904	0.308	0	0
RELCH	0	-0.644478	0.309	0.623	0
HSPA4	0	-0.642823	0.267	0.513	0
DERA	0	-0.640722	0.108	0.317	0
EPHA6	0	0.637872	0.759	0.611	0
DYNC1I1	0	0.635394	0.926	0.689	0
RMRP	0	-0.629392	0.028	0.235	0
SPRED2	0	-0.629279	0.176	0.476	0
LINC01481	0	0.626974	0.13	0.007	0
CCDC59	0	-0.625099	0.193	0.373	0
CDH12	0	-0.625019	0.188	0.439	0
CCDC175	0	0.622221	0.864	0.623	0
GPBP1	0	-0.620897	0.726	0.836	0
FERMT3	0	-0.613322	0.008	0.26	0
GIPC2	0	-0.612915	0.122	0.336	0
SLC7A5	0	-0.60867	0.061	0.304	0
OIP5-AS1	0	-0.607225	0.396	0.792	0
NEDD4L	0	-0.60381	0.742	0.835	0
MYRIP	0	0.602914	0.911	0.717	0
ANK1	0	-0.602188	0.775	0.891	0
SEPT11	0	0.602053	0.29	0	0
IGSF9B	0	-0.601591	0.494	0.651	0
CELF5	0	-0.599772	0.425	0.607	0
AC016831.7	0	0.598542	0.473	0.319	0
KCNAB1	0	0.59644	0.316	0.135	0
CCT4	0	-0.596201	0.267	0.518	0
UBC	0	-0.59564	0.447	0.647	0
CAMK2G	0	-0.593544	0.283	0.407	0
MYO1D	0	0.593211	0.627	0.352	0
MAP2	0	-0.592098	0.89	0.932	0
CDK6	0	-0.587829	0.08	0.253	0
RUNX1T1	0	0.586305	0.931	0.688	0
CFAP161	0	-0.582346	0.222	0.374	0
MKL1	0	0.581941	0.279	0	0
SHROOM3	0	-0.580378	0.606	0.696	0
DOPEY2	0	0.579907	0.297	0	0
C11orf52	0	-0.579386	0.024	0.243	0
OXR1	0	0.578399	0.932	0.631	0
GFOD1	0	-0.57573	0.637	0.792	0
GPR89A	0	-0.575179	0.248	0.447	0
DLG1	0	0.574303	0.911	0.696	0
SORBS1	0	-0.57278	0.667	0.795	0
ADNP2	0	-0.571814	0.117	0.345	0
WNT5B	0	-0.571218	0.063	0.296	0
KLHL32	0	0.570769	0.519	0.226	0
NOL4L	0	-0.56907	0.375	0.553	0
AC092957.1	0	0.568427	0.685	0.607	0
PPP3R1	0	-0.564446	0.411	0.665	0
ST7	0	0.563788	0.801	0.572	0
ILRUN	0	-0.563373	0.25	0.584	0
SPATS2L	0	-0.562812	0.32	0.523	0
SNX3	0	-0.561269	0.289	0.518	0
PAK7	0	0.560549	0.137	0	0
SEPTIN6	0	-0.560204	0.115	0.378	0
RP11-701H24.9	0	0.55976	0.141	0	0
LINC00486	0	-0.557956	0.338	0.657	0
MKL2	0	0.557653	0.255	0	0
ADCY1	0	-0.556606	0.546	0.699	0
EPB41	0	0.554451	0.946	0.728	0
TCEAL9	0	-0.547734	0.11	0.339	0
IER5	0	-0.545992	0.041	0.223	0
NDUFB2	0	-0.543008	0.204	0.454	0
AES	0	0.541855	0.291	0	0
TARS	0	-0.541262	0.191	0.4	0
FMR1	0	0.539047	0.377	0.001	0
PAPOLA	0	-0.537523	0.652	0.751	0
ADAM32	0	-0.537365	0.093	0.247	0
DGKE	0	-0.535601	0.376	0.534	0
UBB	0	-0.533856	0.287	0.473	0
MRTFA	0	-0.53269	0.301	0.637	0
HSPA8	0	-0.529348	0.312	0.6	0
TPT1	0	-0.529328	0.353	0.623	0
DGCR5	0	0.529316	0.135	0	0
MTRNR2L12	0	-0.527957	0.279	0.516	0
AGAP3	0	-0.527475	0.327	0.518	0
CLIP1	0	0.525099	0.879	0.641	0
RIT2	0	0.524116	0.945	0.802	0
CCDC81	0	-0.521312	0.04	0.218	0
DNAJC7	0	-0.519574	0.318	0.508	0
PRKACB	0	0.518848	0.834	0.611	0
LINC02731	0	-0.518781	0.13	0.359	0
NKRF	0	-0.517936	0.091	0.304	0
MOSMO	0	-0.516888	0.406	0.578	0
DHDH	0	-0.516737	0.014	0.214	0
PDE1A	0	0.513631	0.983	0.896	0
DCLK1	0	-0.50962	0.057	0.236	0
DGCR9	0	-0.509223	0.425	0.803	0
AC023509.6	0	-0.50917	0.184	0.424	0
ISPD	0	0.506274	0.189	0	0
FAM208B	0	0.505255	0.245	0	0
TTLL7	0	0.504121	0.838	0.578	0
MUC20-OT1	0	0.504082	0.231	0	0
FGGY	0	0.503075	0.744	0.503	0
TSHZ1	0	-0.501768	0.439	0.579	0
UBQLN1	0	-0.501283	0.404	0.57	0
AC007388.1	0	0.50019	0.207	0	0
PDE3B	0	0.497403	0.896	0.72	0
PLCB1	0	0.496786	0.595	0.372	0
YWHAG	0	-0.494639	0.388	0.62	0
MTUS2	0	-0.494505	0.749	0.864	0
ZBTB46	0	-0.494252	0.565	0.678	0
CERS6	0	-0.492812	0.719	0.811	0
HPN	0	-0.492728	0.023	0.199	0
NUFIP2	0	-0.49259	0.431	0.592	0
MIR7-3HG	0	-0.491978	0.119	0.245	0
DPYSL2	0	-0.491709	0.778	0.886	0
DHX34	0	-0.49147	0.091	0.278	0
ANKRD36	0	0.488498	0.911	0.768	0
PCBP3	0	0.488334	0.832	0.608	0
FAM160A1	0	0.487305	0.356	0.114	0
APTX	0	-0.487103	0.293	0.487	0
SLC25A17	0	-0.486525	0.185	0.349	0
NR3C2	0	0.482989	0.651	0.425	0
WNK2	0	-0.482649	0.577	0.695	0
PCNXL2	0	0.480828	0.131	0	0
ANKRD11	0	-0.48001	0.744	0.824	0
PTPRJ	0	-0.478763	0.078	0.272	0
CDH18	0	0.47808	0.996	0.98	0
TECR	0	-0.476406	0.367	0.577	0
C3orf58	0	0.474778	0.223	0	0
SH3BGR	0	-0.473571	0.028	0.171	0
OAZ1	0	-0.473374	0.338	0.6	0
NMNAT2	0	-0.472182	0.875	0.909	0
WWOX	0	0.470746	0.852	0.671	0
PLXDC2	0	-0.47073	0.016	0.139	0
GCNA	0	-0.470516	0.114	0.269	0
FAM153C	0	0.470429	0.262	0	0
KIAA0408	0	-0.470395	0.224	0.472	0
MSRA	0	0.46915	0.99	0.936	0
TAOK3	0	-0.465745	0.536	0.688	0
CNPY1	0	0.464911	0.262	0.014	0
C2CD5	0	0.464695	0.805	0.568	0
CAMK1D	0	-0.464176	0.644	0.839	0
PWWP3A	0	-0.462803	0.259	0.568	0
SEPTIN7	0	-0.460435	0.374	0.703	0
PER2	0	-0.458532	0.138	0.324	0
AC093765.3	0	-0.458332	0.163	0.36	0
AHNAK	0	-0.456776	0.069	0.223	0
MUM1	0	0.453791	0.253	0	0
DOK6	0	0.453618	0.62	0.428	0
AP001831.1	0	-0.452844	0.184	0.383	0
ACOT7	0	-0.451545	0.177	0.388	0
ELAVL2	0	-0.451436	0.266	0.447	0
ATP5F1B	0	-0.451249	0.279	0.515	0
AP001977.1	0	-0.449332	0.018	0.17	0
CDH22	0	0.448857	0.715	0.476	0
AL445623.2	0	-0.448627	0.08	0.248	0
NR1D2	0	-0.447291	0.559	0.667	0
KTN1	0	-0.444023	0.646	0.753	0
MIR29B2CHG	0	-0.443829	0.533	0.737	0
PLPPR1	0	-0.443713	0.042	0.165	0
PTK7	0	-0.443704	0.059	0.231	0
DIPK2A	0	-0.443662	0.239	0.486	0
ZHX3	0	0.443402	0.692	0.45	0
DPP6	0	0.443119	0.987	0.911	0
RICTOR	0	0.442229	0.721	0.473	0
SPOCK2	0	-0.442214	0.43	0.631	0
CPE	0	-0.442188	0.872	0.92	0
HSPA9	0	-0.441653	0.29	0.463	0
PPID	0	-0.440989	0.163	0.359	0
NEB	0	-0.440858	0.061	0.206	0
CRB1	0	0.439973	0.543	0.328	0
KLRD1	0	-0.439876	0.101	0.24	0
KCNQ2	0	-0.439672	0.415	0.581	0
UNC13A	0	-0.439368	0.413	0.579	0
C6orf106	0	0.438874	0.242	0	0
FRAS1	0	-0.438447	0.008	0.136	0
CTBP1	0	-0.437025	0.309	0.518	0
ANK3	0	0.43612	0.988	0.949	0
SAMD12	0	0.435634	0.814	0.623	0
AMER2	0	-0.435422	0.369	0.527	0
LIMA1	0	0.434983	0.887	0.636	0
UNC80	0	0.431924	0.903	0.771	0
SEPT9	0	0.431735	0.233	0	0
MICU3	0	0.430559	0.778	0.526	0
KCNIP4-IT1	0	0.430297	0.494	0.216	0
AL049629.1	0	-0.429302	0.015	0.17	0
GRK5	0	-0.428304	0.16	0.34	0
CNTN6	0	0.428132	0.722	0.505	0
SEPT2	0	0.42663	0.24	0	0
EGR1	0	-0.425606	0.015	0.186	0
SNX31	0	-0.424519	0.048	0.189	0
SORBS2	0	0.422787	0.429	0.231	0
GPR75-ASB3	0	0.422266	0.203	0	0
C17orf51	0	0.422105	0.228	0	0
AL355512.1	0	-0.421629	0.176	0.358	0
NALCN	0	0.420481	0.652	0.442	0
CES2	0	-0.420233	0.098	0.26	0
PITPNA	0	-0.418747	0.201	0.374	0
RNF144A	0	0.418261	0.868	0.667	0
AL627171.2	0	-0.416022	0.151	0.257	0
CADPS2	0	0.414867	0.995	0.973	0
EIF5	0	-0.414801	0.374	0.544	0
FAM208A	0	0.413953	0.227	0	0
ITM2B	0	0.413329	0.867	0.705	0
ALS2	0	0.412693	0.854	0.669	0
MGAT3	0	-0.412303	0.193	0.388	0
ZCCHC11	0	0.411984	0.124	0	0
SUGT1	0	-0.41111	0.507	0.647	0
TLE5	0	-0.410569	0.309	0.624	0
CDON	0	0.409908	0.756	0.543	0
CBFB	0	-0.409729	0.123	0.279	0
RPL37A	0	-0.409474	0.492	0.699	0
KIF5C	0	-0.408662	0.912	0.953	0
AC016700.3	0	-0.407997	0.005	0.176	0
ADGRB3	0	0.407043	0.998	0.992	0
LURAP1L	0	0.406699	0.488	0.259	0
ZFAND2A	0	-0.406678	0.058	0.248	0
LINC01619	0	-0.406532	0.292	0.571	0
SCLY	0	-0.405636	0.111	0.312	0
ZNF385B	0	0.405502	0.938	0.823	0
FNBP1	0	0.404607	0.908	0.758	0
SPON1	0	0.403655	0.195	0.029	0
TTC17	0	0.403538	0.768	0.562	0
FUT9	0	0.403504	0.895	0.76	0
NGRN	0	-0.401333	0.2	0.455	0
NRXN3	0	0.401159	0.998	0.991	0
SPEN	0	-0.401131	0.554	0.656	0
ZBTB20	0	0.4009	0.99	0.967	0
LINC02576	0	-0.400589	0.038	0.181	0
SPIDR	0	0.400283	0.811	0.617	0
C16orf45	0	0.400227	0.212	0	0
TLL1	0	0.39992	0.789	0.602	0
YY1	0	-0.399871	0.375	0.517	0
TSPYL2	0	-0.399497	0.403	0.541	0
SYT2	0	0.399181	0.621	0.386	0
ATP6V0C	0	-0.398563	0.255	0.531	0
STK40	0	-0.398453	0.116	0.285	0
SYNPR	0	0.398057	0.893	0.721	0
SELENOW	0	-0.397646	0.359	0.617	0
ANXA11	0	-0.397115	0.219	0.342	0
SLC4A10	0	0.396716	0.678	0.47	0
AL035078.4	0	0.396552	0.129	0	0
ATXN10	0	0.395234	0.568	0.354	0
WHSC1L1	0	0.394872	0.123	0	0
AC022182.2	0	-0.393884	0.074	0.258	0
LINC00632	0	-0.392929	0.905	0.979	0
CALN1	0	0.392315	0.979	0.924	0
RFWD2	0	0.392269	0.121	0	0
LINC01588	0	-0.392103	0.107	0.25	0
NEBL	0	-0.39117	0.933	0.961	0
LIN7A	0	0.390982	0.696	0.491	0
STXBP5L	0	0.390378	0.994	0.969	0
ADAMTS18	0	0.390216	0.721	0.488	0
SMYD3	0	0.38991	0.945	0.809	0
BAIAP2	0	-0.389596	0.213	0.358	0
MRPL18	0	-0.389556	0.105	0.269	0
GABRB2	0	0.389477	0.965	0.88	0
ERC2	0	0.389375	0.759	0.59	0
TICAM2	0	-0.389162	0.014	0.169	0
MORF4L2	0	-0.388787	0.429	0.611	0
TRIM67	0	-0.387953	0.143	0.307	0
MDGA1	0	0.387437	0.784	0.587	0
MCTP1	0	0.387005	0.952	0.858	0
ANKRD28	0	0.386744	0.791	0.584	0
CAMK4	0	0.386469	0.982	0.944	0
STAU2	0	-0.38644	0.692	0.795	0
ADPRHL1	0	-0.386428	0.014	0.162	0
TTC21B	0	0.386105	0.67	0.452	0
SEPTIN11	0	-0.38492	0.293	0.56	0
RPS27	0	-0.383349	0.389	0.541	0
CCT3	0	-0.383234	0.272	0.454	0
DLEU1	0	-0.381836	0.216	0.417	0
HPCAL1	0	-0.381835	0.632	0.762	0
AC244021.1	0	0.381576	0.17	0	0
UBE2W	0	-0.381296	0.338	0.539	0
RPS25	0	-0.38106	0.412	0.552	0
RAB6B	0	-0.379598	0.193	0.367	0
AC006115.2	0	-0.376682	0.145	0.385	0
KIF1A	0	-0.375941	0.472	0.63	0
JMJD1C	0	0.373818	0.991	0.948	0
IRAK2	0	-0.373797	0.05	0.195	0
MYEF2	0	0.373003	0.634	0.408	0
AC007392.3	0	0.372985	0.114	0	0
PCCA	0	0.371511	0.84	0.655	0
EML5	0	0.370193	0.69	0.495	0
NPHS1	0	-0.370081	0.011	0.145	0
FGFR1	0	-0.369402	0.707	0.8	0
REV3L	0	0.36932	0.865	0.694	0
SYT14	0	0.369123	0.796	0.647	0
TCF25	0	-0.36759	0.631	0.74	0
LRRC16A	0	0.366367	0.111	0	0
CNTNAP4	0	0.366278	0.739	0.532	0
PDIA6	0	-0.366246	0.154	0.326	0
TROVE2	0	0.366236	0.206	0	0
FAM153CP	0	-0.365715	0.377	0.646	0
RBFOX3	0	0.365573	0.982	0.931	0
RABGEF1	0	-0.36498	0.285	0.524	0
RPL13A	0	-0.364611	0.393	0.599	0
USP3	0	0.364137	0.827	0.648	0
NKIRAS2	0	-0.362213	0.047	0.215	0
POLG2	0	-0.362018	0.117	0.25	0
KLHL5	0	0.361803	0.239	0.041	0
NKIRAS1	0	-0.360282	0.199	0.353	0
UBE2F	0	-0.359421	0.11	0.269	0
RPL15	0	-0.358752	0.445	0.645	0
LINC01983	0	-0.358655	0.001	0.14	0
SLIT3	0	0.357138	0.902	0.768	0
PLCG2	0	-0.357017	0.565	0.849	0
AL109809.5	0	-0.356332	0.052	0.216	0
MAML2	0	0.356263	0.877	0.727	0
EHBP1	0	0.355741	0.857	0.694	0
ZNF521	0	0.355678	0.961	0.861	0
CLASP2	0	0.355579	0.957	0.851	0
ELMO2	0	0.35414	0.709	0.528	0
ARMC8	0	0.35285	0.811	0.617	0
SGK223	0	0.352511	0.112	0	0
DGKG	0	0.352385	0.905	0.766	0
LINC00310	0	-0.351469	0.028	0.155	0
LRBA	0	0.350189	0.777	0.589	0
GARNL3	0	0.350149	0.807	0.632	0
FAM63B	0	0.349174	0.115	0	0
SSFA2	0	0.348608	0.2	0	0
MMP24	0	0.348115	0.698	0.502	0
SRRM2	0	0.346311	0.791	0.629	0
AC073225.1	0	0.345499	0.445	0.523	0
NPTX1	0	-0.344035	0.469	0.629	0
SEZ6	0	0.342684	0.404	0.194	0
LINC01618	0	-0.342265	0.033	0.148	0
YWHAZ	0	-0.342257	0.582	0.711	0
NKTR	0	0.340682	0.775	0.596	0
EEF2	0	-0.340343	0.386	0.574	0
NR4A1	0	-0.339474	0.007	0.161	0
ASB3	0	-0.339447	0.434	0.653	0
AKAP6	0	0.338962	0.86	0.65	0
SSH2	0	0.338661	0.774	0.569	0
HAUS2	0	-0.338586	0.087	0.225	0
TBC1D5	0	0.337822	0.843	0.679	0
FAM83E	0	-0.337792	0.004	0.136	0
TRHDE-AS1	0	-0.335677	0.219	0.442	0
RABGAP1L	0	0.334664	0.968	0.907	0
GRIK2	0	0.334338	0.997	0.99	0
ANKHD1	0	-0.331934	0.363	0.602	0
RPL21	0	-0.331765	0.453	0.644	0
SERP2	0	-0.330746	0.122	0.275	0
ST14	0	-0.329176	0.012	0.15	0
GOLT1A	0	-0.32879	0.011	0.151	0
SLC66A2	0	-0.328419	0.096	0.27	0
GLTSCR1L	0	0.328337	0.11	0	0
EEF1G	0	-0.328033	0.154	0.388	0
GLCE	0	0.327382	0.868	0.719	0
PLA2G12B	0	-0.327358	0.004	0.123	0
UBR3	0	0.326404	0.843	0.659	0
RO60	0	-0.326184	0.198	0.414	0
NRXN1	0	0.325943	0.999	0.998	0
MAGI2-AS3	0	-0.325782	0.255	0.51	0
LINC00324	0	-0.325584	0.005	0.118	0
JMJD6	0	-0.324884	0.094	0.237	0
KIDINS220	0	0.323623	0.76	0.594	0
PTPN4	0	0.322059	0.894	0.759	0
TNRC6A	0	0.321246	0.915	0.778	0
TAFA5	0	-0.320972	0.387	0.704	0
ABCA5	0	0.320424	0.82	0.656	0
CDK14	0	0.320099	0.849	0.669	0
UNC13C	0	0.319143	0.992	0.974	0
HSPA1L	0	-0.318999	0.007	0.145	0
NUDT22	0	-0.315485	0.023	0.162	0
AL359208.1	0	-0.315178	0.1	0.281	0
NUCB1	0	-0.314798	0.126	0.28	0
LINC02150	0	-0.314619	0.016	0.14	0
AC233701.1	0	-0.314615	0.124	0.317	0
RBM26	0	0.314397	0.782	0.59	0
RPL17	0	-0.313966	0.355	0.563	0
AC018362.1	0	-0.31322	0.099	0.264	0
SNHG14	0	-0.31186	0.496	0.973	0
KIAA1551	0	0.310386	0.177	0	0
GPM6A	0	0.310381	0.967	0.858	0
CCNI	0	-0.30947	0.726	0.745	0
SLCO1C1	0	-0.308342	0.005	0.105	0
RGS7	0	0.308127	0.974	0.922	0
C1QTNF3-AMACR	0	0.307478	0.13	0	0
KCND2	0	0.306802	0.995	0.986	0
GPATCH8	0	0.306339	0.907	0.763	0
SEPTIN2	0	-0.305246	0.248	0.469	0
SOGA3	1.28719512027582e-313	-0.303706	0.263	0.476	0
RAB30-AS1	0	0.303026	0.177	0	0
SNHG29	0	-0.302937	0.161	0.382	0
TMPRSS9	0	-0.301874	0.023	0.142	0
MEG3	0	-0.299919	0.966	0.977	0
PCNX	0	0.299195	0.104	0	0
LINC00969	0	0.299022	0.108	0	0
BAZ2B	0	0.298027	0.873	0.751	0
ZNF638	0	0.297327	0.922	0.824	0
DUSP5	0	-0.294397	0.096	0.276	0
CA10	0	0.292369	0.987	0.943	0
AC068205.1	0	-0.288051	0.043	0.174	0
LINC02693	0	-0.287545	0.269	0.497	0
PTPN6	0	-0.286982	0.012	0.122	0
NKAIN2	0	0.286218	0.972	0.939	0
AC013394.1	0	0.280143	0.161	0	0
MGEA5	0	0.279734	0.106	0	0
AC012184.4	0	-0.278068	0.021	0.148	0
LINC00599	0	-0.277899	0.761	0.78	0
ETV5	0	-0.277899	0.022	0.164	0
RORA	0	0.27716	0.984	0.949	0
PARD6G-AS1	0	-0.275307	0.023	0.135	0
C1orf132	0	0.273221	0.103	0	0
AL590434.1	0	-0.270244	0.017	0.126	0
KIAA1147	0	0.26876	0.166	0	0
SYT1	0	0.267327	0.996	0.974	0
RIMS2	0	0.26689	0.984	0.97	0
FSTL5	0	0.262935	0.995	0.989	0
C19orf38	0	-0.260639	0.006	0.12	0
KLHL25	0	-0.260217	0.018	0.127	0
ADCK2	0	-0.259945	0.037	0.145	0
FTX	0	0.259065	0.96	0.885	0
RBAK-RBAKDN	0	0.257574	0.145	0	0
VAMP8	0	-0.254781	0.013	0.119	0
AC026979.4	0	-0.253608	0.065	0.215	0
AC097376.2	0	0.253021	0.117	0	0
RPS6KA4	8.48161026657896e-313	-0.295066	0.119	0.266	3.32937e-308
UBR2	9.76611428677511e-313	-0.41803	0.648	0.716	3.83359e-308
SKIL	1.16964425315738e-312	-0.273019	0.059	0.186	4.59132e-308
KMT2E	2.36433484046946e-311	-0.391234	0.84	0.873	9.28096e-307
TBCK	4.7745116968537e-311	0.394242	0.626	0.439	1.87419e-306
ZEB1	1.58908726927089e-310	0.360782	0.757	0.581	6.2378e-306
WDR7	3.30116922304e-310	0.354348	0.682	0.485	1.29584e-305
MTCH1	4.53393858846237e-310	-0.309278	0.187	0.352	1.77975e-305
NACA	5.23807861396613e-310	-0.34396	0.463	0.601	2.05616e-305
RAB39A	0	-0.290129	0.063	0.192	1.81515e-304
MYT1L	0	0.2961	0.926	0.831	3.05717e-304
TIMM23B	2.87934e-308	0.277886	0.214	0.068	1.13025e-303
ZDHHC11B	3.16049e-308	0.33746	0.429	0.23	1.24062e-303
COBL	2.16167e-306	0.332006	0.726	0.535	8.48542e-302
TBPL1	3.18017e-306	-0.392994	0.243	0.388	1.24834e-301
ATP1B3	1.33996e-305	-0.354525	0.532	0.652	5.25989e-301
AC053513.1	4.60316e-305	-0.299845	0.192	0.369	1.80693e-300
AC008056.1	4.8245e-305	-0.252641	0.556	0.516	1.89381e-300
HERC1	1.82477e-304	0.295793	0.825	0.665	7.16297e-300
TMC2	2.09175e-304	0.334379	0.44	0.242	8.21097e-300
L3MBTL1	2.24756e-304	-0.351094	0.203	0.346	8.82259e-300
NAA16	6.79648e-304	-0.418244	0.578	0.653	2.66789e-299
MNAT1	7.14398e-304	0.321614	0.768	0.586	2.8043e-299
DMD	2.39739e-303	-0.396234	0.539	0.71	9.41071e-299
UNC13D	2.38234e-302	-0.256187	0.035	0.135	9.35162e-298
ATP2B3	3.17302e-302	-0.358197	0.215	0.335	1.24554e-297
FAM214A	4.0276e-302	0.330488	0.669	0.476	1.58099e-297
MRPS28	6.14725e-302	-0.362789	0.175	0.353	2.41304e-297
KIAA1328	9.49408e-302	0.403335	0.557	0.356	3.7268e-297
GJC1	2.96928e-301	-0.339931	0.147	0.267	1.16556e-296
ANKRD36B	2.13176e-300	0.313655	0.643	0.451	8.368e-296
PHF21A	6.10217e-300	0.360498	0.679	0.491	2.39535e-295
MYO5C	1.56864e-299	0.335812	0.499	0.302	6.15754e-295
RALY	1.16858e-297	-0.48624	0.227	0.319	4.58714e-293
PRKAG1	5.08131e-297	-0.32044	0.123	0.26	1.99462e-292
NUP88	7.67394e-297	-0.369549	0.317	0.445	3.01233e-292
RPS27A	1.75599e-296	-0.361998	0.42	0.575	6.89294e-292
PIK3CA	2.51961e-296	0.367407	0.561	0.373	9.89049e-292
ETV1	5.57418e-296	0.297584	0.901	0.794	2.18809e-291
AC016821.1	7.88773e-296	-0.340975	0.273	0.48	3.09625e-291
CACNA1A	1.85779e-295	-0.302976	0.988	0.99	7.29258e-291
PPP2CA	1.23829e-294	-0.335134	0.307	0.469	4.8608e-290
CLU	2.74798e-294	-0.304036	0.691	0.825	1.07869e-289
DNM2	3.08503e-294	-0.366895	0.365	0.478	1.211e-289
MBD5	5.99713e-294	0.274231	0.921	0.826	2.35411e-289
CHD9	1.04223e-293	0.253783	0.872	0.712	4.09116e-289
DGKB	3.27168e-293	0.44576	0.16	0.033	1.28426e-288
RPS15	5.46289e-293	-0.317919	0.547	0.7	2.1444e-288
SCAPER	8.93156e-293	0.304337	0.82	0.664	3.506e-288
PAXIP1	1.83193e-289	0.328917	0.622	0.432	7.19104e-285
GABRB3	1.91593e-289	-0.570312	0.707	0.744	7.52079e-285
GABBR2	2.41124e-289	-0.416369	0.779	0.839	9.46507e-285
BANP	3.58579e-289	-0.374177	0.32	0.446	1.40757e-284
RNF185	1.17124e-284	-0.405072	0.158	0.256	4.59759e-280
GOLM1	1.33905e-284	-0.369856	0.348	0.497	5.25629e-280
ZFPM2-AS1	8.78365e-284	-0.418017	0.344	0.528	3.44793e-279
FOXK2	1.25488e-283	-0.356032	0.426	0.564	4.92589e-279
ADAM17	2.05413e-283	-0.361025	0.328	0.479	8.06329e-279
KIFAP3	6.48129e-283	0.322724	0.636	0.449	2.54417e-278
VWA8	6.93434e-283	0.356163	0.7	0.521	2.72201e-278
ELAVL3	1.02142e-282	-0.304595	0.693	0.815	4.00946e-278
LINC02245	3.0027e-281	-0.285708	0.191	0.38	1.17868e-276
AC007389.1	8.7786e-281	-0.358092	0.042	0.163	3.44595e-276
LINC00641	1.22077e-280	-0.253805	0.082	0.211	4.79201e-276
GALNT9	1.32071e-280	-0.354379	0.557	0.673	5.18433e-276
ARID1B	1.54824e-280	0.25186	0.929	0.825	6.07744e-276
POLR2J3	1.56326e-280	-0.287483	0.324	0.521	6.13644e-276
NLGN4Y	1.74666e-280	0.340447	0.719	0.537	6.85634e-276
GCNT1	1.07031e-279	-0.335007	0.35	0.524	4.20138e-275
PHF20L1	1.20689e-279	0.321747	0.562	0.368	4.73751e-275
MPP7	4.41918e-279	0.326737	0.607	0.411	1.73471e-274
SRSF11	5.11856e-279	0.298077	0.798	0.644	2.00924e-274
MICU2	1.0082e-278	0.340028	0.608	0.415	3.95757e-274
TPT1-AS1	1.54155e-278	-0.31493	0.327	0.526	6.05119e-274
FTH1	5.00323e-278	-0.301663	0.526	0.572	1.96397e-273
RNF13	5.13669e-278	0.32527	0.548	0.349	2.01636e-273
ECD	1.2491e-277	-0.377771	0.25	0.365	4.90322e-273
NREP	9.28283e-277	0.269429	0.734	0.533	3.64388e-272
SCMH1	9.58337e-277	0.385679	0.544	0.351	3.76186e-272
OPRM1	7.11899e-276	0.299215	0.475	0.269	2.79449e-271
CERKL	2.8294e-275	0.329072	0.533	0.339	1.11065e-270
PHTF1	3.2143e-275	0.306579	0.638	0.453	1.26174e-270
MORC4	3.63001e-275	-0.356496	0.084	0.189	1.42493e-270
PILRA	1.22257e-274	-0.324877	0.315	0.454	4.79908e-270
RPL26	2.21723e-273	-0.324687	0.342	0.499	8.70351e-269
SV2B	3.89447e-273	0.275141	0.877	0.735	1.52874e-268
DLGAP1	3.9265e-273	0.280865	0.969	0.92	1.54131e-268
ITFG1	6.12181e-273	0.355686	0.707	0.532	2.40306e-268
CDH2	2.46883e-272	0.362268	0.661	0.482	9.69115e-268
AL137139.2	2.76327e-272	-0.265251	0.248	0.446	1.0847e-267
PID1	2.14334e-271	-0.263061	0.043	0.163	8.41347e-267
RPRD2	3.63222e-270	0.302558	0.74	0.561	1.42579e-265
RPS11	2.53985e-269	-0.284964	0.287	0.462	9.96993e-265
STPG4	1.48354e-268	-0.251238	0.025	0.11	5.82347e-264
HIVEP3	2.2476e-268	0.36091	0.767	0.623	8.82271e-264
PTPRA	6.49308e-268	0.256134	0.794	0.613	2.54879e-263
LRGUK	3.70966e-267	-0.273975	0.026	0.114	1.45619e-262
STK39	1.14846e-265	0.307566	0.718	0.538	4.50816e-261
PCM1	7.30277e-265	0.254443	0.847	0.708	2.86663e-260
GPR137C	2.48262e-264	0.300821	0.782	0.616	9.74528e-260
PTK2B	2.57962e-264	-0.330545	0.516	0.652	1.0126e-259
KIF13A	4.96122e-264	0.289602	0.694	0.502	1.94748e-259
GABRG2	7.30718e-264	0.328329	0.578	0.396	2.86836e-259
AC104964.1	2.11941e-263	0.280506	0.351	0.184	8.31952e-259
ACBD6	2.50917e-263	0.295656	0.695	0.507	9.8495e-259
KAZN	3.38679e-263	0.257647	0.978	0.943	1.32945e-258
YARS	6.89473e-263	-0.322677	0.185	0.312	2.70646e-258
PPIL6	7.68974e-263	-0.318595	0.141	0.27	3.01853e-258
C4orf47	1.34732e-261	-0.310458	0.094	0.215	5.28878e-257
CKAP5	1.76907e-261	0.308938	0.499	0.314	6.94432e-257
ARHGEF12	1.99213e-260	0.264981	0.772	0.604	7.8199e-256
AC097376.3	2.28022e-260	-0.302693	0.181	0.359	8.95077e-256
UBE2H	2.30942e-260	-0.372655	0.659	0.718	9.06542e-256
LHFPL6	5.95409e-260	-0.271174	0.782	0.918	2.33722e-255
LINC00472	1.81018e-259	-0.335815	0.093	0.224	7.10568e-255
DCAF7	3.81352e-259	-0.418419	0.303	0.417	1.49696e-254
SLC4A5	2.45682e-258	-0.321114	0.117	0.239	9.64401e-254
AC004784.1	5.78775e-258	0.380643	0.231	0.089	2.27192e-253
USP25	1.86005e-257	0.32616	0.506	0.32	7.30143e-253
CBLB	5.34791e-257	-0.403238	0.811	0.851	2.09927e-252
SH3GL3	8.46076e-256	0.346959	0.606	0.423	3.32119e-251
GFM2	8.89669e-256	-0.35543	0.228	0.333	3.49231e-251
LINC00862	2.97306e-255	-0.355378	0.177	0.294	1.16705e-250
PIK3R3	6.15652e-255	-0.303031	0.455	0.635	2.41668e-250
LARGE1	8.41964e-255	-0.43842	0.337	0.488	3.30505e-250
AC011603.2	1.52813e-253	-0.318739	0.36	0.533	5.99852e-249
ANKRD13C	2.08129e-253	0.294623	0.547	0.354	8.16988e-249
SPON2	3.26077e-253	-0.292088	0.149	0.286	1.27998e-248
RAI1	2.33687e-252	-0.325995	0.257	0.391	9.17316e-248
AC005670.3	6.37144e-252	-0.256916	0.246	0.433	2.50104e-247
REV1	9.36185e-252	0.300475	0.675	0.505	3.6749e-247
CAPS2	1.10752e-251	0.365452	0.48	0.307	4.34747e-247
KIAA1549L	1.11846e-251	-0.437788	0.448	0.57	4.39042e-247
LSAMP	1.10217e-250	0.267483	0.96	0.891	4.32646e-246
OLA1	1.48428e-249	0.311288	0.636	0.451	5.82639e-245
SCUBE2	9.68267e-249	-0.321737	0.189	0.31	3.80084e-244
COL19A1	1.22507e-248	0.367532	0.617	0.456	4.80891e-244
EDIL3	5.42222e-248	-0.403868	0.196	0.361	2.12844e-243
LRRC28	5.9303e-248	0.340754	0.436	0.264	2.32788e-243
SLC38A1	1.29061e-247	-0.364445	0.549	0.655	5.06615e-243
JHY	4.26496e-247	-0.318593	0.079	0.187	1.67417e-242
GALNT2	4.60186e-246	0.287049	0.415	0.233	1.80642e-241
C20orf194	2.36495e-245	0.303492	0.623	0.435	9.28336e-241
SGIP1	3.9536e-245	0.300952	0.736	0.574	1.55195e-240
UNC5B	5.21517e-245	-0.329736	0.326	0.445	2.04716e-240
POU2F1	8.36984e-245	0.265354	0.873	0.77	3.2855e-240
MIA3	2.0993e-244	-0.370168	0.425	0.524	8.24058e-240
ITGA9	2.92105e-244	-0.337511	0.144	0.268	1.14663e-239
LINC02223	6.12192e-244	0.295437	0.145	0.033	2.4031e-239
MARCH8	1.14236e-243	0.299441	0.543	0.359	4.48421e-239
SHTN1	1.84157e-243	0.331986	0.513	0.338	7.2289e-239
TASOR2	6.38462e-243	-0.276175	0.23	0.413	2.50622e-238
RAB21	1.63118e-242	-0.333224	0.351	0.459	6.40301e-238
MON2	2.63507e-242	0.272842	0.809	0.672	1.03437e-237
CHL1	3.45255e-242	-0.399512	0.216	0.376	1.35526e-237
SNHG5	1.03392e-241	-0.277592	0.183	0.349	4.05855e-237
AC105402.4	1.1751e-241	0.316929	0.11	0.026	4.61276e-237
RPL28	5.26339e-241	-0.301047	0.42	0.564	2.06609e-236
UVRAG	2.46237e-239	0.289488	0.632	0.447	9.6658e-235
TMOD1	7.25984e-239	0.29322	0.553	0.371	2.84978e-234
AL078604.4	4.19224e-238	-0.264386	0.057	0.167	1.64562e-233
GNG7	7.24716e-238	-0.373931	0.257	0.388	2.8448e-233
KIAA1211L	2.72146e-237	0.251477	0.193	0.063	1.06828e-232
ACACA	2.83764e-237	0.313851	0.652	0.476	1.11389e-232
SBF2	1.50168e-236	0.300952	0.747	0.588	5.8947e-232
ARL4C	2.36688e-236	-0.252747	0.159	0.309	9.29096e-232
PIK3C2A	2.48862e-236	0.297041	0.574	0.393	9.76882e-232
VPS37B	3.79126e-236	-0.293541	0.135	0.247	1.48822e-231
TRPC1	9.86287e-236	0.303223	0.616	0.432	3.87157e-231
SLCO3A1	2.02812e-235	-0.430778	0.493	0.619	7.96118e-231
NCOR2	3.03587e-235	-0.337144	0.537	0.612	1.1917e-230
DLGAP4	9.46279e-235	-0.282255	0.15	0.281	3.71452e-230
FGF9	1.32248e-234	-0.312043	0.265	0.401	5.19125e-230
PURB	2.67969e-234	-0.296653	0.331	0.453	1.05189e-229
FLNB	2.74682e-234	-0.344186	0.421	0.501	1.07823e-229
CLSTN3	6.47879e-234	-0.276328	0.436	0.567	2.54319e-229
KDM5A	1.9509e-233	-0.349779	0.577	0.638	7.65808e-229
LINC01184	2.59494e-233	0.360933	0.548	0.378	1.01862e-228
HIKESHI	3.6264e-233	-0.28921	0.145	0.266	1.42351e-228
RNF150	3.65193e-233	-0.485359	0.593	0.701	1.43353e-228
CRTC1	4.2844e-233	-0.348011	0.619	0.696	1.6818e-228
KIZ	8.94762e-233	0.290804	0.58	0.403	3.5123e-228
PPIP5K1	2.61746e-232	-0.322667	0.419	0.534	1.02746e-227
PHF8	3.47485e-232	-0.356381	0.215	0.302	1.36402e-227
WDR17	5.75207e-232	0.326273	0.507	0.336	2.25792e-227
RNF11	1.7656e-231	-0.303909	0.322	0.439	6.93068e-227
KCNH7	4.38681e-231	0.453065	0.611	0.47	1.722e-226
TEAD1	4.97874e-231	-0.379853	0.371	0.524	1.95436e-226
PSIP1	1.20096e-230	0.266865	0.795	0.647	4.71426e-226
TUBA1C	1.79578e-230	-0.349968	0.268	0.336	7.04916e-226
NRXN2	4.64107e-229	-0.290504	0.693	0.777	1.82181e-224
RAB30-DT	5.29221e-229	-0.251778	0.177	0.339	2.07741e-224
RPL27A	7.2404e-229	-0.259556	0.238	0.391	2.84215e-224
REPS1	9.58843e-229	0.284546	0.493	0.314	3.76384e-224
CCT6A	1.8362e-228	-0.267897	0.212	0.351	7.20782e-224
SCN8A	6.17888e-228	-0.340446	0.785	0.824	2.42546e-223
PIP5K1C	6.97507e-228	-0.285352	0.374	0.517	2.738e-223
PGK1	2.38072e-227	-0.283149	0.234	0.371	9.34528e-223
ZDHHC17	3.75335e-227	0.279543	0.577	0.404	1.47334e-222
EXPH5	4.9411e-227	-0.331892	0.75	0.805	1.93958e-222
R3HDM1	5.04094e-227	0.301107	0.693	0.523	1.97877e-222
USP48	7.33389e-227	0.275953	0.678	0.511	2.87885e-222
ZNF714	1.77945e-226	0.254984	0.318	0.162	6.98504e-222
NAA50	3.62225e-226	-0.328232	0.345	0.448	1.42188e-221
ITGA9-AS1	3.88142e-226	-0.263033	0.152	0.305	1.52361e-221
DYNC2H1	5.70515e-225	0.342239	0.484	0.325	2.2395e-220
FBXL4	1.1242e-224	0.30511	0.391	0.232	4.41295e-220
SYBU	1.45768e-223	-0.355805	0.574	0.666	5.72199e-219
JAM3	4.49779e-223	-0.381767	0.278	0.391	1.76556e-218
FEM1C	5.80053e-223	-0.293421	0.225	0.35	2.27694e-218
ZNRF1	9.75081e-223	-0.283412	0.12	0.25	3.82758e-218
SERP1	1.92786e-222	-0.298051	0.329	0.476	7.56761e-218
ATP5MG	2.85422e-222	-0.292038	0.387	0.546	1.1204e-217
NSD3	3.20666e-221	-0.316123	0.675	0.808	1.25874e-216
ANP32A	1.96014e-220	-0.309859	0.368	0.486	7.69434e-216
C16orf95	2.4183e-220	0.292232	0.261	0.119	9.49279e-216
CRK	7.02917e-220	-0.291251	0.291	0.409	2.75923e-215
CD2AP	2.32471e-219	0.289847	0.471	0.302	9.1254e-215
PACS1	7.98824e-219	-0.385606	0.55	0.641	3.13571e-214
SPIN1	4.07692e-218	-0.326493	0.444	0.537	1.60035e-213
ANKH	1.37823e-217	-0.308449	0.749	0.814	5.41012e-213
TENM1	1.46797e-217	0.250005	0.931	0.884	5.76237e-213
HDAC8	3.54147e-217	0.314551	0.658	0.495	1.39017e-212
XPA	6.99561e-217	0.278664	0.512	0.341	2.74606e-212
HIVEP2	1.05563e-216	-0.374034	0.691	0.784	4.14379e-212
MTMR1	1.58264e-216	0.280651	0.374	0.218	6.2125e-212
ZBTB11	3.23524e-216	-0.290983	0.26	0.381	1.26996e-211
EIF2A	3.67291e-216	-0.283457	0.261	0.393	1.44176e-211
FAM13A	5.07916e-216	0.300777	0.709	0.563	1.99377e-211
PATJ	5.34874e-215	-0.256058	0.779	0.906	2.09959e-210
CNTLN	6.27053e-215	0.342906	0.503	0.344	2.46143e-210
KANSL1L	1.8201e-214	-0.347006	0.468	0.586	7.14463e-210
AAK1	3.00037e-214	-0.265788	0.79	0.841	1.17777e-209
CCSER1	7.93139e-214	0.276073	0.947	0.907	3.11339e-209
UBE2D3	1.27722e-213	-0.294637	0.654	0.725	5.01358e-209
RPL6	6.23199e-213	-0.287863	0.544	0.624	2.4463e-208
NSD2	7.06626e-213	-0.311629	0.364	0.499	2.77379e-208
RPAP2	1.05799e-212	0.287284	0.685	0.529	4.15305e-208
RSRC1	2.29505e-210	0.323513	0.592	0.432	9.00898e-206
KCTD3	2.36877e-210	0.261977	0.514	0.343	9.29839e-206
DHX29	4.28287e-210	-0.426232	0.439	0.512	1.6812e-205
TENM3	1.10778e-209	-0.438304	0.367	0.506	4.34848e-205
MKNK2	2.17614e-209	-0.275666	0.202	0.309	8.54223e-205
TPCN1	4.5414e-209	0.264053	0.482	0.31	1.78268e-204
ZCCHC7	5.61608e-209	0.344701	0.663	0.514	2.20454e-204
AHCTF1	1.69038e-208	-0.331224	0.516	0.57	6.6354e-204
ARL15	5.07647e-208	0.358578	0.553	0.389	1.99272e-203
CCT2	7.21465e-208	-0.270366	0.265	0.396	2.83204e-203
XPR1	8.62213e-208	0.293673	0.546	0.381	3.38453e-203
AC107419.1	8.55184e-207	-0.36234	0.054	0.13	3.35694e-202
ZNF680	2.41843e-206	0.26515	0.396	0.235	9.4933e-202
SLC12A5	2.89703e-206	-0.275913	0.384	0.505	1.1372e-201
PDE10A	4.59228e-206	-0.300038	0.844	0.873	1.80265e-201
ASTN2	2.67117e-205	0.257146	0.892	0.793	1.04854e-200
LARP1B	5.11751e-205	-0.351761	0.359	0.493	2.00883e-200
CALD1	8.56868e-205	0.285934	0.619	0.448	3.36355e-200
AL096803.2	9.52061e-205	-0.267786	0.163	0.312	3.73722e-200
LINC01266	2.55551e-204	0.516	0.283	0.148	1.00314e-199
NTNG1	2.82293e-204	0.362666	0.205	0.078	1.10811e-199
TFDP2	2.28378e-203	0.31648	0.631	0.477	8.96474e-199
PRKCA	2.64554e-203	-0.355812	0.074	0.159	1.03848e-198
SUPT3H	1.85132e-202	0.297529	0.759	0.624	7.26719e-198
NOL4	3.15799e-202	-0.438712	0.613	0.664	1.23964e-197
PHC3	6.12879e-202	0.277979	0.612	0.452	2.4058e-197
AATK	7.96486e-202	-0.257877	0.305	0.446	3.12653e-197
TMCC1	2.76711e-201	0.306086	0.658	0.503	1.0862e-196
ADGRL1	2.8027e-201	-0.303031	0.423	0.519	1.10017e-196
AC007563.2	3.40843e-201	-0.305033	0.187	0.343	1.33794e-196
APPL2	1.42412e-200	0.273472	0.482	0.319	5.59023e-196
MKLN1	2.32825e-200	0.27871	0.793	0.679	9.13931e-196
GRIN2C	2.60277e-200	-0.264854	0.387	0.52	1.02169e-195
UBE2R2	5.52559e-200	-0.305843	0.458	0.552	2.16901e-195
PIK3C3	1.82746e-199	0.263027	0.613	0.454	7.17352e-195
FER	1.40061e-198	0.314541	0.639	0.511	5.49796e-194
SLC36A4	1.68292e-198	0.286802	0.483	0.329	6.60612e-194
LMAN2L	2.95214e-198	-0.255152	0.154	0.259	1.15883e-193
EPB41L1	1.87624e-197	-0.287636	0.329	0.394	7.36499e-193
EIF3H	4.50407e-197	-0.303238	0.373	0.517	1.76803e-192
MAPK8	1.6016e-196	0.301568	0.651	0.497	6.28691e-192
CLTC	1.88595e-196	-0.288239	0.593	0.673	7.4031e-192
ZNF519	2.84681e-196	0.270718	0.485	0.324	1.11748e-191
PLEKHM3	1.73983e-195	0.268753	0.45	0.291	6.82953e-191
ANKRD12	2.53749e-194	-0.32402	0.87	0.904	9.96067e-190
SEMA4D	6.71349e-194	-0.278258	0.155	0.263	2.63531e-189
PPFIA2	6.96628e-194	0.337871	0.73	0.593	2.73454e-189
EPB41L5	9.43756e-194	0.26523	0.65	0.494	3.70462e-189
CCSAP	1.53404e-193	-0.293971	0.428	0.525	6.0217e-189
SENP1	6.40286e-193	-0.298092	0.169	0.273	2.51338e-188
CDKAL1	2.90858e-192	0.259169	0.74	0.588	1.14174e-187
GSE1	4.13252e-192	-0.264394	0.585	0.704	1.62218e-187
ZCCHC2	4.3978e-192	-0.312222	0.239	0.353	1.72631e-187
CSMD1	1.17328e-191	0.415992	0.658	0.544	4.6056e-187
RB1	1.99499e-191	-0.351784	0.612	0.686	7.83115e-187
IMMP2L	5.07618e-191	0.433706	0.563	0.421	1.9926e-186
ROR1	1.05526e-190	-0.342571	0.483	0.644	4.1423e-186
CEP112	1.13749e-190	0.324805	0.623	0.478	4.4651e-186
SH3BP5	1.46335e-190	-0.291596	0.546	0.625	5.74421e-186
WDR60	3.78867e-190	0.295457	0.48	0.322	1.4872e-185
INTS6L	4.18698e-190	0.287533	0.384	0.234	1.64356e-185
LRRC23	1.57663e-189	-0.295667	0.226	0.327	6.18888e-185
UBE2I	1.89867e-189	-0.260108	0.269	0.393	7.45304e-185
SLC5A4-AS1	2.0744e-189	-0.273413	0.092	0.204	8.14286e-185
MKRN1	3.98665e-189	-0.266931	0.22	0.316	1.56492e-184
CMSS1	9.13283e-189	0.319943	0.613	0.45	3.585e-184
FAM172A	3.6239e-188	0.270783	0.748	0.607	1.42252e-183
NRG2	5.94287e-188	-0.3371	0.713	0.781	2.33281e-183
OLFM3	1.53878e-187	0.262595	0.78	0.633	6.04032e-183
WDR19	1.72878e-186	0.257511	0.359	0.214	6.78615e-182
TUBB4A	5.96932e-185	0.269852	0.687	0.557	2.3432e-180
MAP3K4	2.16889e-184	0.255152	0.527	0.369	8.51375e-180
ROBO1	3.20694e-184	0.317895	0.544	0.39	1.25885e-179
PDCD6	4.42687e-184	-0.258897	0.26	0.384	1.73772e-179
CEP192	8.88541e-184	0.277802	0.486	0.336	3.48788e-179
DMXL1	1.06145e-182	0.257102	0.673	0.527	4.16661e-178
AC009522.1	1.64606e-182	-0.259619	0.034	0.115	6.46144e-178
PURG	1.68015e-182	0.263738	0.492	0.336	6.59527e-178
GABBR1	1.61891e-181	-0.270654	0.465	0.564	6.35485e-177
PPP2R2C	5.63182e-181	-0.281781	0.546	0.655	2.21072e-176
NIPAL3	7.36795e-181	0.257527	0.668	0.515	2.89221e-176
CACNA1D	8.43376e-181	-0.344816	0.514	0.62	3.31059e-176
TMEM161B-AS1	1.56959e-180	-0.336154	0.87	0.893	6.16127e-176
RPL10	2.8869e-179	-0.261446	0.493	0.613	1.13322e-174
MNS1	2.93614e-179	0.303984	0.437	0.294	1.15255e-174
PDS5A	2.96044e-179	-0.300039	0.635	0.7	1.16209e-174
ZNF720	3.82155e-179	-0.270867	0.261	0.373	1.50011e-174
SNTG1	1.13024e-178	0.511245	0.165	0.061	4.43663e-174
ARSJ	1.2736e-178	0.265726	0.369	0.215	4.9994e-174
DCAF6	1.54652e-178	0.264448	0.489	0.332	6.07072e-174
RAPGEF2	2.30062e-178	-0.403788	0.655	0.711	9.03083e-174
FAM155A	5.2501e-178	0.298992	0.912	0.828	2.06087e-173
TRIO	2.02041e-177	-0.336307	0.934	0.949	7.93091e-173
IMMP1L	2.39245e-177	0.280802	0.471	0.32	9.39131e-173
ZNF33A	3.07573e-177	0.258645	0.626	0.469	1.20735e-172
SKI	3.24857e-177	-0.256973	0.68	0.759	1.27519e-172
VLDLR-AS1	2.30365e-176	-0.307843	0.239	0.386	9.04274e-172
DCAF5	2.48172e-176	-0.331204	0.436	0.511	9.74175e-172
ZNF721	3.72546e-176	0.250132	0.62	0.466	1.46239e-171
ADAMTS16	8.74218e-176	0.255503	0.621	0.465	3.43165e-171
JADE1	3.01004e-175	-0.255447	0.27	0.373	1.18156e-170
SPATA7	5.8008e-175	0.27	0.501	0.353	2.27704e-170
KMT2C	1.08669e-174	-0.32494	0.855	0.881	4.26568e-170
IGSF21	1.55897e-174	0.254327	0.769	0.634	6.11957e-170
ZNF254	3.36892e-174	0.254167	0.473	0.318	1.32243e-169
ATP8A1	3.54377e-174	0.259073	0.614	0.464	1.39107e-169
PPP1R9A	1.37224e-173	0.305321	0.639	0.504	5.38659e-169
CRTAM	1.49874e-173	0.28475	0.639	0.505	5.88314e-169
GNB5	4.69514e-173	-0.283965	0.59	0.641	1.84303e-168
AC007614.1	2.78088e-172	0.28345	0.729	0.598	1.09161e-167
AVIL	5.33547e-172	-0.25644	0.155	0.242	2.09439e-167
HERC4	5.86398e-172	-0.382335	0.569	0.598	2.30185e-167
AC112493.1	7.11036e-172	-0.417303	0.062	0.131	2.7911e-167
RASGEF1B	2.57893e-171	-0.258738	0.056	0.14	1.01233e-166
SFMBT1	3.46072e-171	-0.283361	0.244	0.375	1.35847e-166
PDS5B	5.35708e-171	-0.301117	0.647	0.721	2.10287e-166
PPIP5K2	2.87297e-170	0.254012	0.565	0.416	1.12775e-165
CTBP2	2.14925e-169	-0.283583	0.7	0.765	8.43665e-165
FAT1	9.73126e-169	-0.28212	0.144	0.235	3.81991e-164
AC007216.4	4.45446e-168	-0.258516	0.174	0.286	1.74855e-163
CCT8	8.3818e-168	-0.25556	0.313	0.422	3.29019e-163
HPRT1	2.02785e-167	-0.285897	0.36	0.453	7.96013e-163
MPHOSPH8	2.27998e-167	0.258678	0.686	0.542	8.94982e-163
PKD2	2.70384e-167	0.253268	0.55	0.392	1.06137e-162
NCOA2	4.63693e-167	-0.409853	0.633	0.666	1.82018e-162
ZFAND3	5.09722e-167	-0.307386	0.83	0.865	2.00086e-162
AC090579.1	6.6794e-167	-0.250629	0.366	0.391	2.62193e-162
NUAK1	1.28982e-166	-0.267085	0.325	0.43	5.06306e-162
NAV2	1.7748e-165	-0.342732	0.702	0.771	6.9668e-161
SPIN3	3.1899e-164	-0.305319	0.38	0.445	1.25216e-159
ICA1	3.302e-164	0.280158	0.522	0.372	1.29617e-159
XKR6	2.84838e-163	-0.271458	0.898	0.935	1.1181e-158
RECK	2.14856e-162	0.256535	0.396	0.254	8.43397e-158
XKR7	2.34043e-162	-0.252672	0.22	0.306	9.18712e-158
TMC3-AS1	4.12405e-162	-0.284463	0.16	0.251	1.61885e-157
PRMT8	5.04918e-161	-0.253656	0.093	0.184	1.982e-156
FAM135A	1.83644e-160	0.251321	0.623	0.481	7.20877e-156
RTTN	6.09886e-160	0.254539	0.399	0.258	2.39405e-155
MAP2K4	6.952e-159	-0.342359	0.657	0.707	2.72894e-154
ASPH	1.04117e-157	-0.338689	0.743	0.777	4.08701e-153
ZCWPW2	1.55367e-156	-0.284698	0.134	0.243	6.09879e-152
PPP1R13B	3.3674e-156	-0.288848	0.504	0.556	1.32184e-151
LINC-PINT	8.39702e-156	0.296592	0.224	0.183	3.29617e-151
JPH1	2.08977e-155	0.258483	0.559	0.417	8.20318e-151
UBE2QL1	4.11468e-155	-0.257158	0.332	0.433	1.61517e-150
PER3	6.28665e-154	-0.298743	0.755	0.777	2.46776e-149
LRRN1	5.17941e-153	-0.297444	0.232	0.33	2.03313e-148
VPS8	6.61846e-153	0.264464	0.525	0.395	2.59801e-148
SPATA5	3.2437e-152	0.288201	0.514	0.378	1.27328e-147
CTDSPL	4.11365e-152	-0.333516	0.655	0.693	1.61477e-147
APC	5.08274e-152	0.259668	0.613	0.473	1.99518e-147
CCDC171	6.32762e-152	0.307984	0.503	0.378	2.48384e-147
NPAS2	4.87445e-149	-0.278802	0.101	0.173	1.91342e-144
SLC8A1	3.55449e-148	0.363518	0.199	0.093	1.39528e-143
HFM1	4.12237e-148	0.262251	0.299	0.179	1.6182e-143
TMEM178A	9.34064e-148	-0.269316	0.849	0.886	3.66657e-143
ARMH4	2.72647e-147	-0.269935	0.425	0.541	1.07025e-142
FRMD5	9.8386e-147	0.285482	0.734	0.619	3.86205e-142
TCAIM	1.36614e-146	0.25598	0.457	0.319	5.36263e-142
PNPLA8	2.33806e-145	-0.259341	0.32	0.428	9.17781e-141
BMPER	2.42937e-145	-0.294374	0.539	0.659	9.53625e-141
POLR1D	7.02203e-145	-0.273289	0.353	0.457	2.75643e-140
ERBB4	1.46289e-144	0.277159	0.876	0.852	5.74242e-140
HMGCLL1	4.9566e-144	0.27891	0.414	0.284	1.94566e-139
PDE3A	9.12045e-142	-0.38964	0.417	0.529	3.58014e-137
CBL	9.56724e-142	-0.262472	0.264	0.362	3.75552e-137
SDCCAG8	1.44238e-140	0.260949	0.608	0.479	5.66193e-136
TNPO3	1.61168e-140	-0.266932	0.362	0.419	6.3265e-136
SNCA	1.69267e-140	-0.388648	0.672	0.702	6.6444e-136
C1orf21	1.77209e-140	-0.275993	0.769	0.771	6.95617e-136
BTG1	3.80295e-140	0.281012	0.734	0.61	1.49281e-135
MACROD2	4.36823e-140	0.318382	0.767	0.682	1.71471e-135
SMAD1	4.88985e-140	-0.289977	0.281	0.374	1.91946e-135
HIBADH	1.44581e-139	0.287005	0.377	0.256	5.6754e-135
TPST1	4.90765e-139	-0.283637	0.387	0.505	1.92645e-134
OSBPL6	1.24289e-138	-0.303718	0.412	0.524	4.87883e-134
FREM1	3.51961e-138	0.261173	0.452	0.322	1.38159e-133
TBC1D8	5.43205e-138	-0.268791	0.416	0.481	2.1323e-133
ALMS1	6.189e-138	0.252782	0.497	0.372	2.42943e-133
ZMYM2	1.36778e-137	-0.259669	0.639	0.686	5.36906e-133
LUZP2	2.12097e-137	0.359725	0.12	0.043	8.32566e-133
MDGA2	2.86968e-137	-0.269526	0.045	0.124	1.12646e-132
INTS6	1.30385e-136	-0.316488	0.43	0.477	5.11812e-132
MIR181A1HG	1.33704e-134	-0.353236	0.337	0.404	5.24841e-130
CFAP299	1.37883e-134	0.358398	0.468	0.412	5.41247e-130
GRIN2A	1.1221e-133	-0.264889	0.815	0.864	4.40469e-129
GLCCI1	1.31217e-133	0.259935	0.67	0.555	5.15077e-129
RAB28	2.11835e-133	0.259531	0.562	0.432	8.31536e-129
RANBP17	2.54809e-133	0.29896	0.395	0.277	1.00023e-128
CNTNAP2	2.93466e-132	0.304714	0.884	0.826	1.15197e-127
CENPP	2.3064e-129	0.331352	0.427	0.326	9.05354e-125
CDHR3	7.0258e-129	-0.261232	0.497	0.606	2.75791e-124
MAML3	7.10227e-128	-0.337297	0.866	0.897	2.78793e-123
CIT	2.72945e-126	-0.264257	0.315	0.403	1.07142e-121
DNER	5.3419e-126	-0.250522	0.218	0.319	2.09691e-121
AC003991.1	2.07311e-125	-0.258706	0.196	0.292	8.13779e-121
C15orf41	3.58873e-125	0.258977	0.358	0.243	1.40872e-120
AC006148.1	2.63391e-124	0.326231	0.28	0.176	1.03392e-119
INVS	1.80887e-123	0.269005	0.504	0.379	7.10056e-119
ARHGEF7	2.06112e-122	-0.304868	0.816	0.823	8.09073e-118
NRIP1	1.98051e-121	-0.267901	0.516	0.572	7.77429e-117
TSC22D2	3.73525e-120	-0.276703	0.42	0.492	1.46624e-115
MPDZ	9.94444e-120	-0.268896	0.665	0.724	3.90359e-115
SLC2A13	8.66242e-118	-0.253249	0.239	0.356	3.40035e-113
HCN1	1.50953e-116	-0.433642	0.569	0.625	5.92553e-112
MSRB3	2.39374e-115	-0.345759	0.289	0.36	9.39639e-111
PAQR3	1.06272e-113	-0.272968	0.267	0.305	4.1716e-109
GALNT18	1.02815e-112	-0.256817	0.622	0.686	4.03588e-108
CLASP1	1.55814e-112	-0.315083	0.88	0.892	6.11634e-108
NAALADL2	3.30249e-112	0.357955	0.392	0.311	1.29636e-107
RPS6KA3	1.66993e-110	-0.298347	0.513	0.571	6.55514e-106
FBXL7	1.19442e-109	0.344076	0.158	0.075	4.68859e-105
MTREX	3.12505e-109	-0.257214	0.469	0.561	1.22671e-104
SUMF1	1.91875e-104	0.276162	0.504	0.393	7.53187e-100
DPH6	4.68256e-102	0.283051	0.364	0.273	1.83809e-97
CRADD	2.26449e-101	0.29748	0.373	0.27	8.88904e-97
KIF26B	2.57028e-101	-0.275202	0.559	0.63	1.00894e-96
TMEM178B	8.12038e-101	-0.264292	0.502	0.598	3.18757e-96
PDE4D	1.2604e-98	-0.271401	0.421	0.533	4.94759e-94
HIP1	1.49706e-96	-0.318276	0.463	0.531	5.87657e-92
TRHDE	5.7274e-93	-0.285094	0.815	0.841	2.24823e-88
PTCHD1-AS	2.36861e-87	0.299868	0.703	0.628	9.29773e-83
LINC00907	2.23196e-77	0.263324	0.27	0.19	8.76132e-73
TENM2	2.86183e-75	0.255774	0.198	0.119	1.12338e-70
AC138305.1	2.12758e-71	0.292905	0.211	0.136	8.35161e-67
SYN3	1.86981e-63	0.277613	0.248	0.188	7.33975e-59
MSR1	7.34552e-47	0.260686	0.477	0.402	2.88341e-42
SERPINB9	1.191e-20	-0.609231	0.165	0.184	4.67515e-16
TAF15	3.99303854968895e-320	0.324899	0.618	0.402	1.5674273522949e-315
CEP170	4.28143819468387e-315	0.323122	0.73	0.55	1.68063574894121e-310
CHST8	4.49431755395948e-319	-0.415978	0.258	0.408	1.76419941263126e-314
EPB41L3	5.52351439636675e-316	0.311087	0.868	0.74	2.1682003411498e-311
IPCEF1	6.0344446765894e-317	0.316881	0.293	0.112	2.3687609133484e-312
CCDC85C	6.20694670870358e-320	-0.385175	0.33	0.462	2.4364748610345e-315
RPL32	7.91675227828169e-317	-0.349815	0.467	0.622	3.1076419393167e-312
CDYL2	8.21576324288845e-315	-0.435493	0.497	0.632	3.22501570336343e-310
ANKRD36C	8.25089628554882e-322	0.293797	0.881	0.771	3.23880682792933e-317
DNAJB4	8.8890285093235e-317	-0.285109	0.11	0.248	3.48929925104985e-312
SPRED1	9.88131291682493e-324	-0.314089	0.102	0.27	3.87881057237046e-319
CLVS2	9.88131291682493e-324	0.285546	0.869	0.753	3.87881057237046e-319
KIAA1109	1.04910837962657e-317	0.32943	0.789	0.637	4.11817003338615e-313
ETF1	1.05433608822522e-320	-0.332271	0.145	0.297	4.13869088071928e-316
PCBP1-AS1	1.14405840950999e-318	-0.298249	0.301	0.523	4.49088688069052e-314
UBE2D3-AS1	1.48219693752374e-323	-0.269867	0.047	0.169	5.81821585855569e-319
BDNF	1.92945776847186e-317	-0.378391	0.145	0.306	7.57389352435945e-313
CACNA1E	1.97560690884639e-315	0.392733	0.32	0.136	7.75504735998562e-311
STXBP5	1.97764596717334e-319	0.28396	0.906	0.806	7.76305147954224e-315
RAB3IP	1.99113395930481e-319	-0.483957	0.825	0.861	7.81599724385509e-315
CERT1	2.0965231022192e-318	-0.271468	0.325	0.55	8.22969178545126e-314
CACNA2D3	2.17784136686821e-320	0.398948	0.241	0.078	8.54889850150449e-316
KIRREL3	2.45272649581747e-314	0.527249	0.564	0.367	9.6279325866819e-310

## Sheet: Interneu
GeneId	p_val	avg_logFC	pct.1	pct.2	p_val_adj
CACNA2D3	4.08188e-85	1.99635	0.825	0.484	1.6023e-80			Up	240
HSPH1	2.38885e-59	-2.64791	0.467	0.729	9.37719e-55			Down	260
HSPA1B	1.71548e-48	-2.08731	0.068	0.419	6.73395e-44			Total	500
DNAJB1	9.72066e-47	-2.36586	0.114	0.477	3.81575e-42
HSP90AA1	1.01424e-45	-2.26488	0.633	0.89	3.98132e-41
HSPA4L	1.46249e-43	-1.58427	0.604	0.806	5.74087e-39
CHORDC1	2.11349e-43	-1.86963	0.366	0.652	8.29629e-39
MOB4	8.36808e-39	-1.71921	0.215	0.613	3.28481e-34
HSPB1	3.03919e-35	-1.69488	0.038	0.329	1.193e-30
HSPD1	2.44043e-34	-1.67255	0.285	0.626	9.57965e-30
FRMD4A	1.81326e-31	0.886576	0.87	0.658	7.11777e-27
FMR1	1.1458e-30	0.432337	0.382	0	4.4977e-26
HSPA1A	3.78658e-27	-1.66249	0.06	0.277	1.48638e-22
PDE10A	9.38242e-26	-0.922818	0.231	0.665	3.68297e-21
ATP6V0C	1.62035e-25	-0.78747	0.157	0.548	6.36054e-21
SORCS3	6.98085e-25	0.994669	0.741	0.458	2.74026e-20
ZFPM2-AS1	3.16667e-24	-0.820826	0.189	0.523	1.24305e-19
CACYBP	5.46816e-24	-1.17006	0.195	0.51	2.14647e-19
BAG3	5.73856e-24	-1.30928	0.038	0.258	2.25261e-19
AGBL4	8.6052e-24	0.867799	0.82	0.51	3.37789e-19
ZBTB16	1.95683e-23	0.864958	0.664	0.316	7.68134e-19
AC110296.1	3.32516e-23	-0.448971	0.106	0.394	1.30526e-18
ABHD3	4.22986e-23	-1.08019	0.162	0.497	1.66039e-18
SYN3	1.03334e-22	0.782315	0.838	0.561	4.05628e-18
STIP1	1.49113e-22	-1.12621	0.197	0.445	5.85328e-18
FAM155A	1.67208e-22	0.599307	0.925	0.813	6.56357e-18
DENND2A	2.43021e-22	-1.38417	0.136	0.4	9.53955e-18
DLGAP1	2.88002e-22	0.634825	0.935	0.781	1.13052e-17
AP001831.1	5.3297e-22	-0.77474	0.172	0.523	2.09212e-17
DNAJA1	5.72332e-22	-0.830272	0.215	0.555	2.24663e-17
C9orf3	7.16225e-22	0.672044	0.284	0	2.81147e-17
UBE3A	1.23403e-21	-0.569253	0.558	0.658	4.84407e-17
DOPEY1	1.78583e-21	0.672811	0.279	0	7.01011e-17
DANT2	2.24691e-21	0.700448	0.817	0.465	8.82004e-17
SEZ6L	3.13922e-21	-1.32359	0.149	0.426	1.23227e-16
USPL1	3.21396e-21	-1.15337	0.21	0.452	1.26161e-16
MYO16	6.68193e-21	0.758532	0.784	0.503	2.62293e-16
AC012404.1	6.99184e-21	-0.693487	0.294	0.523	2.74458e-16
AC012459.1	7.05734e-21	-0.265117	0.039	0.303	2.77029e-16
DPP6	7.11346e-21	0.52607	0.952	0.8	2.79232e-16
CRADD	8.01012e-21	0.927061	0.706	0.419	3.14429e-16
RAB3IP	8.39974e-21	-1.05214	0.545	0.735	3.29723e-16
AC124312.1	8.72596e-21	1.09324	0.271	0	3.42529e-16
PWAR6	8.72596e-21	0.579271	0.271	0	3.42529e-16
SEPT7	8.72596e-21	0.581085	0.271	0	3.42529e-16
SCGN	1.03476e-20	0.967259	0.552	0.232	4.06186e-16
AC053513.1	1.52312e-20	-0.544536	0.108	0.426	5.97884e-16
HSP90AB1	2.00971e-20	-1.04163	0.508	0.781	7.88893e-16
FAM208B	2.1452e-20	0.531336	0.267	0	8.42077e-16
AL078639.1	4.19785e-20	1.06496	0.263	0	1.64782e-15
MUC20-OT1	4.19785e-20	0.853567	0.263	0	1.64782e-15
HSPE1	4.47583e-20	-1.01052	0.101	0.342	1.75694e-15
HSPA6	4.84731e-20	-0.865903	0.002	0.168	1.90276e-15
ANKRD30BL	5.32729e-20	0.888868	0.665	0.394	2.09118e-15
SLC5A3	6.99161e-20	-0.923873	0.29	0.497	2.74449e-15
FBXL14	9.13407e-20	-1.10914	0.156	0.381	3.58549e-15
ENOX1	1.14285e-19	0.790027	0.739	0.497	4.48615e-15
CSMD1	1.14616e-19	0.617691	0.883	0.697	4.49915e-15
NBEA	1.16214e-19	0.560897	0.919	0.755	4.56185e-15
DNAJB6	1.70464e-19	-0.954974	0.382	0.658	6.6914e-15
MYCBP2-AS1	1.78734e-19	-0.269643	0.068	0.361	7.01604e-15
FGF14	2.70369e-19	0.469835	0.962	0.89	1.06131e-14
TENT4B	4.03583e-19	-1.00135	0.329	0.561	1.58422e-14
DNAJA4	4.08381e-19	-0.861599	0.244	0.419	1.60306e-14
MYT1L	4.87514e-19	0.528067	0.906	0.735	1.91369e-14
DOPEY2	5.98736e-19	0.40057	0.249	0	2.35028e-14
AL109824.1	7.34842e-19	-0.367329	0.025	0.252	2.88455e-14
KIAA1468	9.28466e-19	0.422501	0.246	0	3.6446e-14
ZFPM2	1.03157e-18	0.538134	0.923	0.794	4.04934e-14
AC211433.1	1.03711e-18	-0.310697	0.068	0.355	4.07108e-14
HIBCH	1.24496e-18	-1.07568	0.61	0.729	4.88698e-14
GRID1	1.28425e-18	0.811191	0.797	0.523	5.04118e-14
FXR1	1.6548e-18	-0.904247	0.514	0.716	6.49574e-14
MKL2	2.76592e-18	0.472753	0.241	0	1.08574e-13
NALCN	3.2708e-18	0.62226	0.788	0.555	1.28392e-13
C17orf67	3.41203e-18	-0.912186	0.098	0.348	1.33936e-13
PRNP	4.11134e-18	-0.784542	0.466	0.703	1.61387e-13
COL4A3BP	4.27147e-18	0.409435	0.238	0	1.67672e-13
AC139720.1	4.72809e-18	-0.656802	0.226	0.368	1.85597e-13
TMEM117	4.92157e-18	0.714073	0.698	0.458	1.93191e-13
LINC02798	5.77669e-18	-1.35914	0.182	0.49	2.26758e-13
MYRFL	5.89067e-18	-0.928011	0.16	0.361	2.31232e-13
HNRNPA2B1	9.99069e-18	-0.753324	0.667	0.768	3.92175e-13
DSCAML1	1.09485e-17	0.744968	0.792	0.503	4.29773e-13
KCNMA1	1.42423e-17	0.557033	0.848	0.652	5.59069e-13
SSFA2	1.56233e-17	0.356533	0.231	0	6.13278e-13
MKL1	2.40165e-17	0.434702	0.229	0	9.42745e-13
AHSA1	2.54911e-17	-0.737888	0.123	0.265	1.00063e-12
PTGES3	3.39062e-17	-1.02522	0.356	0.516	1.33096e-12
DIPK2A	4.37139e-17	-0.488512	0.163	0.497	1.71595e-12
RRAD	6.36966e-17	-0.462886	0.007	0.168	2.50035e-12
DLGAP1-AS4	8.28274e-17	-0.320163	0.119	0.342	3.25131e-12
AC068051.1	8.30646e-17	-0.371131	0.072	0.342	3.26062e-12
AC080132.1	9.12781e-17	-1.11152	0.04	0.213	3.58303e-12
AC007388.1	1.0721e-16	0.475453	0.221	0	4.20841e-12
AP000943.3	1.0721e-16	0.650615	0.221	0	4.20841e-12
STXBP5	1.09503e-16	0.419783	0.854	0.716	4.29842e-12
RORA-AS1	1.64875e-16	-0.502785	0.228	0.419	6.47202e-12
HMGB1	2.39701e-16	-0.976255	0.767	0.852	9.4092e-12
AC008056.1	2.5128e-16	-0.599251	0.213	0.471	9.86375e-12
ADARB2	3.02517e-16	0.770518	0.795	0.51	1.1875e-11
TNRC6B	3.98923e-16	0.438206	0.86	0.742	1.56593e-11
SEPTIN7	4.0728e-16	-0.754985	0.343	0.665	1.59874e-11
SEPT11	4.72131e-16	0.382896	0.212	0	1.8533e-11
FAM69A	4.72131e-16	0.378199	0.212	0	1.8533e-11
ISPD	4.72131e-16	0.467838	0.212	0	1.8533e-11
MIB1	4.75227e-16	-0.95049	0.531	0.69	1.86546e-11
ST13	4.87543e-16	-0.882713	0.346	0.561	1.9138e-11
SCLT1	5.2132e-16	0.654962	0.755	0.445	2.04639e-11
LINC00486	6.99954e-16	-0.516547	0.295	0.574	2.7476e-11
PWWP3A	7.18978e-16	-0.448098	0.219	0.555	2.82227e-11
CFAP299	9.05595e-16	0.719991	0.697	0.542	3.55482e-11
ADAMTS9-AS2	9.51481e-16	0.858061	0.643	0.381	3.73495e-11
SHANK2	9.9501e-16	0.697259	0.802	0.529	3.90581e-11
KIF5C	1.39694e-15	-0.598441	0.764	0.845	5.48354e-11
GPR75-ASB3	2.52824e-15	0.33777	0.203	0	9.92435e-11
AC023509.6	2.69697e-15	-0.511711	0.054	0.284	1.05867e-10
KCNIP4	4.12242e-15	0.458287	0.947	0.923	1.61821e-10
FAM208A	4.72282e-15	0.292488	0.199	0	1.8539e-10
OIP5-AS1	5.38019e-15	-0.631668	0.337	0.626	2.11194e-10
CNTNAP5	5.56574e-15	0.781067	0.809	0.555	2.18478e-10
GALNTL6	6.32988e-15	0.866034	0.688	0.4	2.48473e-10
SNAP23	6.62217e-15	-0.803664	0.218	0.4	2.59947e-10
EML5	7.48465e-15	0.708841	0.829	0.568	2.93802e-10
KIRREL3	8.79448e-15	0.787635	0.761	0.51	3.45219e-10
AES	8.80165e-15	0.301583	0.196	0	3.455e-10
ATP2C1	1.21854e-14	-1.04308	0.684	0.755	4.78324e-10
FAM196A	1.3312e-14	0.320794	0.193	0	5.2255e-10
P4HA1	1.56166e-14	-0.859885	0.344	0.568	6.13015e-10
AC073050.1	1.74266e-14	0.80345	0.745	0.587	6.84063e-10
AC093879.1	1.79376e-14	-0.359185	0.114	0.381	7.04124e-10
PPFIA2	2.05455e-14	0.575147	0.807	0.613	8.06494e-10
ESRRG	2.30116e-14	0.590143	0.838	0.658	9.03297e-10
NEBL	2.54146e-14	-0.659511	0.738	0.768	9.97625e-10
ARHGAP32	2.62426e-14	0.671776	0.775	0.548	1.03013e-09
MAGI2	3.23208e-14	0.374648	0.961	0.916	1.26872e-09
DPYSL2	3.52953e-14	-0.659528	0.617	0.755	1.38548e-09
FAM19A2	4.57742e-14	0.677584	0.186	0	1.79682e-09
DLGAP1-AS5	5.93604e-14	-0.308059	0.113	0.348	2.33013e-09
CRY1	6.14031e-14	-0.979998	0.295	0.4	2.41032e-09
APP	6.81405e-14	-0.697593	0.77	0.806	2.67479e-09
AC010127.1	6.89502e-14	0.39949	0.184	0	2.70657e-09
PTPRT	6.98433e-14	0.736057	0.652	0.381	2.74163e-09
BABAM2	7.57348e-14	0.632774	0.692	0.465	2.97289e-09
MICOS10	7.71703e-14	-0.668827	0.111	0.381	3.02924e-09
FSTL4	8.2245e-14	0.690766	0.759	0.484	3.22844e-09
UNC5C	1.03601e-13	0.501105	0.848	0.632	4.06675e-09
AC006115.2	1.31047e-13	-0.379216	0.151	0.419	5.1441e-09
AC069228.1	1.3602e-13	-0.260646	0.092	0.342	5.33933e-09
GALNT17	1.41396e-13	0.582344	0.805	0.652	5.55036e-09
SIPA1L3	1.49666e-13	0.647508	0.818	0.568	5.87499e-09
STXBP5L	1.81774e-13	0.472454	0.908	0.755	7.13535e-09
TNR	1.91108e-13	0.652795	0.792	0.523	7.50176e-09
RPL41	2.45984e-13	-0.589009	0.268	0.568	9.65584e-09
ILRUN	2.69597e-13	-0.539214	0.223	0.523	1.05828e-08
FKBP4	2.74862e-13	-0.825289	0.146	0.342	1.07894e-08
AL391840.3	2.75252e-13	-0.264269	0.088	0.335	1.08048e-08
RPS15	2.94437e-13	-0.613536	0.255	0.542	1.15578e-08
KCNJ6	3.26947e-13	-1.14158	0.151	0.361	1.2834e-08
AC010615.4	4.30357e-13	0.26002	0.173	0	1.68932e-08
RPL12	4.85808e-13	-0.315161	0.108	0.368	1.90699e-08
MRPS6	4.9626e-13	-0.860175	0.241	0.419	1.94802e-08
TRHDE	5.09668e-13	-1.11222	0.149	0.361	2.00065e-08
PPM1H	5.9313e-13	0.44318	0.843	0.639	2.32827e-08
INPP4B	6.19914e-13	0.519203	0.842	0.594	2.43341e-08
DUSP10	6.47739e-13	0.651913	0.659	0.381	2.54264e-08
AC116366.3	7.88904e-13	0.266966	0.17	0	3.09676e-08
SNAP25	9.46784e-13	-0.611822	0.789	0.819	3.71651e-08
AC016831.7	9.78368e-13	0.644407	0.566	0.368	3.84049e-08
TIMP3	1.05768e-12	-0.425883	0.226	0.413	4.1518e-08
DOCK4	1.14479e-12	-0.471488	0.705	0.71	4.49378e-08
CAP2	1.14871e-12	-0.764694	0.351	0.594	4.50913e-08
AC097103.2	1.18023e-12	0.282575	0.167	0	4.63288e-08
DHDH	1.20231e-12	-0.657534	0.006	0.123	4.71955e-08
AL034427.1	1.21349e-12	-0.495644	0.048	0.252	4.76343e-08
FAM153CP	1.3044e-12	-0.370709	0.146	0.419	5.1203e-08
FILIP1L	1.40307e-12	-0.391525	0.159	0.4	5.50761e-08
FAM19A5	1.44306e-12	0.373721	0.166	0	5.66459e-08
MYRIP	1.54849e-12	0.581767	0.758	0.561	6.07843e-08
CHL1-AS2	1.62817e-12	-0.569476	0.027	0.187	6.39121e-08
RPL10	2.06448e-12	-0.476869	0.196	0.484	8.10392e-08
GPR89B	2.11407e-12	-0.677086	0.263	0.426	8.29856e-08
EPHA3	2.2167e-12	0.60746	0.554	0.29	8.70145e-08
BID	2.41266e-12	-0.657341	0.037	0.194	9.47066e-08
SNAP25-AS1	2.54118e-12	-0.576242	0.288	0.548	9.97515e-08
ANO4	2.65877e-12	0.565915	0.706	0.426	1.04367e-07
DGKB	3.47336e-12	0.440709	0.763	0.465	1.36343e-07
SRGAP3	3.49065e-12	-0.351198	0.823	0.806	1.37022e-07
RORA	3.65505e-12	0.537144	0.956	0.858	1.43475e-07
RNASEK	4.0775e-12	-0.268658	0.088	0.323	1.60058e-07
NMNAT3	4.78883e-12	0.519402	0.554	0.348	1.87981e-07
SYN2	4.88526e-12	0.516575	0.811	0.626	1.91766e-07
FAM135B	5.56398e-12	-0.542347	0.736	0.768	2.18409e-07
GRIK3	5.60727e-12	0.689272	0.713	0.458	2.20108e-07
SLC24A3	6.92083e-12	0.600202	0.789	0.581	2.7167e-07
CADM2	8.11193e-12	-0.44191	0.959	0.961	3.18426e-07
RPS6KA2	8.75801e-12	0.593945	0.772	0.535	3.43787e-07
AP001977.1	9.86215e-12	-0.607492	0.018	0.135	3.87129e-07
LINC02058	1.05164e-11	0.302849	0.208	0.013	4.12812e-07
PNLDC1	1.13725e-11	-0.543314	0.009	0.123	4.46418e-07
FAAH2	1.15048e-11	0.562854	0.481	0.239	4.5161e-07
CNPY1	1.2191e-11	0.281204	0.205	0.013	4.78547e-07
DNAH14	1.2578e-11	0.585502	0.66	0.381	4.93738e-07
LSAMP	1.40055e-11	0.352129	0.958	0.8	5.49771e-07
TCERG1L	1.48284e-11	0.635873	0.722	0.471	5.82074e-07
LRRC4C	1.50643e-11	0.466396	0.812	0.684	5.91336e-07
FGFR1	1.50945e-11	-0.775315	0.126	0.297	5.92518e-07
PRKN	1.8349e-11	0.529141	0.774	0.613	7.20273e-07
LRFN5	1.98033e-11	0.571421	0.739	0.49	7.77357e-07
RNF213	2.39671e-11	-0.327913	0.13	0.368	9.40805e-07
RPS21	2.40848e-11	-0.31777	0.144	0.4	9.45424e-07
HNRNPU	2.46428e-11	-0.797839	0.663	0.748	9.67329e-07
UNC5D	2.46569e-11	0.359171	0.79	0.51	9.67881e-07
EEF1G	2.81732e-11	-0.292043	0.077	0.29	1.10591e-06
KIAA0825	3.02853e-11	0.531379	0.7	0.516	1.18882e-06
RBFOX1	3.06928e-11	-0.544552	0.315	0.613	1.20481e-06
GPBP1	3.0768e-11	-0.677426	0.6	0.671	1.20777e-06
CEP126	3.18486e-11	0.518517	0.761	0.561	1.25019e-06
RPL17	3.20159e-11	-0.268937	0.172	0.439	1.25675e-06
HECW1	3.34951e-11	0.467679	0.801	0.542	1.31482e-06
NOP58	3.6979e-11	-0.620506	0.406	0.594	1.45157e-06
NOS1AP	3.88694e-11	0.663583	0.788	0.6	1.52578e-06
NXPH1	4.65401e-11	0.667966	0.75	0.523	1.82689e-06
AP000462.1	4.90778e-11	-0.400495	0.171	0.387	1.9265e-06
CLMP	5.64262e-11	0.54	0.733	0.452	2.21496e-06
NUDC	5.74543e-11	-0.62135	0.244	0.406	2.25531e-06
ADAM12	5.90648e-11	0.583749	0.682	0.406	2.31853e-06
SCMH1	5.97535e-11	0.561925	0.662	0.452	2.34556e-06
XKR4	7.39757e-11	0.459657	0.849	0.639	2.90384e-06
RPL8	7.57954e-11	-0.424301	0.178	0.439	2.97527e-06
SNTG1	8.57287e-11	0.371193	0.828	0.568	3.3652e-06
CLSTN2	8.66583e-11	0.612967	0.801	0.548	3.40168e-06
BCAS3	8.73049e-11	0.544446	0.75	0.561	3.42707e-06
RPLP2	8.8327e-11	-0.269874	0.167	0.426	3.46719e-06
CALM1	9.71813e-11	-0.442259	0.682	0.774	3.81476e-06
MACROD2	1.08065e-10	0.475116	0.884	0.735	4.24197e-06
FERMT3	1.08796e-10	-0.416133	0.015	0.135	4.27069e-06
POU2F2	1.0898e-10	-0.98954	0.446	0.568	4.27791e-06
PHACTR1	1.10152e-10	0.478156	0.759	0.529	4.3239e-06
SCN1A	1.19879e-10	0.496992	0.762	0.548	4.70574e-06
LINC00599	1.38001e-10	-0.339048	0.729	0.71	5.41709e-06
BTBD11	1.38079e-10	0.519776	0.778	0.516	5.42016e-06
AHNAK	1.51173e-10	-0.590383	0.042	0.213	5.93414e-06
SLC7A14-AS1	1.84937e-10	-0.267177	0.054	0.239	7.25952e-06
DISC1FP1	1.85228e-10	-0.696427	0.021	0.135	7.27094e-06
SLC38A1	1.96396e-10	-0.603635	0.658	0.729	7.70932e-06
GRIN2B	2.02452e-10	0.511686	0.751	0.49	7.94706e-06
SORBS2	2.06645e-10	0.552722	0.656	0.484	8.11165e-06
ELOVL5	2.3961e-10	-0.729133	0.552	0.677	9.40566e-06
HSPA8	2.66e-10	-0.581628	0.198	0.452	1.04416e-05
APPL2	2.78063e-10	0.447133	0.745	0.516	1.09151e-05
ZBTB20	3.44356e-10	0.36856	0.939	0.897	1.35173e-05
CCNG2	3.81887e-10	-0.735677	0.263	0.49	1.49906e-05
NORAD	3.89281e-10	-0.538462	0.308	0.497	1.52808e-05
SLC24A2	4.18203e-10	0.397721	0.805	0.555	1.64161e-05
ITFG1	4.69804e-10	0.477235	0.736	0.529	1.84417e-05
TPT1	4.71655e-10	-0.553641	0.25	0.471	1.85144e-05
RPL13A	5.23361e-10	-0.617131	0.191	0.439	2.0544e-05
RPL37A	5.71306e-10	-0.623499	0.36	0.561	2.2426e-05
PHKG1	6.10617e-10	-0.331314	0.037	0.174	2.39692e-05
PAXX	6.29031e-10	-0.346866	0.067	0.232	2.4692e-05
GABARAPL2	6.32513e-10	-0.267041	0.177	0.426	2.48287e-05
PCM1	6.45178e-10	0.376533	0.814	0.671	2.53258e-05
PTPRN2	6.72486e-10	0.437024	0.724	0.516	2.63978e-05
IL15	6.77689e-10	0.494753	0.474	0.258	2.6602e-05
SFMBT2	8.57105e-10	-0.643918	0.672	0.768	3.36448e-05
RHBDL3	8.70766e-10	0.407051	0.419	0.206	3.4181e-05
OAZ1	8.80072e-10	-0.527744	0.206	0.426	3.45464e-05
SPOCK1	9.79763e-10	0.385258	0.907	0.787	3.84596e-05
CEMIP	9.94971e-10	-0.379259	0.077	0.271	3.90566e-05
THSD7A	1.00974e-09	0.477767	0.654	0.471	3.96363e-05
ZNF83	1.00988e-09	-0.703682	0.438	0.542	3.96417e-05
CLEC16A	1.14345e-09	0.490296	0.73	0.484	4.48849e-05
TFDP2	1.16824e-09	0.492862	0.688	0.516	4.5858e-05
RPS13	1.20816e-09	-0.27006	0.147	0.381	4.74252e-05
ARHGAP26	1.21693e-09	0.335192	0.833	0.677	4.77695e-05
MCF2L2	1.2606e-09	0.475313	0.704	0.497	4.94837e-05
SELENOW	1.27351e-09	-0.374186	0.217	0.471	4.99903e-05
RPS27A	1.31309e-09	-0.398356	0.177	0.413	5.1544e-05
MAML3	1.36878e-09	-1.03453	0.192	0.381	5.37299e-05
RTN4	1.45526e-09	-0.543782	0.643	0.768	5.71247e-05
MPPED2	1.56165e-09	0.465644	0.722	0.471	6.13011e-05
NR3C2	1.60788e-09	0.510588	0.736	0.523	6.31158e-05
RPS7	1.63715e-09	-0.363615	0.203	0.452	6.42645e-05
SETD5	1.92077e-09	-0.581165	0.704	0.748	7.53978e-05
RELCH	1.92746e-09	-0.505337	0.328	0.587	7.56604e-05
SEPTIN6	1.94262e-09	-0.416964	0.262	0.523	7.62555e-05
GRM3	1.95508e-09	0.60509	0.717	0.51	7.67446e-05
RPS27	1.95966e-09	-0.412664	0.169	0.4	7.69246e-05
GPHN	1.9991e-09	0.318891	0.901	0.806	7.84727e-05
KCNQ1OT1	2.16438e-09	0.570852	0.706	0.516	8.49607e-05
CERS6	2.31119e-09	-0.765394	0.528	0.6	9.07235e-05
AL049629.1	2.4489e-09	-0.289375	0.011	0.11	9.61291e-05
PCCA	2.49639e-09	0.405164	0.803	0.6	9.79933e-05
AL662796.1	2.54127e-09	0.266023	0.121	0	9.97549e-05
MAP3K4	2.97117e-09	0.437426	0.696	0.497	0.00011663
SYNDIG1	3.1624e-09	0.416358	0.769	0.568	0.000124137
GNAL	3.23095e-09	-1.09095	0.533	0.529	0.000126828
PACRG	3.32681e-09	0.55125	0.482	0.329	0.000130591
RPL26	3.3398e-09	-0.256811	0.157	0.387	0.000131101
BEX3	3.34388e-09	-0.40765	0.231	0.477	0.00013126
CSMD2	3.50988e-09	0.447323	0.796	0.568	0.000137777
CNTN1	3.63106e-09	-0.459344	0.886	0.871	0.000142534
TLE5	3.74293e-09	-0.33785	0.252	0.51	0.000146925
SUPT3H	3.95254e-09	0.420063	0.807	0.626	0.000155153
ZCCHC7	4.29733e-09	0.380275	0.755	0.6	0.000168687
DLEU1	4.35042e-09	-0.308044	0.054	0.219	0.000170771
SLC8A1	4.70373e-09	0.277143	0.792	0.548	0.00018464
CDH12	4.83684e-09	-0.53783	0.18	0.413	0.000189865
INPP4A	5.33028e-09	0.406816	0.782	0.594	0.000209235
GAS5	5.5456e-09	-0.253463	0.083	0.271	0.000217687
ATP5F1B	5.5839e-09	-0.584726	0.269	0.484	0.000219191
RPS6	6.02906e-09	-0.402921	0.179	0.406	0.000236665
LINC01435	6.09178e-09	0.464966	0.511	0.297	0.000239127
RPL11	6.13553e-09	-0.313173	0.254	0.503	0.000240844
CRLF3	6.19232e-09	-0.391053	0.348	0.529	0.000243073
PROX1	6.30548e-09	-0.495975	0.044	0.161	0.000247515
TCP1	6.47924e-09	-0.575516	0.127	0.226	0.000254336
EPHA4	6.80273e-09	-0.439916	0.204	0.445	0.000267034
GRIA4	7.09261e-09	0.413659	0.929	0.865	0.000278413
RPL28	7.33087e-09	-0.387843	0.257	0.497	0.000287766
LINC01578	7.4017e-09	-0.375686	0.171	0.381	0.000290546
ZDHHC11B	7.98632e-09	0.310466	0.363	0.135	0.000313495
ASTN2	8.12682e-09	0.357638	0.871	0.703	0.00031901
SHROOM3	8.13493e-09	-0.807363	0.184	0.394	0.000319329
AC105402.3	8.4146e-09	0.635079	0.3	0.271	0.000330307
PDE9A	8.98212e-09	0.445719	0.574	0.374	0.000352584
IMMP2L	9.39095e-09	0.56973	0.63	0.439	0.000368632
FAU	9.46739e-09	-0.396318	0.18	0.413	0.000371633
FER	9.83265e-09	0.392244	0.764	0.613	0.000385971
VWA8	9.98429e-09	0.439581	0.782	0.568	0.000391923
HIVEP3	1.03903e-08	0.415241	0.807	0.581	0.000407859
CCT4	1.05598e-08	-0.575827	0.248	0.394	0.000414514
SOCS2	1.13572e-08	0.335721	0.422	0.245	0.000445815
TNRC6A	1.18869e-08	0.33131	0.873	0.716	0.000466608
RPL19	1.25506e-08	-0.444072	0.169	0.394	0.00049266
SYNC	1.25723e-08	-0.283418	0.149	0.355	0.000493512
SLC22A15	1.45552e-08	0.385345	0.606	0.413	0.000571352
CACNA1B	1.51645e-08	0.409271	0.765	0.6	0.000595268
RYR1	1.52711e-08	0.429315	0.745	0.503	0.000599452
RBMS1	1.54641e-08	0.454435	0.604	0.374	0.000607028
TBC1D32	1.54764e-08	0.417925	0.581	0.406	0.000607511
TTTY10	1.60498e-08	0.437696	0.476	0.323	0.00063002
STK10	1.60519e-08	-0.531883	0.126	0.297	0.0006301
ZNF423	1.739e-08	0.530863	0.702	0.497	0.000682627
DLEU2	1.8051e-08	-0.586682	0.19	0.413	0.000708572
TRPC1	1.86437e-08	0.438652	0.684	0.497	0.00073184
NDUFB8	1.87428e-08	-0.265512	0.2	0.432	0.000735728
STPG2	1.90803e-08	0.431202	0.389	0.219	0.000748979
RTN1	1.9927e-08	-0.664867	0.597	0.723	0.000782216
PKP4	2.26e-08	0.303917	0.815	0.652	0.000887142
GCNT1	2.26253e-08	-0.361754	0.085	0.265	0.000888135
CUX2	2.27358e-08	0.504825	0.663	0.413	0.00089247
SPIDR	2.30483e-08	0.401662	0.802	0.652	0.000904736
NKIRAS1	2.37291e-08	-0.456326	0.185	0.323	0.000931463
TMEM145	2.52922e-08	-0.353324	0.303	0.497	0.000992821
CEP290	2.84741e-08	0.4187	0.719	0.503	0.00111772
MORF4L2	2.87012e-08	-0.3929	0.379	0.542	0.00112664
TTC28	2.90468e-08	0.456476	0.608	0.439	0.0011402
ARPP21	3.10896e-08	-0.861284	0.202	0.4	0.00122039
KCNQ3	3.13373e-08	0.538556	0.706	0.471	0.00123011
LAMB1	3.15421e-08	0.421755	0.518	0.361	0.00123815
LIMK2	3.15728e-08	-0.682677	0.08	0.206	0.00123936
FRMD3	3.21898e-08	0.297575	0.685	0.439	0.00126358
ANK1	3.24839e-08	-0.621862	0.559	0.671	0.00127512
CDH22	3.83325e-08	0.271944	0.749	0.51	0.0015047
GPATCH8	3.85662e-08	0.357368	0.807	0.639	0.00151388
SEPTIN11	4.26069e-08	-0.305326	0.284	0.529	0.00167249
UBC	4.31367e-08	-0.677905	0.276	0.458	0.00169329
PPID	4.50989e-08	-0.539632	0.183	0.316	0.00177031
ATP2B2	4.54319e-08	0.346831	0.828	0.613	0.00178338
PLCG2	4.55404e-08	-0.292124	0.522	0.748	0.00178764
ENPP1	4.60969e-08	0.381871	0.375	0.226	0.00180949
KLRD1	4.61622e-08	-0.502885	0.105	0.252	0.00181205
FAM214A	4.69262e-08	0.375313	0.643	0.503	0.00184204
AUXG01000058.1	4.79181e-08	-0.351273	0.162	0.374	0.00188098
SLC35F4	4.91425e-08	-0.677313	0.221	0.452	0.00192904
CRYAB	5.19411e-08	-0.626191	0.125	0.31	0.0020389
RPL15	5.22817e-08	-0.350477	0.219	0.445	0.00205227
TMEM178A	5.24332e-08	-0.610615	0.675	0.735	0.00205821
AL592183.1	5.61687e-08	0.255408	0.465	0.239	0.00220485
GRK3	5.62514e-08	0.479205	0.713	0.535	0.00220809
TMEM232	5.84866e-08	0.475504	0.631	0.458	0.00229583
NRG1	5.88342e-08	1.18987	0.337	0.123	0.00230948
ZNF385D	6.06528e-08	-0.936546	0.618	0.684	0.00238086
ME1	6.18243e-08	-1.03877	0.307	0.361	0.00242685
FAF1	6.28936e-08	0.408407	0.787	0.6	0.00246883
SUCLG2-AS1	6.37342e-08	0.429251	0.366	0.174	0.00250182
CEP112	6.38254e-08	0.455942	0.601	0.419	0.0025054
PPP3CA	6.38594e-08	-0.563987	0.769	0.806	0.00250674
ETV1	6.49399e-08	-0.3085	0.211	0.439	0.00254915
MEGF10	6.61207e-08	0.449669	0.675	0.458	0.0025955
LINC00970	6.61806e-08	0.470772	0.545	0.419	0.00259786
AC004160.1	6.89675e-08	-0.44961	0.065	0.219	0.00270725
BACE2	6.96499e-08	-0.420726	0.034	0.116	0.00273404
UBE2D3	7.07335e-08	-0.43786	0.601	0.677	0.00277657
SMYD3	7.64843e-08	0.365017	0.849	0.671	0.00300232
TSTD3	7.68623e-08	-0.458876	0.199	0.419	0.00301715
TARS	8.02833e-08	-0.349439	0.217	0.406	0.00315144
AIG1	8.62289e-08	0.475611	0.705	0.51	0.00338483
ANKRD26	8.70549e-08	0.402255	0.762	0.594	0.00341725
DIXDC1	9.02592e-08	-0.701697	0.466	0.574	0.00354303
AC091885.2	9.10865e-08	-0.311815	0.061	0.2	0.00357551
GRIA3	9.17936e-08	0.360573	0.722	0.484	0.00360327
RPL35	9.36158e-08	-0.269449	0.145	0.348	0.00367479
MDGA2	9.6802e-08	0.263146	0.817	0.619	0.00379987
NAV1	9.69527e-08	0.497153	0.705	0.535	0.00380578
ARMCX5-GPRASP2	1.02083e-07	-0.589463	0.308	0.535	0.00400718
KIAA1211	1.06677e-07	0.419596	0.664	0.503	0.0041875
AC004949.1	1.09277e-07	-0.766358	0.083	0.168	0.00428957
MAPRE2	1.10345e-07	-0.522617	0.629	0.71	0.00433147
CAMK2G	1.10511e-07	-0.653526	0.328	0.477	0.00433799
MFSD4B	1.18234e-07	-0.296294	0.259	0.465	0.00464118
KHDRBS2	1.20572e-07	0.566991	0.473	0.265	0.00473294
NEAT1	1.25926e-07	-0.451387	0.762	0.768	0.00494309
HSPA4	1.30715e-07	-0.487374	0.309	0.471	0.00513108
SHPRH	1.37389e-07	0.368215	0.723	0.548	0.00539305
FAM66D	1.38215e-07	0.277412	0.388	0.187	0.00542549
LINC01619	1.51164e-07	-0.599488	0.178	0.361	0.00593378
TTC17	1.52752e-07	0.380452	0.723	0.568	0.00599612
AL157392.3	1.62585e-07	-0.303529	0.134	0.329	0.0063821
FLG-AS1	1.67022e-07	0.392567	0.304	0.148	0.00655628
DNAJB2	1.6798e-07	-0.492504	0.206	0.374	0.00659391
R3HDM1	1.73424e-07	0.352619	0.741	0.529	0.00680758
AP002336.2	1.73625e-07	-0.280066	0.16	0.335	0.00681548
UQCRB	1.7698e-07	-0.377076	0.321	0.503	0.00694716
TECR	1.89019e-07	-0.515299	0.267	0.445	0.00741977
SEPTIN4	1.91812e-07	-0.554362	0.131	0.316	0.00752938
LINC01727	1.92157e-07	-0.536973	0.018	0.123	0.00754292
KHDRBS3	1.9345e-07	0.626263	0.472	0.323	0.00759369
ZIC1	1.95246e-07	-0.70857	0.363	0.503	0.00766419
RPS17	1.97409e-07	-0.264624	0.068	0.226	0.00774911
TSHZ1	2.00502e-07	-0.663015	0.37	0.471	0.0078705
PARVB	2.06781e-07	0.409371	0.479	0.31	0.00811698
LINC02731	2.07233e-07	-0.507328	0.024	0.116	0.00813473
SH3BGR	2.13662e-07	-0.464376	0.094	0.174	0.00838708
ZNF185	2.15261e-07	0.320082	0.186	0.052	0.00844987
ARMC2	2.4219e-07	0.323997	0.613	0.413	0.00950693
RPL23A	2.55165e-07	-0.384172	0.158	0.355	0.0100162
EXOC2	2.5946e-07	0.381446	0.618	0.432	0.0101848
DIRC3	2.62443e-07	0.451246	0.48	0.297	0.0103019
EMB	2.65572e-07	0.318896	0.34	0.174	0.0104248
MAGI1	2.6708e-07	0.282978	0.88	0.742	0.010484
EIF4G3	2.7732e-07	0.345505	0.798	0.626	0.0108859
OXR1	2.86812e-07	0.472619	0.746	0.548	0.0112585
PAX3	2.87455e-07	-0.294649	0.017	0.116	0.0112838
JMJD1C	2.87456e-07	0.283844	0.928	0.787	0.0112838
MEG8	2.96849e-07	-0.253037	0.761	0.71	0.0116525
CHL1	3.05298e-07	-0.561615	0.36	0.581	0.0119842
TPCN1	3.10193e-07	0.443936	0.65	0.465	0.0121763
VPS13B	3.31634e-07	0.380033	0.759	0.594	0.013018
AFF3	3.39293e-07	0.26194	0.884	0.794	0.0133186
EIF1AX	3.52171e-07	-0.335823	0.3	0.484	0.0138241
KBTBD12	3.86298e-07	0.427526	0.371	0.232	0.0151638
ZNF609	3.91225e-07	0.344482	0.693	0.49	0.0153571
ROR1	3.91487e-07	-0.868276	0.152	0.335	0.0153674
NEK11	3.95208e-07	-0.621966	0.392	0.458	0.0155135
SUSD4	3.96299e-07	0.39671	0.487	0.323	0.0155563
ABLIM1	4.00249e-07	-0.677577	0.294	0.471	0.0157114
CACNA1D	4.00597e-07	0.282673	0.847	0.658	0.015725
AC025569.1	4.27883e-07	-0.340302	0.029	0.135	0.0167961
PBX1	4.29856e-07	0.283374	0.846	0.652	0.0168735
NR3C1	4.40562e-07	0.382983	0.746	0.594	0.0172938
GABRA2	4.80685e-07	-0.316506	0.025	0.135	0.0188688
GABARAP	4.84771e-07	-0.414208	0.119	0.297	0.0190292
RPS14	4.95162e-07	-0.422896	0.19	0.394	0.0194371
ENO2	5.16124e-07	-0.317115	0.318	0.535	0.0202599
KIDINS220	5.20413e-07	0.3482	0.637	0.465	0.0204283
CCDC81	5.46268e-07	-0.378793	0.061	0.181	0.0214432
TRIO	5.60232e-07	-0.396839	0.866	0.871	0.0219913
RAB11A	5.63191e-07	-0.312214	0.348	0.51	0.0221075
MARCH1	5.63563e-07	-1.04433	0.328	0.426	0.0221221
NEDD8	5.76216e-07	-0.312789	0.17	0.368	0.0226188
GFOD1	5.86605e-07	-0.606748	0.422	0.574	0.0230266
CMSS1	6.04624e-07	0.357941	0.695	0.516	0.0237339
THUMPD3-AS1	6.08041e-07	-0.375731	0.288	0.49	0.023868
RPL34	6.09096e-07	-0.396014	0.297	0.523	0.0239095
NPSR1	6.147e-07	0.672609	0.238	0.116	0.0241294
PPP3R1	6.36459e-07	-0.369856	0.36	0.568	0.0249836
ANGPT1	6.52492e-07	0.461518	0.623	0.452	0.0256129
CNKSR2	6.67235e-07	0.339888	0.836	0.658	0.0261916
GRIN2A	6.73915e-07	-0.773113	0.15	0.297	0.0264539
CARMIL1	6.99535e-07	-0.612214	0.447	0.606	0.0274596
PAGR1	7.44913e-07	-0.294185	0.133	0.316	0.0292408
EFCC1	7.4731e-07	0.266269	0.244	0.11	0.0293349
DLAT	7.51253e-07	-0.382675	0.211	0.284	0.0294897
CCSER1	7.79907e-07	0.27983	0.882	0.768	0.0306145
SNX31	8.13439e-07	-0.263855	0.133	0.116	0.0319307
NCKAP5	8.19341e-07	-0.390267	0.052	0.187	0.0321624
RASGEF1B	8.30014e-07	0.344283	0.7	0.477	0.0325814
BAZ2B	8.87577e-07	0.312738	0.828	0.671	0.034841
ZNF638	8.87651e-07	0.334473	0.836	0.697	0.0348439
FSTL5	9.23539e-07	-0.448896	0.565	0.755	0.0362526
CCT5	9.34197e-07	-0.542024	0.132	0.258	0.036671
SDCCAG8	9.75952e-07	0.352218	0.73	0.561	0.03831
AC013287.1	9.80339e-07	-0.580101	0.073	0.213	0.0384822
LHFPL4	9.8251e-07	0.33099	0.542	0.374	0.0385674
PLEKHD1	1.03597e-06	0.375882	0.541	0.355	0.0406661
RPS8	1.08615e-06	-0.256607	0.258	0.471	0.0426356
CALM2	1.10389e-06	-0.356267	0.553	0.639	0.043332

## Sheet: Interneu II
GeneId	p_val	avg_logFC	pct.1	pct.2	p_val_adj
RORA-AS1	2.98562e-71	-1.21754	0.34	0.701	1.17198e-66			Up	172
AC012404.1	1.33294e-69	-1.4556	0.382	0.732	5.23233e-65			Down	368
CACNA2D3	5.22353e-61	1.9053	0.949	0.546	2.05045e-56			Total	540
AC139720.1	1.21254e-45	-1.20977	0.322	0.701	4.75972e-41
VCAN-AS1	4.1643e-45	-0.431483	0.033	0.588	1.63465e-40
AC110296.1	3.20406e-44	-0.850454	0.104	0.66	1.25772e-39
ADARB2	1.33921e-42	0.768468	0.998	0.928	5.25694e-38
AC053513.1	2.11146e-40	-0.636752	0.104	0.649	8.28831e-36
ZFPM2-AS1	4.03369e-39	-0.960064	0.174	0.711	1.58338e-34
AL137009.1	6.76155e-39	-0.52609	0.047	0.577	2.65418e-34
AC016642.1	3.42345e-38	-0.498749	0.06	0.577	1.34384e-33
AC016650.1	3.62418e-37	-0.671175	0.091	0.598	1.42264e-32
AC012459.1	8.55676e-37	-0.492265	0.04	0.526	3.35887e-32
SCGN	4.10075e-36	1.04744	0.923	0.722	1.60971e-31
AP001442.1	1.66157e-34	-0.314234	0.033	0.495	6.52232e-30
AC211433.1	2.36019e-34	-0.435572	0.07	0.598	9.2647e-30
FRMD4A	7.49568e-34	0.6519	0.994	0.907	2.94235e-29
DLGAP1-AS4	2.13246e-32	-0.557748	0.149	0.639	8.37076e-28
AC006115.2	2.82177e-32	-0.631629	0.149	0.711	1.10766e-27
AC069228.1	3.78561e-32	-0.593047	0.115	0.577	1.486e-27
LINC00486	4.15765e-32	-0.755395	0.303	0.784	1.63204e-27
AP002370.2	7.78412e-32	-0.548122	0.072	0.526	3.05558e-27
DLGAP1-AS5	1.86714e-31	-0.638308	0.165	0.639	7.32926e-27
NFIA-AS2	1.92499e-31	-0.695046	0.154	0.619	7.55636e-27
HSPH1	2.64006e-31	-1.83282	0.505	0.856	1.03633e-26
AC004039.1	6.13437e-31	-0.278893	0.052	0.526	2.40799e-26
STXBP5	6.64793e-31	0.724348	0.954	0.825	2.60958e-26
AC068051.1	1.55512e-30	-0.459701	0.04	0.485	6.10446e-26
AC023424.3	4.40915e-30	-0.356906	0.029	0.433	1.73077e-25
CHORDC1	6.53649e-30	-1.48253	0.418	0.784	2.56583e-25
LINC00960	1.72442e-28	-0.333497	0.044	0.474	6.76903e-24
AC023590.1	9.34408e-28	-0.382407	0.097	0.567	3.66792e-23
AC002463.1	1.11483e-27	-0.333972	0.054	0.485	4.37614e-23
GNAL	1.65358e-27	-2.04191	0.676	0.907	6.49097e-23
TIMP3	2.30662e-27	-0.665083	0.272	0.68	9.05442e-23
AC009560.4	2.46869e-27	-0.357732	0.081	0.557	9.69062e-23
AP002762.2	2.85589e-27	-0.449132	0.086	0.536	1.12105e-22
SORCS3	5.31525e-27	0.58496	0.997	0.959	2.08645e-22
AC104781.2	6.86338e-27	-0.254466	0.048	0.474	2.69415e-22
HSP90AA1	8.92845e-27	-1.42042	0.697	0.969	3.50477e-22
SCN1A-AS1	1.06882e-26	-0.353977	0.112	0.598	4.19556e-22
LINC00200	1.45932e-26	-0.324747	0.057	0.485	5.72841e-22
GALNT17	2.08708e-26	0.716803	0.935	0.845	8.19261e-22
HSPA1B	6.67471e-26	-1.30408	0.067	0.32	2.62009e-21
AL590006.1	7.02941e-26	-0.428301	0.097	0.536	2.75932e-21
NBEA	8.46688e-26	0.356866	0.996	1	3.32359e-21
AC027018.1	1.04051e-25	-0.403546	0.116	0.598	4.08443e-21
SNAP25-AS1	1.22129e-25	-0.811887	0.274	0.711	4.79404e-21
MARCH1	1.28584e-25	-2.21398	0.206	0.608	5.04745e-21
AC008056.1	1.30483e-25	-0.643862	0.188	0.619	5.12198e-21
AL138760.1	1.69425e-25	-0.257121	0.043	0.443	6.65062e-21
AP001831.1	2.3417e-25	-0.874237	0.177	0.67	9.19212e-21
MOB4	3.15525e-25	-1.24889	0.23	0.629	1.23856e-20
VWC2L	3.76468e-25	-0.494026	0.063	0.495	1.47779e-20
FILIP1L	5.35472e-25	-0.504279	0.177	0.608	2.10194e-20
PRKG1	1.11304e-24	-0.986955	0.423	0.897	4.36914e-20
DNAJB1	1.2628e-24	-1.53453	0.092	0.402	4.95698e-20
AP000462.1	1.30164e-24	-0.517464	0.132	0.577	5.10946e-20
ATP6V0C	2.04926e-24	-0.717285	0.215	0.68	8.04415e-20
UBE3A	5.80629e-24	-0.627417	0.674	0.845	2.2792e-19
AC093879.1	6.2532e-24	-0.401677	0.132	0.608	2.45463e-19
SYN3	6.3751e-24	0.537282	0.996	0.959	2.50248e-19
HSPB1	1.25057e-23	-1.35377	0.054	0.258	4.909e-19
AC007098.1	1.45878e-23	-0.334286	0.042	0.412	5.72629e-19
AC017101.1	3.32434e-23	-0.315578	0.099	0.546	1.30494e-18
MYCBP2-AS1	6.55721e-23	-0.290016	0.071	0.485	2.57397e-18
AC005400.1	1.70477e-22	-0.393452	0.108	0.557	6.69191e-18
PDE10A	3.58885e-22	-0.898144	0.113	0.546	1.40877e-17
DIPK2A	4.15013e-22	-0.36998	0.094	0.526	1.62909e-17
HSPD1	4.5916e-22	-1.02135	0.309	0.68	1.80239e-17
AC005040.2	5.03437e-22	-0.253705	0.038	0.381	1.97619e-17
AC022679.2	6.76669e-22	-0.307427	0.057	0.433	2.6562e-17
SPRY4-AS1	7.88461e-22	-0.272238	0.044	0.402	3.09503e-17
KCNMA1-AS1	1.27632e-21	-0.31334	0.082	0.485	5.01007e-17
IPO9-AS1	1.45244e-21	-0.353164	0.11	0.536	5.7014e-17
HSPA4L	1.46269e-21	-1.22892	0.677	0.928	5.74163e-17
ZFPM2	1.7446e-21	0.534149	0.995	0.856	6.84825e-17
TRPM3	3.40881e-21	0.766696	0.951	0.814	1.33809e-16
AP001011.1	3.59109e-21	-0.316585	0.111	0.536	1.40965e-16
HSP90AB1	3.7291e-21	-0.892056	0.594	0.887	1.46382e-16
BEX3	4.07e-21	-0.461476	0.203	0.67	1.59764e-16
FAM155A	5.34635e-21	0.377631	0.999	0.99	2.09866e-16
CSMD1	6.20499e-21	0.347101	1	1	2.43571e-16
AL139294.1	7.21469e-21	-0.281999	0.069	0.454	2.83205e-16
SELENOW	8.00221e-21	-0.518572	0.245	0.701	3.14119e-16
SLC5A3	2.27345e-20	-1.02154	0.367	0.711	8.92418e-16
MYO16	2.50104e-20	0.594103	0.973	0.814	9.81758e-16
AC079921.1	2.53022e-20	-0.287643	0.054	0.412	9.93213e-16
SSFA2	2.70761e-20	1.00262	0.378	0	1.06284e-15
SLC3A1	4.67715e-20	-0.309207	0.112	0.526	1.83597e-15
THSD7B	6.03386e-20	-0.82069	0.215	0.67	2.36853e-15
AP000787.1	8.78023e-20	-0.326836	0.109	0.515	3.44659e-15
SIPA1L3	1.27503e-19	0.620081	0.986	0.876	5.00502e-15
FMR1	1.88525e-19	0.443762	0.428	0.021	7.40038e-15
CACYBP	2.3783e-19	-0.739605	0.188	0.588	9.33579e-15
LANCL1-AS1	2.4641e-19	-0.2912	0.031	0.34	9.67258e-15
AC131571.1	2.63276e-19	-0.319671	0.089	0.474	1.03346e-14
ZBTB16	3.64364e-19	0.751209	0.66	0.268	1.43028e-14
GRID1	3.85321e-19	0.504	0.984	0.897	1.51254e-14
GRIA4	8.1275e-19	0.483604	0.996	0.979	3.19037e-14
HIBCH	8.29052e-19	-1.40817	0.666	0.928	3.25436e-14
PPM1H	9.83779e-19	0.542033	0.973	0.835	3.86172e-14
DLGAP1	1.30721e-18	0.341261	1	0.99	5.13133e-14
AC008771.1	1.49792e-18	-0.385742	0.153	0.577	5.87992e-14
POLR1C	1.77271e-18	-0.429803	0.131	0.546	6.95858e-14
TNRC6B	1.8941e-18	0.44533	0.971	0.887	7.43511e-14
SYNC	2.21932e-18	-0.300569	0.165	0.598	8.71171e-14
FAM222A-AS1	3.07344e-18	-0.267393	0.077	0.433	1.20645e-13
MUC20-OT1	3.56601e-18	1.16796	0.344	0	1.3998e-13
KRT222	3.58558e-18	-0.547767	0.475	0.742	1.40748e-13
AL157392.3	3.83868e-18	-0.422983	0.123	0.526	1.50683e-13
AC124312.1	8.67617e-18	1.19651	0.338	0	3.40575e-13
OMG	8.85019e-18	-0.275013	0.112	0.505	3.47405e-13
DOPEY1	1.16489e-17	0.697616	0.335	0	4.57267e-13
MALAT1	1.50106e-17	-0.378309	1	1	5.89225e-13
RPL37A	2.56101e-17	-0.614784	0.414	0.763	1.0053e-12
AC104827.1	2.60971e-17	-0.285641	0.098	0.464	1.02442e-12
AL359706.1	3.92936e-17	-0.262026	0.055	0.371	1.54243e-12
RPL41	4.58264e-17	-0.530097	0.258	0.66	1.79887e-12
AC068587.4	5.12715e-17	-0.395201	0.177	0.598	2.01261e-12
AC016590.1	6.54583e-17	-0.253027	0.057	0.381	2.5695e-12
FAM208B	6.70251e-17	0.624022	0.323	0	2.631e-12
SPOCK1	7.68972e-17	0.337692	0.991	0.99	3.01852e-12
SORBS1	7.93566e-17	-0.779519	0.942	1	3.11506e-12
HSPA1A	9.77895e-17	-0.899999	0.051	0.247	3.83863e-12
RPL26	1.0477e-16	-0.421525	0.143	0.536	4.11266e-12
NALCN	1.10057e-16	0.56355	0.948	0.804	4.32017e-12
OSBPL1A	1.27761e-16	-0.839436	0.603	0.928	5.01514e-12
AC105114.2	1.37813e-16	-0.266625	0.077	0.423	5.40972e-12
RPS12	1.46211e-16	-0.33509	0.129	0.515	5.73936e-12
LRATD1	1.71355e-16	-0.3367	0.204	0.629	6.72636e-12
ANKUB1	2.33926e-16	-0.253623	0.142	0.536	9.18251e-12
PWAR6	2.44143e-16	0.598047	0.313	0	9.58359e-12
ETV5	2.94166e-16	-0.272643	0.044	0.34	1.15472e-11
AUXG01000058.1	2.94396e-16	-0.396464	0.168	0.567	1.15562e-11
AL078639.1	3.2466e-16	0.871819	0.311	0	1.27442e-11
AP000943.3	3.2466e-16	0.861079	0.311	0	1.27442e-11
C9orf3	3.2466e-16	0.659866	0.311	0	1.27442e-11
MKL1	3.74275e-16	0.556086	0.31	0	1.46918e-11
HSPA6	4.08887e-16	-0.646289	0	0.144	1.60505e-11
APP	4.16908e-16	-0.632981	0.93	0.99	1.63653e-11
LINC00513	4.81556e-16	-0.48738	0.261	0.649	1.8903e-11
TOMM7	4.86846e-16	-0.337114	0.123	0.495	1.91107e-11
GRM3	4.87335e-16	0.72033	0.915	0.722	1.91299e-11
ZRANB2-AS2	5.38962e-16	-0.259784	0.137	0.495	2.11564e-11
NTNG1	5.59162e-16	-0.664266	0.387	0.742	2.19493e-11
GRID1-AS1	9.50052e-16	-0.28978	0.115	0.464	3.72934e-11
RPS15	9.5421e-16	-0.573779	0.276	0.67	3.74565e-11
SNHG6	9.78228e-16	-0.266759	0.094	0.443	3.83994e-11
HULC	1.05925e-15	-0.481335	0.365	0.794	4.15798e-11
DENND2A	1.06354e-15	-1.2577	0.168	0.433	4.17482e-11
RPS23	1.17129e-15	-0.412741	0.252	0.67	4.59776e-11
RAB11A	1.38805e-15	-0.46208	0.381	0.701	5.44863e-11
CAMK2N2	1.61144e-15	-0.288881	0.144	0.526	6.32556e-11
HSPE1	1.69558e-15	-0.518299	0.106	0.443	6.65582e-11
CDC37	1.72678e-15	-0.257686	0.18	0.577	6.77831e-11
INPP4B	1.86469e-15	0.365384	0.998	0.99	7.31964e-11
AC007388.1	2.0306e-15	0.587914	0.297	0	7.97093e-11
RPL10	2.28272e-15	-0.340515	0.186	0.588	8.96061e-11
RPS27A	4.76509e-15	-0.420155	0.216	0.619	1.87049e-10
MFSD4B	5.91534e-15	-0.435331	0.271	0.66	2.32201e-10
SEPT7	9.33794e-15	0.501653	0.285	0	3.66552e-10
TMEM167A	1.2361e-14	-0.496595	0.396	0.742	4.85218e-10
MAK	1.30343e-14	-0.326373	0.188	0.567	5.11647e-10
SH3KBP1	1.40715e-14	-0.831554	0.09	0.278	5.52363e-10
ATP1B1	1.96386e-14	-0.55098	0.846	0.845	7.70893e-10
COL4A3BP	2.4367e-14	0.415825	0.277	0	9.56503e-10
FAM19A2	2.4367e-14	0.733613	0.277	0	9.56503e-10
KIAA1468	2.4367e-14	0.466033	0.277	0	9.56503e-10
HSPA4	2.61915e-14	-0.691072	0.361	0.629	1.02812e-09
SEPTIN11	2.73631e-14	-0.503676	0.363	0.763	1.07411e-09
AC023509.6	3.5538e-14	-0.315562	0.046	0.32	1.39501e-09
CKB	3.81307e-14	-0.557392	0.559	0.856	1.49678e-09
RPL11	4.43542e-14	-0.555709	0.26	0.619	1.74108e-09
MKL2	4.80793e-14	0.451847	0.272	0	1.88731e-09
LINC00599	6.90898e-14	-0.446188	0.784	0.876	2.71205e-09
NR3C1	7.22949e-14	0.660916	0.886	0.753	2.83786e-09
MICOS10	7.7494e-14	-0.404146	0.153	0.515	3.04195e-09
DOCK4	8.19374e-14	-0.431308	0.78	0.784	3.21637e-09
PWWP3A	9.00657e-14	-0.291503	0.271	0.67	3.53544e-09
RPS4X	9.04007e-14	-0.356065	0.158	0.515	3.54859e-09
P2RY14	9.20463e-14	-0.25669	0.081	0.371	3.61319e-09
HOMER3	9.71415e-14	-0.502862	0.524	0.804	3.81319e-09
STXBP5L	1.51352e-13	0.405661	0.977	0.845	5.94117e-09
VCAN	1.8643e-13	-0.526398	0.765	0.918	7.31812e-09
AP002336.2	1.89816e-13	-0.295485	0.152	0.505	7.45102e-09
ISPD	2.11097e-13	0.476384	0.26	0	8.28638e-09
AGBL4	2.21367e-13	0.495776	0.977	0.897	8.68955e-09
PRDX5	2.32198e-13	-0.281094	0.116	0.443	9.11471e-09
YWHAG	2.86583e-13	-0.532442	0.478	0.732	1.12495e-08
ANGPT2	2.86892e-13	-0.264928	0.075	0.361	1.12616e-08
FAM214A	3.26003e-13	0.470611	0.783	0.66	1.27969e-08
TPT1	4.09731e-13	-0.471134	0.248	0.598	1.60836e-08
CFAP299	4.32587e-13	0.703735	0.638	0.495	1.69808e-08
RPLP2	4.68528e-13	-0.283768	0.17	0.526	1.83916e-08
BEX2	5.25959e-13	-0.340878	0.174	0.526	2.0646e-08
PRNP	6.01692e-13	-0.580185	0.601	0.773	2.36188e-08
RPL38	6.20396e-13	-0.304033	0.156	0.505	2.4353e-08
RPL13A	6.55558e-13	-0.343501	0.191	0.546	2.57333e-08
SEPTIN7	8.26777e-13	-0.477806	0.404	0.763	3.24543e-08
RPL21	8.45565e-13	-0.394574	0.247	0.619	3.31918e-08
IFNGR2	8.96361e-13	-0.260423	0.216	0.588	3.51858e-08
SEPT11	9.07579e-13	0.40864	0.248	0	3.56261e-08
SEZ6L	9.19005e-13	-0.858299	0.116	0.268	3.60746e-08
SEPTIN6	9.92748e-13	-0.530826	0.295	0.67	3.89693e-08
MIB1	1.02887e-12	-0.937718	0.549	0.835	4.03872e-08
DNAJA4	1.06972e-12	-0.69637	0.259	0.598	4.19909e-08
FAM208A	1.34614e-12	0.356587	0.245	0	5.28412e-08
RELCH	1.53974e-12	-0.326023	0.391	0.773	6.04408e-08
ENOX1	1.55651e-12	0.621749	0.892	0.753	6.10991e-08
RPL17	1.60626e-12	-0.358454	0.195	0.546	6.3052e-08
C17orf67	1.68413e-12	-0.632551	0.105	0.299	6.61087e-08
PTGES3	1.90204e-12	-0.731852	0.366	0.66	7.46627e-08
GPR75-ASB3	1.99363e-12	0.37631	0.242	0	7.82578e-08
STIP1	2.52704e-12	-0.636651	0.188	0.454	9.91964e-08
AC090579.1	2.54467e-12	-0.351996	0.12	0.423	9.98883e-08
CTNND1	2.60187e-12	-0.46602	0.476	0.773	1.02134e-07
BAZ2B	2.91692e-12	0.437839	0.927	0.804	1.14501e-07
BEX4	3.39263e-12	-0.37573	0.225	0.577	1.33174e-07
ANKRD30BL	3.96992e-12	0.797745	0.638	0.515	1.55835e-07
FXR1	4.76697e-12	-0.666262	0.598	0.856	1.87123e-07
FGF14	5.01447e-12	0.293874	0.997	0.99	1.96838e-07
CCDC85B	5.20476e-12	-0.360605	0.103	0.402	2.04308e-07
NEAT1	5.41084e-12	-0.530623	0.877	0.969	2.12397e-07
HSPA8	5.56717e-12	-0.442723	0.235	0.588	2.18534e-07
RPL28	5.81543e-12	-0.436738	0.338	0.68	2.28279e-07
FAU	9.53748e-12	-0.269404	0.19	0.536	3.74384e-07
BACE2	9.6188e-12	-0.701198	0.015	0.155	3.77576e-07
TUBB3	1.10837e-11	-0.259502	0.184	0.526	4.35081e-07
MYRFL	1.17181e-11	-0.705189	0.071	0.299	4.59981e-07
AC097376.3	1.17993e-11	-0.298299	0.206	0.546	4.63169e-07
FAM196A	1.22225e-11	0.337314	0.227	0	4.79784e-07
MAGI2	1.27765e-11	0.35901	0.997	0.99	5.01528e-07
NEGR1	1.3841e-11	0.467288	0.952	0.876	5.43316e-07
TLE5	1.40015e-11	-0.403826	0.296	0.66	5.49616e-07
STRADB	1.61943e-11	-0.267103	0.218	0.567	6.35693e-07
ARL4A	1.70867e-11	-0.416014	0.395	0.68	6.70722e-07
CALM2	1.96519e-11	-0.440786	0.643	0.753	7.71415e-07
AC009060.1	2.23663e-11	-0.280828	0.017	0.196	8.77965e-07
MIF	2.43025e-11	-0.27613	0.126	0.433	9.53968e-07
STARD4-AS1	2.73162e-11	-0.259606	0.182	0.515	1.07227e-06
EIF1	3.05146e-11	-0.467016	0.376	0.67	1.19782e-06
GABRB2	3.13891e-11	0.454541	0.947	0.845	1.23215e-06
EMC1-AS1	3.28361e-11	-0.302042	0.103	0.392	1.28895e-06
MRPS6	3.45633e-11	-0.660804	0.296	0.567	1.35675e-06
NDUFB2	3.5119e-11	-0.442265	0.199	0.515	1.37856e-06
TNRC6A	3.86544e-11	0.386297	0.974	0.856	1.51734e-06
RPL18	4.15604e-11	-0.394201	0.266	0.619	1.63141e-06
GRIK3	4.16573e-11	0.495086	0.925	0.784	1.63521e-06
ATP5MD	4.22662e-11	-0.283364	0.187	0.515	1.65912e-06
CEP112	4.48727e-11	0.583069	0.689	0.515	1.76143e-06
DISC1FP1	4.54662e-11	-0.809524	0.029	0.227	1.78473e-06
UBC	4.86003e-11	-0.612472	0.308	0.608	1.90776e-06
HKR1	4.97162e-11	0.283777	0.215	0	1.95156e-06
TPI1	5.59585e-11	-0.356046	0.214	0.546	2.19659e-06
TAFA2	6.47713e-11	-0.329373	0.405	0.763	2.54253e-06
AC010476.2	7.02403e-11	-0.341106	0.242	0.577	2.75721e-06
CCDC81	7.41023e-11	-0.534925	0.077	0.299	2.90881e-06
ARMCX5-GPRASP2	9.61001e-11	-0.504994	0.365	0.722	3.77231e-06
MEG3	9.98972e-11	-0.266798	0.988	0.969	3.92137e-06
ARL4C	9.98997e-11	-0.423878	0.432	0.711	3.92146e-06
LINC01578	1.06002e-10	-0.270217	0.228	0.567	4.16102e-06
SPSB3	1.07288e-10	-0.269595	0.129	0.412	4.21147e-06
CAP2	1.09629e-10	-0.636499	0.449	0.742	4.30337e-06
AL807742.1	1.10276e-10	-0.463809	0.303	0.649	4.32878e-06
SCLY	1.20499e-10	-0.28811	0.2	0.526	4.73005e-06
AL590807.1	1.21317e-10	-0.354248	0.114	0.402	4.76217e-06
SLC8A1-AS1	1.21961e-10	-0.327706	0.247	0.588	4.78744e-06
AC105402.3	1.22686e-10	0.254584	0.277	0.454	4.8159e-06
LINC02693	1.25583e-10	-0.284469	0.276	0.619	4.92962e-06
LIMK2	1.3095e-10	-0.610929	0.066	0.268	5.14032e-06
CCDC59	1.34243e-10	-0.716693	0.275	0.557	5.26957e-06
CACNA1B	1.3778e-10	0.424512	0.916	0.825	5.4084e-06
GARS-DT	1.39736e-10	-0.331159	0.377	0.732	5.4852e-06
KIF5C	1.40093e-10	-0.444816	0.911	0.979	5.49922e-06
RPS25	1.42494e-10	-0.303638	0.196	0.515	5.59345e-06
MAGI1	1.44898e-10	0.38201	0.965	0.907	5.68783e-06
CNPY1	1.4504e-10	0.407389	0.269	0.021	5.69341e-06
BID	1.46711e-10	-0.564202	0.023	0.134	5.75899e-06
POU2F2	1.47363e-10	-1.11887	0.431	0.619	5.7846e-06
MYT1L	1.69726e-10	0.297595	0.992	0.969	6.66242e-06
AC104151.1	1.7519e-10	0.369849	0.204	0	6.8769e-06
THUMPD3-AS1	1.77243e-10	-0.350851	0.309	0.649	6.95751e-06
SORBS2	1.7968e-10	0.557858	0.798	0.598	7.05318e-06
ZBTB20	1.82764e-10	0.390671	0.988	0.969	7.17421e-06
ECHDC2	1.89665e-10	0.383386	0.594	0.536	7.44511e-06
LAPTM4B	1.90475e-10	-0.394321	0.244	0.546	7.4769e-06
UNC13C	1.95293e-10	0.344172	0.975	0.825	7.66602e-06
DNAJA1	2.1796e-10	-0.368442	0.246	0.567	8.55579e-06
UQCR11	2.18792e-10	-0.428272	0.122	0.402	8.58845e-06
AES	2.24977e-10	0.255295	0.202	0	8.83126e-06
DOPEY2	2.24977e-10	0.254846	0.202	0	8.83126e-06
ELOB	2.34722e-10	-0.274604	0.151	0.454	9.21378e-06
CALM3	2.61162e-10	-0.389345	0.385	0.701	1.02516e-05
MAGI2-AS3	3.05906e-10	-0.340315	0.355	0.701	1.2008e-05
AC016831.7	3.06569e-10	0.629247	0.704	0.588	1.2034e-05
AC046134.2	3.11806e-10	-0.37144	0.354	0.701	1.22396e-05
C16orf45	3.27046e-10	0.284483	0.199	0	1.28379e-05
EFCAB13	3.47376e-10	-0.387434	0.145	0.433	1.36359e-05
POLR2J3.1	3.70374e-10	0.25213	0.198	0	1.45387e-05
LINC02762	3.70754e-10	-0.2792	0.062	0.299	1.45536e-05
KCTD2	4.36463e-10	-0.433161	0.328	0.66	1.71329e-05
FERMT3	4.49832e-10	-0.328498	0.011	0.134	1.76577e-05
DANT2	4.58615e-10	0.347956	0.965	0.784	1.80025e-05
RPL15	4.74531e-10	-0.281298	0.258	0.588	1.86272e-05
NDUFB8	4.89246e-10	-0.283875	0.228	0.546	1.92048e-05
RMST	4.90641e-10	-0.357564	0.168	0.474	1.92596e-05
PGK1	5.14981e-10	-0.414743	0.265	0.577	2.02151e-05
YWHAH	5.24083e-10	-0.305672	0.267	0.588	2.05723e-05
UBE2D3	5.77425e-10	-0.570253	0.696	0.897	2.26662e-05
GPR89B	5.78599e-10	-0.521583	0.275	0.536	2.27123e-05
NRIP3	5.81543e-10	-0.405168	0.476	0.742	2.28279e-05
TCERG1L	5.81953e-10	0.536909	0.903	0.804	2.2844e-05
TM2D3	6.47584e-10	-0.28443	0.275	0.608	2.54203e-05
BAG3	6.6341e-10	-0.482088	0.017	0.134	2.60415e-05
RPL37	6.77163e-10	-0.382716	0.375	0.649	2.65813e-05
OIP5-AS1	7.44504e-10	-0.433861	0.39	0.722	2.92248e-05
DNAJB6	7.64273e-10	-0.566335	0.404	0.649	3.00008e-05
RAB3IP	7.98857e-10	-0.765306	0.43	0.639	3.13583e-05
PTEN	8.53612e-10	0.418542	0.883	0.784	3.35077e-05
HOOK2	8.67669e-10	-0.279097	0.278	0.598	3.40595e-05
FAM69A	8.81297e-10	0.30034	0.19	0	3.45944e-05
FAF1	9.22497e-10	0.405367	0.919	0.804	3.62117e-05
SYNE1	9.39448e-10	0.252266	0.987	0.969	3.68771e-05
FKBP4	1.05446e-09	-0.491267	0.144	0.381	4.1392e-05
RPL24	1.08518e-09	-0.35341	0.261	0.577	4.25975e-05
AC010615.4	1.12755e-09	0.272272	0.188	0	4.4261e-05
AC116366.3	1.12755e-09	0.273471	0.188	0	4.4261e-05
SYN2	1.14677e-09	0.402979	0.974	0.907	4.50153e-05
RPL34	1.14692e-09	-0.283298	0.296	0.629	4.50213e-05
AC097103.2	1.27513e-09	0.331473	0.187	0	5.00538e-05
DYNC2H1	1.29664e-09	0.403852	0.796	0.701	5.08982e-05
MEG8	1.30205e-09	-0.501844	0.869	0.938	5.11105e-05
DLEU1	1.42942e-09	-0.291087	0.046	0.237	5.61105e-05
ANKRD26	1.87268e-09	0.481403	0.875	0.753	7.35102e-05
NGRN	1.91581e-09	-0.319673	0.247	0.536	7.52032e-05
SEC31B	2.07153e-09	-0.346274	0.275	0.598	8.13158e-05
FAM106A	2.197e-09	-0.327674	0.248	0.567	8.62409e-05
CRLF3	2.25125e-09	-0.368825	0.423	0.67	8.83704e-05
TCP1	2.25583e-09	-0.280691	0.146	0.412	8.85502e-05
AC009690.1	2.35362e-09	0.254428	0.182	0	9.23888e-05
AL359915.2	2.35362e-09	0.262508	0.182	0	9.23888e-05
GABARAP	2.40568e-09	-0.275755	0.128	0.402	9.44326e-05
ATP2C1	2.45461e-09	-0.864573	0.834	0.928	9.63532e-05
IER5	2.87778e-09	-0.340754	0.016	0.144	0.000112965
OCIAD1	3.00121e-09	-0.455285	0.549	0.742	0.000117809
TENT4B	3.14289e-09	-0.633948	0.387	0.67	0.000123371
COX20	3.39133e-09	-0.300569	0.253	0.567	0.000133123
FAM196B	3.39417e-09	0.307329	0.178	0	0.000133235
STMN1	3.49631e-09	-0.315626	0.285	0.598	0.000137244
RRAGB	3.96779e-09	-0.261643	0.296	0.619	0.000155752
SNAP23	4.17047e-09	-0.549624	0.278	0.474	0.000163708
AL034427.1	4.26235e-09	-0.514275	0.02	0.175	0.000167314
CERS6	4.2735e-09	-0.721732	0.571	0.763	0.000167752
UQCRB	4.31665e-09	-0.348397	0.334	0.598	0.000169446
AC073050.1	4.73988e-09	0.476012	0.889	0.866	0.000186059
RPL6	4.87356e-09	-0.413029	0.33	0.619	0.000191307
PHF3	4.88111e-09	0.342959	0.782	0.742	0.000191603
HMGN1	4.88413e-09	-0.275498	0.309	0.629	0.000191722
AP001977.1	4.89301e-09	-0.613146	0.022	0.134	0.00019207
RPL3	5.00331e-09	-0.297441	0.235	0.536	0.0001964
ATP6V1G1	5.10834e-09	-0.355763	0.234	0.515	0.000200523
HNRNPU	5.13898e-09	-0.736927	0.767	0.918	0.000201726
CFL1	5.38175e-09	-0.302618	0.254	0.567	0.000211255
RPL19	5.67053e-09	-0.295745	0.196	0.485	0.000222591
RPL32	5.77631e-09	-0.30568	0.235	0.536	0.000226743
OAZ1	6.18396e-09	-0.320793	0.223	0.526	0.000242745
TOM1L1	6.78107e-09	-0.265085	0.304	0.619	0.000266184
AHNAK	7.00358e-09	-0.421876	0.019	0.155	0.000274919
SLC35F3	7.21391e-09	-0.315751	0.466	0.784	0.000283175
RPS28	7.3538e-09	-0.274403	0.284	0.598	0.000288666
KIAA1958	7.37834e-09	0.453511	0.71	0.598	0.000289629
FBXL14	7.82734e-09	-0.644995	0.186	0.392	0.000307254
GHR	8.15583e-09	-0.35646	0.422	0.742	0.000320149
WSB1	8.23943e-09	-0.30133	0.671	0.722	0.000323431
APPL2	8.35061e-09	0.44499	0.897	0.742	0.000327795
CADM2	8.52159e-09	-0.310424	0.977	1	0.000334507
ZNF638	8.8268e-09	0.335466	0.959	0.887	0.000346487
KCNQ5	8.94341e-09	0.600991	0.823	0.753	0.000351064
AL358944.1	8.98932e-09	-0.345025	0.063	0.278	0.000352867
AC040168.1	9.34703e-09	-0.306985	0.175	0.454	0.000366908
ATP5PO	9.90184e-09	-0.276065	0.129	0.392	0.000388687
RPL7A	9.90474e-09	-0.254139	0.201	0.495	0.000388801
AC108866.1	1.01063e-08	0.551841	0.169	0	0.000396711
RETREG2	1.01794e-08	-0.325744	0.128	0.371	0.000399584
RPL23	1.02182e-08	-0.2866	0.14	0.402	0.000401107
PELI2	1.02505e-08	0.422827	0.574	0.361	0.000402371
RPS17	1.06166e-08	-0.257591	0.077	0.299	0.000416746
LPIN1	1.09578e-08	0.328492	0.712	0.649	0.000430138
CKAP5	1.21235e-08	0.356226	0.569	0.454	0.000475897
DHX29	1.2406e-08	-0.480445	0.455	0.701	0.000486985
AL662796.1	1.28607e-08	0.344667	0.167	0	0.000504834
LAMB1	1.34336e-08	0.483253	0.644	0.526	0.000527323
PLEKHD1	1.35697e-08	0.364058	0.791	0.722	0.000532665
FRMPD4	1.36441e-08	0.286658	0.992	0.959	0.000535587
ATP5F1B	1.36957e-08	-0.40826	0.271	0.567	0.000537612
NKTR	1.45637e-08	0.47678	0.871	0.742	0.000571682
TOMM20	1.51231e-08	-0.324184	0.3	0.567	0.000593642
CALM1	1.68382e-08	-0.428777	0.702	0.794	0.000660966
MORC4	1.74134e-08	-0.350267	0.099	0.33	0.000683547
CERT1	1.78147e-08	-0.336686	0.387	0.701	0.000699299
RPL14	1.79483e-08	-0.332212	0.32	0.619	0.000704544
HLA-DPB1	1.92897e-08	-0.326243	0.23	0.515	0.000757197
ATP6AP2	2.02999e-08	-0.255014	0.231	0.515	0.000796851
SNAP25	2.0587e-08	-0.330123	0.875	0.887	0.000808124
MTCH1	2.12934e-08	-0.318497	0.263	0.546	0.000835849
TMTC2	2.20393e-08	0.460511	0.906	0.804	0.000865131
EEF1G	2.26104e-08	-0.272377	0.102	0.32	0.000887549
COX7C	2.3011e-08	-0.2733	0.245	0.526	0.000903275
SEC62	2.58872e-08	-0.388941	0.544	0.711	0.00101618
PLEKHH2	2.79573e-08	-0.311727	0.392	0.701	0.00109744
RPLP1	2.94224e-08	-0.288592	0.268	0.567	0.00115495
PREX2	3.2744e-08	0.377734	0.371	0.134	0.00128533
TRIO	3.43168e-08	-0.525637	0.96	0.99	0.00134707
OPA1	3.63878e-08	-0.583488	0.69	0.876	0.00142837
TCHP	3.8356e-08	-0.311621	0.389	0.68	0.00150563
SUCLG2-AS1	3.86102e-08	0.428438	0.289	0.052	0.0015156
GPR89A	3.88247e-08	-0.390111	0.216	0.485	0.00152402
MIR31HG	3.90065e-08	-0.384365	0.187	0.464	0.00153116
MAP1LC3A	4.0942e-08	-0.379445	0.363	0.639	0.00160714
RPL5	4.22095e-08	-0.292672	0.338	0.629	0.00165689
AC090568.2	4.25906e-08	0.375239	0.156	0	0.00167185
ZBTB20-AS5	4.36155e-08	-0.257709	0.185	0.454	0.00171208
SEPTIN3	4.43659e-08	-0.355717	0.203	0.485	0.00174154
KIAA1257	4.45674e-08	0.468119	0.516	0.392	0.00174945
AC090578.1	4.50812e-08	-0.257119	0.258	0.515	0.00176962
ATP6V0E2	4.72228e-08	-0.284448	0.335	0.639	0.00185368
RPS27	4.79934e-08	-0.279794	0.184	0.454	0.00188393
RUNDC3B	4.83933e-08	0.369911	0.704	0.649	0.00189963
PPID	4.88696e-08	-0.316464	0.2	0.474	0.00191833
TPCN1	4.95961e-08	0.357155	0.778	0.66	0.00194685
CYCS	5.07069e-08	-0.260245	0.204	0.474	0.00199045
PDXDC1	5.26847e-08	-0.327787	0.578	0.814	0.00206808
INPP4A	5.46803e-08	0.315273	0.888	0.866	0.00214642
KTN1	5.70276e-08	-0.499808	0.792	0.959	0.00223856
NOS1AP	6.2573e-08	0.392408	0.963	0.907	0.00245624
CEP192	6.26113e-08	0.355081	0.727	0.629	0.00245774
ALOXE3	6.31834e-08	-0.259139	0.054	0.227	0.0024802
PTMS	6.75123e-08	-0.390407	0.318	0.608	0.00265013
AL592183.1	7.32799e-08	0.370329	0.542	0.361	0.00287653
BPTF	7.75928e-08	0.384037	0.902	0.784	0.00304583
RHBDL3	8.31116e-08	0.437598	0.506	0.34	0.00326246
CNTLN	8.51599e-08	0.38701	0.518	0.423	0.00334287
AC091948.1	8.68465e-08	0.262301	0.149	0	0.00340907
SERINC1	9.07653e-08	-0.375701	0.508	0.711	0.0035629
SSH1	9.19541e-08	-0.579797	0.52	0.773	0.00360957
GALNT14	9.37642e-08	-0.525202	0.706	0.907	0.00368062
MORF4L2	9.39292e-08	-0.300323	0.427	0.711	0.0036871
ARL15	9.5617e-08	0.47852	0.749	0.639	0.00375335
SARAF	9.60794e-08	-0.267691	0.332	0.629	0.0037715
AC106793.1	9.77599e-08	-0.273995	0.113	0.34	0.00383747
UNC5C	1.07751e-07	0.257612	0.995	0.979	0.00422965
SETD5	1.09205e-07	-0.470765	0.838	0.938	0.00428672
EHBP1	1.12036e-07	0.356135	0.901	0.804	0.00439787
BMERB1	1.2585e-07	-0.29159	0.425	0.722	0.00494013
RBFOX1	1.28612e-07	-0.630135	0.203	0.474	0.00504855
PTPRM	1.32929e-07	0.369747	0.928	0.845	0.00521801
TARS	1.34696e-07	-0.406092	0.285	0.546	0.00528735
RPL29	1.37237e-07	-0.254243	0.151	0.402	0.00538712
ACTB	1.48199e-07	-0.352512	0.445	0.722	0.0058174
CCDC88A	1.54421e-07	0.430617	0.946	0.835	0.00606164
LRRC4C	1.56759e-07	0.57949	0.66	0.649	0.00615341
RTN4	1.62062e-07	-0.37392	0.757	0.856	0.0063616
TRPC6	1.73913e-07	0.401532	0.728	0.629	0.00682678
GABRB1	1.80353e-07	0.526123	0.375	0.227	0.00707957
PRDX2	1.85639e-07	-0.258366	0.263	0.546	0.00728706
ACTR3C	1.85926e-07	-0.515534	0.251	0.392	0.00729834
TTLL7	2.03682e-07	0.386609	0.814	0.691	0.00799534
HSD17B12	2.08581e-07	0.293142	0.423	0.443	0.00818764
KIF9-AS1	2.10327e-07	0.396766	0.714	0.608	0.00825617
LINC02058	2.11336e-07	0.274151	0.389	0.433	0.00829577
MMP24OS	2.1428e-07	-0.262916	0.175	0.433	0.00841133
PHACTR1	2.26373e-07	0.437158	0.875	0.784	0.00888606
AHCTF1	2.3287e-07	-0.606627	0.631	0.856	0.00914107
TCF4	2.35762e-07	0.28509	0.969	0.918	0.00925461
SSB	2.48603e-07	-0.253028	0.311	0.598	0.00975866
DLG2	2.506e-07	-0.251662	0.981	1	0.00983706
LRRN2	2.54796e-07	0.347677	0.629	0.515	0.0100018
PVALB	2.59858e-07	-0.368539	0.484	0.66	0.0102005
ZNF609	2.69348e-07	0.445896	0.867	0.763	0.010573
SPAG16	2.83554e-07	0.469253	0.744	0.649	0.0111306
GAPDH	2.8532e-07	-0.421158	0.487	0.753	0.0111999
RPL36	2.85844e-07	-0.317621	0.178	0.433	0.0112205
SGTB	2.87107e-07	-0.29192	0.418	0.649	0.0112701
CACNA1C	2.88518e-07	0.369423	0.763	0.639	0.0113255
ABLIM3	3.3222e-07	0.349939	0.569	0.485	0.013041
SERP1	3.32614e-07	-0.310731	0.442	0.722	0.0130564
PSPC1	3.37321e-07	0.269283	0.794	0.784	0.0132412
NOLC1	3.46744e-07	-0.375576	0.112	0.33	0.0136111
EPB41	3.49186e-07	0.385983	0.898	0.742	0.0137069
ST13	3.67161e-07	-0.40921	0.395	0.649	0.0144125
ANK3	3.73437e-07	0.298314	0.965	0.876	0.0146589
SUSD4	3.73611e-07	0.350167	0.675	0.649	0.0146657
TMEM117	3.75851e-07	0.477556	0.928	0.814	0.0147536
LRBA	3.96254e-07	0.378883	0.853	0.763	0.0155546
EML5	4.00281e-07	0.307432	0.974	0.866	0.0157126
DNAJB4	4.17098e-07	-0.311156	0.199	0.443	0.0163728
CNTN1	4.23417e-07	-0.529962	0.955	0.99	0.0166208
STXBP4	4.23988e-07	0.366599	0.559	0.454	0.0166432
UBB	4.27364e-07	-0.394559	0.237	0.495	0.0167757
ZNF574	4.28946e-07	-0.38265	0.043	0.196	0.0168379
LANCL3	4.29009e-07	-0.336378	0.116	0.34	0.0168403
UBE2D3-AS1	4.38366e-07	-0.271106	0.073	0.268	0.0172076
RPRD2	4.38665e-07	0.30659	0.801	0.732	0.0172193
ANO4	4.87067e-07	0.386491	0.895	0.711	0.0191193
RHOBTB3	5.04054e-07	0.345073	0.696	0.639	0.0197861
ACBD6	5.06333e-07	0.320434	0.794	0.701	0.0198756
RABGAP1L	5.07235e-07	0.310188	0.935	0.814	0.019911
EIF4A2	5.24977e-07	-0.298667	0.408	0.66	0.0206075
ANGPT1	5.46284e-07	0.408255	0.815	0.722	0.0214438
FAM171B	5.60163e-07	-0.39429	0.597	0.825	0.0219886
DTNA	6.20102e-07	0.299337	0.869	0.794	0.0243415
ADAM17	6.49318e-07	-0.362848	0.323	0.588	0.0254883
EIF2S2	6.72834e-07	-0.522709	0.256	0.485	0.0264114
ZNF346	6.7333e-07	0.306444	0.557	0.485	0.0264309
DCAF5	6.85112e-07	-0.488614	0.606	0.835	0.0268934
DCLK1	6.90864e-07	-0.301536	0.875	0.876	0.0271192
KAT6B	7.07073e-07	0.295412	0.729	0.742	0.0277555
PCM1	7.11056e-07	0.365302	0.915	0.804	0.0279118
EFCC1	7.30727e-07	0.312115	0.371	0.196	0.028684
AC087457.1	7.40207e-07	0.299515	0.515	0.464	0.0290561
ERRFI1	7.68793e-07	0.321977	0.482	0.309	0.0301782
CAMK1D	7.76862e-07	0.403869	0.892	0.753	0.0304949
HIKESHI	8.66614e-07	-0.313908	0.218	0.474	0.0340181
OTUD7A	8.67261e-07	0.392369	0.901	0.794	0.0340435
DDX24	8.7026e-07	-0.324528	0.644	0.814	0.0341612
MYO5B	8.80278e-07	-0.270493	0.027	0.165	0.0345544
LUC7L2	8.94755e-07	-0.303458	0.496	0.722	0.0351227
TSEN15	8.98061e-07	-0.482612	0.213	0.361	0.0352525
CUX1	9.33437e-07	0.367345	0.846	0.784	0.0366411
FAM222B	9.41857e-07	0.389662	0.76	0.649	0.0369717
SNAP91	9.64086e-07	0.326628	0.938	0.856	0.0378442
ADNP2	9.76827e-07	-0.318334	0.326	0.598	0.0383444
SPIDR	9.91235e-07	0.34164	0.931	0.804	0.0389099
ARMC2	1.03295e-06	0.346045	0.745	0.649	0.0405473
EIF5	1.06606e-06	-0.275054	0.335	0.608	0.0418471
SDK1	1.09387e-06	0.600516	0.529	0.34	0.0429388
PEBP1	1.10824e-06	-0.342953	0.508	0.68	0.0435027
PCCA	1.17846e-06	0.298011	0.916	0.825	0.0462594
YWHAQ	1.18919e-06	-0.284568	0.363	0.639	0.0466805

## Sheet: Micro
GeneId	p_val	avg_logFC	pct.1	pct.2	p_val_adj
AC011586.2	6.59737e-42	-2.69709	0	0.624	2.58973e-37			Up	58
FKBP5	1.19628e-39	2.08236	0.888	0.4	4.69588e-35			Down	68
AC008691.1	5.7533e-30	-1.71608	0.149	0.776	2.2584e-25			Total	126
LINC02712	1.58711e-19	-1.2028	0.16	0.682	6.23004e-15
HSPA1A	2.06376e-19	-1.46164	0.183	0.682	8.10107e-15
DPYD	9.37609e-19	1.46376	0.832	0.435	3.68049e-14
HSPA1B	1.67427e-18	-1.84141	0.086	0.529	6.57219e-14
AC011586.1	2.96261e-18	-0.803398	0	0.294	1.16294e-13
CX3CR1	1.00821e-16	-1.146	0.388	0.765	3.95761e-12
SLC11A1	1.73918e-16	1.37251	0.582	0.106	6.827e-12
CELF2	3.89782e-16	0.60477	0.951	0.976	1.53005e-11
MED12L	1.45344e-15	-0.92919	0.198	0.576	5.70533e-11
DLEU1	2.02855e-14	-0.827884	0.47	0.894	7.96286e-10
LNCAROD	4.67707e-14	-0.468435	0.399	0.847	1.83594e-09
TMEM163	8.04231e-14	1.59991	0.608	0.2	3.15693e-09
FMR1	1.72523e-13	0.757608	0.321	0	6.7722e-09
RUNX1	5.60244e-13	1.00321	0.899	0.741	2.19918e-08
AP003086.1	8.256e-13	-0.856694	0.172	0.6	3.24081e-08
AC074327.1	1.17468e-12	1.63804	0.302	0	4.61108e-08
AC244021.1	1.17468e-12	1.26592	0.302	0	4.61108e-08
GRID2	1.94498e-12	-1.09995	0.545	0.824	7.63484e-08
DLEU7	2.45076e-12	-0.869744	0.31	0.659	9.62023e-08
CCND3	3.08304e-12	1.22825	0.649	0.259	1.21021e-07
MKL1	3.64151e-12	0.918949	0.291	0	1.42944e-07
CD163	4.68448e-12	1.32414	0.403	0.035	1.83885e-07
DLEU7-AS1	7.68142e-12	1.0717	0.284	0	3.01526e-07
PWWP3A	9.12621e-12	-0.730547	0.153	0.529	3.5824e-07
AC044781.1	1.34454e-11	-0.804696	0.235	0.553	5.27786e-07
AL163541.1	1.5402e-11	2.26645	0.321	0.024	6.0459e-07
AC211433.1	1.69972e-11	-0.518573	0.06	0.388	6.6721e-07
DENND3	2.2342e-11	0.846392	0.735	0.635	8.77014e-07
ARHGAP26	2.67477e-11	0.652632	0.944	0.918	1.04995e-06
SEPT7	3.3559e-11	0.736358	0.269	0	1.31732e-06
LINC02642	3.55756e-11	-0.790543	0.03	0.306	1.39648e-06
AC079793.1	4.58948e-11	-0.842971	0.142	0.494	1.80155e-06
JAZF1	6.77827e-11	0.630655	0.821	0.847	2.66074e-06
KIAA1551	6.95223e-11	0.831774	0.261	0	2.72903e-06
AC006230.1	8.36933e-11	-0.643524	0.104	0.459	3.2853e-06
AC068587.4	1.2844e-10	-0.628532	0.205	0.6	5.04178e-06
AC120193.1	3.15898e-10	-0.853105	0.299	0.635	1.24002e-05
KIAA1468	5.97345e-10	0.696848	0.239	0	2.34482e-05
AC006978.2	5.97345e-10	0.713027	0.239	0	2.34482e-05
TBC1D14	6.60163e-10	0.995525	0.642	0.294	2.5914e-05
NEAT1	7.00528e-10	0.58717	0.963	0.965	2.74985e-05
FAM129A	8.50769e-10	0.940895	0.235	0	3.33961e-05
SH3RF3	8.60168e-10	0.844358	0.836	0.765	3.3765e-05
AC009432.2	9.737e-10	-0.605866	0.007	0.2	3.82216e-05
SLC1A3	1.18258e-09	0.64917	0.869	0.812	4.64211e-05
FAM208B	1.21009e-09	0.742979	0.231	0	4.75007e-05
SEPT2	1.71888e-09	0.574479	0.228	0	6.74728e-05
COL4A3BP	2.43839e-09	0.82859	0.224	0	9.57167e-05
DOPEY1	4.88809e-09	0.597922	0.216	0	0.000191877
KIF26B	6.61656e-09	-0.694343	0.209	0.541	0.000259726
PALM2-AKAP2	7.78146e-09	-1.0216	0.022	0.235	0.000305453
LINC01268	9.58914e-09	-0.658291	0.235	0.576	0.000376412
ZBTB16	1.2125e-08	1.10752	0.5	0.176	0.000475953
LRRC8C	1.30288e-08	-0.641081	0.302	0.659	0.000511431
RGS10	1.40379e-08	-0.594924	0.414	0.729	0.000551046
SLC35G2	1.56929e-08	-0.510068	0.119	0.424	0.00061601
AZIN1-AS1	1.73095e-08	-0.587731	0.153	0.482	0.000679466
FAM208A	1.9349e-08	0.536165	0.201	0	0.000759524
KIAA1147	1.9349e-08	0.504083	0.201	0	0.000759524
AC093152.1	1.9349e-08	0.619744	0.201	0	0.000759524
RGS1	1.99589e-08	1.11654	0.396	0.106	0.000783467
LINC00996	2.49459e-08	-0.424952	0	0.129	0.000979225
ACSL1	2.55039e-08	0.883173	0.604	0.259	0.00100113
TPTEP2-CSNK1E	2.72088e-08	0.655349	0.198	0	0.00106805
CGNL1	3.07669e-08	-0.526751	0.049	0.294	0.00120772
LINC00486	3.56175e-08	-0.50499	0.187	0.506	0.00139813
MRPS28	3.59587e-08	-0.501575	0.22	0.565	0.00141152
MUC20-OT1	3.82158e-08	0.527697	0.194	0	0.00150012
LINC02742	4.52515e-08	-0.555821	0.03	0.247	0.0017763
BCO2	4.90905e-08	-0.513088	0.187	0.518	0.001927
LTC4S	5.35915e-08	-0.315521	0.067	0.318	0.00210368
PVT1	5.39457e-08	1.0299	0.373	0.094	0.00211758
MRC2	6.18474e-08	-0.679894	0.183	0.494	0.00242776
SSH2	6.42685e-08	0.499671	0.944	0.894	0.00252279
DIAPH2-AS1	6.75939e-08	-0.673293	0.138	0.4	0.00265333
SRGAP1	6.7892e-08	0.918065	0.735	0.529	0.00266503
AC097448.1	7.51429e-08	-0.379696	0.019	0.212	0.00294966
SNHG14	7.55555e-08	-0.724561	0.228	0.565	0.00296585
FMN1	9.65636e-08	0.985132	0.694	0.529	0.00379051
ERC2	1.13906e-07	1.06597	0.399	0.153	0.00447126
MICOS10	1.14767e-07	-0.561472	0.104	0.388	0.00450505
MSR1	1.17733e-07	-0.649158	0.507	0.765	0.00462148
LPAR1	1.19742e-07	-0.671766	0.28	0.6	0.00470034
AC103719.1	1.33879e-07	-0.345695	0.004	0.153	0.00525527
SPATA6	1.36423e-07	0.907484	0.552	0.294	0.00535517
AC008771.1	1.46869e-07	-0.479654	0.034	0.235	0.0057652
AL365273.2	1.47004e-07	0.559084	0.179	0	0.00577048
DIRC2	1.47004e-07	0.464762	0.179	0	0.00577048
AC105916.1	1.53033e-07	-0.556093	0.06	0.294	0.00600714
RNF149	1.61223e-07	0.932769	0.586	0.306	0.00632864
MYCBP2-AS1	1.65348e-07	-0.51943	0.071	0.306	0.00649057
C9orf3	2.05292e-07	0.615115	0.175	0	0.00805852
POLR2J3.1	2.05292e-07	0.473193	0.175	0	0.00805852
DENND11	2.27879e-07	-0.426794	0.164	0.471	0.00894514
MALAT1	2.60367e-07	-0.29116	1	1	0.0102204
CTNND1	2.80349e-07	-0.567245	0.466	0.765	0.0110048
AC016831.7	2.92259e-07	0.97539	0.489	0.235	0.0114723
LINC00472	2.99347e-07	-0.87267	0.101	0.341	0.0117506
KCNMA1	3.04145e-07	0.864387	0.757	0.635	0.0119389
SMAP2	4.81766e-07	0.679116	0.784	0.682	0.0189112
AC023424.3	4.94999e-07	-0.394792	0.037	0.235	0.0194307
AC021613.1	5.61255e-07	-0.325935	0	0.106	0.0220315
MARCH1	5.63755e-07	0.468742	0.716	0.765	0.0221296
MEF2C-AS2	5.64076e-07	-0.479433	0.086	0.329	0.0221423
CHORDC1	5.72872e-07	-1.0696	0.276	0.424	0.0224875
AL157392.2	5.93614e-07	-0.406275	0.063	0.294	0.0233017
TXNIP	6.11796e-07	0.874463	0.519	0.235	0.0240154
AC131568.1	6.84155e-07	-0.556979	0.101	0.353	0.0268558
AP003086.2	7.72393e-07	0.440359	0.16	0	0.0303195
AC027644.4	7.72393e-07	0.499962	0.16	0	0.0303195
SLC8A1-AS1	7.8123e-07	-0.580491	0.205	0.482	0.0306664
POLR2J3	7.86506e-07	-0.419173	0.269	0.588	0.0308735
OIP5-AS1	7.88719e-07	-0.467893	0.19	0.482	0.0309604
AC068282.1	8.1295e-07	-0.57441	0.078	0.306	0.0319115
AL731574.1	8.94068e-07	-0.382305	0.041	0.247	0.0350957
ASB3	9.4272e-07	-0.476395	0.231	0.541	0.0370055
CCDC200	9.45762e-07	-0.520841	0.093	0.341	0.0371249
ARGLU1	1.02251e-06	-0.399133	0.575	0.847	0.0401375
AC246817.1	1.04964e-06	-0.333298	0.022	0.2	0.0412027
C6orf106	1.07292e-06	0.410399	0.157	0	0.0421162
MUM1	1.07292e-06	0.357214	0.157	0	0.0421162
MOB4	1.09547e-06	-1.13562	0.119	0.306	0.0430017
ENTPD1-AS1	1.12741e-06	-0.54721	0.384	0.671	0.0442554

## Sheet: Oligo
GeneId	p_val	avg_logFC	pct.1	pct.2	p_val_adj
HSPH1	8.75592e-44	-2.74755	0.277	0.569	3.43705e-39			Up	119
PLCG2	5.22295e-43	0.931971	0.661	0.692	2.05022e-38			Down	252
HSPA1B	2.33696e-42	-2.31417	0.09	0.477	9.17351e-38			Total	371
DNAJB1	1.1018e-39	-2.32297	0.148	0.5	4.32502e-35
HSPB1	2.56415e-38	-2.23552	0.02	0.377	1.00653e-33
HSPD1	4.82578e-37	-1.79648	0.304	0.592	1.89431e-32
FKBP5	8.05104e-36	1.42834	0.692	0.162	3.16036e-31
MOB4	4.34939e-35	-1.85457	0.175	0.485	1.70731e-30
BAG3	4.3224e-33	-1.56466	0.037	0.362	1.69672e-28
SESN3	7.49922e-33	-1.82913	0.133	0.492	2.94374e-28
CHORDC1	1.72872e-32	-1.61156	0.435	0.692	6.78591e-28
HSPA4L	1.69782e-31	-1.79853	0.157	0.423	6.66461e-27
PTGES3	2.05614e-29	-1.78066	0.518	0.723	8.07116e-25
SGK1	5.46849e-28	0.887464	0.941	0.608	2.1466e-23
STIP1	6.6534e-28	-1.24456	0.221	0.446	2.61173e-23
DNAJA4	8.0782e-28	-1.41349	0.12	0.423	3.17102e-23
HIBCH	1.65526e-27	-1.25349	0.685	0.854	6.49757e-23
HSPA6	1.80455e-27	-1.35302	0	0.262	7.08357e-23
FOS	1.83909e-27	-1.17554	0.013	0.323	7.21918e-23
HSP90AA1	1.56985e-26	-1.81833	0.841	0.931	6.1623e-22
HSPA1A	8.2687e-26	-1.67667	0.21	0.469	3.2458e-21
USPL1	9.32981e-26	-1.31583	0.186	0.454	3.66232e-21
HSP90AB1	1.00698e-25	-1.4138	0.561	0.792	3.9528e-21
ABHD3	1.71553e-25	-1.48412	0.113	0.415	6.73413e-21
TANC1	5.01848e-25	-1.22604	0.659	0.815	1.96995e-20
HNRNPU	1.01728e-24	-1.40263	0.723	0.892	3.99325e-20
ZNF83	1.30228e-24	-1.39651	0.413	0.685	5.11196e-20
ADAM10	2.84944e-24	-0.93667	0.762	0.923	1.11852e-19
NCAM2	8.71264e-24	0.757048	0.976	0.823	3.42006e-19
PROX1	1.89007e-23	-1.37974	0.47	0.677	7.41927e-19
FKBP4	3.94509e-23	-1.01359	0.142	0.354	1.54861e-18
IL1RAPL1	7.10812e-23	0.466707	0.996	0.946	2.79022e-18
CAMK2D	7.54997e-23	-1.50655	0.561	0.738	2.96367e-18
ZBTB16	4.15739e-22	0.912102	0.815	0.515	1.63194e-17
MCU	4.99121e-22	-1.36499	0.271	0.562	1.95925e-17
SEPT7	7.23367e-22	1.69472	0.338	0	2.8395e-17
FMNL2	7.34074e-22	-0.62099	0.97	1	2.88154e-17
DNAJA1	8.23249e-22	-1.12201	0.271	0.462	3.23158e-17
CACYBP	1.27727e-21	-0.997219	0.229	0.477	5.01379e-17
DNAJB6	1.79192e-21	-1.17972	0.465	0.731	7.034e-17
UBL3	1.86016e-21	-0.984501	0.616	0.808	7.30188e-17
MAP1A	4.65212e-21	-1.22975	0.419	0.638	1.82614e-16
C9orf3	8.52461e-21	1.20695	0.323	0	3.34625e-16
IER5	8.76975e-21	-0.844108	0.011	0.246	3.44248e-16
GPBP1	2.49461e-20	-1.0474	0.664	0.846	9.79234e-16
POU2F2	5.3607e-20	-1.07985	0.041	0.285	2.10429e-15
SLC39A6	6.13533e-20	-0.980927	0.188	0.477	2.40836e-15
P4HA1	6.66653e-20	-1.34749	0.192	0.446	2.61688e-15
SLC5A3	1.56016e-19	-1.04228	0.077	0.3	6.12427e-15
MRPS6	1.67911e-19	-0.978507	0.094	0.315	6.59118e-15
CCT4	4.33303e-19	-1.00417	0.279	0.469	1.70089e-14
PALM2	1.03662e-18	1.21508	0.293	0	4.06917e-14
FMR1	1.39149e-18	0.437634	0.292	0	5.46217e-14
GYS1	1.69119e-18	-1.08017	0.122	0.415	6.63859e-14
CCDC88A	2.72789e-18	-0.672734	0.943	0.985	1.0708e-13
IL17RB	3.09399e-18	-1.08601	0.066	0.315	1.21451e-13
PARD6G-AS1	3.36829e-18	-0.940379	0.061	0.308	1.32219e-13
C1QTNF3-AMACR	6.00634e-18	0.910978	0.282	0	2.35773e-13
DISC1FP1	6.48763e-18	-0.911087	0.007	0.215	2.54665e-13
PPP1R15A	8.07281e-18	-0.67732	0.022	0.238	3.1689e-13
ATP5F1B	1.18574e-17	-0.925809	0.168	0.446	4.65449e-13
THEGL	1.33465e-17	-0.670817	0.004	0.192	5.23902e-13
SOX2-OT	1.64182e-17	-0.532957	0.594	0.938	6.44481e-13
CERS6	3.70732e-17	-1.23197	0.138	0.392	1.45527e-12
AHNAK	3.79764e-17	-0.800176	0.015	0.238	1.49072e-12
LINC00862	6.08602e-17	-0.902102	0.43	0.562	2.389e-12
HSPE1	6.86501e-17	-0.870279	0.199	0.423	2.69479e-12
MAP2K4	8.9936e-17	-1.05905	0.659	0.777	3.53035e-12
CLK1	1.03931e-16	-0.836395	0.555	0.7	4.07969e-12
PLA2G16	1.06798e-16	0.674273	0.264	0	4.19227e-12
GIPC2	1.41712e-16	-1.12458	0.105	0.3	5.56276e-12
HSPA1L	1.66677e-16	-0.550286	0.007	0.208	6.54273e-12
DHDH	1.8258e-16	-0.711844	0.006	0.2	7.16701e-12
TAOK3	3.16744e-16	-0.89491	0.694	0.9	1.24335e-11
MORF4L2	3.60899e-16	-0.821115	0.328	0.577	1.41667e-11
ATP2C1	3.87721e-16	-0.771463	0.485	0.669	1.52196e-11
ELOVL5	3.9462e-16	-0.960043	0.496	0.715	1.54904e-11
CPEB4	4.45317e-16	-0.801265	0.677	0.862	1.74805e-11
EIF5	9.57105e-16	-0.868072	0.339	0.531	3.75702e-11
SPOCK1	1.17231e-15	0.595705	0.952	0.831	4.60177e-11
FERMT3	1.22843e-15	-0.688464	0.007	0.185	4.82209e-11
FNIP1	1.40011e-15	-0.740462	0.655	0.9	5.49601e-11
TRIM26	1.44283e-15	-0.890134	0.138	0.423	5.66369e-11
AHSA1	1.55137e-15	-0.80361	0.151	0.385	6.08976e-11
FAM69A	1.7887e-15	0.627576	0.245	0	7.02134e-11
UGT8	1.95845e-15	-0.632277	0.86	0.923	7.6877e-11
RUVBL2	2.92254e-15	-0.806869	0.048	0.292	1.14721e-10
BCL2	4.02923e-15	0.873028	0.554	0.177	1.58163e-10
TENT4B	4.3979e-15	-0.879817	0.221	0.469	1.72635e-10
NUDC	4.57961e-15	-0.756208	0.218	0.438	1.79768e-10
APP	4.78745e-15	-0.653446	0.919	0.962	1.87927e-10
GRID2	5.0494e-15	1.06012	0.609	0.285	1.98209e-10
TLE4	7.83981e-15	-0.896661	0.725	0.9	3.07744e-10
AC007106.2	1.29897e-14	-0.538894	0.037	0.285	5.09896e-10
DPYD	1.3413e-14	0.61191	0.945	0.815	5.26515e-10
ENOX2	1.47412e-14	0.795633	0.613	0.3	5.7865e-10
BRD2	1.55313e-14	-0.75078	0.212	0.477	6.09666e-10
WWOX	1.9081e-14	0.66894	0.919	0.708	7.49005e-10
NPAS3	2.38183e-14	0.468325	0.969	0.785	9.34962e-10
RTN4	2.45391e-14	-0.425068	0.906	0.938	9.63259e-10
NFAT5	3.30578e-14	-0.744577	0.577	0.762	1.29765e-09
PPP2R2B	3.9222e-14	0.426771	0.976	0.815	1.53962e-09
YWHAG	4.63999e-14	-0.883239	0.31	0.538	1.82138e-09
ARAP2	5.36495e-14	0.538004	0.959	0.815	2.10596e-09
NOP58	6.1128e-14	-0.886196	0.28	0.423	2.39952e-09
PRPF40A	6.37265e-14	-0.820127	0.439	0.554	2.50152e-09
HMGB1	8.32731e-14	-1.10715	0.727	0.854	3.2688e-09
KIAA1468	1.10284e-13	0.519407	0.218	0	4.3291e-09
SEPT4	1.10284e-13	0.408866	0.218	0	4.3291e-09
COL4A3BP	1.10284e-13	0.526455	0.218	0	4.3291e-09
ADAM17	1.12517e-13	-0.834371	0.345	0.562	4.41676e-09
RAB30-AS1	2.47853e-13	0.423004	0.212	0	9.7292e-09
IKZF2	3.1476e-13	0.715166	0.618	0.338	1.23556e-08
ZBTB20	3.18627e-13	0.39543	0.974	0.869	1.25074e-08
DOPEY1	3.24315e-13	0.445356	0.21	0	1.27307e-08
RABGEF1	4.026e-13	-0.548855	0.393	0.731	1.58037e-08
SNHG5	4.371e-13	-0.654636	0.19	0.5	1.71579e-08
FRMD5	4.42204e-13	-0.430389	0.972	1	1.73583e-08
FXR1	4.53822e-13	-0.81101	0.673	0.8	1.78143e-08
NKRF	4.60473e-13	-0.610198	0.057	0.262	1.80754e-08
PWRN1	4.78722e-13	-0.424889	0.205	0.538	1.87918e-08
HSPA4	4.81573e-13	-0.694282	0.269	0.438	1.89037e-08
ATXN1	5.04071e-13	0.521576	0.891	0.785	1.97868e-08
RASSF4	6.72476e-13	0.572437	0.507	0.185	2.63974e-08
DYSF	9.37073e-13	0.657503	0.47	0.138	3.67839e-08
NUFIP2	9.71546e-13	-0.808488	0.513	0.7	3.81371e-08
SEPTIN7	1.06882e-12	-0.474084	0.587	0.892	4.19555e-08
ZNF652	1.12833e-12	0.696083	0.756	0.523	4.42915e-08
NTM	1.42063e-12	0.488373	0.952	0.769	5.57653e-08
SEPT2	1.61043e-12	0.399649	0.199	0	6.32156e-08
KCNMB4	1.91415e-12	0.765014	0.718	0.431	7.5138e-08
CTNNA3	1.9225e-12	0.376555	0.987	0.9	7.54657e-08
PDE1C	2.56915e-12	0.438309	0.963	0.838	1.00849e-07
HSPA8	2.91717e-12	-0.719166	0.262	0.477	1.14511e-07
HSPA9	3.22806e-12	-0.726941	0.299	0.477	1.26714e-07
AC124312.1	3.56433e-12	0.432528	0.194	0	1.39914e-07
FAM19A5	3.56433e-12	0.398191	0.194	0	1.39914e-07
RAPGEF6	3.90063e-12	-0.515104	0.568	0.869	1.53115e-07
MTCH1	4.1923e-12	-0.63687	0.36	0.462	1.64565e-07
AHCTF1	4.61494e-12	-0.802408	0.365	0.538	1.81155e-07
ST13	5.31062e-12	-0.761113	0.424	0.569	2.08463e-07
PPP2R2A	5.5974e-12	-0.792734	0.753	0.862	2.1972e-07
UBC	5.77009e-12	-0.825585	0.387	0.531	2.26499e-07
PIP4K2A	5.99213e-12	0.362528	0.983	0.969	2.35215e-07
C7orf50	6.3947e-12	-0.645397	0.144	0.354	2.51018e-07
SFPQ	8.84597e-12	-0.6221	0.673	0.808	3.4724e-07
FAM208A	1.02104e-11	0.407525	0.186	0	4.00797e-07
MKL1	1.02104e-11	0.384264	0.186	0	4.00797e-07
MUM1	1.02104e-11	0.364409	0.186	0	4.00797e-07
TCP1	1.09506e-11	-0.657162	0.162	0.369	4.29856e-07
TET3	1.18079e-11	-0.867839	0.375	0.6	4.63506e-07
SOX2	1.25282e-11	-0.686552	0.351	0.592	4.91782e-07
UBB	1.45669e-11	-0.813299	0.314	0.485	5.7181e-07
SEPT8	1.72311e-11	0.36476	0.183	0	6.76391e-07
KIAA1147	1.72311e-11	0.33351	0.183	0	6.76391e-07
BNIP3L	1.78127e-11	-0.79706	0.524	0.662	6.99219e-07
DNAJB4	1.81294e-11	-0.838508	0.142	0.315	7.11652e-07
ZFAND2A	1.97392e-11	-0.578945	0.048	0.215	7.74844e-07
PNLDC1	2.04182e-11	-0.500397	0.024	0.192	8.01497e-07
AC013394.1	2.23687e-11	0.335152	0.181	0	8.78059e-07
RGCC	2.3222e-11	0.648791	0.659	0.377	9.11558e-07
ARMCX5-GPRASP2	2.75883e-11	-0.704053	0.124	0.362	1.08295e-06
AC090502.1	2.90242e-11	0.693338	0.179	0	1.13932e-06
C3orf58	2.90242e-11	0.371511	0.179	0	1.13932e-06
ADAMTS1	3.18842e-11	-0.639778	0.074	0.269	1.25158e-06
SLC38A2	3.491e-11	-0.742358	0.712	0.762	1.37036e-06
NAA16	6.26125e-11	-0.78889	0.426	0.6	2.45779e-06
RYBP	6.51361e-11	-0.634454	0.797	0.915	2.55685e-06
TRAK2	7.06133e-11	-0.791268	0.262	0.5	2.77186e-06
ASAP1	7.33602e-11	-0.968773	0.563	0.746	2.87968e-06
TACC1	7.5504e-11	0.548367	0.771	0.562	2.96384e-06
KDM5A	8.60689e-11	-0.714747	0.537	0.708	3.37855e-06
SERPINH1	9.46901e-11	-0.384638	0.006	0.138	3.71697e-06
PDXK	1.10759e-10	-0.631763	0.076	0.254	4.34773e-06
SNHG14	1.16122e-10	-0.303145	0.53	0.838	4.55826e-06
MND1	1.36472e-10	-0.888531	0.057	0.231	5.35709e-06
GATM	1.39608e-10	-0.615655	0.511	0.685	5.48017e-06
SORBS1	1.44621e-10	-0.784751	0.251	0.438	5.67696e-06
PPP1R3C	1.48868e-10	-0.64227	0.009	0.138	5.84365e-06
CTTNBP2	1.62903e-10	-0.495786	0.729	0.823	6.39459e-06
ITPRID2	1.64619e-10	-0.652587	0.249	0.515	6.46196e-06
TMEM144	1.72442e-10	0.47423	0.928	0.815	6.76905e-06
LANCL2	2.06442e-10	-0.659375	0.306	0.446	8.10367e-06
ACER2	3.09789e-10	-0.653994	0.044	0.208	1.21604e-05
POLG2	3.37467e-10	-0.527794	0.107	0.277	1.32469e-05
AL078639.1	3.82773e-10	0.498353	0.161	0	1.50254e-05
MUC20-OT1	3.82773e-10	0.313449	0.161	0	1.50254e-05
AC012593.1	4.94178e-10	0.799115	0.159	0	1.93985e-05
SSFA2	4.94178e-10	0.287974	0.159	0	1.93985e-05
ZNF536	5.22814e-10	0.375054	0.948	0.792	2.05225e-05
KIRREL3	5.97907e-10	0.448823	0.956	0.785	2.34702e-05
TROVE2	6.37729e-10	0.261482	0.157	0	2.50334e-05
ATP6V0C	6.45675e-10	-0.510199	0.179	0.454	2.53453e-05
NALCN	6.93612e-10	0.490437	0.862	0.615	2.7227e-05
KLF9	7.59257e-10	0.462987	0.445	0.154	2.98039e-05
XPO1	7.68041e-10	-0.664503	0.542	0.692	3.01487e-05
MIB1	7.97762e-10	-0.728383	0.533	0.738	3.13154e-05
PLOD3	7.98869e-10	-0.614666	0.227	0.423	3.13588e-05
ZNF516	8.2899e-10	-0.654211	0.022	0.169	3.25412e-05
THUMPD3-AS1	8.48938e-10	-0.622625	0.399	0.631	3.33242e-05
TSPYL4	9.82519e-10	-0.503177	0.092	0.246	3.85678e-05
FAM208B	1.06066e-09	0.288178	0.153	0	4.1635e-05
SLC5A11	1.13002e-09	0.691352	0.86	0.669	4.43579e-05
AC139100.2	1.20253e-09	-0.283735	0.002	0.108	4.7204e-05
NUCB1	1.24452e-09	-0.597219	0.118	0.315	4.88526e-05
ZNF808	1.44274e-09	-0.653718	0.159	0.3	5.66332e-05
AC084032.1	1.76103e-09	0.318516	0.149	0	6.91276e-05
AP003086.2	1.76103e-09	0.321106	0.149	0	6.91276e-05
HERC4	1.83897e-09	-0.640456	0.648	0.8	7.21869e-05
KANSL1L	2.14956e-09	-0.808188	0.607	0.685	8.43787e-05
RANGAP1	2.2767e-09	-0.652218	0.271	0.462	8.93694e-05
SNAP23	2.32853e-09	-0.728247	0.343	0.423	9.14043e-05
LINC01619	2.43008e-09	-0.649976	0.059	0.238	9.53905e-05
ZNF701	2.48783e-09	-0.549059	0.131	0.269	9.76573e-05
SHTN1	2.53231e-09	0.370686	0.97	0.915	9.94034e-05
JMJD6	2.74519e-09	-0.4877	0.087	0.246	0.00010776
OTUD7A	2.77304e-09	0.486841	0.908	0.723	0.000108853
BBS2	2.89258e-09	0.465364	0.692	0.415	0.000113545
TRA2B	2.89438e-09	-0.574177	0.415	0.5	0.000113616
AC091948.1	2.91894e-09	0.402862	0.146	0	0.00011458
BCAS2	3.15957e-09	-0.660078	0.105	0.254	0.000124026
ARHGAP5	3.23811e-09	-0.666003	0.644	0.769	0.000127109
APLP2	3.26273e-09	-0.613864	0.292	0.4	0.000128075
PLCL1	3.56337e-09	0.477556	0.969	0.923	0.000139877
AC106869.1	3.75562e-09	0.362565	0.144	0	0.000147423
TPTEP2-CSNK1E	3.75562e-09	0.269676	0.144	0	0.000147423
L3MBTL1	4.29818e-09	-0.473053	0.238	0.469	0.000168721
NAV2	4.36103e-09	-0.655255	0.437	0.692	0.000171188
CWF19L2	4.39768e-09	-0.801675	0.524	0.6	0.000172627
DIPK2A	4.47333e-09	-0.491977	0.28	0.562	0.000175596
LINC00320	4.82952e-09	0.634855	0.681	0.431	0.000189578
LAMA2	5.05927e-09	0.90442	0.598	0.392	0.000198597
MKNK2	5.06339e-09	-0.49259	0.103	0.231	0.000198758
NEAT1	5.4463e-09	-0.694594	0.963	0.985	0.000213789
RAPGEF5	5.66041e-09	0.366467	0.93	0.762	0.000222194
PMVK	5.69899e-09	-0.515528	0.079	0.223	0.000223708
BACE2	5.73579e-09	-0.913272	0.19	0.392	0.000225153
SUGT1	5.94084e-09	-0.585537	0.502	0.669	0.000233202
KLHL25	6.1463e-09	-0.319131	0.015	0.154	0.000241267
MVB12B	6.68825e-09	0.321255	0.875	0.631	0.000262541
TBPL1	6.77432e-09	-0.703533	0.177	0.323	0.000265919
SH3BGR	7.25468e-09	-0.645571	0.116	0.231	0.000284775
ERBB4	7.49706e-09	0.556576	0.935	0.831	0.00029429
TMEM123	7.97552e-09	-0.636324	0.469	0.562	0.000313071
AC097376.2	7.97956e-09	0.271165	0.138	0	0.00031323
AL590434.1	8.15134e-09	-0.327244	0.004	0.108	0.000319973
OAZ1	8.21071e-09	-0.562947	0.21	0.377	0.000322303
FAM196B	1.025e-08	0.31445	0.137	0	0.000402355
SUMF1	1.04004e-08	0.615886	0.622	0.4	0.000408258
SEMA6A	1.2004e-08	0.509766	0.784	0.562	0.000471205
KMT2A	1.20362e-08	-0.583518	0.696	0.869	0.000472471
INTS6	1.23182e-08	-0.68632	0.443	0.569	0.00048354
CRYAB	1.31866e-08	-0.855265	0.655	0.869	0.000517626
LCOR	1.38e-08	-0.476532	0.734	0.823	0.000541705
MTRNR2L12	1.51078e-08	-0.88838	0.31	0.5	0.000593041
CCT5	1.6698e-08	-0.514867	0.185	0.331	0.000655463
KIAA1551	1.68927e-08	0.25107	0.133	0	0.000663106
AC090517.4	1.68927e-08	0.351056	0.133	0	0.000663106
TMTC2	1.69066e-08	-0.455528	0.974	0.992	0.000663653
CDRT1	1.7437e-08	-0.565102	0.009	0.115	0.00068447
FAM117B	1.86432e-08	-0.625494	0.203	0.331	0.000731819
NRXN3	1.90336e-08	0.502403	0.908	0.762	0.000747143
TSC22D2	2.1179e-08	-0.721302	0.354	0.554	0.000831359
AC026316.5	2.89081e-08	1.14785	0.415	0.254	0.00113476
MITF	2.99931e-08	-0.533695	0.559	0.754	0.00117735
TBC1D5	3.19846e-08	0.351484	0.875	0.677	0.00125552
AC016700.3	3.79411e-08	-0.522854	0.015	0.131	0.00148934
GCNA	3.90364e-08	-0.529947	0.094	0.269	0.00153234
FO393418.1	4.08828e-08	-0.356615	0.007	0.115	0.00160481
CYP39A1	4.17422e-08	-0.552742	0.074	0.185	0.00163855
MINDY2	4.3746e-08	-0.513612	0.467	0.662	0.00171721
ZBTB7A	4.47554e-08	-0.625303	0.33	0.523	0.00175683
CHRM5	4.91528e-08	-0.325027	0.146	0.377	0.00192944
SNX19	5.07179e-08	0.458491	0.441	0.223	0.00199088
DLC1	5.20895e-08	0.431819	0.83	0.592	0.00204472
SEM1	5.38592e-08	0.630335	0.541	0.323	0.00211419
FCHSD2	5.52123e-08	0.541915	0.622	0.354	0.0021673
AC012494.1	6.09564e-08	-0.77158	0.41	0.592	0.00239278
ATP1A1	6.23938e-08	-0.495134	0.358	0.446	0.00244921
PGK1	6.26486e-08	-0.466637	0.175	0.346	0.00245921
HNRNPA2B1	6.32345e-08	-0.510034	0.782	0.9	0.00248221
MDGA2	6.85694e-08	-0.688337	0.402	0.662	0.00269162
RAC1	7.29251e-08	-0.454557	0.362	0.623	0.0028626
ZNF24	7.42542e-08	-0.566096	0.402	0.562	0.00291477
DOCK5	7.7678e-08	0.307567	0.974	0.877	0.00304917
DNAJB2	7.82395e-08	-0.530765	0.45	0.654	0.00307121
TMEFF1	7.99701e-08	-0.530001	0.43	0.677	0.00313914
AL035681.1	8.33189e-08	-0.740455	0.166	0.354	0.0032706
C17orf67	8.36576e-08	-0.401497	0.066	0.223	0.00328389
CLK3	8.53532e-08	-0.503201	0.113	0.269	0.00335045
LINC00632	8.95606e-08	-0.581867	0.668	0.792	0.00351561
TSPYL2	9.04381e-08	-0.575186	0.124	0.246	0.00355006
SC5D	9.32103e-08	-0.509769	0.323	0.408	0.00365888
STPG4	9.71678e-08	-0.515924	0.033	0.162	0.00381423
DLG1	1.08855e-07	-0.367514	0.956	0.969	0.00427299
PPP2CB	1.1269e-07	-0.521828	0.288	0.431	0.00442353
AL078590.3	1.22713e-07	0.264807	0.118	0	0.00481699
PLEKHH1	1.23133e-07	0.298649	0.921	0.762	0.00483346
TCEAL9	1.24466e-07	-0.393986	0.101	0.215	0.00488578
AC064829.1	1.28745e-07	-0.548182	0.231	0.477	0.00505375
KCNAB1	1.42987e-07	0.592835	0.225	0.038	0.00561281
PHACTR3	1.46388e-07	0.456351	0.847	0.685	0.00574633
CDC42BPA	1.48613e-07	0.30011	0.91	0.846	0.00583365
SVEP1	1.51725e-07	0.665747	0.476	0.231	0.00595582
TTC17	1.55838e-07	0.47027	0.67	0.492	0.00611726
AL138881.1	1.56969e-07	0.374462	0.116	0	0.00616166
DUSP10	1.5881e-07	-0.541985	0.293	0.423	0.00623393
NUDT9	1.66881e-07	-0.543424	0.201	0.354	0.00655074
BAZ2A	1.74443e-07	-0.678451	0.319	0.462	0.0068476
ITFG1	1.81875e-07	0.45674	0.718	0.477	0.0071393
MYLIP	2.39928e-07	-0.502423	0.264	0.4	0.00941813
ADAMTSL4-AS1	2.49879e-07	-0.27876	0.007	0.108	0.00980873
AC053527.1	2.56564e-07	0.258993	0.113	0	0.0100711
ATF3	2.62158e-07	-0.398446	0.046	0.177	0.0102908
DPYSL2	3.11354e-07	-0.354835	0.843	0.9	0.0122219
CDH20	3.2606e-07	0.336381	0.908	0.715	0.0127992
QKI	3.44971e-07	-0.25476	0.996	0.985	0.0135415
GRID1	3.91666e-07	0.415632	0.884	0.723	0.0153744
ZNF638	4.08719e-07	0.296825	0.946	0.838	0.0160439
MIR181A1HG	4.11956e-07	-0.507991	0.808	0.915	0.0161709
CTNND2	4.17354e-07	0.437409	0.793	0.715	0.0163828
ETNK1	4.20307e-07	-0.497048	0.55	0.715	0.0164987
CRY1	4.31842e-07	-0.518541	0.212	0.308	0.0169515
OPA1	4.42328e-07	-0.601651	0.48	0.592	0.0173632
NOP56	4.57215e-07	-0.586796	0.175	0.346	0.0179475
TPT1	4.63631e-07	-0.564323	0.347	0.492	0.0181994
IP6K3	5.0236e-07	0.433031	0.308	0.115	0.0197196
SMIM4	5.26239e-07	-0.32131	0.116	0.315	0.020657
AP003086.1	5.29984e-07	-0.384233	0.225	0.438	0.020804
PLAAT3	5.36507e-07	-0.334341	0.469	0.723	0.02106
MAP4K5	5.47823e-07	-0.370266	0.867	0.938	0.0215043
MAP7D2	5.73099e-07	-0.353418	0.048	0.185	0.0224964
MCL1	5.77241e-07	-0.367088	0.07	0.192	0.022659
ZNF106	5.80903e-07	-0.510581	0.327	0.431	0.0228028
SQSTM1	5.87991e-07	-0.534411	0.478	0.554	0.023081
AL590807.1	5.90783e-07	-0.286424	0.028	0.162	0.0231906
TOB1	5.99331e-07	-0.414952	0.175	0.346	0.0235261
DUSP16	6.03371e-07	-0.503265	0.594	0.723	0.0236847
SLC7A5	6.21788e-07	-0.430097	0.03	0.146	0.0244077
TSHZ1	6.32327e-07	-0.571281	0.205	0.331	0.0248214
LRRC23	6.32975e-07	-0.583392	0.138	0.292	0.0248468
GPR89B	6.58103e-07	-0.444694	0.159	0.262	0.0258332
KIF6	6.68997e-07	0.491584	0.707	0.477	0.0262608
EEF1G	6.71167e-07	-0.459178	0.133	0.262	0.026346
VRK2	6.96846e-07	0.32258	0.784	0.546	0.027354
TMTC4	7.08268e-07	0.434617	0.668	0.431	0.0278023
EIF4G2	7.3591e-07	-0.485813	0.319	0.438	0.0288874
CPEB1	7.50051e-07	-0.432449	0.386	0.608	0.0294425
AC008771.1	7.97308e-07	-0.39663	0.21	0.369	0.0312975
FMNL3	8.17819e-07	0.287125	0.212	0.038	0.0321027
KIF13B	8.49961e-07	-0.428374	0.83	0.869	0.0333644
SLC22A23	8.53671e-07	0.389042	0.812	0.585	0.03351
CCNH	8.61644e-07	0.509289	0.793	0.715	0.033823
AL033523.1	8.90719e-07	-0.349892	0.299	0.546	0.0349643
UBE2B	8.94496e-07	-0.584918	0.458	0.515	0.0351126
EFHD1	9.23823e-07	0.523563	0.707	0.538	0.0362637
AP001977.1	9.26022e-07	-0.319239	0.024	0.131	0.0363501
FIGN	9.70246e-07	0.674441	0.472	0.285	0.038086
DIS3L2	9.73998e-07	0.489485	0.664	0.438	0.0382333
SH3TC2	1.03906e-06	0.464744	0.76	0.6	0.0407872
GPN1	1.04074e-06	-0.385295	0.039	0.154	0.0408534
SLC25A48	1.06108e-06	0.4396	0.185	0.031	0.0416515
AL158152.1	1.07406e-06	-0.405817	0.125	0.285	0.042161
OSBPL1A	1.07564e-06	-0.583857	0.839	0.885	0.0422233
CAMK2G	1.10849e-06	-0.506832	0.118	0.192	0.0435128
LRIG1	1.13297e-06	-0.426679	0.373	0.562	0.0444736
ERRFI1	1.17601e-06	-0.516896	0.199	0.315	0.0461633
KIAA1328	1.18394e-06	0.480442	0.6	0.377	0.0464743
SOX4	1.18893e-06	-0.306038	0.039	0.131	0.0466704
CHD1L	1.21594e-06	0.267215	0.17	0.023	0.0477307
COX10-AS1	1.24158e-06	-0.253097	0.092	0.277	0.0487371

## Sheet: OPC
GeneId	p_val	avg_logFC	pct.1	pct.2	p_val_adj
HSPH1	1.5402e-48	-2.93804	0.257	0.595	6.0459e-44			Up	143
PTGES3	2.34348e-44	-1.95306	0.425	0.658	9.19911e-40			Down	217
HSPA4L	4.06068e-41	-2.40791	0.343	0.646	1.59398e-36			Total	360
HSP90AA1	2.93881e-35	-2.06197	0.713	0.835	1.1536e-30
HIBCH	8.80381e-34	-1.45562	0.841	0.886	3.45585e-29
MOB4	1.91252e-33	-1.82888	0.309	0.608	7.50739e-29
HUNK	6.05285e-33	-1.95931	0.275	0.582	2.37599e-28
DNAJB1	7.10715e-33	-1.87654	0.153	0.506	2.78984e-28
CHORDC1	7.36453e-33	-1.55382	0.465	0.684	2.89087e-28
SESN3	1.31482e-28	-1.84929	0.284	0.582	5.16119e-24
ST13	2.63377e-28	-1.04329	0.425	0.57	1.03386e-23
CERS6	3.51793e-27	-1.33037	0.725	0.797	1.38093e-22
OSBPL3	1.22395e-26	-1.8095	0.07	0.43	4.80451e-22
HSPB1	4.10303e-26	-1.44327	0.165	0.494	1.6106e-21
HSPA1B	4.14376e-26	-1.42593	0.089	0.468	1.62659e-21
OSBPL1A	2.26878e-25	-1.4833	0.688	0.81	8.90587e-21
MAP2	2.31081e-25	-1.30216	0.988	0.987	9.07084e-21
STIP1	5.64663e-25	-1.24102	0.193	0.468	2.21653e-20
BAG3	7.2195e-25	-1.22602	0.11	0.43	2.83394e-20
DISC1FP1	8.75639e-25	-2.02031	0.043	0.481	3.43723e-20
ST3GAL6-AS1	5.02852e-24	-1.47777	0.116	0.544	1.97389e-19
HSPA1A	1.65166e-23	-1.24304	0.122	0.506	6.48344e-19
BCAS1	2.06074e-23	-0.947923	0.963	1	8.08923e-19
FXR1	3.34789e-23	-1.12348	0.777	0.848	1.31418e-18
HSPA4	3.38015e-23	-1.10366	0.278	0.519	1.32684e-18
CHL1-AS2	8.12027e-23	-1.05565	0.18	0.696	3.18753e-18
HSPD1	1.63764e-22	-1.26429	0.404	0.709	6.42838e-18
DNAJB6	2.96068e-22	-1.18358	0.437	0.696	1.16218e-17
PLPPR5	3.49596e-22	-1.20883	0.661	0.772	1.3723e-17
MRPS6	4.33825e-22	-1.17486	0.333	0.582	1.70294e-17
SORCS1	1.9675e-21	-1.31083	0.807	0.911	7.72323e-17
CWF19L2	2.20689e-21	-1.1033	0.55	0.684	8.66293e-17
SLC5A3	3.151e-21	-1.04169	0.367	0.62	1.23689e-16
HMGB1	3.58379e-21	-1.44582	0.865	0.949	1.40678e-16
CMYA5	5.28797e-21	-0.812827	0.85	0.937	2.07574e-16
MAP2K4	8.34223e-21	-0.896374	0.807	0.785	3.27466e-16
CACYBP	2.43185e-20	-1.01141	0.226	0.506	9.54597e-16
ST3GAL6	3.02832e-20	-1.01612	0.706	0.785	1.18874e-15
HSPA6	6.21992e-20	-0.816142	0	0.304	2.44157e-15
GPBP1	1.54644e-19	-0.918979	0.789	0.848	6.0704e-15
ATP2C1	3.30056e-19	-0.933444	0.734	0.785	1.2956e-14
AP001977.1	1.18585e-18	-1.06432	0.061	0.43	4.65494e-14
CCT4	2.4576e-18	-0.827504	0.269	0.494	9.64705e-14
APOD	2.97378e-18	1.06745	0.893	0.557	1.16733e-13
MIB1	3.72382e-18	-0.861918	0.758	0.81	1.46175e-13
PAPOLA	3.92924e-18	-0.869249	0.761	0.785	1.54238e-13
PHYHIPL	5.66842e-18	0.692679	0.976	0.772	2.22508e-13
ZNF516	7.29141e-18	-0.984475	0.477	0.646	2.86217e-13
SH3BGR	8.36721e-18	-1.27948	0.101	0.38	3.28446e-13
FKBP5	1.0384e-17	1.09017	0.765	0.304	4.07615e-13
AC004949.1	2.32661e-17	-1.02934	0.012	0.329	9.13288e-13
TANC1	2.67408e-17	-0.995866	0.887	0.962	1.04968e-12
ABHD3	4.12261e-17	-0.993033	0.226	0.506	1.61829e-12
ADCY8	4.31874e-17	-0.887037	0.529	0.696	1.69528e-12
CRISPLD2	5.0331e-17	0.824095	0.7	0.19	1.97569e-12
APP	5.32708e-17	-0.796375	0.936	0.975	2.09109e-12
PRKD1	5.61465e-17	-0.857588	0.838	0.937	2.20397e-12
SORBS1	5.96948e-17	-1.03558	0.685	0.835	2.34326e-12
PRRX1	7.49887e-17	-0.763837	0.838	0.873	2.94361e-12
QKI	8.78368e-17	-0.638311	0.997	1	3.44795e-12
FMR1	1.43941e-16	0.432387	0.398	0	5.65027e-12
CHD2	3.76174e-16	-0.785699	0.826	0.899	1.47663e-11
MYRFL	4.22419e-16	-1.03501	0.144	0.456	1.65816e-11
MARCH1	4.86626e-16	-0.783885	1	0.987	1.9102e-11
DNAJA1	5.05715e-16	-0.898855	0.251	0.519	1.98513e-11
DNAJA4	7.63822e-16	-0.870036	0.095	0.38	2.99831e-11
MGLL	1.34535e-15	0.867795	0.902	0.595	5.28105e-11
OPA1	1.4062e-15	-0.884925	0.578	0.734	5.51988e-11
CAP2	2.11245e-15	-0.988266	0.138	0.481	8.29222e-11
GIPC2	2.31239e-15	-0.730693	0.049	0.354	9.07704e-11
ZSWIM6	2.67004e-15	0.632934	0.982	0.759	1.0481e-10
HIF3A	3.02105e-15	0.742945	0.917	0.582	1.18588e-10
LRP1B	3.08856e-15	-0.392118	1	1	1.21238e-10
AFAP1L2	3.17817e-15	-0.635117	0.777	0.797	1.24756e-10
ARHGAP5	4.55623e-15	-0.817746	0.642	0.722	1.7885e-10
HSP90AB1	4.59652e-15	-0.853097	0.578	0.759	1.80432e-10
NAA16	4.67198e-15	-0.843462	0.609	0.722	1.83394e-10
MCU	8.4046e-15	-0.955714	0.443	0.62	3.29914e-10
TENT4B	1.18696e-14	-0.898784	0.297	0.481	4.6593e-10
CCDC88A	1.22392e-14	-0.611843	0.933	0.924	4.80439e-10
HSPE1	2.00824e-14	-0.739233	0.248	0.506	7.88315e-10
XPO1	2.45755e-14	-0.715741	0.654	0.785	9.64688e-10
KCNQ2	3.51176e-14	-0.686711	0.434	0.722	1.37851e-09
NCOA1	3.59663e-14	0.566923	0.988	0.823	1.41182e-09
PDS5A	4.12463e-14	-0.567216	0.639	0.684	1.61908e-09
SAMHD1	7.56384e-14	0.714188	0.774	0.342	2.96911e-09
SUGT1	1.08861e-13	-0.743504	0.465	0.646	4.27324e-09
ITGB3BP	1.22534e-13	-0.825386	0.367	0.494	4.80995e-09
KIZ	1.59403e-13	-0.652159	0.884	0.886	6.25721e-09
ZFPM2	1.68379e-13	0.890575	0.972	0.823	6.60957e-09
GRIK2	1.83291e-13	0.524173	0.991	0.873	7.19489e-09
CEBPD	1.89425e-13	0.45564	0.419	0.025	7.43567e-09
B3GAT2	1.91861e-13	-0.858254	0.477	0.658	7.53132e-09
BMT2	1.98117e-13	-0.962433	0.502	0.658	7.77687e-09
DECR1	2.30803e-13	0.459642	0.731	0.266	9.05996e-09
AHCTF1	2.59361e-13	-0.71552	0.52	0.62	1.0181e-08
SPTAN1	3.02877e-13	-0.583978	0.648	0.734	1.18891e-08
LINC00632	3.43313e-13	-0.74611	0.768	0.886	1.34764e-08
KDM5A	3.58525e-13	-0.639533	0.609	0.646	1.40735e-08
PARD6G-AS1	4.16266e-13	-0.649602	0.128	0.392	1.63401e-08
PLCG2	7.00526e-13	0.615871	0.768	0.772	2.74984e-08
B2M	7.44823e-13	1.17448	0.606	0.228	2.92373e-08
MTRNR2L12	9.33669e-13	-0.88358	0.257	0.582	3.66502e-08
PDZRN3	1.00187e-12	-1.02866	0.324	0.557	3.93272e-08
P4HA1	1.10406e-12	-0.907619	0.486	0.62	4.33388e-08
KCNMB2-AS1	2.05788e-12	0.293519	0.933	0.582	8.07799e-08
ATP5F1B	2.14909e-12	-0.697597	0.306	0.468	8.43605e-08
GPR89B	2.3277e-12	-0.722467	0.232	0.468	9.13716e-08
GCNA	2.33712e-12	-0.685712	0.138	0.456	9.17412e-08
KTN1	4.21548e-12	-0.700967	0.758	0.823	1.65475e-07
ZNF83	6.2208e-12	-0.755378	0.596	0.709	2.44191e-07
NRCAM	6.99456e-12	0.350851	1	0.987	2.74564e-07
HNRNPU	7.29533e-12	-0.794134	0.823	0.911	2.86371e-07
BPTF	7.85323e-12	-0.520859	0.902	0.937	3.08271e-07
CNTN1	9.55858e-12	-0.593236	0.994	0.987	3.75212e-07
NAV2	1.31562e-11	0.441518	0.988	0.81	5.16435e-07
USP54	1.33739e-11	0.55572	0.838	0.443	5.24979e-07
UBE2H	1.35268e-11	-0.693306	0.67	0.684	5.30982e-07
CDH10	1.82642e-11	-0.633402	0.89	0.937	7.16943e-07
UGT8	1.84789e-11	-0.680913	0.578	0.709	7.25371e-07
ZNF708	2.19732e-11	0.528056	0.743	0.329	8.62535e-07
BEND4	2.3594e-11	-0.594013	0.04	0.304	9.26159e-07
AC111006.1	2.42484e-11	-0.678423	0.046	0.278	9.51847e-07
SGIP1	2.50702e-11	-0.529346	0.951	0.975	9.84105e-07
SEL1L3	2.51274e-11	-0.561841	0.544	0.658	9.86352e-07
HERC4	2.77289e-11	-0.725061	0.774	0.873	1.08847e-06
KANSL1L	2.88355e-11	-0.67332	0.902	0.899	1.13191e-06
USPL1	3.85844e-11	-0.714182	0.248	0.468	1.51459e-06
PIK3R1	5.08591e-11	0.441947	0.982	0.81	1.99642e-06
NFAT5	6.66781e-11	-0.696476	0.807	0.861	2.61738e-06
SMYD3	7.54618e-11	0.564251	0.89	0.557	2.96218e-06
TSC22D4	7.69384e-11	0.548273	0.697	0.304	3.02014e-06
DNAJB2	7.73548e-11	-0.753028	0.19	0.43	3.03649e-06
JAM3	7.76945e-11	-0.694637	0.477	0.582	3.04982e-06
SETD5	8.23636e-11	-0.40108	0.96	0.873	3.2331e-06
SPARCL1	8.49881e-11	0.618512	0.82	0.456	3.33612e-06
ATP1A2	9.13427e-11	0.577717	0.807	0.43	3.58557e-06
SLC7A5	9.59097e-11	-0.63736	0.165	0.38	3.76484e-06
BACE2	1.05405e-10	-0.910006	0.052	0.304	4.13756e-06
CLASP1	1.16095e-10	-0.499515	0.92	0.886	4.55719e-06
APCDD1	1.24596e-10	0.592926	0.82	0.481	4.89088e-06
PTPRE	1.4529e-10	-0.593918	0.875	0.899	5.70322e-06
TET3	1.61121e-10	-0.542192	0.422	0.418	6.32464e-06
SMOC1	1.68932e-10	0.63399	0.982	0.937	6.63125e-06
BEST3	1.84447e-10	0.736661	0.768	0.405	7.24028e-06
SGMS1	1.91909e-10	0.47794	0.951	0.747	7.53319e-06
YARS	1.91921e-10	-0.496671	0.199	0.392	7.53365e-06
HLA-C	1.9873e-10	0.668161	0.489	0.114	7.80096e-06
SERPINH1	2.57941e-10	-0.543829	0.003	0.19	1.01252e-05
CIT	2.66267e-10	-0.759424	0.706	0.772	1.0452e-05
MAP1A	2.71959e-10	-0.76464	0.223	0.392	1.06755e-05
KAT2B	3.07398e-10	0.425287	0.985	0.861	1.20666e-05
CCDC59	3.68791e-10	-0.694189	0.251	0.468	1.44765e-05
MAGI3	4.00283e-10	-0.646493	0.627	0.658	1.57127e-05
LRRN1	4.11962e-10	-0.443559	0.875	0.911	1.61712e-05
AHSA1	4.16234e-10	-0.589417	0.119	0.329	1.63389e-05
CALD1	4.73715e-10	0.431982	0.67	0.266	1.85952e-05
HSPA9	4.92735e-10	-0.499984	0.315	0.519	1.93418e-05
PROX1	5.58566e-10	-0.476707	0.306	0.405	2.1926e-05
SMAD1	6.04806e-10	-0.836036	0.364	0.62	2.37411e-05
LINC00862	6.09529e-10	-0.668226	0.15	0.316	2.39264e-05
PCDH9	6.44103e-10	-0.391307	1	1	2.52836e-05
EEF2K	6.51779e-10	0.499986	0.639	0.241	2.55849e-05
DST	6.88765e-10	-0.55947	0.985	0.987	2.70368e-05
NOP58	7.60704e-10	-0.571872	0.382	0.544	2.98607e-05
NUDC	8.52117e-10	-0.512435	0.248	0.43	3.3449e-05
LINC00310	8.88757e-10	-0.647817	0.107	0.329	3.48873e-05
CRYAB	1.20121e-09	-0.646682	0.122	0.367	4.71521e-05
MTSS1L	1.31191e-09	0.542595	0.239	0	5.14979e-05
NR3C2	1.31821e-09	0.502899	0.823	0.468	5.17449e-05
TRIM26	1.63869e-09	-0.463371	0.22	0.329	6.4325e-05
RANGAP1	1.67856e-09	-0.55777	0.104	0.354	6.58903e-05
ADGRL3	1.81902e-09	-0.418037	0.991	0.987	7.14037e-05
LINC00324	2.1506e-09	-0.484419	0	0.139	8.44195e-05
FAM19A2	2.29495e-09	0.928622	0.232	0	9.0086e-05
UBR2	2.42084e-09	-0.417341	0.844	0.835	9.50275e-05
ABI1	2.58568e-09	-0.500941	0.703	0.81	0.000101498
S100B	2.75592e-09	0.59018	0.725	0.367	0.000108181
FAM19A1	3.03127e-09	0.995443	0.229	0	0.000118989
PTPN13	3.1022e-09	-0.604136	0.691	0.747	0.000121774
SASH1	3.25836e-09	-0.529812	0.801	0.81	0.000127904
RASSF4	3.93168e-09	0.477909	0.639	0.266	0.000154334
ACTG1	4.64896e-09	0.585063	0.636	0.278	0.00018249
MEGF11	4.67468e-09	0.435303	0.982	0.911	0.0001835
DMTF1	5.16371e-09	0.39166	0.826	0.481	0.000202696
MTMR3	5.18943e-09	0.45913	0.657	0.278	0.000203706
WSB1	6.15605e-09	0.392406	0.899	0.595	0.000241649
KIF19	6.38143e-09	0.475284	0.495	0.139	0.000250496
ACTB	6.46585e-09	0.600588	0.755	0.43	0.000253811
SMARCA2	6.60776e-09	-0.66432	0.706	0.747	0.000259381
WWOX	6.65847e-09	0.25219	0.963	0.722	0.000261372
STK33	6.66096e-09	0.482141	0.575	0.203	0.000261469
CAMK2D	6.72612e-09	-0.68002	0.752	0.823	0.000264027
CD81	7.83811e-09	0.476504	0.774	0.43	0.000307677
HLA-A	9.15733e-09	0.647166	0.566	0.228	0.000359462
ADGRG1	9.18485e-09	0.389901	0.667	0.291	0.000360542
FAM172A	9.95238e-09	0.356605	0.905	0.608	0.000390671
PARD3B	1.06737e-08	0.447604	0.746	0.38	0.000418985
CADM2	1.09182e-08	-0.345995	1	1	0.000428583
AIG1	1.09761e-08	0.427754	0.688	0.316	0.000430854
FAM89A	1.13475e-08	0.387062	0.422	0.089	0.000445437
MT1X	1.1597e-08	0.462418	0.453	0.114	0.000455229
FAM69A	1.20278e-08	0.484924	0.214	0	0.00047214
C9orf3	1.20278e-08	0.479431	0.214	0	0.00047214
DOPEY1	1.20278e-08	0.396233	0.214	0	0.00047214
SGCZ	1.37791e-08	-0.696125	0.502	0.823	0.000540884
CACNA1D	1.47948e-08	-0.708687	0.774	0.873	0.000580753
MAPT	1.50276e-08	-0.511712	0.89	0.924	0.000589892
FAM221A	1.5748e-08	0.336907	0.355	0.051	0.000618172
FAM19A5	1.58047e-08	0.407037	0.211	0	0.000620398
ATP1B2	1.74735e-08	0.489196	0.648	0.291	0.000685906
TCP1	1.76755e-08	-0.474041	0.18	0.316	0.000693835
DGKB	1.81792e-08	-0.429395	0.731	0.671	0.000713607
CLASP2	2.03258e-08	-0.325067	0.991	0.987	0.000797868
KIAA1468	2.07502e-08	0.37845	0.208	0	0.00081453
COL4A3BP	2.07502e-08	0.369736	0.208	0	0.00081453
SEMA5A	2.08463e-08	-0.426905	0.985	0.975	0.000818302
MMP16	2.18213e-08	-0.421291	0.988	1	0.000856575
NFKBIA	2.205e-08	0.338755	0.373	0.063	0.000865553
KLHL25	2.2907e-08	-0.718212	0.089	0.291	0.00089919
LINC01572	2.42608e-08	0.351951	0.584	0.228	0.000952334
FMNL3	2.59563e-08	0.535541	0.596	0.241	0.00101889
CMSS1	2.86091e-08	0.512628	0.685	0.329	0.00112302
DYNC1I1	2.92149e-08	0.494981	0.749	0.405	0.0011468
AL033523.1	2.92721e-08	-0.410388	0.031	0.241	0.00114905
CAMSAP2	3.35353e-08	-0.453705	0.881	0.924	0.00131639
PRKCE	3.4751e-08	0.349021	0.841	0.519	0.00136411
NUPL2	3.56799e-08	0.340345	0.202	0	0.00140058
MEG8	3.85927e-08	-0.523962	0.911	0.962	0.00151492
AC004158.1	3.88503e-08	0.562995	0.596	0.241	0.00152503
MAPK8	4.19457e-08	0.298142	0.786	0.443	0.00164654
MTCH1	4.2081e-08	-0.449574	0.275	0.405	0.00165185
MEF2A	4.36611e-08	0.354103	0.795	0.456	0.00171387
MAP4K3	4.51429e-08	-0.463848	0.823	0.861	0.00177204
HEPN1	4.53786e-08	0.341638	0.364	0.063	0.00178129
MBOAT7	4.58343e-08	-0.550959	0.147	0.354	0.00179918
SEPT7	4.67298e-08	0.323488	0.199	0	0.00183433
ZNF24	5.00569e-08	-0.511745	0.297	0.481	0.00196493
GAPDH	5.0732e-08	0.661464	0.755	0.456	0.00199143
VWA8	5.44036e-08	0.252322	0.82	0.494	0.00213556
PLEKHH2	5.72971e-08	-0.357377	0.936	0.899	0.00224914
AP000462.1	5.74145e-08	0.366885	0.523	0.177	0.00225375
AC013394.1	6.11527e-08	0.373951	0.196	0	0.00240049
MPP6	6.14194e-08	0.275092	0.471	0.152	0.00241096
NUFIP2	6.42225e-08	-0.440732	0.505	0.608	0.00252099
ZRANB2	6.52268e-08	0.389526	0.85	0.544	0.00256041
RIN2	6.56472e-08	-0.479174	0.905	0.937	0.00257692
MED13	6.81015e-08	-0.252508	0.795	0.696	0.00267325
MIR181A1HG	6.88243e-08	-0.440782	0.783	0.759	0.00270163
FARP2	7.3172e-08	-0.3984	0.593	0.557	0.00287229
DYNC1I2	7.59981e-08	0.393759	0.55	0.203	0.00298323
NTN1	7.70114e-08	-0.435448	0.67	0.759	0.00302301
LINC00877	7.81286e-08	-0.626389	0.031	0.215	0.00306686
MUM1	7.99639e-08	0.295766	0.193	0	0.0031389
LUZP2	8.361e-08	-0.411176	0.997	1	0.00328203
MYO7A	9.07433e-08	-0.397737	0.04	0.215	0.00356204
IL17RB	9.25184e-08	-0.41554	0.422	0.468	0.00363172
PLPPR1	9.30667e-08	-0.493734	0.896	0.949	0.00365324
PRMT3	9.76724e-08	-0.497159	0.462	0.481	0.00383403
AL392023.2	9.80748e-08	0.723095	0.657	0.342	0.00384983
RAB10	1.02617e-07	0.477808	0.81	0.532	0.00402814
FKBP4	1.06135e-07	-0.554473	0.131	0.278	0.00416622
NOP56	1.06159e-07	-0.393671	0.257	0.278	0.00416717
RAB39A	1.08356e-07	-0.410946	0.083	0.266	0.0042534
APTX	1.2019e-07	-0.455126	0.385	0.506	0.00471795
PTGDS	1.224e-07	0.569966	0.725	0.405	0.0048047
PPM1B	1.29055e-07	0.389727	0.847	0.557	0.00506593
BACH2	1.29497e-07	0.319015	0.804	0.481	0.00508327
USP3	1.40772e-07	0.451612	0.664	0.329	0.00552585
ACAP3	1.45364e-07	-0.369005	0.505	0.608	0.0057061
BANP	1.49863e-07	-0.401006	0.235	0.405	0.00588271
LINC02680	1.50451e-07	-0.30141	0.031	0.228	0.00590582
HNRNPDL	1.54814e-07	0.324959	0.911	0.658	0.00607709
AUXG01000058.1	1.58922e-07	-0.510326	0.168	0.38	0.00623833
C17orf67	1.64108e-07	-0.567161	0.147	0.316	0.00644188
CD9	1.6545e-07	0.412354	0.41	0.101	0.00649457
MALAT1	1.67614e-07	0.333963	1	1	0.00657953
IKZF2	1.69313e-07	0.450477	0.719	0.392	0.0066462
NKAIN4	1.69676e-07	0.401031	0.401	0.101	0.00666047
C16orf45	1.7795e-07	0.333801	0.183	0	0.00698523
LRFN2	1.78552e-07	0.353391	0.511	0.177	0.00700888
BCKDHB	1.7885e-07	0.497625	0.761	0.443	0.00702059
ZFYVE9	1.80235e-07	-0.545353	0.609	0.696	0.00707493
CAPN7	1.95078e-07	0.33269	0.801	0.481	0.0076576
SOS1	1.96954e-07	-0.450188	0.82	0.848	0.00773124
ZBTB16	1.98503e-07	0.391905	0.859	0.57	0.00779203
DCAF5	2.2062e-07	-0.46521	0.56	0.557	0.00866023
GABPB1-AS1	2.28133e-07	0.403901	0.593	0.253	0.00895514
RALYL	2.30971e-07	-0.575831	0.636	0.835	0.00906655
AC124312.1	2.31971e-07	0.441951	0.18	0	0.00910579
PCDH9-AS2	2.58351e-07	0.351051	0.78	0.456	0.0101413
SRSF11	2.59524e-07	0.367706	0.841	0.544	0.0101874
PLLP	2.59737e-07	0.298135	0.737	0.405	0.0101957
GNAS	2.80393e-07	-0.385373	0.829	0.873	0.0110065
RGCC	2.91116e-07	0.503757	0.667	0.354	0.0114275
AC119674.1	2.97269e-07	-0.723963	0.254	0.519	0.011669
KLRD1	2.99079e-07	-0.463611	0.113	0.266	0.01174
SEPT2	3.02165e-07	0.289517	0.177	0	0.0118612
MUC20-OT1	3.02165e-07	0.32208	0.177	0	0.0118612
ALK	3.12017e-07	0.422248	0.768	0.443	0.0122479
CPEB2	3.2273e-07	0.515782	0.587	0.266	0.0126685
TNS3	3.3111e-07	0.420188	0.859	0.57	0.0129974
PPID	3.36859e-07	-0.511848	0.165	0.392	0.0132231
CHST3	3.39489e-07	0.40034	0.572	0.241	0.0133263
SNHG14	3.41817e-07	-0.348692	0.725	0.962	0.0134177
TIMP3	3.4548e-07	0.504206	0.664	0.329	0.0135615
SF1	3.53882e-07	0.403644	0.685	0.354	0.0138913
AL592183.1	3.58624e-07	0.360125	0.517	0.19	0.0140774
ARFIP1	3.61194e-07	0.28837	0.569	0.241	0.0141783
SORL1	3.72572e-07	-0.480157	0.56	0.747	0.0146249
ATP2B4	3.72792e-07	-0.353642	0.884	0.873	0.0146336
ELOVL5	4.1752e-07	-0.4091	0.557	0.595	0.0163893
FAR2	4.36948e-07	0.469927	0.425	0.127	0.017152
PLEKHA6	4.56036e-07	-0.343576	0.575	0.57	0.0179013
TAOK3	4.64861e-07	-0.332295	0.972	0.962	0.0182477
RBL2	4.75157e-07	0.357671	0.624	0.291	0.0186518
ZDHHC2	4.95603e-07	0.362658	0.431	0.127	0.0194544
FAM208B	5.1157e-07	0.264752	0.171	0	0.0200812
HRASLS	5.1157e-07	0.333786	0.171	0	0.0200812
GPR75-ASB3	5.1157e-07	0.271349	0.171	0	0.0200812
RAP1GDS1	5.29938e-07	-0.60427	0.609	0.62	0.0208022
RAI1	5.59919e-07	-0.381098	0.33	0.367	0.0219791
TSHZ1	5.71094e-07	-0.60401	0.584	0.722	0.0224177
PLOD3	5.74769e-07	-0.506344	0.144	0.329	0.022562
ELMOD1	5.79308e-07	-0.55325	0.584	0.646	0.0227402
MSMO1	5.81385e-07	0.299745	0.404	0.114	0.0228217
SMARCA1	6.22905e-07	-0.425052	0.404	0.532	0.0244515
PDS5B	6.63626e-07	-0.544741	0.694	0.797	0.02605
DDIT4	6.81446e-07	0.307326	0.33	0.063	0.0267495
MBNL2	6.85959e-07	-0.496988	0.737	0.835	0.0269266
FTCDNL1	7.0248e-07	0.382954	0.407	0.114	0.0275751
OPHN1	7.17227e-07	0.351675	0.991	0.975	0.028154
MFF	7.30032e-07	0.300198	0.645	0.316	0.0286567
POU6F2	7.63805e-07	0.566574	0.575	0.253	0.0299824
RFX3-AS1	7.73918e-07	0.496823	0.541	0.241	0.0303794
GRIA4	7.77236e-07	-0.269171	1	0.987	0.0305096
CD47	7.87405e-07	0.425348	0.749	0.494	0.0309088
ASCL1	7.98772e-07	0.458227	0.569	0.253	0.031355
ANKRD10	8.0528e-07	0.445053	0.823	0.544	0.0316105
CDYL	8.50775e-07	0.422392	0.437	0.139	0.0333963
MKL2	8.63594e-07	0.250607	0.165	0	0.0338995
SLC16A7	8.81395e-07	0.441163	0.59	0.266	0.0345983
RAB11A	8.8157e-07	0.444619	0.67	0.354	0.0346052
PHLDA1	9.09087e-07	0.522617	0.838	0.62	0.0356853
HMG20A	9.12771e-07	0.336405	0.55	0.228	0.0358299
ADGRA3	9.29406e-07	-0.289796	0.45	0.392	0.0364829
ARHGEF7	9.53531e-07	-0.33639	0.777	0.734	0.0374299
H3F3B	9.58686e-07	0.47958	0.667	0.354	0.0376323
AC006994.2	9.67939e-07	-0.509948	0.248	0.392	0.0379955
MMD2	9.81147e-07	-0.499325	0.468	0.557	0.0385139
MAPRE2	1.03958e-06	-0.465859	0.612	0.62	0.0408079
ARL15	1.0927e-06	0.358074	0.639	0.316	0.042893
MYT1L	1.10858e-06	-0.56203	0.661	0.848	0.0435163
MAP2K5	1.20956e-06	-0.330757	0.682	0.646	0.0474802
KCNIP1	1.22423e-06	0.358665	0.927	0.696	0.0480558
MPDZ	1.24228e-06	-0.43913	0.838	0.81	0.0487646
NMNAT3	1.24732e-06	-0.432379	0.446	0.43	0.0489622
SOX5	1.25773e-06	-0.360785	0.997	1	0.0493709
TTLL7	1.2689e-06	0.335976	0.795	0.494	0.0498094
MDGA2	1.27271e-06	-0.258544	0.994	0.975	0.0499591

## Sheet: Purk
GeneId	p_val	avg_logFC	pct.1	pct.2	p_val_adj
<none>								Up	0
								Down	0
								Total	0
