# Supplementary material for: Glial dysregulation in the human brain in fragile X-associated tremor/ataxia syndrome
Source: Proc Natl Acad Sci U S A. 2023 May 30;120(23):e2300052120. doi: 10.1073/pnas.2300052120 (PMC10265985; doi:10.1073/pnas.2300052120)
Supplement: Supplementary file 9 — Dataset S08 (XLSX) [file pnas.2300052120.sd08.xlsx]

## Sheet: Inh-SST
GeneId

## Sheet: Inh-PVALB_I
GeneId

## Sheet: Inh-PVALB_II
GeneId

## Sheet: Endo
GeneId

## Sheet: Astro_I
GeneId

## Sheet: Astro_II
GeneId

## Sheet: OPC
GeneId

## Sheet: OL_I
GeneId

## Sheet: OL_II
GeneId

## Sheet: Neu_NTNG2
GeneId

[truncated: 11 more sheets: Neu_NRGN, Neu_L4_I, Neu_L4_II, Microglia, MOL, L5_6_I, L5_6_II, L2_3-4, Inh-VIP, Inh-SV2C_I, Inh-SV2C_II]
