# Supplementary material for: Glial dysregulation in the human brain in fragile X-associated tremor/ataxia syndrome
Source: Proc Natl Acad Sci U S A. 2023 May 30;120(23):e2300052120. doi: 10.1073/pnas.2300052120 (PMC10265985; doi:10.1073/pnas.2300052120)
Supplement: Supplementary file 14 — Dataset S13 (XLSX) [file pnas.2300052120.sd13.xlsx]

## Sheet: OL_I
GeneId

## Sheet: Neu_NTNG2
GeneId

## Sheet: Neu_NRGN
GeneId

## Sheet: Neu_L4_I
GeneId

## Sheet: Neu_L4_II
GeneId

## Sheet: Microglia
GeneId

## Sheet: MOL
GeneId

## Sheet: L5_6_I
GeneId

## Sheet: L2_3-4
GeneId

## Sheet: Inh-VIP
GeneId

[truncated: 10 more sheets: Inh-SV2C_I, Inh-SV2C_II, Inh-SST, Inh-PVALB_I, Inh-PVALB_II, Endo, Astro_I, Astro_II, OPC, OL_II]
