# Supplementary material for: Glial dysregulation in the human brain in fragile X-associated tremor/ataxia syndrome
Source: Proc Natl Acad Sci U S A. 2023 May 30;120(23):e2300052120. doi: 10.1073/pnas.2300052120 (PMC10265985; doi:10.1073/pnas.2300052120)
Supplement: Supplementary file 17 — Dataset S16 (XLSX) [file pnas.2300052120.sd16.xlsx]

## Sheet: Oligo
GeneId

## Sheet: OPC
GeneId

## Sheet: Microglia
GeneId

## Sheet: Interneuron
GeneId

## Sheet: Interneuron_II
GeneId

## Sheet: Granule
GeneId

## Sheet: Bergmann_Glia
GeneId

## Sheet: Astrocyte
GeneId
