# Supplementary material for: Glial dysregulation in the human brain in fragile X-associated tremor/ataxia syndrome
Source: Proc Natl Acad Sci U S A. 2023 May 30;120(23):e2300052120. doi: 10.1073/pnas.2300052120 (PMC10265985; doi:10.1073/pnas.2300052120)
Supplement: Supplementary file 20 — Dataset S19 (XLSX) [file pnas.2300052120.sd19.xlsx]

## Sheet: FMRP Targets
AAGAB
AAK1
AAMP
AARS
AARS2
AARSD1
AASDH
AASDHPPT
AATF
AATK
ABAT
ABCA1
ABCA2
ABCA3
ABCA5
ABCB10
ABCB7
ABCC4
ABCC5
ABCD3
ABCE1
ABCF1
ABCF2
ABCG1
ABHD10
ABHD13
ABHD15
ABHD17C
ABHD2
ABHD5
ABHD8
ABI1
ABI2
ABL1
ABL2
ABLIM1
ABLIM2
ABR
ABT1
ABTB2
AC002086.1
AC003682.1
AC004223.1
AC004257.3
AC005726.6
AC007390.5
AC008810.1
AC009113.1
AC011498.1
AC012100.1
AC013461.1
AC022415.5
AC024270.1
AC026703.1
AC051642.1
AC069214.1
AC087465.1
AC091153.1
AC091167.2
AC092329.1
AC093323.3
AC093799.1
AC096772.6
AC103810.2
AC110285.1
AC110491.1
AC113191.1
AC114772.1
AC135178.1
ACAA2
ACACA
ACAP2
ACAP3
ACAT1
ACAT2
ACBD3
ACBD5
ACBD6
ACER3
ACIN1
ACLY
ACO1
ACO2
ACOT9
ACOX1
ACP1
ACP2
ACSF3
ACSL1
ACSL3
ACSL4
ACSL6
ACTA1
ACTB
ACTG1
ACTL6A
ACTN1
ACTN2
ACTN4
ACTR1A
ACTR2
ACTR3
ACTR3B
ACTR8
ACVR1B
ACVR2A
ACVR2B
AD000671.1
ADAM10
ADAM11
ADAM15
ADAM17
ADAM22
ADAM23
ADAM9
ADAMTS1
ADAMTS3
ADAMTSL2
ADAP1
ADAP2
ADAR
ADARB1
ADAT1
ADAT2
ADCK2
ADCK3
ADCY1
ADCY2
ADCY3
ADCY5
ADCY6
ADCY9
ADCYAP1R1
ADD1
ADD2
ADD3
ADGRB2
ADGRL1
ADGRL2
ADH5
ADIPOR1
ADIPOR2
ADK
ADNP
ADNP2
ADO
ADORA2B
ADPGK
ADPRHL2
ADRA2A
ADRB1
ADRBK1
ADRBK2
ADRM1
ADSL
ADSS
AEBP2
AEN
AES
AFF1
AFF2
AFF3
AFF4
AFG3L2
AFTPH
AGAP1
AGAP2
AGAP3
AGAP6
AGBL5
AGFG1
AGGF1
AGK
AGL
AGO1
AGPAT3
AGPAT5
AGPAT6
AGPS
AGRN
AGTPBP1
AHCTF1
AHCY
AHCYL1
AHCYL2
AHDC1
AHI1
AHNAK
AHNAK2
AHR
AHRR
AHSA1
AIDA
AIF1L
AIFM1
AIG1
AIMP1
AK2
AK3
AK4
AK5
AKAP1
AKAP10
AKAP11
AKAP12
AKAP13
AKAP2
AKAP6
AKAP7
AKAP8
AKAP8L
AKAP9
AKIRIN1
AKIRIN2
AKNAD1
AKR1A1
AKR1D1
AKT1
AKT2
AKT3
AL021546.1
AL033532.1
AL050321.1
AL109749.1
AL121758.1
AL136219.1
AL139022.1
AL162407.1
AL360181.1
ALAS1
ALCAM
ALDH18A1
ALDH1A2
ALDH1B1
ALDH3A2
ALDH5A1
ALDOA
ALG10
ALG10B
ALG11
ALG13
ALG2
ALG9
ALKBH1
ALKBH2
ALKBH5
ALKBH8
ALMS1
ALPL
ALS2
ALX1
AMBRA1
AMD1
AMFR
AMIGO2
AMIGO3
AMMECR1
AMMECR1L
AMN1
AMOT
AMOTL1
AMOTL2
AMPD2
AMPH
AMZ2
ANAPC1
ANAPC16
ANAPC5
ANAPC7
ANGEL1
ANGEL2
ANK2
ANK3
ANKAR
ANKFY1
ANKH
ANKHD1
ANKHD1-EIF4EBP3
ANKIB1
ANKRA2
ANKRD10
ANKRD11
ANKRD12
ANKRD13A
ANKRD13B
ANKRD13C
ANKRD17
ANKRD18A
ANKRD18B
ANKRD24
ANKRD27
ANKRD28
ANKRD32
ANKRD36
ANKRD40
ANKRD46
ANKRD50
ANKRD52
ANKRD54
ANKRD57
ANKRD6
ANKS1A
ANKS1B
ANKS6
ANLN
ANO3
ANO4
ANO5
ANO6
ANP32A
ANP32B
ANP32E
ANUBL1
ANXA11
ANXA2
ANXA5
ANXA6
ANXA7
AOC2
AP1AR
AP1B1
AP1G1
AP1M1
AP1S2
AP2A1
AP2A2
AP2B1
AP2M1
AP2S1
AP3B1
AP3D1
AP3M1
AP3M2
AP3S1
AP4E1
AP5M1
APAF1
APBA1
APBA2
APBB2
APC
APC2
APEX1
APH1A
APH1B
API5
APLP2
APMAP
APOA1BP
APOBEC3G
APOLD1
APP
APPBP2
APPL1
APTX
AQR
AR
ARAF
ARAP1
ARAP2
ARAP3
ARCN1
AREL1
ARF1
ARF3
ARF4
ARF6
ARFGAP3
ARFGEF1
ARFGEF2
ARFGEF3
ARFIP1
ARFIP2
ARGLU1
ARHGAP11A
ARHGAP12
ARHGAP17
ARHGAP18
ARHGAP19
ARHGAP20
ARHGAP21
ARHGAP22
ARHGAP23
ARHGAP26
ARHGAP28
ARHGAP29
ARHGAP31
ARHGAP32
ARHGAP35
ARHGAP4
ARHGAP44
ARHGAP5
ARHGDIA
ARHGEF11
ARHGEF12
ARHGEF17
ARHGEF18
ARHGEF2
ARHGEF26
ARHGEF3
ARHGEF7
ARHGEF9
ARID1A
ARID1B
ARID2
ARID3A
ARID4B
ARID5B
ARIH1
ARIH2
ARL1
ARL10
ARL13B
ARL14EP
ARL15
ARL2BP
ARL4C
ARL5A
ARL5B
ARL6IP1
ARL6IP5
ARL6IP6
ARL8A
ARL8B
ARMC1
ARMC10
ARMC4
ARMC8
ARMCX2
ARMCX3
ARNT
ARNT2
ARNTL2
ARPC1A
ARPC2
ARPC5
ARPC5L
ARPP19
ARRB1
ARRB2
ARRDC3
ARRDC4
ARSB
ARSJ
ASAH1
ASAP1
ASAP2
ASB1
ASB11
ASB13
ASB3
ASB6
ASB7
ASCC1
ASCC2
ASCC3
ASF1B
ASH1L
ASH2L
ASIC2
ASNS
ASNSD1
ASPH
ASPHD2
ASPM
ASRGL1
ASTE1
ASTN1
ASXL1
ASXL2
ASXL3
ATAD1
ATAD2
ATAD2B
ATAD3B
ATAD5
ATE1
ATF1
ATF2
ATF3
ATF4
ATF6
ATF7IP
ATG10
ATG12
ATG13
ATG14
ATG16L1
ATG2A
ATG2B
ATG4C
ATG4D
ATG5
ATG9A
ATIC
ATL2
ATM
ATMIN
ATN1
ATP11A
ATP11B
ATP11C
ATP13A2
ATP13A3
ATP1A1
ATP1A3
ATP1B1
ATP1B3
ATP2A2
ATP2B1
ATP2B2
ATP2B3
ATP2B4
ATP2C1
ATP5A1
ATP5B
ATP5C1
ATP5F1
ATP5G2
ATP5G3
ATP5S
ATP6AP1
ATP6AP2
ATP6V0A1
ATP6V0A2
ATP6V0D1
ATP6V1A
ATP6V1B2
ATP6V1C1
ATP6V1D
ATP6V1E1
ATP6V1G1
ATP6V1G2
ATP6V1G2-DDX39B
ATP8A1
ATP8A2
ATP8B2
ATP9A
ATPAF1
ATR
ATRN
ATRNL1
ATRX
ATXN1
ATXN10
ATXN1L
ATXN2L
ATXN7
ATXN7L3
ATXN7L3B
AUP1
AURKA
AURKAIP1
AURKB
AUTS2
AVL9
AXIN1
AXIN2
AZIN1
B3GALNT1
B3GALNT2
B3GALT1
B3GALT2
B3GALT6
B3GALTL
B3GAT2
B3GNT1
B3GNT2
B3GNT5
B4GALNT1
B4GALNT4
B4GALT1
B4GALT2
B4GALT3
B4GALT5
B4GALT6
BAALC
BACE1
BACE2
BACH1
BACH2
BAG2
BAG3
BAG4
BAG5
BAG6
BAHCC1
BAHD1
BAI2
BAI3
BAIAP2
BAMBI
BANK1
BAP1
BARD1
BASP1
BAZ1A
BAZ1B
BAZ2A
BAZ2B
BBS10
BBS12
BBS2
BBS7
BBX
BCAP29
BCAP31
BCAR1
BCAS2
BCAT1
BCCIP
BCKDK
BCL10
BCL11A
BCL11B
BCL2
BCL2L11
BCL2L13
BCL2L2
BCL6
BCL7A
BCL9
BCL9L
BCLAF1
BCOR
BCORL1
BCR
BDNF
BDP1
BEAN1
BECN1
BEND3
BEND4
BEND7
BEX1
BEX2
BEX4
BFAR
BHLHB9
BHLHE40
BHLHE41
BICC1
BICD1
BICD2
BID
BIN1
BIRC2
BIRC5
BIRC6
BIVM
BLCAP
BLM
BLMH
BLOC1S2
BLVRA
BLZF1
BMF
BMI1
BMP2
BMP2K
BMP7
BMPER
BMPR1A
BMPR2
BMS1
BNIP2
BNIP3
BNIP3L
BOD1
BOD1L
BOD1L1
BOLA1
BORA
BPGM
BPTF
BRAP
BRAT1
BRCA1
BRCA2
BRCC3
BRD1
BRD2
BRD3
BRD4
BRD7
BRD8
BRD9
BRF1
BRF2
BRI3BP
BRIP1
BRIX1
BROX
BRPF1
BRPF3
BRSK1
BRSK2
BRWD1
BRWD3
BSDC1
BSN
BTAF1
BTBD1
BTBD10
BTBD11
BTBD2
BTBD3
BTBD6
BTBD7
BTF3
BTF3L4
BTG1
BTG3
BTN2A1
BTRC
BUB1
BUB1B
BUB3
BUD13
BVES
BYSL
BZRAP1
BZW1
C10orf118
C10orf12
C10orf122
C10orf137
C10orf18
C10orf2
C10orf26
C10orf28
C10orf32
C10orf46
C10orf47
C10orf58
C10orf88
C11orf30
C11orf41
C11orf46
C11orf57
C11orf58
C11orf63
C11orf82
C11orf84
C11orf87
C12orf11
C12orf23
C12orf29
C12orf35
C12orf41
C12orf43
C12orf45
C12orf48
C12orf49
C12orf5
C12orf51
C12orf52
C12orf66
C12orf68
C12orf76
C13orf26
C14orf102
C14orf118
C14orf132
C14orf135
C14orf166
C14orf2
C14orf37
C14orf43
C15orf17
C15orf38
C15orf39
C15orf41
C15orf44
C15orf61
C16orf45
C16orf52
C16orf53
C16orf70
C16orf72
C16orf80
C16orf87
C16orf88
C17orf39
C17orf48
C17orf51
C17orf75
C17orf79
C17orf80
C17orf84
C17orf85
C18orf19
C18orf25
C18orf32
C18orf54
C18orf55
C19orf12
C19orf2
C19orf29
C19orf42
C19orf43
C19orf44
C19orf47
C19orf48
C19orf50
C19orf52
C19orf54
C19orf55
C19orf6
C19orf68
C19orf70
C1GALT1
C1GALT1C1
C1orf109
C1orf114
C1orf115
C1orf124
C1orf135
C1orf144
C1orf173
C1orf174
C1orf183
C1orf198
C1orf201
C1orf21
C1orf212
C1orf216
C1orf27
C1orf31
C1orf43
C1orf52
C1orf86
C1orf9
C1orf95
C1orf96
C1QBP
C1QL3
C20orf108
C20orf11
C20orf111
C20orf112
C20orf177
C20orf20
C20orf24
C20orf4
C20orf72
C20orf94
C21orf91
C22orf13
C22orf28
C22orf39
C22orf46
C2CD2L
C2CD3
C2orf15
C2orf27A
C2orf28
C2orf29
C2orf3
C2orf43
C2orf44
C2orf47
C2orf49
C2orf56
C2orf63
C2orf67
C2orf68
C2orf69
C2orf80
C2orf82
C2orf88
C3orf17
C3orf19
C3orf23
C3orf38
C3orf39
C3orf52
C3orf58
C3orf63
C3orf64
C3orf80
C4orf14
C4orf21
C4orf36
C5orf15
C5orf22
C5orf24
C5orf25
C5orf28
C5orf30
C5orf34
C5orf41
C5orf42
C5orf43
C5orf51
C5orf53
C6orf106
C6orf120
C6orf130
C6orf145
C6orf162
C6orf168
C6orf174
C6orf192
C6orf204
C6orf211
C6orf35
C6orf47
C6orf48
C6orf62
C6orf72
C7orf10
C7orf11
C7orf23
C7orf25
C7orf26
C7orf30
C7orf36
C7orf40
C7orf41
C7orf42
C7orf44
C7orf53
C7orf60
C7orf64
C8orf33
C8orf41
C8orf42
C8orf46
C8orf73
C8orf76
C8orf83
C9orf102
C9orf125
C9orf140
C9orf156
C9orf23
C9orf3
C9orf40
C9orf41
C9orf5
C9orf64
C9orf72
C9orf78
C9orf80
C9orf85
C9orf86
C9orf91
CA10
CA13
CAB39
CAB39L
CABIN1
CABLES1
CACHD1
CACNA1A
CACNA1B
CACNA1H
CACNA1I
CACNA2D1
CACNB1
CACNB2
CACNB4
CACNG7
CAD
CADM1
CADM2
CADM3
CADM4
CADPS
CADPS2
CAGE1
CALCOCO2
CALD1
CALM1
CALM2
CALM3
CALN1
CALR
CALU
CAMK1D
CAMK1G
CAMK2A
CAMK2B
CAMK2D
CAMK2G
CAMK2N1
CAMK4
CAMKK1
CAMKV
CAMLG
CAMSAP1
CAMSAP1L1
CAMSAP2
CAMTA1
CAND1
CAND2
CANT1
CANX
CAP1
CAP2
CAPN2
CAPN7
CAPNS1
CAPRIN1
CAPRIN2
CAPZA1
CAPZA2
CAPZB
CARD8
CARKD
CARM1
CARS
CARS2
CASC3
CASC4
CASC5
CASC7
CASD1
CASK
CASKIN1
CASKIN2
CASP10
CASP2
CASP3
CASP4
CASP6
CASP7
CASP8
CASP8AP2
CAST
CASZ1
CATSPERB
CAV1
CAV2
CBFA2T2
CBFA2T3
CBFB
CBL
CBLL1
CBLN4
CBX1
CBX2
CBX3
CBX4
CBX5
CBX6
CBX8
CC2D1A
CCAR1
CCAR2
CCDC106
CCDC109B
CCDC112
CCDC113
CCDC117
CCDC132
CCDC134
CCDC136
CCDC137
CCDC138
CCDC14
CCDC142
CCDC165
CCDC18
CCDC25
CCDC41
CCDC43
CCDC47
CCDC50
CCDC51
CCDC59
CCDC6
CCDC64B
CCDC75
CCDC82
CCDC85C
CCDC86
CCDC88A
CCDC88C
CCDC90A
CCDC90B
CCDC92
CCDC93
CCDC99
CCHCR1
CCK
CCNA2
CCNB1
CCNB1IP1
CCNB2
CCNC
CCND1
CCND2
CCNE1
CCNE2
CCNF
CCNG1
CCNG2
CCNH
CCNI
CCNJ
CCNL1
CCNT1
CCNT2
CCNY
CCNYL1
CCP110
CCR6
CCRN4L
CCSAP
CCSER1
CCSER2
CCT2
CCT3
CCT4
CCT5
CCT6A
CCT7
CCT8
CD101
CD164
CD200
CD276
CD2AP
CD2BP2
CD3EAP
CD46
CD47
CD59
CD81
CD97
CD99L2
CDADC1
CDC123
CDC14B
CDC16
CDC20
CDC23
CDC25A
CDC25B
CDC27
CDC34
CDC37
CDC40
CDC42
CDC42BPA
CDC42BPB
CDC42EP1
CDC42EP3
CDC42EP4
CDC42SE1
CDC42SE2
CDC45
CDC5L
CDC6
CDC7
CDC73
CDCA2
CDCA3
CDCA4
CDCA5
CDCA7
CDCA7L
CDH11
CDH13
CDH18
CDH2
CDH23
CDIP1
CDIPT
CDK1
CDK12
CDK13
CDK14
CDK16
CDK17
CDK19
CDK2
CDK2AP1
CDK4
CDK5R1
CDK5R2
CDK5RAP1
CDK5RAP2
CDK6
CDK8
CDK9
CDKAL1
CDKL2
CDKL5
CDKN1B
CDKN2A
CDKN2AIP
CDKN2B
CDKN2C
CDON
CDR2
CDS1
CDS2
CDT1
CDV3
CDYL
CDYL2
CEBPA
CEBPB
CEBPG
CEBPZ
CECR2
CECR5
CECR6
CELF1
CELF2
CELF3
CELF4
CELF5
CELSR1
CELSR2
CELSR3
CENPA
CENPB
CENPBD1
CENPC1
CENPE
CENPF
CENPJ
CENPL
CENPN
CENPO
CENPQ
CENPV
CEP104
CEP120
CEP152
CEP170
CEP170B
CEP192
CEP250
CEP290
CEP350
CEP41
CEP55
CEP57
CEP57L1
CEP68
CEP72
CEP78
CEP85
CEP89
CEP97
CEPT1
CERK
CERS2
CERS5
CERS6
CFDP1
CFL1
CFL2
CGGBP1
CHAC1
CHAF1A
CHAF1B
CHAMP1
CHCHD3
CHCHD4
CHD1
CHD1L
CHD2
CHD3
CHD4
CHD5
CHD6
CHD7
CHD8
CHD9
CHEK1
CHERP
CHFR
CHGB
CHIC1
CHL1
CHM
CHMP1A
CHMP1B
CHMP2B
CHMP3
CHMP4B
CHMP5
CHMP7
CHN1
CHN2
CHORDC1
CHP1
CHPF2
CHPT1
CHRDL1
CHRM3
CHRNA4
CHRNA5
CHRNA7
CHRNB2
CHST1
CHST12
CHST14
CHST15
CHST3
CHSY1
CHSY3
CHTF8
CHTOP
CHUK
CIAO1
CIC
CIRBP
CIRH1A
CISD1
CIT
CITED2
CIZ1
CKAP2
CKAP2L
CKAP4
CKAP5
CKB
CKS2
CLASP1
CLASP2
CLCC1
CLCN3
CLCN4
CLCN5
CLDN12
CLDN14
CLDND1
CLIC4
CLINT1
CLIP1
CLIP2
CLIP4
CLK1
CLK2
CLK3
CLK4
CLMN
CLMP
CLN5
CLN8
CLNS1A
CLOCK
CLP1
CLPB
CLPTM1
CLPTM1L
CLPX
CLSPN
CLSTN1
CLSTN2
CLSTN3
CLTA
CLTC
CLU
CLVS2
CMAS
CMBL
CMIP
CMPK1
CMTM1
CMTM3
CMTM4
CMTM6
CMYA5
CNBP
CNIH
CNIH4
CNKSR2
CNKSR3
CNN3
CNNM1
CNNM2
CNNM3
CNNM4
CNO
CNOT1
CNOT10
CNOT2
CNOT3
CNOT4
CNOT6
CNOT6L
CNOT7
CNOT8
CNP
CNR1
CNRIP1
CNST
CNTF
CNTLN
CNTN1
CNTN3
CNTN4
CNTNAP1
CNTNAP2
CNTNAP4
CNTNAP5
CNTRL
COASY
COBL
COBLL1
COBRA1
COCH
COG1
COG2
COG3
COG5
COG6
COG8
COIL
COL18A1
COL25A1
COL2A1
COL4A1
COL4A2
COL4A3BP
COL4A4
COLEC12
COMMD2
COMMD8
COPA
COPB1
COPB2
COPE
COPG2
COPS2
COPS3
COPS4
COPS5
COPS6
COPS7A
COPS8
COPZ1
COQ10A
COQ10B
COQ2
COQ5
COQ7
CORO1C
CORO2B
COX10
COX11
COX15
COX18
COX4NB
COX5A
COX7A2L
COX7B
COX8A
CPD
CPE
CPEB2
CPEB3
CPEB4
CPLX1
CPLX2
CPNE1
CPNE3
CPNE4
CPNE5
CPNE8
CPOX
CPSF1
CPSF2
CPSF3
CPSF6
CPSF7
CPT2
CRAMP1L
CRBN
CREB1
CREB3L2
CREB3L4
CREB5
CREBBP
CREBL2
CREBRF
CREBZF
CREG2
CREM
CRHR1
CRIM1
CRIP2
CRIPAK
CRK
CRKL
CRLF3
CRLS1
CRMP1
CRNKL1
CRTAP
CRTC1
CRTC3
CRY1
CRY2
CRYBG3
CS
CSDC2
CSDE1
CSE1L
CSGALNACT1
CSGALNACT2
CSK
CSNK1A1
CSNK1A1L
CSNK1D
CSNK1E
CSNK1G1
CSNK1G2
CSNK1G3
CSNK2A1
CSNK2A2
CSNK2B
CSPG5
CSPP1
CSRNP1
CSRNP2
CSRNP3
CSRP2
CSRP2BP
CSTF1
CSTF2T
CTA-14H9.5
CTAGE5
CTBP1
CTBP2
CTC-444N24.11
CTCF
CTD-2196E14.9
CTD-2368P22.1
CTDNEP1
CTDP1
CTDSP1
CTDSP2
CTDSPL
CTDSPL2
CTH
CTIF
CTNNA1
CTNNA2
CTNNAL1
CTNNB1
CTNNBL1
CTNND1
CTNND2
CTPS
CTR9
CTSB
CTSC
CTTN
CTTNBP2
CTTNBP2NL
CTU1
CTXN1
CUEDC2
CUL1
CUL2
CUL3
CUL4A
CUL4B
CUL5
CUL7
CUTA
CUTC
CUX1
CWC22
CWC27
CXADR
CXorf26
CXorf38
CXorf57
CXXC1
CXXC4
CYB5B
CYB5R4
CYB5RL
CYBRD1
CYC1
CYCS
CYFIP1
CYFIP2
CYLD
CYP1B1
CYP2R1
CYP2U1
CYP51A1
CYTH1
CYTH3
DAAM1
DAB1
DAB2IP
DACH1
DACT1
DACT3
DAG1
DAGLA
DAPK1
DAPK3
DARS
DARS2
DAXX
DAZAP1
DAZAP2
DBF4
DBN1
DBNDD2
DBR1
DBT
DCAF1
DCAF10
DCAF12
DCAF13
DCAF16
DCAF5
DCAF6
DCAF7
DCAF8
DCBLD2
DCDC2
DCHS1
DCK
DCLK1
DCLRE1A
DCLRE1B
DCLRE1C
DCP2
DCTD
DCTN1
DCTN2
DCTN4
DCTN5
DCTN6
DCTPP1
DCUN1D1
DCUN1D2
DCUN1D4
DCUN1D5
DDAH1
DDB1
DDHD1
DDHD2
DDI2
DDIT4
DDR1
DDRGK1
DDX1
DDX10
DDX11
DDX17
DDX18
DDX19A
DDX20
DDX21
DDX23
DDX24
DDX27
DDX28
DDX31
DDX39A
DDX39B
DDX3X
DDX3Y
DDX42
DDX46
DDX47
DDX5
DDX50
DDX52
DDX54
DDX55
DDX56
DDX59
DDX6
DEAF1
DEDD
DEF8
DEGS1
DEK
DEM1
DENND1B
DENND2A
DENND2C
DENND3
DENND4A
DENND4B
DENND4C
DENND5A
DENND5B
DENR
DEPDC1
DEPDC1B
DERL1
DERL2
DESI1
DET1
DFFA
DFNB59
DGAT2
DGCR14
DGCR2
DGCR8
DGKB
DGKD
DGKE
DGKH
DGKZ
DGUOK
DHCR24
DHCR7
DHFR
DHFRL1
DHRS3
DHTKD1
DHX15
DHX16
DHX29
DHX30
DHX32
DHX33
DHX34
DHX35
DHX36
DHX37
DHX38
DHX40
DHX57
DHX8
DHX9
DIABLO
DIAPH1
DIAPH2
DIAPH3
DICER1
DIDO1
DIEXF
DIO2
DIP2B
DIP2C
DIRAS1
DIRAS2
DIRC2
DIS3
DIS3L
DIXDC1
DKC1
DKK3
DLAT
DLC1
DLD
DLG1
DLG2
DLG3
DLG4
DLG5
DLGAP1
DLGAP2
DLGAP5
DLX1
DLX2
DMD
DMRT3
DMTF1
DMWD
DMXL1
DMXL2
DNA2
DNAAF2
DNAH14
DNAH17
DNAJA1
DNAJA2
DNAJA3
DNAJA4
DNAJB1
DNAJB14
DNAJB2
DNAJB4
DNAJB6
DNAJB9
DNAJC1
DNAJC10
DNAJC13
DNAJC14
DNAJC16
DNAJC18
DNAJC2
DNAJC21
DNAJC22
DNAJC24
DNAJC25
DNAJC25-GNG10
DNAJC27
DNAJC3
DNAJC5
DNAJC6
DNAJC7
DNAJC8
DNAJC9
DNAL1
DNER
DNM1
DNM1L
DNM2
DNM3
DNMBP
DNMT1
DNPEP
DNTTIP2
DOCK1
DOCK10
DOCK11
DOCK3
DOCK4
DOCK5
DOCK7
DOCK9
DOK6
DOLPP1
DONSON
DOPEY1
DOPEY2
DOT1L
DPF2
DPH2
DPH3
DPM1
DPP10
DPP3
DPP6
DPP8
DPP9
DPY19L1
DPY19L3
DPY19L4
DPYSL2
DPYSL3
DPYSL5
DR1
DRAM2
DRG1
DROSHA
DSC2
DSC3
DSCAML1
DSCC1
DSE
DSEL
DSG2
DSN1
DSP
DST
DSTYK
DTL
DTNA
DTWD2
DTX3
DTX3L
DTX4
DUS1L
DUS3L
DUS4L
DUSP1
DUSP12
DUSP16
DUSP19
DUSP3
DUSP4
DUSP5
DUSP6
DUSP7
DUSP8
DUT
DVL1
DVL3
DYM
DYNC1H1
DYNC1I1
DYNC1LI1
DYNC1LI2
DYNC2H1
DYNLL1
DYNLL2
DYNLT3
DYRK1A
DYRK1B
DYRK2
DYRK3
DYX1C1
DZIP1
DZIP3
E2F1
E2F2
E2F3
E2F4
E2F5
E2F6
E2F7
E2F8
EAF1
EAPP
EARS2
EBF2
EBF3
ECD
ECHDC1
ECSIT
ECT2
EDA
EDARADD
EDC3
EDC4
EDEM1
EDEM3
EDIL3
EEA1
EEF1A1
EEF1B2
EEF1D
EEF1E1
EEF1G
EEF2
EEF2K
EFCAB14
EFCAB7
EFHC1
EFHD2
EFNA5
EFNB2
EFR3A
EFR3B
EFTUD1
EFTUD2
EGFR
EGLN1
EGLN2
EGR1
EGR2
EGR3
EHBP1
EHBP1L1
EHD3
EHMT1
EHMT2
EI24
EID1
EID2
EIF1
EIF1AX
EIF2A
EIF2AK1
EIF2AK2
EIF2AK3
EIF2AK4
EIF2B5
EIF2C1
EIF2C2
EIF2C3
EIF2C4
EIF2D
EIF2S1
EIF2S2
EIF2S3
EIF3A
EIF3B
EIF3D
EIF3E
EIF3F
EIF3G
EIF3I
EIF3J
EIF3L
EIF3M
EIF4A1
EIF4A2
EIF4A3
EIF4B
EIF4E
EIF4E2
EIF4E3
EIF4EBP1
EIF4EBP2
EIF4ENIF1
EIF4G1
EIF4G2
EIF4G3
EIF4H
EIF5
EIF5A
EIF5A2
EIF5B
EIF6
ELAVL1
ELAVL2
[truncated: 5,817 more rows]

## Sheet: Cerebellum
Cell Type	FXS_vs_CON	FXS_vs_CON_UP	FXS_vs_CON_DN		Cell Type	FXPM_vs_CON	FXPM_vs_CON_UP	FXPM_vs_CON_DN
Astrocyte	506	288	218		Astrocyte	82	47	35
Bergmann Glia	1176	474	235		Bergmann Glia	226	70	22
Endothelial	1	1	0		Endothelial	3	1	0
Granule	816	335	151		Granule	161	42	25
Interneuron	149	78	10		Interneuron	486	78	165
Interneuron II	216	73	60		Interneuron II	336	62	100
Microglia	11	1	1		Microglia	125	16	22
Oligo	337	149	67		Oligo	123	27	14
OPC	202	107	25		OPC	38	12	3
Purkinje	0	0	0		Purkinje	1	0	0

## Sheet: Cortex
Cell Type	FXS_vs_CON	FXS_vs_CON_UP	FXS_vs_CON_DN		Cell Type	FXPM_vs_CON	FXPM_vs_CON_UP	FXPM_vs_CON_DN
Astro I	818	483	335		Astro I	197	110	87
Astro II	983	480	503		Astro II	344	176	168
Endo	440	211	229		Endo	8	8	0
Inh-PVALB I	184	152	32		Inh-PVALB I	130	85	45
Inh-PVALB II	13	12	1		Inh-PVALB II	58	36	22
Inh-SST	218	149	69		Inh-SST	122	64	58
Inh-SV2C I	299	233	66		Inh-SV2C I	59	33	26
Inh-SV2C II	1	1	0		Inh-SV2C II	40	28	12
Inh-VIP	206	170	36		Inh-VIP	69	35	34
L2/3-4	96	77	19		L2/3-4	126	93	33
L5/6 I	3	2	1		L5/6 I	48	33	15
L5/6 II	0	0	0		L5/6 II	20	17	3
Microglia	773	406	367		Microglia	292	159	133
MOL	351	245	106		MOL	169	83	86
Neu L4 I	185	173	12		Neu L4 I	70	43	27
Neu L4 II	124	0	107		Neu L4 II	58	0	35
Neu NRGN	1096	738	358		Neu NRGN	1038	611	427
Neu NTNG2	0	0	0		Neu NTNG2	212	139	73
OL I	1028	623	405		OL I	1005	585	420
OL II	1051	517	534		OL II	6	4	2
OPC	1059	533	526		OPC	136	63	73
