# Supplementary material for: Glial dysregulation in the human brain in fragile X-associated tremor/ataxia syndrome
Source: Proc Natl Acad Sci U S A. 2023 May 30;120(23):e2300052120. doi: 10.1073/pnas.2300052120 (PMC10265985; doi:10.1073/pnas.2300052120)
Supplement: Supplementary file 21 — Dataset S20 (XLSX) [file pnas.2300052120.sd20.xlsx]

## Sheet: ctx_branch1_diff_genes_moransI_
status	p_value	morans_test_statistic	morans_I	gene_short_name	q_value
OK	0	68.3885	0.13381	CHD5	0
OK	0	163.409	0.322195	KAZN	0
OK	0	108.339	0.213459	IGSF21	0
OK	0	65.1561	0.128291	SRRM1	0
OK	0	78.2735	0.154239	CLIC4	0
OK	0	78.6496	0.154829	SDC3	0
OK	0	52.5084	0.10342	PTP4A2	0
OK	0	128.513	0.253407	CSMD2	0
OK	0	70.218	0.138268	GRIK3	0
OK	0	87.4136	0.17214	MACF1	0
OK	0	276.108	0.544602	RNF220	0
OK	0	84.8378	0.167117	AGBL4	0
OK	0	92.2354	0.181856	EPS15	0
OK	0	54.7224	0.107879	OSBPL9	0
OK	0	117.956	0.232563	USP24	0
OK	0	233.409	0.46031	DAB1	0
OK	0	123.9	0.24433	ATG4C	0
OK	0	51.557	0.101481	CACHD1	0
OK	0	189.817	0.374384	DNAJC6	0
OK	0	174.468	0.344104	PDE4B	0
OK	0	50.9847	0.100284	GNG12	0
OK	0	97.7799	0.192805	LRRC7	0
OK	0	78.4941	0.154713	NEGR1	0
OK	0	76.0667	0.149459	SLC44A5	0
OK	0	98.091	0.19342	ST6GALNAC3	0
OK	0	126.855	0.25017	AK5	0
OK	0	66.3887	0.130173	ADGRL2	0
OK	0	251.147	0.495366	TTLL7	0
OK	0	65.0837	0.128194	DDAH1	0
OK	0	58.5394	0.114589	ARHGAP29	0
OK	0	115.68	0.228131	PTBP2	0
OK	0	219.053	0.432051	DPYD	0
OK	0	109.364	0.215548	PLPPR5	0
OK	0	185.246	0.365011	COL11A1	0
OK	0	203.911	0.402021	NTNG1	0
OK	0	164.398	0.324224	SORT1	0
OK	0	58.9207	0.116031	MAGI3	0
OK	0	73.148	0.144197	SLC22A15	0
OK	0	53.3758	0.105194	OTUD7B	0
OK	0	118.947	0.234429	C1orf61	0
OK	0	73.9593	0.145735	HAPLN2	0
OK	0	85.1276	0.167622	BCAN	0
OK	0	78.3389	0.154268	ATP1A2	0
OK	0	75.4091	0.147456	DDR2	0
OK	0	67.0972	0.132148	ILDR2	0
OK	0	107.493	0.211813	MPZL1	0
OK	0	65.5414	0.129005	ATP1B1	0
OK	0	112.2	0.221097	PRRX1	0
OK	0	57.6694	0.113557	PRRC2C	0
OK	0	62.8243	0.123851	DNM3	0
OK	0	346.677	0.683774	TNR	0
OK	0	106.168	0.209262	ASTN1	0
OK	0	65.8437	0.129626	RALGPS2	0
OK	0	73.8077	0.14552	COLGALT2	0
OK	0	166.017	0.327261	C1orf21	0
OK	0	262.623	0.517933	BRINP3	0
OK	0	120.929	0.238002	KCNT2	0
OK	0	71.7914	0.141485	CRB1	0
OK	0	68.0306	0.134138	MIR181A1HG	0
OK	0	65.0523	0.128223	CSRP1	0
OK	0	64.9911	0.128141	NAV1	0
OK	0	63.0036	0.124146	IPO9-AS1	0
OK	0	78.6458	0.155067	PPP1R12B	0
OK	0	61.9133	0.121981	ATP2B4	0
OK	0	66.0463	0.130175	PIK3C2B	0
OK	0	149.806	0.295438	NFASC	0
OK	0	143.966	0.283877	CNTN2	0
OK	0	141.368	0.278721	CDK18	0
OK	0	74.6121	0.14708	CD55	0
OK	0	139.966	0.276036	LPGAT1	0
OK	0	73.9098	0.145502	SUSD4	0
OK	0	130.468	0.257259	TMEM63A	0
OK	0	56.7058	0.111804	CDC42BPA	0
OK	0	75.6759	0.149148	RHOU	0
OK	0	129.414	0.255063	DISC1	0
OK	0	51.0244	0.100321	SIPA1L2	0
OK	0	63.4066	0.124851	ACTN2	0
OK	0	59.3452	0.116813	RYR2	0
OK	0	62.9705	0.123944	CHRM3	0
OK	0	105.525	0.207949	FMN2	0
OK	0	123.682	0.243826	RGS7	0
OK	0	150.796	0.297297	KIF26B	0
OK	0	58.3107	0.1148	SMYD3	0
OK	0	95.0736	0.187041	PXDN	0
OK	0	80.3841	0.158283	MYT1L	0
OK	0	53.2248	0.104668	LINC00299	0
OK	0	138.759	0.273505	MIR3681HG	0
OK	0	51.3193	0.100822	VSNL1	0
OK	0	89.3191	0.17603	DPYSL5	0
OK	0	103.791	0.204553	ALK	0
OK	0	71.5841	0.141075	RASGRP3	0
OK	0	54.9315	0.10828	STRN	0
OK	0	172.849	0.340804	SLC8A1	0
OK	0	125.788	0.247986	PLEKHH2	0
OK	0	67.4227	0.132917	PPP1R21	0
OK	0	328.447	0.647836	NRXN1	0
OK	0	110.775	0.218447	RTN4	0
OK	0	64.6294	0.127404	CCDC88A	0
OK	0	115.875	0.228505	VRK2	0
OK	0	63.1408	0.124347	ANTXR1	0
OK	0	74.4331	0.146762	ZNF638	0
OK	0	91.0152	0.179418	DYSF	0
OK	0	163.835	0.323123	EXOC6B	0
OK	0	57.3346	0.112889	SFXN5	0
OK	0	288.028	0.567896	LRRTM4	0
OK	0	116.709	0.230079	CTNNA2	0
OK	0	99.002	0.195182	MAL	0
OK	0	137.243	0.270664	MAP4K4	0
OK	0	63.0835	0.123763	NCK2	0
OK	0	68.6928	0.135253	ST6GAL2	0
OK	0	53.4811	0.104506	SH3RF3	0
OK	0	100.29	0.197529	DPP10	0
OK	0	207.619	0.409405	CNTNAP5	0
OK	0	94.5763	0.186443	BIN1	0
OK	0	82.2011	0.160957	GPR17	0
OK	0	86.119	0.169627	ARHGEF4	0
OK	0	133.056	0.262407	NCKAP5	0
OK	0	144.878	0.284878	TMEM163	0
OK	0	304.037	0.599682	LRP1B	0
OK	0	162.325	0.320148	ZEB2	0
OK	0	143.407	0.282788	FMNL2	0
OK	0	97.1298	0.191525	GALNT13	0
OK	0	111.75	0.220319	ERMN	0
OK	0	69.8738	0.137745	PKP4	0
OK	0	57.7678	0.113705	RBMS1	0
OK	0	72.8521	0.142582	SLC4A10	0
OK	0	144.302	0.284411	SCN3A	0
OK	0	92.2721	0.18171	SCN2A	0
OK	0	68.0764	0.134146	CSRNP3	0
OK	0	207.589	0.409325	SCN1A	0
OK	0	73.5481	0.144801	SCN9A	0
OK	0	93.5781	0.184346	CERS6	0
OK	0	123.434	0.243378	LRP2	0
OK	0	62.9951	0.123928	GAD1	0
OK	0	111.004	0.217729	RAPGEF4	0
OK	0	74.8588	0.147502	OSBPL6	0
OK	0	115.975	0.228579	PDE1A	0
OK	0	89.3952	0.176148	ZNF804A	0
OK	0	135.453	0.266888	CALCRL	0
OK	0	53.3426	0.105149	HIBCH	0
OK	0	120.035	0.236718	TMEFF2	0
OK	0	99.4104	0.196016	HECW2	0
OK	0	51.5718	0.101639	PGAP1	0
OK	0	71.2427	0.140383	HSPD1	0
OK	0	77.3097	0.152336	MOB4	0
OK	0	53.3126	0.105099	RFTN2	0
OK	0	210.624	0.415419	PLCL1	0
OK	0	145.977	0.287785	MAP2	0
OK	0	102.33	0.201632	UNC80	0
OK	0	121.882	0.240356	LANCL1	0
OK	0	82.4085	0.162497	ERBB4	0
OK	0	69.7699	0.137064	ASIC4	0
OK	0	70.7867	0.139399	SERPINE2	0
OK	0	171.268	0.337781	DOCK10	0
OK	0	211.344	0.41672	PID1	0
OK	0	62.9812	0.122848	SP100	0
OK	0	84.1974	0.165954	PTMA	0
OK	0	86.3222	0.170045	EFHD1	0
OK	0	104.125	0.205346	AGAP1	0
OK	0	69.0986	0.136113	LRRFIP1	0
OK	0	210.022	0.413306	CHL1	0
OK	0	73.4456	0.139154	CNTN4	0
OK	0	178.097	0.351087	LRRN1	0
OK	0	227.562	0.448775	GRM7	0
OK	0	72.5874	0.143107	SETD5	0
OK	0	60.2368	0.118626	SYN2	0
OK	0	177.206	0.349497	KCNH8	0
OK	0	60.5234	0.119333	KAT2B	0
OK	0	63.0938	0.123848	ZNF385D	0
OK	0	113.844	0.224361	THRB	0
OK	0	52.1965	0.10274	LRRC3B	0
OK	0	197.86	0.385692	RBMS3	0
OK	0	113.309	0.22346	CLASP2	0
OK	0	140.024	0.276054	ARPP21	0
OK	0	201.266	0.39695	MOBP	0
OK	0	55.8256	0.109984	TRAK1	0
OK	0	77.9822	0.153622	CSPG5	0
OK	0	79.6302	0.156895	SEMA3B	0
OK	0	109.091	0.215028	CACNA1D	0
OK	0	89.182	0.175557	CACNA2D3	0
OK	0	78.0326	0.153726	ERC2	0
OK	0	203.96	0.402259	PXK	0
OK	0	214.647	0.423285	PTPRG	0
OK	0	68.936	0.135357	CADPS	0
OK	0	55.6081	0.109352	SYNPR	0
OK	0	72.3835	0.142614	PRICKLE2	0
OK	0	63.9401	0.125637	ADAMTS9-AS2	0
OK	0	60.4	0.118984	FAM19A1	0
OK	0	215.801	0.425629	FRMD4B	0
OK	0	103.85	0.204771	RYBP	0
OK	0	76.8069	0.150816	PDZRN3	0
OK	0	71.0643	0.140015	CNTN3	0
OK	0	169.25	0.333513	ROBO2	0
OK	0	92.7002	0.182803	CADM2	0
OK	0	55.2526	0.108629	MTRNR2L12	0
OK	0	63.0765	0.124072	EPHA6	0
OK	0	54.4125	0.107202	CRYBG3	0
OK	0	166.171	0.327711	CLDND1	0
OK	0	58.2568	0.114815	CPOX	0
OK	0	69.557	0.137122	ST3GAL6	0
OK	0	59.8818	0.118002	NXPE3	0
OK	0	86.005	0.169581	DUBR	0
OK	0	252.345	0.497695	LSAMP	0
OK	0	54.4534	0.107301	RP11-384F7.2	0
OK	0	71.4041	0.140776	IGSF11	0
OK	0	99.2379	0.195541	ARHGAP31	0
OK	0	64.1171	0.125199	FSTL1	0
OK	0	120.091	0.236381	STXBP5L	0
OK	0	64.6846	0.12492	PARP14	0
OK	0	66.699	0.131146	SEMA5B	0
OK	0	83.9681	0.16455	KALRN	0
OK	0	60.6042	0.119399	ATP2C1	0
OK	0	121.268	0.238823	TMEM108	0
OK	0	201.18	0.396761	TF	0
OK	0	76.4146	0.150546	EPHB1	0
OK	0	52.3739	0.103099	ZIC1	0
OK	0	83.9088	0.16545	RNF13	0
OK	0	75.9734	0.149663	MED12L	0
OK	0	56.414	0.111141	IQCJ-SCHIP1	0
OK	0	78.242	0.154223	TRIM59	0
OK	0	187.209	0.369132	LINC01322	0
OK	0	76.759	0.151164	BCHE	0
OK	0	99.4345	0.196055	CLDN11	0
OK	0	59.922	0.11811	TNIK	0
OK	0	163.173	0.321808	PLD1	0
OK	0	181.262	0.357493	NLGN1	0
OK	0	157.092	0.309708	KCNMB2	0
OK	0	155.809	0.307179	KCNMB2-AS1	0
OK	0	201.878	0.398157	PEX5L	0
OK	0	51.5248	0.101516	MCF2L2	0
OK	0	87.8357	0.17299	C3orf70	0
OK	0	229.353	0.4523	DGKG	0
OK	0	90.8256	0.178701	ST6GAL1	0
OK	0	153.928	0.303408	IL1RAP	0
OK	0	157.841	0.311158	CCDC50	0
OK	0	207.005	0.408221	FGF12	0
OK	0	77.9743	0.15364	ATP13A4	0
OK	0	100.66	0.198388	TNK2	0
OK	0	159.018	0.313618	DLG1	0
OK	0	113.094	0.222742	STK32B	0
OK	0	109.563	0.21589	AFAP1	0
OK	0	63.4444	0.125085	CPEB2	0
OK	0	57.2563	0.11249	PROM1	0
OK	0	170.409	0.336055	QDPR	0
OK	0	211.594	0.41414	KCNIP4	0
OK	0	107.847	0.212548	SEL1L3	0
OK	0	173.524	0.341991	PCDH7	0
OK	0	189.325	0.373404	ARAP2	0
OK	0	65.0922	0.128351	APBB2	0
OK	0	188.548	0.371852	LIMCH1	0
OK	0	193.833	0.3823	ATP8A1	0
OK	0	52.3108	0.102923	GABRA2	0
OK	0	94.1304	0.185442	GABRB1	0
OK	0	220.283	0.434479	FRYL	0
OK	0	214.384	0.422724	PDGFRA	0
OK	0	226.553	0.446849	TMEM165	0
OK	0	73.8023	0.145364	KIAA1211	0
OK	0	191.62	0.373998	ADGRL3	0
OK	0	127.595	0.251413	SLC4A4	0
OK	0	57.835	0.113809	SHROOM3	0
OK	0	88.0831	0.173448	PRKG2	0
OK	0	64.509	0.127198	SCD5	0
OK	0	74.3487	0.146439	ARHGAP24	0
OK	0	86.4483	0.170118	MAPK10	0
OK	0	134.212	0.264533	SPARCL1	0
OK	0	92.4838	0.181971	SPP1	0
OK	0	109.245	0.21444	CCSER1	0
OK	0	206.202	0.406529	GRID2	0
OK	0	62.6442	0.123308	BMPR1B	0
OK	0	173.308	0.34181	UNC5C	0
OK	0	71.2622	0.140493	TSPAN5	0
OK	0	127.883	0.252209	ANK2	0
OK	0	153.266	0.302249	UGT8	0
OK	0	79.9696	0.157643	HSPA4L	0
OK	0	79.1401	0.155662	SLC7A11	0
OK	0	51.4847	0.101498	ELF2	0
OK	0	110.463	0.217715	RNF150	0
OK	0	157.526	0.310679	GAB1	0
OK	0	177.22	0.349509	HHIP	0
OK	0	82.8719	0.163115	ARHGAP10	0
OK	0	78.698	0.155028	DCLK2	0
OK	0	195.782	0.386145	TRIM2	0
OK	0	72.1935	0.142192	PDGFC	0
OK	0	181.067	0.357007	GRIA2	0
OK	0	287.617	0.56731	TMEM144	0
OK	0	76.1668	0.150155	2022-03-01	0
OK	0	89.3936	0.176141	CPE	0
OK	0	57.4537	0.112604	TLL1	0
OK	0	187.421	0.369654	SPOCK3	0
OK	0	90.2634	0.17783	PALLD	0
OK	0	64.9417	0.127719	GALNTL6	0
OK	0	223.28	0.439856	GPM6A	0
OK	0	60.9989	0.1201	ENPP6	0
OK	0	68.2626	0.133537	SORBS2	0
OK	0	72.4005	0.142663	TPPP	0
OK	0	76.5046	0.150696	ADCY2	0
OK	0	244.233	0.481596	SEMA5A	0
OK	0	98.2506	0.193607	CTNND2	0
OK	0	144.887	0.285596	TRIO	0
OK	0	68.0624	0.134204	FBXL7	0
OK	0	60.5324	0.118051	CDH12	0
OK	0	152.637	0.300913	CDH10	0
OK	0	158.105	0.311659	PDZD2	0
OK	0	142.712	0.281295	SLC1A3	0
OK	0	72.4086	0.14235	GHR	0
OK	0	75.292	0.147922	PARP8	0
OK	0	115.245	0.227244	ITGA2	0
OK	0	91.5077	0.180305	MAP3K1	0
OK	0	57.6659	0.113561	RAB3C	0
OK	0	119.267	0.235153	PDE4D	0
OK	0	70.997	0.139835	RNF180	0
OK	0	56.0094	0.110332	MAST4	0
OK	0	65.4498	0.12884	MAP1B	0
OK	0	100.394	0.19788	PDE8B	0
OK	0	66.8224	0.131209	LHFPL2	0
OK	0	106.289	0.209247	CMYA5	0
OK	0	78.6636	0.155086	ZFYVE16	0
OK	0	96.7147	0.190669	RASGRF2	0
OK	0	258.298	0.509202	VCAN	0
OK	0	61.4019	0.120648	VCAN-AS1	0
OK	0	227.129	0.447989	EDIL3	0
OK	0	103.008	0.20272	MEF2C	0
OK	0	52.928	0.104222	MEF2C-AS1	0
OK	0	160.565	0.316393	ADGRV1	0
OK	0	66.1425	0.130219	NR2F1-AS1	0
OK	0	90.1823	0.177623	MCTP1	0
OK	0	66.5223	0.131076	ELL2	0
OK	0	54.7367	0.107717	PAM	0
OK	0	58.3684	0.114832	EFNA5	0
OK	0	220.086	0.434092	MAN2A1	0
OK	0	52.0327	0.102424	MCC	0
OK	0	59.6816	0.11767	SEMA6A	0
OK	0	55.0121	0.106154	PRDM6	0
OK	0	65.6797	0.129484	LINC01170	0
OK	0	55.1905	0.108803	MEGF10	0
OK	0	113.236	0.223301	SLC12A2	0
OK	0	136.086	0.268386	SPOCK1	0
OK	0	63.7094	0.125107	SPRY4	0
OK	0	61.5915	0.121229	ARHGAP26	0
OK	0	101.33	0.199719	KCTD16	0
OK	0	183.521	0.361965	PPP2R2B	0
OK	0	169.172	0.333482	STK32A	0
OK	0	55.2957	0.108767	DPYSL3	0
OK	0	134.578	0.265365	SH3TC2	0
OK	0	53.7751	0.105441	CAMK2A	0
OK	0	70.2101	0.13771	GRIA1	0
OK	0	127.335	0.251054	SGCD	0
OK	0	53.1554	0.104745	CYFIP2	0
OK	0	54.5928	0.107347	GABRB2	0
OK	0	115.021	0.22604	TENM2	0
OK	0	145.042	0.285917	KCNIP1	0
OK	0	61.6207	0.121489	RNF130	0
OK	0	69.8823	0.13777	SLC22A23	0
OK	0	78.052	0.153901	KIF13A	0
OK	0	67.1071	0.131972	SOX4	0
OK	0	52.3941	0.100529	LRRC16A	0
OK	0	182.788	0.360466	MOG	0
OK	0	62.0381	0.122305	FKBP5	0
OK	0	115.568	0.227875	KIF6	0
OK	0	148.08	0.292013	DAAM2	0
OK	0	58.0831	0.114439	TFEB	0
OK	0	61.8988	0.121868	VEGFA	0
OK	0	83.1072	0.163864	LRRC1	0
OK	0	58.6468	0.112192	BMP5	0
OK	0	100.676	0.198425	DST	0
OK	0	59.5687	0.117325	KHDRBS2	0
OK	0	141.387	0.278759	ADGRB3	0
OK	0	168.849	0.332814	COL9A1	0
OK	0	60.0577	0.118099	B3GAT2	0
OK	0	100.231	0.196307	LINC00472	0
OK	0	60.5008	0.117906	COL12A1	0
OK	0	54.6465	0.107637	MYO6	0
OK	0	56.2228	0.110766	ME1	0
OK	0	52.7754	0.102662	SNAP91	0
OK	0	130.968	0.258285	KLHL32	0
OK	0	201.822	0.397986	GRIK2	0
OK	0	120.274	0.237193	CDK19	0
OK	0	51.839	0.102182	AMD1	0
OK	0	145.457	0.286818	REV3L	0
OK	0	115.976	0.228593	FYN	0
OK	0	84.3191	0.165928	LAMA4	0
OK	0	83.0323	0.163544	MARCKS	0
OK	0	105.159	0.207354	HS3ST5	0
OK	0	89.2073	0.1759	NT5DC1	0
OK	0	287.425	0.566865	SLC35F1	0
OK	0	172.662	0.34038	NKAIN2	0
OK	0	121.234	0.239076	NCOA7	0
OK	0	162.587	0.320061	PTPRK	0
OK	0	119.408	0.235383	LAMA2	0
OK	0	55.7142	0.109767	EPB41L2	0
OK	0	110.958	0.218814	SGK1	0
OK	0	62.2902	0.122798	HBS1L	0
OK	0	102.804	0.202598	PDE7B	0
OK	0	280.74	0.553746	MAP7	0
OK	0	76.2673	0.150232	MAP3K5	0
OK	0	59.7804	0.117861	ARFGEF3	0
OK	0	82.8502	0.16318	NHSL1	0
OK	0	104.625	0.205574	PHACTR2	0
OK	0	53.4215	0.105152	UTRN	0
OK	0	119.873	0.236181	UST	0
OK	0	66.6321	0.130113	AKAP12	0
OK	0	106.586	0.209718	SYNE1	0
OK	0	76.346	0.150511	ZDHHC14	0
OK	0	171.941	0.339076	SYNJ2	0
OK	0	91.6708	0.18076	TULP4	0
OK	0	76.424	0.150625	AGPAT4	0
OK	0	204.675	0.403696	QKI	0
OK	0	57.643	0.113611	RPS6KA2	0
OK	0	97.9718	0.192968	MMD2	0
OK	0	77.6175	0.152989	GLCCI1	0
OK	0	240.757	0.47481	NXPH1	0
OK	0	61.7286	0.121594	RP4-668E10.4	0
OK	0	77.6221	0.152931	THSD7A	0
OK	0	81.2204	0.159941	ETV1	0
OK	0	79.1579	0.155954	DGKB	0
OK	0	59.0224	0.116175	TMEM196	0
OK	0	72.6726	0.143055	DNAH11	0
OK	0	180.991	0.356961	RAPGEF5	0
OK	0	66.396	0.130749	GPNMB	0
OK	0	77.9948	0.153703	OSBPL3	0
OK	0	154.043	0.303802	CREB5	0
OK	0	209.405	0.413022	PDE1C	0
OK	0	105.384	0.20714	BMPER	0
OK	0	75.8821	0.149634	2022-09-07	0
OK	0	162.557	0.320516	ANLN	0
OK	0	250.542	0.494174	ELMO1	0
OK	0	172.413	0.339937	HECW1	0
OK	0	86.8398	0.169281	AEBP1	0
OK	0	156.269	0.307889	TNS3	0
OK	0	81.8816	0.161297	VWC2	0
OK	0	59.8722	0.11805	COBL	0
OK	0	147.22	0.290353	AUTS2	0
OK	0	61.5087	0.12125	HIP1	0
OK	0	179.706	0.354411	MAGI2	0
OK	0	113.58	0.223974	GNAI1	0
OK	0	50.9099	0.1003	SEMA3C	0
OK	0	86.0899	0.169147	PCLO	0
OK	0	121.5	0.23959	GRM3	0
OK	0	99.7583	0.196712	KIAA1324L	0
OK	0	149.103	0.293936	CDK14	0
OK	0	86.4271	0.170432	ANKIB1	0
OK	0	66.4801	0.129147	COL1A2	0
OK	0	106.593	0.210172	SLC25A13	0
OK	0	52.6152	0.103649	ZKSCAN1	0
OK	0	323.854	0.638751	LHFPL3	0
OK	0	53.6055	0.10568	SRPK2	0
OK	0	250.82	0.494667	NRCAM	0
OK	0	60.1033	0.118399	DOCK4	0
OK	0	287.956	0.567805	KCND2	0
OK	0	62.9353	0.122911	CPED1	0
OK	0	359.191	0.708471	PTPRZ1	0
OK	0	129.983	0.2563	GPR37	0
OK	0	52.5047	0.103421	AHCYL2	0
OK	0	57.591	0.113309	KIAA1549	0
OK	0	113.345	0.223523	HIPK2	0
OK	0	72.2461	0.139334	TBXAS1	0
OK	0	97.2131	0.191317	TMEM178B	0
OK	0	65.7518	0.129629	CNTNAP2	0
OK	0	251.923	0.496872	DPP6	0
OK	0	90.3315	0.177835	PTPRN2	0
OK	0	109.009	0.207538	CSF2RA	0
OK	0	137.045	0.270209	NLGN4X	0
OK	0	61.8189	0.12123	ARHGAP6	0
OK	0	65.0895	0.124995	FRMPD4	0
OK	0	146.622	0.28917	GPM6B	0
OK	0	273.348	0.539169	IL1RAPL1	0
OK	0	51.2213	0.100924	PRRG1	0
OK	0	58.6102	0.115464	TSPAN7	0
OK	0	163.537	0.322466	CASK	0
OK	0	53.597	0.10566	KDM6A	0
OK	0	112.872	0.222585	SHROOM4	0
OK	0	196.405	0.387307	OPHN1	0
OK	0	62.7553	0.123706	KLHL4	0
OK	0	74.3496	0.146347	PCDH11X	0
OK	0	89.5876	0.176488	DIAPH2	0
OK	0	267.102	0.526832	PLP1	0
OK	0	166.047	0.327476	COL4A5	0
OK	0	174.952	0.345035	LAMP2	0
OK	0	82.0429	0.161641	GRIA3	0
OK	0	102.504	0.20195	TENM1	0
OK	0	79.0724	0.155881	ZDHHC9	0
OK	0	63.3945	0.124976	ENOX2	0
OK	0	62.8175	0.123679	MAMLD1	0
OK	0	96.4091	0.189581	DLGAP2	0
OK	0	366.216	0.72232	CSMD1	0
OK	0	71.8214	0.141401	MSRA	0
OK	0	77.4946	0.152234	XKR6	0
OK	0	169.386	0.334014	SGCZ	0
OK	0	126.855	0.250167	MTUS1	0
OK	0	146.748	0.289292	CSGALNACT1	0
OK	0	235.854	0.465194	DOCK5	0
OK	0	68.5457	0.135136	DPYSL2	0
OK	0	92.6796	0.182555	CLU	0
OK	0	110.533	0.217963	KIF13B	0
OK	0	63.7738	0.123068	RBPMS	0
OK	0	120.93	0.238317	FGFR1	0
OK	0	58.8458	0.115995	TACC1	0
OK	0	63.5075	0.124888	PLAT	0
OK	0	296.654	0.585092	SNTG1	0
OK	0	319.399	0.63001	ST18	0
OK	0	156.133	0.30785	XKR4	0
OK	0	162.539	0.320449	FAM110B	0
OK	0	135.831	0.267776	TOX	0
OK	0	81.1569	0.15987	CA8	0
OK	0	160.475	0.316374	NKAIN3	0
OK	0	91.1082	0.179584	PREX2	0
OK	0	51.6257	0.101522	EYA1	0
OK	0	111.65	0.219869	RALYL	0
OK	0	69.221	0.136341	CA2	0
OK	0	310.172	0.611746	MMP16	0
OK	0	102.948	0.20298	NECAB1	0
OK	0	71.5932	0.14115	CPQ	0
OK	0	108.114	0.213086	NCALD	0
OK	0	160.174	0.315748	RIMS2	0
OK	0	184.002	0.362817	ZFPM2	0
OK	0	197.741	0.39	LINC01608	0
OK	0	271.582	0.53495	CSMD3	0
OK	0	110.848	0.218594	SAMD12	0
OK	0	238.03	0.469483	ENPP2	0
OK	0	70.254	0.138475	DEPTOR	0
OK	0	53.9234	0.106244	MTSS1	0
OK	0	139.915	0.275877	ASAP1	0
OK	0	99.454	0.196005	ADCY8	0
OK	0	53.3453	0.104626	KCNQ3	0
OK	0	102.322	0.201757	NDRG1	0
OK	0	132.31	0.254672	KHDRBS3	0
OK	0	131.011	0.258378	PTK2	0
OK	0	65.3588	0.12844	DOCK8	0
OK	0	77.5799	0.152677	GLIS3	0
OK	0	111.209	0.219113	SLC1A1	0
OK	0	62.003	0.122004	GLDC	0
OK	0	189.174	0.373116	PTPRD	0
OK	0	63.0558	0.124288	LURAP1L-AS1	0
OK	0	52.2862	0.103067	NFIB	0
OK	0	66.0421	0.129365	BNC2	0
OK	0	251.415	0.495891	SLC24A2	0
OK	0	75.3564	0.148047	TEK	0
OK	0	81.4361	0.160568	MOB3B	0
OK	0	54.5835	0.106571	LINGO2	0
OK	0	83.486	0.164121	ANKRD18A	0
OK	0	91.2346	0.179492	TRPM3	0
OK	0	66.0106	0.130134	ABHD17B	0
OK	0	51.7841	0.101896	ALDH1A1	0
OK	0	52.7182	0.103825	RORB	0
OK	0	55.5503	0.109371	TRPM6	0
OK	0	218.184	0.430327	PRUNE2	0
OK	0	55.1518	0.108695	PCA3	0
OK	0	112.469	0.221728	NTRK2	0
OK	0	101.802	0.200746	AGTPBP1	0
OK	0	52.9376	0.104248	GOLM1	0
OK	0	167.714	0.330638	SHC3	0
OK	0	107.102	0.211177	SEMA4D	0
OK	0	52.606	0.10348	GABBR2	0
OK	0	99.1955	0.195605	PLPPR1	0
OK	0	293.542	0.579003	SLC44A1	0
OK	0	85.8492	0.169233	ZNF462	0
OK	0	76.9295	0.151682	PALM2	0
OK	0	122.957	0.242464	PALM2-AKAP2	0
OK	0	80.761	0.159212	SVEP1	0
OK	0	184.106	0.363103	LPAR1	0
OK	0	57.5026	0.11334	SNX30	0
OK	0	72.7315	0.143311	SLC31A2	0
OK	0	90.1441	0.177756	ASTN2	0
OK	0	104.931	0.20674	BRINP1	0
OK	0	101.477	0.200095	GSN	0
OK	0	63.0508	0.12429	TTLL11	0
OK	0	127.844	0.252107	MVB12B	0
OK	0	113.085	0.222819	CERCAM	0
OK	0	124.008	0.244534	FNBP1	0
OK	0	59.8315	0.116743	PTGDS	0
OK	0	137.278	0.270637	ABCA2	0
OK	0	58.2528	0.114574	CACNA1B	0
OK	0	263.748	0.520022	SOX6	0
OK	0	176.706	0.348481	NAV2	0
OK	0	100.034	0.197106	NELL1	0
OK	0	274.759	0.541791	LUZP2	0
OK	0	145.442	0.286708	MPPED2	0
OK	0	204.685	0.403537	SLC1A2	0
OK	0	56.4007	0.110941	PAMR1	0
OK	0	65.1459	0.128423	LDLRAD3	0
OK	0	97.765	0.192779	PRR5L	0
OK	0	368.125	0.726104	LRRC4C	0
OK	0	141.834	0.2797	FOLH1	0
OK	0	119.21	0.234965	MYRF	0
OK	0	62.7945	0.121894	FTH1	0
OK	0	62.7247	0.123636	PLA2G16	0
OK	0	106.442	0.209701	NEAT1	0
OK	0	65.6589	0.129467	MALAT1	0
OK	0	78.8292	0.154826	CARNS1	0
OK	0	76.8741	0.151584	FCHSD2	0
OK	0	55.8043	0.110017	UVRAG	0
OK	0	53.0738	0.104634	ACER3	0
OK	0	83.4671	0.164589	GAB2	0
OK	0	132.516	0.261355	DLG2	0
OK	0	119.444	0.235557	PICALM	0
OK	0	198.232	0.390893	GRM5	0
OK	0	70.3706	0.138707	CHORDC1	0
OK	0	51.8496	0.102159	ENDOD1	0
OK	0	149.595	0.294883	MAML2	0
OK	0	92.145	0.181578	CNTN5	0
OK	0	141.412	0.278698	ARHGAP42	0
OK	0	58.1705	0.114527	ELMOD1	0
OK	0	238.368	0.47016	SIK3	0
OK	0	61.8564	0.121827	FXYD6	0
OK	0	77.6676	0.153104	PHLDB1	0
OK	0	67.2674	0.132517	MIR100HG	0
OK	0	61.8079	0.120906	NRGN	0
OK	0	131.288	0.258912	KIRREL3	0
OK	0	133.294	0.262872	NTM	0
OK	0	349.327	0.689015	OPCML	0
OK	0	129.264	0.254759	IGSF9B	0
OK	0	74.3467	0.146585	JAM3	0
OK	0	67.1842	0.132474	DIP2C	0
OK	0	74.474	0.146783	ADARB2	0
OK	0	64.1259	0.123848	ITIH5	0
OK	0	146.764	0.289286	CELF2	0
OK	0	69.2042	0.136295	CAMK1D	0
OK	0	109.793	0.21487	FRMD4A	0
OK	0	190.914	0.376532	FAM107B	0
OK	0	73.9864	0.145648	ITGA8	0
OK	0	133.905	0.263865	CACNB2	0
OK	0	108.138	0.213201	PLXDC2	0
OK	0	130.294	0.256084	NEBL	0
OK	0	272.512	0.537517	PIP4K2A	0
OK	0	100.025	0.196978	KIAA1217	0
OK	0	111.409	0.219677	ARHGAP21	0
OK	0	119.064	0.234704	GPR158	0
OK	0	58.4344	0.114799	APBB1IP	0
OK	0	53.4192	0.105269	ABI1	0
OK	0	56.0588	0.109913	SVIL	0
OK	0	52.5869	0.103482	ZEB1-AS1	0
OK	0	208.421	0.411002	ZEB1	0
OK	0	140.319	0.276635	PARD3	0
OK	0	87.4231	0.172068	PRKG1	0
OK	0	344.414	0.679299	PCDH15	0
OK	0	52.9669	0.104033	RP11-257I14.1	0
OK	0	120.834	0.236908	BICC1	0
OK	0	93.6328	0.184611	FAM13C	0
OK	0	194.887	0.383774	ANK3	0
OK	0	306.373	0.604319	CTNNA3	0
OK	0	59.7971	0.117733	LRRTM3	0
OK	0	72.9454	0.143504	USP54	0
OK	0	81.8142	0.157483	C10orf11	0
OK	0	169.916	0.334398	KCNMA1	0
OK	0	218.419	0.430666	NRG3	0
OK	0	53.678	0.105832	GRID1	0
OK	0	114.702	0.226133	LDB3	0
OK	0	51.5933	0.101704	NUTM2A-AS1	0
OK	0	90.4215	0.178282	LIPA	0
OK	0	70.8493	0.139477	PLCE1	0
OK	0	63.1299	0.124451	TBC1D12	0
OK	0	123.059	0.24238	SORBS1	0
OK	0	163.592	0.322616	OPALIN	0
OK	0	125.437	0.247085	HPSE2	0
OK	0	141.105	0.278219	SCD	0
OK	0	207.077	0.40822	SORCS3	0
OK	0	119.354	0.235142	SORCS1	0
OK	0	59.9346	0.11811	TCF7L2	0
OK	0	143.298	0.282464	AFAP1L2	0
OK	0	82.5568	0.16261	ABLIM1	0
OK	0	248.473	0.490023	ATRNL1	0
OK	0	88.7695	0.17473	GFRA1	0
OK	0	57.2785	0.112875	ENO4	0
OK	0	285.431	0.56299	SHTN1	0
OK	0	65.8947	0.129694	BAG3	0
OK	0	106.273	0.209484	PLPP4	0
OK	0	128.078	0.252569	FGFR2	0
OK	0	68.5907	0.134964	TACC2	0
OK	0	59.9083	0.115911	CPXM2	0
OK	0	57.5579	0.112741	CHST15	0
OK	0	182.471	0.359876	C10orf90	0
OK	0	117.884	0.232393	PTPRE	0
OK	0	87.7889	0.173036	NKX6-2	0
OK	0	62.222	0.122629	NINJ2	0
OK	0	129.889	0.256152	ADIPOR2	0
OK	0	71.1054	0.14007	CACNA1C	0
OK	0	61.2202	0.120441	LINC00937	0
OK	0	62.8651	0.12255	PTPRO	0
OK	0	79.3239	0.156161	EPS8	0
OK	0	54.6588	0.107564	SLCO1C1	0
OK	0	174.1	0.34335	SLCO1A2	0
OK	0	91.4328	0.180126	ST8SIA1	0
OK	0	211.543	0.417153	SOX5	0
OK	0	129.888	0.256053	ITPR2	0
OK	0	128.281	0.252843	SLC2A13	0
OK	0	148.312	0.292327	LRRK2	0
OK	0	203.34	0.400936	CNTN1	0
OK	0	129.445	0.254791	PDZRN4	0
OK	0	60.1504	0.118449	PRICKLE1	0
OK	0	64.5942	0.127007	NELL2	0
OK	0	65.2125	0.128371	ANO6	0
OK	0	172.665	0.340549	DIP2B	0
OK	0	58.5913	0.113631	BIN2	0
OK	0	59.9836	0.118238	SLC4A8	0
OK	0	64.2743	0.126694	ERBB3	0
OK	0	71.4774	0.140859	PTGES3	0
OK	0	118.713	0.233974	LRP1	0
OK	0	73.8091	0.145472	FAM19A2	0
OK	0	108.019	0.213011	PPM1H	0
OK	0	57.6367	0.113444	DPY19L2	0
OK	0	58.0517	0.111961	GRIP1	0
OK	0	56.558	0.111472	CPM	0
OK	0	66.9555	0.131566	BEST3	0
OK	0	74.1959	0.146259	RAB3IP	0
OK	0	93.7431	0.184832	KCNMB4	0
OK	0	100.741	0.198177	PHLDA1	0
OK	0	128.843	0.253998	NAV3	0
OK	0	121.574	0.236744	SYT1	0
OK	0	229.827	0.453301	TMTC2	0
OK	0	98.9207	0.194768	MGAT4C	0
OK	0	61.5701	0.121371	CDK17	0
OK	0	90.643	0.178498	ANKS1B	0
OK	0	120.58	0.237789	ANO4	0
OK	0	61.3022	0.120764	GNPTAB	0
OK	0	275.888	0.544018	CHST11	0
OK	0	55.6107	0.109615	C12orf76	0
OK	0	57.4177	0.113044	NOS1	0
OK	0	56.4381	0.111062	KSR2	0
OK	0	68.2692	0.134579	TAOK3	0
OK	0	80.2911	0.158223	CIT	0
OK	0	52.1331	0.102752	ANAPC5	0
OK	0	113.49	0.223729	TMEM132B	0
OK	0	123.348	0.243186	TMEM132C	0
OK	0	188.808	0.372263	TMEM132D	0
OK	0	104.301	0.205654	ZDHHC20	0
OK	0	135.335	0.266887	AMER2	0
OK	0	66.9268	0.131352	MTUS2	0
OK	0	85.083	0.167453	HMGB1	0
OK	0	70.7645	0.139485	HSPH1	0
OK	0	92.6827	0.182715	FRY	0
OK	0	72.9134	0.143752	STARD13	0
OK	0	69.7174	0.13736	NBEA	0
OK	0	63.1534	0.123981	DCLK1	0
OK	0	103.654	0.204402	ENOX1	0
OK	0	77.3085	0.152413	CPB2-AS1	0
OK	0	90.0624	0.177526	LRRC63	0
OK	0	65.3056	0.127762	LPAR6	0
OK	0	54.232	0.106921	DLEU2	0
OK	0	118.104	0.232879	FAM124A	0
OK	0	198.091	0.39071	PCDH9	0
OK	0	79.5625	0.156592	KLHL1	0
OK	0	143.351	0.282586	KLF12	0
OK	0	124.224	0.244981	SLAIN1	0
OK	0	109.991	0.216632	RNF219-AS1	0
OK	0	187.326	0.369336	GPC5	0
OK	0	166.343	0.327867	GPC6	0
OK	0	70.4832	0.13868	DZIP1	0
OK	0	182.894	0.356123	HS6ST3	0
OK	0	128.932	0.254264	MBNL2	0
OK	0	68.6056	0.135115	FARP1	0
OK	0	87.6964	0.172925	DOCK9	0
OK	0	84.7661	0.16711	TMTC4	0
OK	0	264.057	0.520605	FGF14	0
OK	0	236.436	0.46628	FAM155A	0
OK	0	109.123	0.214991	MYO16	0
OK	0	66.4876	0.130984	RNASE1	0
OK	0	192.838	0.380318	NOVA1	0
OK	0	66.6934	0.131451	PRKD1	0
OK	0	124.861	0.246245	AKAP6	0
OK	0	213.04	0.420163	LINC00609	0
OK	0	130.268	0.256902	LINC00639	0
OK	0	76.3989	0.140115	LRFN5	0
OK	0	246.514	0.486182	MDGA2	0
OK	0	53.1178	0.104721	MAP4K5	0
OK	0	61.5775	0.121393	TRIM9	0
OK	0	141.505	0.278954	SAMD4A	0
OK	0	74.7497	0.14716	KCNH5	0
OK	0	69.4618	0.136037	SYNE2	0
OK	0	52.6998	0.103826	HSPA2	0
OK	0	60.2038	0.118629	PLEKHG3	0
OK	0	160.917	0.317368	FUT8	0
OK	0	230.193	0.454005	PLEKHH1	0
OK	0	165.204	0.325747	SMOC1	0
OK	0	57.3784	0.112831	RGS6	0
OK	0	115.166	0.227088	PSEN1	0
OK	0	57.6015	0.11355	SPTLC2	0
OK	0	103.083	0.203291	NRXN3	0
OK	0	154.158	0.30331	FLRT2	0
OK	0	70.4073	0.138218	CALM1	0
OK	0	64.5451	0.124096	FBLN5	0
OK	0	58.3698	0.115066	DICER1	0
OK	0	209.121	0.412434	CLMN	0
OK	0	134.869	0.265762	MEG3	0
OK	0	146.178	0.288118	MEG8	0
OK	0	51.6983	0.101844	HSP90AA1	0
OK	0	70.4618	0.138895	TECPR2	0
OK	0	56.3605	0.11106	PACS2	0
OK	0	62.8995	0.123464	GABRB3	0
OK	0	107.464	0.21193	TJP1	0
OK	0	137.907	0.271965	OTUD7A	0
OK	0	55.469	0.109293	GREM1	0
OK	0	72.8587	0.137564	RYR3	0
OK	0	79.9434	0.157518	GOLGA8A	0
OK	0	54.8732	0.108039	GOLGA8B	0
OK	0	70.4971	0.138945	CAPN3	0
OK	0	199.113	0.392722	FRMD5	0
OK	0	96.8206	0.190913	SECISBP2L	0
OK	0	54.2935	0.106212	ATP8B4	0
OK	0	137.196	0.270532	GLDN	0
OK	0	143.249	0.282525	TCF12	0
OK	0	116.066	0.228857	MYO1E	0
OK	0	209.753	0.41353	RORA	0
OK	0	68.5457	0.134544	TPM1	0
OK	0	54.469	0.107322	DAPK2	0
OK	0	219.614	0.43305	MEGF11	0
OK	0	60.0116	0.118129	SMAD3	0
OK	0	87.8499	0.173225	NEO1	0
OK	0	83.9693	0.165056	CSPG4	0
OK	0	56.2531	0.110905	PEAK1	0
OK	0	69.4579	0.136744	DNAJA4	0
OK	0	76.9878	0.15153	RASGRF1	0
OK	0	53.1937	0.103999	CEMIP	0
OK	0	191.08	0.376871	SH3GL3	0
OK	0	194.809	0.384223	PDE8A	0
OK	0	55.9189	0.110064	AKAP13	0
OK	0	170.686	0.336122	NTRK3	0
OK	0	159.144	0.313792	ABHD2	0
OK	0	65.1448	0.128127	MIR9-3HG	0
OK	0	121.216	0.239029	IQGAP1	0
OK	0	63.1922	0.124269	BLM	0
OK	0	190.312	0.37534	SLCO3A1	0
OK	0	132.35	0.260932	ADAMTS17	0
OK	0	145.45	0.286826	PCSK6	0
OK	0	69.9617	0.137914	TARSL2	0
OK	0	53.909	0.106207	SRRM2	0
OK	0	85.5318	0.168489	SEC14L5	0
OK	0	179.734	0.353732	RBFOX1	0
OK	0	65.2822	0.128701	SNX29	0
OK	0	162.001	0.319406	SHISA9	0
OK	0	95.5381	0.188246	U91319.1	0
OK	0	79.5147	0.156688	NDE1	0
OK	0	277.945	0.548167	XYLT1	0
OK	0	58.1005	0.114475	TMC7	0
OK	0	66.3964	0.130701	SYT17	0
OK	0	103.683	0.204368	CCP110	0
OK	0	64.8757	0.1278	KNOP1	0
OK	0	115.403	0.227562	GPRC5B	0
OK	0	180.807	0.356532	SLC5A11	0
OK	0	96.3483	0.189719	GSG1L	0
OK	0	100.843	0.198853	GNAO1	0
OK	0	67.4612	0.132999	PLLP	0
OK	0	121.192	0.238977	FA2H	0
OK	0	131.855	0.260018	CNTNAP4	0
OK	0	71.6763	0.141274	CDH13	0
OK	0	64.5165	0.126844	ATP2C2	0
OK	0	58.9218	0.115668	CRISPLD2	0
OK	0	58.0399	0.113823	NXN	0
OK	0	72.3464	0.142203	ABR	0
OK	0	111.714	0.220203	ASPA	0
OK	0	61.172	0.12045	WSCD1	0
OK	0	100.656	0.198179	NTN1	0
OK	0	83.8811	0.165374	GAS7	0
OK	0	77.5099	0.152674	SHISA6	0
OK	0	50.9722	0.100446	PMP22	0
OK	0	200.229	0.394901	EPN2	0
OK	0	60.7284	0.119715	NLK	0
OK	0	79.6393	0.157011	SSH2	0
OK	0	65.531	0.129138	EVI2A	0
OK	0	157.672	0.310953	MYO1D	0
OK	0	75.4977	0.148779	TMEM98	0
OK	0	78.9869	0.155528	ASIC2	0
OK	0	60.2788	0.118822	RFFL	0
OK	0	85.8413	0.169188	ARHGAP23	0
OK	0	114.807	0.226356	SRCIN1	0
OK	0	165.05	0.325501	CNP	0
OK	0	81.3929	0.159971	C1QL1	0
OK	0	72.1563	0.142266	ZNF652	0
OK	0	262.165	0.517029	CA10	0
OK	0	83.6052	0.164758	MSI2	0
OK	0	104.686	0.206394	YPEL2	0
OK	0	50.8922	0.10032	USP32	0
OK	0	138.974	0.273938	TANC2	0
OK	0	140.686	0.277385	PRKCA	0
OK	0	65.0244	0.127741	CACNG5	0
OK	0	142.867	0.281544	CACNG4	0
OK	0	149.416	0.294523	PITPNC1	0
OK	0	156.206	0.308017	ABCA8	0
OK	0	78.3063	0.153241	ABCA9	0
OK	0	59.2947	0.116841	KCNJ2	0
OK	0	232.62	0.458744	LINC00511	0
OK	0	94.2143	0.185772	SLC39A11	0
OK	0	107.466	0.211869	TTYH2	0
OK	0	69.9242	0.137794	TMEM235	0
OK	0	102.523	0.202102	AATK	0
OK	0	66.5192	0.131072	RAB40B	0
OK	0	63.3148	0.124794	ENOSF1	0
OK	0	230.197	0.453717	DLGAP1	0
OK	0	74.4284	0.146475	PTPRM	0
OK	0	130.335	0.256768	RAB31	0
OK	0	118.056	0.232774	PIEZO2	0
OK	0	58.2892	0.114896	GREB1L	0
OK	0	75.8708	0.149474	CABLES1	0
OK	0	60.2007	0.118653	NPC1	0
OK	0	52.1913	0.102882	OSBPL1A	0
OK	0	92.8283	0.182869	CHST9	0
OK	0	114.283	0.225236	NOL4	0
OK	0	132.759	0.261684	DTNA	0
OK	0	58.2082	0.114667	FHOD3	0
OK	0	78.5536	0.15468	RIT2	0
OK	0	56.6221	0.109536	SETBP1	0
OK	0	233.763	0.461038	DCC	0
OK	0	179.36	0.353752	PHLPP1	0
OK	0	106.026	0.209058	CDH19	0
OK	0	65.4975	0.12899	DOK6	0
OK	0	62.5594	0.123171	NETO1	0
OK	0	124.297	0.245034	CNDP1	0
OK	0	68.4961	0.134975	ZNF516	0
OK	0	311.383	0.614196	MBP	0
OK	0	88.7731	0.174637	GALR1	0
OK	0	154.15	0.303785	FERMT1	0
OK	0	177.279	0.349513	PLCB1	0
OK	0	64.3533	0.126625	PLCB4	0
OK	0	75.0025	0.147352	SNAP25	0
OK	0	68.9135	0.135853	BTBD3	0
OK	0	107.825	0.212583	MACROD2	0
OK	0	157.438	0.310409	SLC24A3	0
OK	0	68.7231	0.135474	RIN2	0
OK	0	54.1052	0.106563	CST3	0
OK	0	64.967	0.128081	ITCH	0
OK	0	69.9437	0.13787	KIAA1755	0
OK	0	85.4627	0.168512	PPP1R16B	0
OK	0	182.685	0.360215	PTPRT	0
OK	0	84.8049	0.167167	TP53TG5	0
OK	0	52.7932	0.103943	DBNDD2	0
OK	0	54.9108	0.108166	SLC13A3	0
OK	0	52.5552	0.103465	EYA2	0
OK	0	170.589	0.336252	SULF2	0
OK	0	57.8234	0.113975	PREX1	0
OK	0	52.139	0.102411	TSHZ2	0
OK	0	119.745	0.236037	BCAS1	0
OK	0	54.8169	0.107883	BMP7	0
OK	0	84.2244	0.165618	COL20A1	0
OK	0	57.1836	0.112493	KCNQ2	0
OK	0	170.864	0.336737	MYT1	0
OK	0	59.5222	0.116538	ATCAY	0
OK	0	114.301	0.223009	C3	0
OK	0	90.2416	0.177764	OLFM2	0
OK	0	55.4135	0.108995	COL5A3	0
OK	0	53.152	0.104766	NFIX	0
OK	0	144.496	0.284853	CACNA1A	0
OK	0	59.0186	0.116278	DNAJB1	0
OK	0	73.9103	0.145647	ZNF708	0
OK	0	83.5955	0.164601	ZNF98	0
OK	0	233.319	0.460198	ZNF536	0
OK	0	63.6055	0.125247	HPN-AS1	0
OK	0	118.041	0.232715	MAG	0
OK	0	116.892	0.230455	CD22	0
OK	0	118.465	0.233354	APLP1	0
OK	0	50.9855	0.100494	ZNF146	0
OK	0	67.2796	0.132559	PPP1R14A	0
OK	0	53.1636	0.104026	POU2F2	0
OK	0	65.0068	0.128053	APOE	0
OK	0	76.118	0.149896	HIF3A	0
OK	0	70.2236	0.138194	PCDH11Y	0
OK	0	133.03	0.26233	NLGN4Y	0
OK	0	79.971	0.157623	TTTY14	0
OK	0	230.747	0.454975	SEZ6L	0
OK	0	58.5344	0.115247	ZNRF3	0
OK	0	73.2189	0.144205	SYN3	0
OK	0	118.885	0.234418	POLR2F	0
OK	0	110.43	0.217725	SUN2	0
OK	0	60.0763	0.117965	RANGAP1	0
OK	0	57.779	0.113862	KIAA0930	0
OK	0	114.034	0.224753	MIR99AHG	0
OK	0	71.6828	0.141212	C21orf91	0
OK	0	128.164	0.252746	LINC00320	0
OK	0	87.9104	0.173357	NCAM2	0
OK	0	172.201	0.339319	GRIK1	0
OK	0	80.1286	0.157889	HUNK	0
OK	0	68.1478	0.134343	EVA1C	0
OK	0	80.8181	0.159326	OLIG1	0
OK	0	68.7019	0.135082	MRPS6	0
OK	0	74.8071	0.147426	SLC5A3	0
OK	0	69.2012	0.135302	RUNX1	0
OK	0	377.144	0.74388	DSCAM	0
OK	0	71.695	0.14085	BACE2	0
OK	0	54.0325	0.106491	TRAPPC10	0
OK	0	61.9483	0.122054	LSS	0
OK	0	104.129	0.204779	MT-ND1	0
OK	0	75.9245	0.149315	MT-ND2	0
OK	0	231.947	0.45573	MT-CO1	0
OK	0	102.768	0.202239	MT-CO2	0
OK	0	104.207	0.20484	MT-ATP6	0
OK	0	169.554	0.333505	MT-CO3	0
OK	0	72.6647	0.142782	MT-ND3	0
OK	0	87.8284	0.172686	MT-ND4	0
OK	0	102.388	0.20145	MT-ND5	0
OK	0	138.509	0.272314	MT-CYB	0
OK	0	53.5422	0.10363	AC092155.1	0
OK	0	74.0783	0.145854	LINC01965	0
OK	0	69.138	0.136172	AC073050.1	0
OK	0	55.4107	0.109201	LINC01792	0
OK	0	141.773	0.27953	AC092691.1	0
OK	0	51.3343	0.101187	AC026316.5	0
OK	0	60.9472	0.120129	RETREG1	0
OK	0	69.1258	0.136248	SELENOP	0
OK	0	139.554	0.27523	ERBIN	0
OK	0	81.196	0.159908	CARMIL1	0
OK	0	120.171	0.236941	AL445250.1	0
OK	0	64.4994	0.127151	AL589740.1	0
OK	0	93.6872	0.184736	HDAC2-AS2	0
OK	0	157.02	0.309575	AC004852.2	0
OK	0	69.0557	0.135966	AC002429.2	0
OK	0	54.6249	0.107656	AL359091.1	0
OK	0	69.5303	0.136916	AL353784.1	0
OK	0	96.1521	0.189494	LRMDA	0
OK	0	62.7318	0.122552	AC027288.3	0
OK	0	58.4475	0.115207	AL354809.1	0
OK	0	56.7983	0.11192	AC016597.1	0
OK	0	73.4665	0.144828	AC009063.2	0
OK	0	63.5055	0.125168	AC110285.1	0
OK	0	79.5845	0.156909	LINC01630	0
OK	0	68.1002	0.130332	LINC02798	0
OK	0	96.6091	0.190342	BX284613.2	0
OK	0	72.1642	0.142035	AC064875.1	0
OK	0	77.9372	0.153463	C2orf27A	0
OK	0	72.0314	0.141571	SCN1A-AS1	0
OK	0	52.0088	0.102274	CHL1-AS2	0
OK	0	57.2304	0.112565	SATB1-AS1	0
OK	0	63.2909	0.123033	TAFA1	0
OK	0	65.5204	0.12917	SLC7A14-AS1	0
OK	0	69.8537	0.13735	PLAAT1	0
OK	0	54.198	0.106831	AC008571.2	0
OK	0	75.923	0.149316	AL512308.1	0
OK	0	79.3944	0.156141	AL450345.2	0
OK	0	91.2383	0.179922	SEPTIN7	0
OK	0	71.9156	0.14095	LHFPL3-AS1	0
OK	0	58.1216	0.114404	AC068587.4	0
OK	0	57.916	0.113824	ZFPM2-AS1	0
OK	0	59.3767	0.117066	AOPEP	0
OK	0	139.869	0.267978	LNCAROD	0
OK	0	70.9387	0.139766	AC023282.1	0
OK	0	79.8179	0.139891	LINC02709	0
OK	0	58.6783	0.11565	PLAAT3	0
OK	0	68.0248	0.134003	DISC1FP1	0
OK	0	72.8277	0.142904	TAFA2	0
OK	0	56.3234	0.109662	OBI1-AS1	0
OK	0	58.2963	0.111012	AL163541.1	0
OK	0	60.7061	0.11729	HIF1A-AS3	0
OK	0	127.814	0.251555	SNHG14	0
OK	0	95.4074	0.187937	MTSS2	0
OK	0	69.4962	0.136853	AC124254.2	0

## Sheet: ctx_branch2_diff_genes_moransI
status	p_value	morans_test_statistic	morans_I	gene_short_name	q_value
OK	0	86.2455	0.34847	HES4	0
OK	3.22257e-242	33.2154	0.131322	AGRN	1.74439e-240
OK	0	50.5667	0.204678	SKI	0
OK	5.87723e-240	33.0585	0.133407	SPSB1	3.15848e-238
OK	3.28015e-185	29.0001	0.117281	KAZN	1.45158e-183
OK	0	38.1095	0.142094	HSPB7	0
OK	6.67554e-204	30.4464	0.123436	CAPZB	3.16812e-202
OK	1.92821e-145	25.6536	0.103575	NBL1	7.37139e-144
OK	1.12252e-229	32.3351	0.130657	ECE1	5.83117e-228
OK	9.70911e-285	36.0405	0.144657	HSPG2	5.93511e-283
OK	2.15129e-232	32.5279	0.131441	ZDHHC18	1.13011e-230
OK	1.18112e-219	31.6141	0.128117	NUDC	5.92944e-218
OK	0	58.5958	0.232877	TINAGL1	0
OK	0	45.5476	0.185011	CSMD2	0
OK	1.68111e-240	33.0963	0.127318	GJA4	9.04746e-239
OK	8.66688e-161	26.9941	0.105763	HEYL	3.54166e-159
OK	0	79.1809	0.319743	RNF220	0
OK	4.83676e-233	32.5737	0.126126	TRABD2B	2.548e-231
OK	1.44071e-158	26.8043	0.108773	SPATA6	5.83629e-157
OK	0	57.1802	0.23073	PODN	0
OK	1.52838e-143	25.4828	0.102897	SSBP3	5.78367e-142
OK	9.14495e-156	26.5628	0.107797	USP24	3.65309e-154
OK	0	46.6588	0.189565	DAB1	0
OK	6.86279e-190	29.3689	0.119203	NFIA	3.09572e-188
OK	0	45.2124	0.17327	LEPR	0
OK	0	70.9517	0.288166	PDE4B	0
OK	1.55554e-263	34.6604	0.140639	SGIP1	8.96598e-262
OK	0	59.5114	0.241839	LRRC7	0
OK	3.57514e-243	33.2815	0.134998	NEGR1	1.94937e-241
OK	0	52.5208	0.210771	MCOLN3	0
OK	0	39.569	0.16029	TGFBR3	0
OK	0	112.283	0.455747	ARHGAP29	0
OK	0	43.2853	0.175543	CNN3	0
OK	2.66243e-241	33.1519	0.134455	PLPPR5	1.4391e-239
OK	0	63.9686	0.259517	COL11A1	0
OK	0	55.7113	0.226349	NTNG1	0
OK	2.87081e-254	34.0398	0.137189	CSF1	1.61483e-252
OK	7.28407e-290	36.3662	0.146223	NGF	4.52679e-288
OK	0	61.1506	0.234289	CASQ2	0
OK	0	81.0112	0.327778	TBX15	0
OK	0	58.3446	0.234805	ITGA10	0
OK	0	61.3968	0.246945	TXNIP	0
OK	7.30116e-190	29.3668	0.118933	BCAN	3.28948e-188
OK	3.85361e-185	28.9946	0.113192	CRABP2	1.70334e-183
OK	2.2329e-208	30.7827	0.12008	PEAR1	1.07473e-206
OK	0	127.384	0.516717	ATP1A2	0
OK	5.29756e-193	29.6116	0.119437	HSPA6	2.41888e-191
OK	0	49.4577	0.19849	OLFML2B	0
OK	0	92.6451	0.375557	DDR2	0
OK	0	129.121	0.522713	RGS5	0
OK	0	39.1662	0.156885	FMO2	0
OK	0	54.6437	0.221944	DNM3	0
OK	0	117.227	0.476688	TNR	0
OK	7.47098e-194	29.6776	0.119739	LAMC1	3.43646e-192
OK	6.11286e-289	36.3077	0.147385	C1orf21	3.79261e-287
OK	0	73.0716	0.297009	BRINP3	0
OK	0	100.873	0.409603	KCNT2	0
OK	0	113.963	0.462481	CFH	0
OK	0	57.6266	0.234161	NAV1	0
OK	8.10824e-237	32.8393	0.130976	LMOD1	4.33251e-235
OK	0	63.6706	0.256317	PRELP	0
OK	6.047e-180	28.5795	0.103973	HSD11B1	2.63542e-178
OK	1.30355e-142	25.3987	0.101915	TRAF3IP3	4.91792e-141
OK	0	65.3012	0.264543	KCNK2	0
OK	0	96.2175	0.389848	SLC30A10	0
OK	0	41.7523	0.169467	DISC1	0
OK	0	51.7778	0.209484	NID1	0
OK	4.74324e-232	32.5036	0.131606	RYR2	2.48123e-230
OK	4.91125e-187	29.1445	0.118121	CHRM3	2.18635e-185
OK	3.85714e-179	28.5146	0.115679	FMN2	1.67907e-177
OK	1.27237e-188	29.2694	0.118772	RGS7	5.69821e-187
OK	3.38695e-217	31.4348	0.127583	KIF26B	1.67998e-215
OK	8.63398e-185	28.9667	0.117493	AHCTF1	3.80731e-183
OK	0	38.7906	0.153242	SNTG2	0
OK	7.01994e-191	29.4463	0.119403	MYT1L	3.18584e-189
OK	8.8907e-154	26.3901	0.104968	DCDC2C	3.52888e-152
OK	6.35432e-172	27.9265	0.110436	GRHL1	2.67268e-170
OK	0	42.6215	0.172977	MIR3681HG	0
OK	4.4485e-212	31.058	0.114397	AC018742.1	2.16625e-210
OK	1.29254e-268	34.996	0.140805	FOSL2	7.56682e-267
OK	1.58946e-187	29.1831	0.118357	ALK	7.09275e-186
OK	0	39.1775	0.158697	LTBP1	0
OK	0	67.1955	0.272058	CRIM1	0
OK	6.59379e-286	36.115	0.141282	VIT	4.05063e-284
OK	0	58.8272	0.237029	CYP1B1	0
OK	1.71102e-198	30.0351	0.120757	CYP1B1-AS1	7.99833e-197
OK	2.62216e-144	25.5518	0.103671	MAP4K3	9.94293e-143
OK	1.6272e-175	28.2207	0.11453	SLC8A1	7.00992e-174
OK	2.40456e-156	26.6129	0.107302	PKDCC	9.63631e-155
OK	4.35082e-280	35.7423	0.14506	PLEKHH2	2.62525e-278
OK	1.27815e-144	25.5799	0.103579	EPAS1	4.85645e-143
OK	0	47.0705	0.190527	TTC7A	0
OK	0	106.119	0.431521	NRXN1	0
OK	7.51406e-139	25.056	0.101409	EFEMP1	2.8009e-137
OK	0	43.2897	0.175754	XPO1	0
OK	0	58.8105	0.238728	EHBP1	0
OK	0	38.7427	0.138006	ACTG2	0
OK	3.26296e-153	26.3409	0.104439	EVA1A	1.28965e-151
OK	0	94.0455	0.381183	LRRTM4	0
OK	0	79.4815	0.323048	CTNNA2	0
OK	1.03884e-270	35.1335	0.140737	IL1R1	6.11035e-269
OK	0	48.7681	0.197098	MIR4435-2HG	0
OK	1.60427e-285	36.0904	0.146384	DPP10	9.82287e-284
OK	0	45.8482	0.186199	CNTNAP5	0
OK	4.06402e-272	35.2255	0.143018	NCKAP5	2.40176e-270
OK	0	47.8933	0.194348	TMEM163	0
OK	0	111.016	0.451372	LRP1B	0
OK	2.01667e-139	25.1083	0.10152	RND3	7.52474e-138
OK	0	67.7264	0.275122	GALNT13	0
OK	0	43.7902	0.177091	CCDC148	0
OK	0	49.1549	0.199506	PKP4	0
OK	3.85718e-170	27.7793	0.112662	TANC1	1.61328e-168
OK	0	54.1488	0.218872	PLA2R1	0
OK	0	53.3194	0.216406	RBMS1	0
OK	0	53.1445	0.215665	TANK	0
OK	0	121.165	0.489427	COBLL1	0
OK	0	141.387	0.570693	SLC38A11	0
OK	0	44.9077	0.182135	SCN3A	0
OK	0	49.0548	0.199268	SCN1A	0
OK	2.06425e-163	27.2166	0.107616	NOSTRIN	8.48182e-162
OK	0	48.7115	0.197702	SESTD1	0
OK	0	52.8732	0.214375	PDE1A	0
OK	5.14197e-199	30.075	0.121377	FRZB	2.40969e-197
OK	1.19751e-207	30.7282	0.124605	LINC01473	5.74896e-206
OK	3.22837e-273	35.2973	0.143038	CALCRL	1.91396e-271
OK	0	84.6209	0.342479	TFPI	0
OK	2.26556e-234	32.6674	0.132044	GULP1	1.20027e-232
OK	0	50.7321	0.204641	COL3A1	0
OK	0	44.7224	0.180662	COL5A2	0
OK	0	61.1077	0.248319	HIBCH	0
OK	0	109.474	0.443709	MYO1B	0
OK	0	103.336	0.41985	HSPD1	0
OK	0	70.7148	0.287112	HSPE1	0
OK	0	95.5317	0.388166	MOB4	0
OK	2.53286e-215	31.2974	0.126858	PLCL1	1.2497e-213
OK	0	57.8784	0.234816	SPATS2L	0
OK	1.02026e-139	25.1354	0.101708	NBEAL1	3.81449e-138
OK	0	43.8808	0.178144	PARD3B	0
OK	1.20581e-144	25.5821	0.102509	NRP2	4.59095e-143
OK	0	46.5585	0.189001	MAP2	0
OK	0	54.3344	0.220614	KANSL1L	0
OK	0	70.9298	0.288242	ERBB4	0
OK	0	40.0815	0.159903	FN1	0
OK	2.78161e-176	28.2832	0.113482	LINC00607	1.20247e-174
OK	0	45.7888	0.185171	TNS1	0
OK	0	42.3182	0.156007	DES	0
OK	5.21264e-175	28.1795	0.112109	KCNE4	2.23784e-173
OK	0	47.5561	0.192008	COL4A4	0
OK	0	48.4798	0.19602	COL4A3	0
OK	2.86387e-276	35.4957	0.144077	PID1	1.71419e-274
OK	6.52671e-135	24.6919	0.100152	DNER	2.39698e-133
OK	0	105.362	0.428438	AGAP1	0
OK	0	49.2724	0.198654	COL6A3	0
OK	0	39.1373	0.156742	TWIST2	0
OK	0	47.4068	0.19134	SNED1	0
OK	0	52.4598	0.213131	CHL1	0
OK	0	39.6126	0.16082	LRRN1	0
OK	0	56.8892	0.231179	GRM7	0
OK	0	68.444	0.277814	SLC6A1	0
OK	0	58.2152	0.235781	SH3BP5	0
OK	0	46.8792	0.189025	RFTN1	0
OK	0	42.227	0.171327	KCNH8	0
OK	0	54.7851	0.222595	KAT2B	0
OK	2.39621e-257	34.2473	0.138915	ZNF385D	1.3581e-255
OK	0	155.041	0.628675	RBMS3	0
OK	0	51.4406	0.207347	TGFBR2	0
OK	0	40.7443	0.106713	GADL1	0
OK	1.71327e-223	31.8922	0.129497	CLASP2	8.75385e-222
OK	0	53.1095	0.215529	ARPP21	0
OK	2.62252e-220	31.6616	0.123792	STAC	1.32188e-218
OK	3.04595e-147	25.8145	0.10357	MYRIP	1.17527e-145
OK	0	60.4161	0.244349	ULK4	0
OK	0	48.2976	0.195847	SNRK	0
OK	0	90.7965	0.366975	SLC6A20	0
OK	9.41094e-173	27.9948	0.109504	MYL3	3.97174e-171
OK	0	114.226	0.460641	PTH1R	0
OK	1.32087e-156	26.6354	0.107132	PFKFB4	5.29909e-155
OK	4.79724e-196	29.847	0.120109	CCDC36	2.22857e-194
OK	4.98174e-201	30.2286	0.122705	DOCK3	2.34638e-199
OK	0	52.5218	0.206649	MUSTN1	0
OK	0	48.0457	0.194442	CACNA2D3	0
OK	1.88246e-134	24.6491	0.100037	FHIT	6.89988e-133
OK	1.67567e-174	28.1381	0.114114	PTPRG	7.1609e-173
OK	3.98512e-259	34.3666	0.139356	SYNPR	2.26552e-257
OK	0	106.227	0.431547	ADAMTS9-AS2	0
OK	0	116.49	0.471193	FOXP1	0
OK	0	63.0202	0.2557	PDZRN3	0
OK	0	96.6962	0.392993	ROBO2	0
OK	0	73.1408	0.296994	ROBO1	0
OK	0	42.4621	0.17144	GBE1	0
OK	0	95.5442	0.388328	CADM2	0
OK	1.30579e-155	26.5494	0.107131	EPHA3	5.21061e-154
OK	1.60029e-185	29.0248	0.117653	EPHA6	7.09867e-184
OK	1.10734e-146	25.7646	0.104235	ST3GAL6-AS1	4.25944e-145
OK	5.4669e-265	34.7568	0.141045	ST3GAL6	3.16572e-263
OK	0	68.8801	0.278368	ABI3BP	0
OK	2.64026e-233	32.5923	0.132268	ALCAM	1.39285e-231
OK	4.49612e-251	33.8232	0.135834	CBLB	2.49525e-249
OK	0	71.776	0.282105	PHLDB2	0
OK	0	103.229	0.419738	LSAMP	0
OK	1.4327e-173	28.0618	0.113789	RP11-384F7.2	6.08084e-172
OK	0	61.912	0.250212	FSTL1	0
OK	1.05677e-153	26.3836	0.10698	STXBP5L	4.18561e-152
OK	4.39669e-307	37.4398	0.151779	ADCY5	2.84112e-305
OK	9.15139e-137	24.8639	0.100809	KALRN	3.39092e-135
OK	4.82265e-269	35.0242	0.141879	MGLL	2.82772e-267
OK	1.02932e-229	32.3378	0.130377	AMOTL2	5.35449e-228
OK	0	65.6547	0.265302	ATP1B3	0
OK	0	113.718	0.461727	ZIC1	0
OK	0	49.8354	0.200601	CP	0
OK	5.56429e-152	26.2332	0.105684	WWTR1	2.19457e-150
OK	0	64.2916	0.259964	P2RY14	0
OK	0	40.4086	0.164075	LINC01322	0
OK	1.39049e-262	34.5972	0.13789	CLDN11	7.9777e-261
OK	4.05485e-232	32.5084	0.131947	TNIK	2.1241e-230
OK	6.43734e-193	29.605	0.119511	PLD1	2.93571e-191
OK	0	128.294	0.521719	NLGN1	0
OK	0	61.4	0.249342	KCNMB2	0
OK	0	40.5326	0.16463	FXR1	0
OK	0	55.533	0.22513	IGF2BP2	0
OK	0	55.9165	0.227205	DGKG	0
OK	3.75646e-201	30.238	0.122472	BCL6	1.77151e-199
OK	0	73.5232	0.297028	LPP	0
OK	0	41.4157	0.167112	TP63	0
OK	2.07963e-158	26.7906	0.108377	P3H2	8.41539e-157
OK	2.37191e-299	36.9616	0.149937	IL1RAP	1.50665e-297
OK	2.29351e-176	28.29	0.11473	CCDC50	9.92614e-175
OK	0	46.8616	0.190401	FGF12	0
OK	1.3879e-229	32.3286	0.131077	ATP13A3	7.19971e-228
OK	7.11346e-175	28.1685	0.111366	APOD	3.05038e-173
OK	1.06162e-169	27.7429	0.112426	TNK2	4.43528e-168
OK	2.2822e-135	24.7344	0.100224	STK32B	8.38978e-134
OK	0	58.5546	0.214032	SLIT2	0
OK	0	76.93	0.311406	KCNIP4	0
OK	0	43.6773	0.177397	PCDH7	0
OK	0	38.2648	0.155393	APBB2	0
OK	3.40907e-174	28.1129	0.114025	LIMCH1	1.45519e-172
OK	4.86105e-220	31.6422	0.128311	GABRB1	2.4469e-218
OK	0	61.5552	0.249558	CHIC2	0
OK	0	40.0043	0.162431	PDGFRA	0
OK	7.31233e-142	25.3308	0.101046	KDR	2.75318e-140
OK	0	94.8718	0.384461	IGFBP7	0
OK	0	55.1406	0.211611	ADGRL3	0
OK	0	83.7982	0.338618	SLC4A4	0
OK	0	85.7526	0.344224	LINC01088	0
OK	7.36454e-206	30.594	0.123369	ANTXR2	3.51746e-204
OK	2.61458e-146	25.7312	0.10428	PRKG2	1.00468e-144
OK	0	61.0799	0.248252	SCD5	0
OK	6.94584e-253	33.9462	0.137734	ARHGAP24	3.87784e-251
OK	0	53.3472	0.216574	PTPN13	0
OK	0	56.9094	0.231175	SPARCL1	0
OK	1.35175e-209	30.8736	0.125273	CCSER1	6.53141e-208
OK	0	84.3547	0.342232	GRID2	0
OK	2.52335e-147	25.8218	0.104599	PDLIM5	9.74634e-146
OK	0	77.8335	0.315602	UNC5C	0
OK	4.99182e-239	32.9938	0.133632	TSPAN5	2.6788e-237
OK	0	75.5767	0.306843	UBE2D3	0
OK	7.06355e-146	25.6926	0.103646	SLC9B2	2.70866e-144
OK	4.1199e-283	35.9365	0.143682	NPNT	2.50616e-281
OK	0	40.147	0.162977	TBCK	0
OK	0	56.0637	0.226097	LEF1	0
OK	1.9779e-196	29.8767	0.121247	ANK2	9.21127e-195
OK	8.35198e-141	25.2346	0.102335	CAMK2D	3.12885e-139
OK	0	43.4414	0.175301	NDST4	0
OK	0	58.7587	0.237265	SYNPO2	0
OK	0	41.4278	0.166688	USP53	0
OK	0	41.3847	0.167868	PDE5A	0
OK	0	74.0038	0.298904	TRPC3	0
OK	7.30613e-233	32.561	0.132097	KIAA1109	3.84343e-231
OK	0	58.9383	0.239471	HSPA4L	0
OK	0	100.249	0.40709	SLC7A11	0
OK	0	47.4175	0.19246	INPP4B	0
OK	0	46.0836	0.184435	EDNRA	0
OK	0	61.2619	0.248476	ARHGAP10	0
OK	1.53036e-240	33.0991	0.13435	SH3D19	8.24805e-239
OK	0	59.2825	0.239045	FAM160A1	0
OK	0	55.2928	0.197402	SFRP2	0
OK	0	60.3368	0.245182	GRIA2	0
OK	1.19469e-226	32.1191	0.13024	FSTL5	6.15474e-225
OK	0	57.241	0.23231	2022-03-01	0
OK	4.21576e-214	31.2075	0.126593	CPE	2.06639e-212
OK	3.85225e-271	35.1617	0.14265	GALNTL6	2.27301e-269
OK	0	48.5827	0.196239	GPM6A	0
OK	4.59916e-190	29.3825	0.118115	ENPP6	2.08216e-188
OK	0	57.0786	0.230636	SORBS2	0
OK	1.18743e-194	29.7394	0.117702	PLEKHG4B	5.48214e-193
OK	1.48826e-157	26.7171	0.102058	NKD2	6.00288e-156
OK	0	101.366	0.409296	SLC12A7	0
OK	0	58.0762	0.235796	SEMA5A	0
OK	2.58835e-137	24.9145	0.100505	ANKRD33B	9.61939e-136
OK	0	68.0484	0.276534	CTNND2	0
OK	2.14088e-261	34.5182	0.140073	TRIO	1.22641e-259
OK	1.4146e-189	29.3443	0.119011	FBXL7	6.35804e-188
OK	1.84763e-266	34.8541	0.140855	CDH12	1.07491e-264
OK	2.25436e-211	31.0058	0.125837	CDH10	1.09493e-209
OK	1.51076e-172	27.9779	0.113322	CDH9	6.36871e-171
OK	0	65.2225	0.264355	CDH6	0
OK	0	61.0342	0.247775	PDZD2	0
OK	9.08813e-167	27.4987	0.110305	ADAMTS12	3.75904e-165
OK	0	44.0131	0.178607	RANBP3L	0
OK	0	45.2805	0.183875	SLC1A3	0
OK	5.0596e-173	28.0169	0.113216	OSMR-AS1	2.13774e-171
OK	0	59.6313	0.240696	DAB2	0
OK	1.25038e-287	36.2246	0.143767	C7	7.71927e-286
OK	0	62.8762	0.254821	GHR	0
OK	0	63.3715	0.255971	ITGA1	0
OK	1.46059e-242	33.2392	0.129421	CDC20B	7.9292e-241
OK	0	87.8079	0.356757	GPBP1	0
OK	0	45.2893	0.183859	MAST4	0
OK	3.45326e-283	35.9414	0.143363	FOXD1	2.10407e-281
OK	0	51.9746	0.210294	ARHGEF28	0
OK	0	98.4609	0.398772	PDE8B	0
OK	0	72.4196	0.293781	LHFPL2	0
OK	0	88.4304	0.359325	VCAN	0
OK	4.41304e-283	35.9345	0.145813	MEF2C	2.68012e-281
OK	0	55.5612	0.22564	ADGRV1	0
OK	0	40.4112	0.163989	NR2F1-AS1	0
OK	0	44.9651	0.182185	NR2F1	0
OK	0	71.7903	0.290911	MAN2A1	0
OK	1.25864e-181	28.7145	0.11619	SNCAIP	5.49828e-180
OK	0	98.7156	0.400033	PRDM6	0
OK	0	73.5757	0.298055	SLC12A2	0
OK	0	38.0481	0.154256	CHSY3	0
OK	0	44.481	0.180553	FNIP1	0
OK	8.17369e-288	36.2363	0.147051	HSPA4	5.05442e-286
OK	7.35528e-193	29.6005	0.118629	FSTL4	3.35024e-191
OK	1.60163e-204	30.4932	0.123527	SPOCK1	7.63023e-203
OK	7.40431e-175	28.1671	0.114187	HSPA9	3.17146e-173
OK	1.26926e-144	25.5801	0.103537	ANKHD1	4.82756e-143
OK	5.05015e-164	27.2682	0.110548	ARHGAP26	2.08423e-162
OK	0	37.8807	0.153267	PPP2R2B	0
OK	0	48.4514	0.196707	STK32A	0
OK	9.03617e-168	27.5824	0.106976	AFAP1L1	3.75418e-166
OK	0	121.89	0.493177	CARMN	0
OK	4.27248e-149	25.979	0.103688	SLC26A2	1.66226e-147
OK	0	121.781	0.493931	PDGFRB	0
OK	6.83893e-219	31.5586	0.124705	GPX3	3.41489e-217
OK	0	40.0437	0.161324	SPARC	0
OK	0	155.767	0.631306	EBF1	0
OK	0	37.6631	0.152839	ATP10B	0
OK	0	54.5483	0.221475	TENM2	0
OK	0	62.8054	0.24656	SLIT3	0
OK	2.91447e-159	26.8637	0.108983	KCNIP1	1.18321e-157
OK	1.63968e-174	28.1389	0.109097	NEURL1B	7.01512e-173
OK	1.67744e-218	31.5302	0.127093	DUSP1	8.35366e-217
OK	0	46.2254	0.187498	SQSTM1	0
OK	1.34205e-162	27.1479	0.10969	GFPT2	5.49621e-161
OK	0	45.9544	0.183405	FOXQ1	0
OK	4.3758e-193	29.618	0.118934	FOXC1	2.00044e-191
OK	0	78.102	0.317232	GMDS	0
OK	0	82.9547	0.323761	F13A1	0
OK	2.68992e-199	30.0965	0.116205	DSP	1.26217e-197
OK	4.66352e-157	26.6744	0.106956	BMP6	1.87495e-155
OK	0	41.3929	0.168008	CAP2	0
OK	0	57.104	0.231983	KIF13A	0
OK	2.66516e-194	29.7123	0.11792	MBOAT1	1.22893e-192
OK	0	73.4695	0.297744	CASC15	0
OK	0	46.7647	0.187546	DCDC2	0
OK	0	38.5617	0.155557	HSPA1B	0
OK	0	37.634	0.151441	TNXB	0
OK	0	41.3926	0.167086	FKBP5	0
OK	5.75234e-209	30.8267	0.115328	KCNK17	2.77584e-207
OK	2.6943e-225	32.022	0.129422	DAAM2	1.37852e-223
OK	0	52.1544	0.208687	ADGRF5	0
OK	0	43.0558	0.173835	TRAM2	0
OK	0	75.7091	0.307457	ELOVL5	0
OK	0	80.6458	0.325715	BMP5	0
OK	0	76.394	0.306423	EYS	0
OK	0	65.7303	0.2642	ADGRB3	0
OK	0	42.4753	0.172315	COL9A1	0
OK	0	106.972	0.433895	LINC00472	0
OK	0	77.9516	0.314656	COL12A1	0
OK	0	84.7069	0.342871	TBX18	0
OK	0	84.9398	0.344231	EPHA7	0
OK	0	88.7753	0.342564	FHL5	0
OK	7.44215e-158	26.743	0.108368	RP11-436D23.1	3.00502e-156
OK	0	49.3583	0.2005	GRIK2	0
OK	9.3065e-235	32.6946	0.132752	REV3L	4.93747e-233
OK	7.76938e-212	31.0401	0.125776	LAMA4	3.77847e-210
OK	6.48581e-230	32.3521	0.127854	FAM162B	3.37859e-228
OK	0	84.5491	0.343715	SLC35F1	0
OK	2.53916e-175	28.205	0.114151	NKAIN2	1.0926e-173
OK	3.86682e-172	27.9443	0.111476	HEY2	1.62825e-170
OK	0	113.281	0.459678	PTPRK	0
OK	0	148.749	0.603576	LAMA2	0
OK	1.07727e-215	31.3247	0.123898	EYA4	5.32224e-214
OK	2.27217e-260	34.4497	0.139379	SLC2A12	1.29566e-258
OK	1.06735e-182	28.8002	0.116853	SGK1	4.67905e-181
OK	0	63.6551	0.258403	PDE7B	0
OK	3.9673e-281	35.8092	0.145243	HIVEP2	2.4055e-279
OK	0	106.105	0.430667	PHACTR2	0
OK	0	67.0759	0.272294	UTRN	0
OK	0	54.5363	0.221454	SASH1	0
OK	0	44.2683	0.179535	UST	0
OK	0	49.6474	0.200666	AKAP12	0
OK	0	55.4813	0.224542	SYNE1	0
OK	1.06574e-150	26.1205	0.105952	ZDHHC14	4.15941e-149
OK	0	44.3719	0.173803	SYNJ2	0
OK	2.03959e-157	26.7054	0.107766	MRPL18	8.20892e-156
OK	2.18306e-229	32.3146	0.130635	PNLDC1	1.13089e-227
OK	0	52.8686	0.214258	SLC22A3	0
OK	0	47.5436	0.185087	SMOC2	0
OK	0	74.0535	0.295724	GPER1	0
OK	0	51.0806	0.206855	ZFAND2A	0
OK	0	44.4219	0.17946	CYTH3	0
OK	0	62.4441	0.253806	NXPH1	0
OK	3.96769e-253	33.9626	0.136428	TWIST1	2.22179e-251
OK	3.35679e-155	26.5138	0.107404	ITGB8	1.33806e-153
OK	4.53554e-175	28.1844	0.114044	RAPGEF5	1.94939e-173
OK	5.94806e-227	32.1407	0.130294	MPP6	3.07275e-225
OK	8.2234e-211	30.964	0.125516	CREB5	3.98371e-209
OK	0	66.566	0.269032	AEBP1	0
OK	0	42.8074	0.173798	COBL	0
OK	1.35929e-219	31.6097	0.128312	AUTS2	6.81469e-218
OK	2.1563e-299	36.9642	0.149798	HIP1	1.37202e-297
OK	1.76997e-252	33.9186	0.137037	HSPB1	9.8522e-251
OK	0	70.0727	0.282724	SEMA3C	0
OK	0	60.7424	0.24661	GRM3	0
OK	0	65.3342	0.260692	ABCB1	0
OK	8.07764e-280	35.725	0.141259	GNG11	4.86613e-278
OK	0	89.635	0.363585	COL1A2	0
OK	3.66158e-148	25.8963	0.105024	PPP1R9A	1.42162e-146
OK	0	47.995	0.192698	RELN	0
OK	0	114.572	0.465876	LHFPL3	0
OK	0	40.7841	0.163929	LAMB1	0
OK	0	62.1008	0.252392	NRCAM	0
OK	9.9498e-213	31.1061	0.126255	DOCK4	4.8642e-211
OK	0	68.7149	0.274406	FOXP2	0
OK	2.57756e-242	33.2222	0.126309	CAV2	1.39727e-240
OK	0	40.0401	0.159716	MET	0
OK	0	47.2806	0.192049	CTTNBP2	0
OK	0	98.6732	0.40118	KCND2	0
OK	0	75.3833	0.305664	CPED1	0
OK	0	113.684	0.462297	PTPRZ1	0
OK	0	111.709	0.451867	GRM8	0
OK	0	39.8443	0.161739	UBE2H	0
OK	7.16949e-142	25.3316	0.102424	MEST	2.70212e-140
OK	0	97.2561	0.393992	CALD1	0
OK	0	52.8287	0.21307	SLC13A4	0
OK	4.00025e-185	28.9933	0.115187	AC015987.1	1.76607e-183
OK	0	87.0911	0.353958	CNTNAP2	0
OK	2.66e-177	28.366	0.114412	WDR86	1.15256e-175
OK	0	95.5394	0.387643	PRKAG2	0
OK	0	95.9729	0.390227	DPP6	0
OK	0	57.4236	0.233259	DNAJB6	0
OK	3.06373e-204	30.472	0.123675	NLGN4X	1.45771e-202
OK	0	72.4323	0.293462	ARHGAP6	0
OK	1.27503e-212	31.0982	0.125896	FRMPD4	6.22516e-211
OK	0	50.8867	0.206086	RAI2	0
OK	0	68.7397	0.279264	IL1RAPL1	0
OK	7.9721e-202	30.2891	0.122962	DMD	3.76909e-200
OK	0	41.2996	0.167726	CASK	0
OK	0	42.1914	0.171364	OPHN1	0
OK	2.19845e-147	25.8271	0.100333	STARD8	8.50023e-146
OK	0	48.9141	0.198203	EDA	0
OK	0	60.1029	0.243515	NHSL2	0
OK	0	38.4852	0.146855	SRPX2	0
OK	0	90.9572	0.368652	SYTL4	0
OK	0	64.9585	0.263355	COL4A5	0
OK	0	43.0884	0.173821	LONRF3	0
OK	2.6053e-145	25.6419	0.103655	NKRF	9.94971e-144
OK	0	40.4826	0.154449	GPC3	0
OK	0	42.1734	0.169999	FGF13	0
OK	1.73778e-248	33.6468	0.135084	GABRE	9.61572e-247
OK	0	47.7006	0.190211	BGN	0
OK	0	43.1147	0.172048	FLNA	0
OK	1.1933e-307	37.4746	0.151026	CLIC2	7.73783e-306
OK	2.33783e-206	30.6314	0.124031	DLGAP2	1.11946e-204
OK	0	124.861	0.507787	CSMD1	0
OK	0	160.257	0.650006	DLC1	0
OK	0	51.5747	0.209555	SGCZ	0
OK	0	61.9144	0.243754	SLC7A2	0
OK	1.15855e-151	26.2052	0.106313	CSGALNACT1	4.55492e-150
OK	0	52.8364	0.210453	LPL	0
OK	0	96.7251	0.388392	LZTS1	0
OK	4.89406e-302	37.1284	0.130244	LZTS1-AS1	3.14618e-300
OK	4.13402e-147	25.8027	0.104534	DOCK5	1.59345e-145
OK	0	47.4848	0.192807	CLU	0
OK	0	105.165	0.425622	RBPMS	0
OK	3.72407e-194	29.701	0.120495	FGFR1	1.71509e-192
OK	0	47.2349	0.185688	TACC1	0
OK	9.28631e-140	25.1391	0.101743	ADAM32	3.47539e-138
OK	0	81.3758	0.330118	SLC20A2	0
OK	0	41.8209	0.167727	CEBPD	0
OK	0	87.1004	0.354124	SNTG1	0
OK	3.35858e-206	30.6196	0.124292	XKR4	1.60618e-204
OK	8.13398e-157	26.6536	0.108137	TOX	3.26671e-155
OK	8.86744e-244	33.3233	0.135195	CHD7	4.84209e-242
OK	2.63521e-286	36.1404	0.146731	NKAIN3	1.6215e-284
OK	0	55.5376	0.225219	PDE7A	0
OK	0	74.9003	0.299986	C8orf34	0
OK	0	100.443	0.398743	SULF1	0
OK	0	79.3364	0.322055	EYA1	0
OK	0	58.459	0.236135	MSC-AS1	0
OK	1.98963e-166	27.4703	0.104818	SBSPON	8.22043e-165
OK	3.24274e-241	33.1459	0.13404	MRPS28	1.75024e-239
OK	7.68759e-151	26.133	0.105764	PAG1	3.00661e-149
OK	1.28728e-168	27.6529	0.110618	CA2	5.36009e-167
OK	0	98.3861	0.400013	MMP16	0
OK	0	87.4974	0.335822	SLC26A7	0
OK	2.0365e-169	27.7194	0.112322	STK3	8.48922e-168
OK	3.54276e-245	33.4197	0.13567	RIMS2	1.94021e-243
OK	0	50.028	0.203211	ZFPM2	0
OK	0	98.0834	0.398761	CSMD3	0
OK	0	38.7668	0.156323	COL14A1	0
OK	0	69.8784	0.28245	SNTB1	0
OK	0	39.4222	0.158909	FAM91A1	0
OK	3.77371e-173	28.0273	0.113756	ASAP1	1.59624e-171
OK	1.97925e-214	31.2317	0.126685	KCNQ3	9.7142e-213
OK	0	44.576	0.178401	NDRG1	0
OK	0	46.4796	0.18882	KHDRBS3	0
OK	0	51.7082	0.209566	GLIS3	0
OK	1.66779e-189	29.3386	0.118733	AK3	7.48699e-188
OK	1.36736e-299	36.9765	0.150116	PTPRD	8.71518e-298
OK	0	127.185	0.516246	BNC2	0
OK	0	45.6772	0.184082	LINGO2	0
OK	0	42.8953	0.166897	TPM2	0
OK	5.55735e-302	37.125	0.148936	MAMDC2	3.56645e-300
OK	0	134.13	0.544336	TRPM3	0
OK	4.27544e-187	29.1492	0.113866	ANXA1	1.90558e-185
OK	0	70.8486	0.28676	FRMD3	0
OK	9.35869e-238	32.9049	0.133582	NTRK2	5.01502e-236
OK	4.78783e-258	34.2942	0.138874	DAPK1	2.71771e-256
OK	0	41.172	0.163516	S1PR3	0
OK	0	38.1654	0.154895	SHC3	0
OK	4.11154e-294	36.634	0.147771	ROR2	2.57229e-292
OK	8.89281e-137	24.865	0.100789	CDC14B	3.29838e-135
OK	3.3809e-178	28.4385	0.115147	TMOD1	1.46833e-176
OK	0	38.9876	0.15519	COL15A1	0
OK	0	54.9838	0.223402	PLPPR1	0
OK	0	58.0139	0.234845	CTNNAL1	0
OK	0	37.7812	0.15237	PALM2-AKAP2	0
OK	0	46.6724	0.189236	LPAR1	0
OK	0	48.2343	0.195991	ASTN2	0
OK	0	48.8613	0.195081	LAMC3	0
OK	0	48.9392	0.193875	ABO	0
OK	0	39.6894	0.160039	COL5A1	0
OK	0	111.089	0.445775	PTGDS	0
OK	2.37896e-307	37.4562	0.146557	IFITM2	1.53993e-305
OK	0	63.6673	0.253912	IFITM3	0
OK	1.79765e-147	25.8349	0.104674	GALNT18	6.95774e-146
OK	0	62.7604	0.254844	TEAD1	0
OK	0	73.2822	0.297312	SOX6	0
OK	0	92.1064	0.374266	LUZP2	0
OK	0	44.013	0.177704	ANO3	0
OK	0	97.6203	0.396822	SLC1A2	0
OK	0	141.318	0.574753	LRRC4C	0
OK	0	77.6781	0.296659	C11orf96	0
OK	0	68.3532	0.269487	PTGDR2	0
OK	0	38.7722	0.153714	SLC22A8	0
OK	0	49.4584	0.200769	STIP1	0
OK	0	160.299	0.650747	NEAT1	0
OK	0	128.615	0.522767	MALAT1	0
OK	5.81013e-231	32.4265	0.12558	CD248	3.03084e-229
OK	0	55.6572	0.225016	SERPINH1	0
OK	1.89691e-301	37.0919	0.145266	LRRC32	1.21526e-299
OK	0	40.0211	0.162581	DLG2	0
OK	0	40.9624	0.166337	GRM5	0
OK	0	49.5226	0.201162	CHORDC1	0
OK	7.12408e-195	29.7566	0.120268	AMOTL1	3.29312e-193
OK	0	40.8642	0.165912	MAML2	0
OK	3.07907e-173	28.0346	0.113654	CNTN5	1.30389e-171
OK	0	45.9781	0.186645	ARHGAP42	0
OK	1.40991e-283	35.9663	0.145778	YAP1	8.60462e-282
OK	0	57.1971	0.228692	PDGFD	0
OK	7.16365e-163	27.1709	0.108947	CASP4	2.93702e-161
OK	7.4586e-184	28.8923	0.117192	GRIA4	3.28513e-182
OK	3.50555e-266	34.8357	0.141317	CWF19L2	2.03627e-264
OK	0	55.8303	0.226619	SIK2	0
OK	0	42.8773	0.173918	DIXDC1	0
OK	0	46.6088	0.188462	IL18	0
OK	5.86011e-257	34.2212	0.138961	NCAM1	3.31629e-255
OK	2.95462e-154	26.4318	0.106813	ZBTB16	1.17524e-152
OK	2.88701e-264	34.7089	0.140906	CADM1	1.66919e-262
OK	0	85.6814	0.325505	TAGLN	0
OK	0	46.2198	0.187754	DSCAML1	0
OK	0	89.7572	0.360694	MCAM	0
OK	0	110.968	0.450664	MIR100HG	0
OK	0	61.125	0.243424	ESAM	0
OK	1.54251e-168	27.6464	0.112093	KIRREL3	6.41566e-167
OK	1.29455e-251	33.86	0.136896	ETS1	7.19513e-250
OK	0	66.8396	0.271695	NTM	0
OK	0	119.533	0.486111	OPCML	0
OK	6.36489e-289	36.3066	0.14706	IGSF9B	3.94243e-287
OK	1.00153e-195	29.8224	0.121019	JAM3	4.64687e-194
OK	1.7155e-138	25.0231	0.101521	DIP2C	6.38822e-137
OK	0	59.1593	0.24011	ADARB2	0
OK	0	37.9128	0.149206	NET1	0
OK	0	117.788	0.477524	ITIH5	0
OK	1.99371e-157	26.7062	0.103141	SFTA1P	8.03289e-156
OK	2.35991e-294	36.6492	0.148799	CELF2	1.48139e-292
OK	0	49.8819	0.201528	CCDC3	0
OK	0	58.7988	0.237931	FRMD4A	0
OK	1.17663e-163	27.2372	0.11017	ITGA8	4.84534e-162
OK	0	70.8727	0.283872	VIM	0
OK	0	46.3681	0.188294	CACNB2	0
OK	0	60.622	0.246267	NEBL	0
OK	7.61195e-160	26.9136	0.109214	KIAA1217	3.1004e-158
OK	4.04496e-243	33.2778	0.13505	GPR158	2.20232e-241
OK	0	107.242	0.435147	SVIL	0
OK	0	42.3279	0.171816	ZEB1	0
OK	0	85.9138	0.349196	PARD3	0
OK	1.31005e-205	30.5751	0.124021	CREM	6.24907e-204
OK	0	124.547	0.505288	PRKG1	0
OK	0	119.742	0.486897	PCDH15	0
OK	0	129.797	0.526873	BICC1	0
OK	1.813e-279	35.7024	0.141543	ARID5B	1.09042e-277
OK	4.76654e-287	36.1876	0.145669	LRRTM3	2.9378e-285
OK	1.26395e-296	36.7915	0.149024	HERC4	8.00143e-295
OK	0	38.9367	0.155184	COL13A1	0
OK	1.3919e-280	35.7742	0.14457	PALD1	8.42586e-279
OK	1.40258e-169	27.7329	0.112228	ANAPC16	5.85324e-168
OK	7.56138e-307	37.4254	0.151814	MCU	4.87768e-305
OK	1.91771e-280	35.7652	0.145171	P4HA1	1.159e-278
OK	0	81.9187	0.329718	KCNMA1	0
OK	0	40.2275	0.158681	PLAC9	0
OK	0	77.7526	0.316003	NRG3	0
OK	0	83.4811	0.338775	PTEN	0
OK	0	109.612	0.432434	ACTA2	0
OK	0	69.1901	0.276947	SLC16A12	0
OK	0	75.0127	0.303919	MYOF	0
OK	1.08678e-276	35.523	0.144012	PLCE1	6.51547e-275
OK	0	55.9939	0.225501	PDLIM1	0
OK	0	105.336	0.427999	SORBS1	0
OK	0	49.4739	0.200871	HPSE2	0
OK	1.01339e-173	28.0741	0.11381	NT5C2	4.31588e-172
OK	0	47.2891	0.191897	SORCS3	0
OK	0	44.5969	0.180797	SORCS1	0
OK	2.91814e-296	36.7687	0.147115	RBM20	1.84421e-294
OK	3.27368e-202	30.3185	0.122943	AFAP1L2	1.54971e-200
OK	0	52.2404	0.21227	ATRNL1	0
OK	0	70.3597	0.285167	GRK5	0
OK	0	78.5625	0.318967	BAG3	0
OK	0	41.0812	0.166639	PLPP4	0
OK	0	88.9958	0.354019	CPXM2	0
OK	0	86.5679	0.350993	CHST15	0
OK	2.21528e-261	34.5172	0.140037	CTBP2	1.26709e-259
OK	0	41.3348	0.1661	ADAM12	0
OK	4.6804e-190	29.3819	0.119058	C10orf90	2.11638e-188
OK	2.97324e-221	31.7303	0.128786	PTPRE	1.50475e-219
OK	0	116.975	0.471778	SLC6A12	0
OK	0	79.6598	0.322155	SLC6A13	0
OK	0	65.086	0.264128	CACNA1C	0
OK	1.15017e-222	31.8325	0.128988	FKBP4	5.85273e-221
OK	1.59566e-193	29.652	0.119823	C1S	7.32162e-192
OK	4.58447e-298	36.8814	0.147515	C1R	2.90713e-296
OK	8.61614e-226	32.0575	0.12902	C1RL	4.42051e-224
OK	5.38644e-296	36.7521	0.147817	YBX3	3.39264e-294
OK	0	47.2592	0.191662	DUSP16	0
OK	0	41.653	0.168563	APOLD1	0
OK	0	125.725	0.510378	EPS8	0
OK	0	53.626	0.209463	RERGL	0
OK	0	45.4228	0.180132	PLEKHA5	0
OK	0	38.3335	0.15451	PDE3A	0
OK	0	77.3067	0.311443	SLCO1A2	0
OK	0	52.7935	0.211337	KCNJ8	0
OK	0	55.4233	0.224074	ABCC9	0
OK	0	37.9848	0.154287	SOX5	0
OK	0	48.2005	0.19556	PPFIBP1	0
OK	0	65.7986	0.266205	PKP2	0
OK	8.12561e-142	25.3267	0.10269	SLC2A13	3.05631e-140
OK	5.37912e-143	25.4335	0.103112	LRRK2	2.03145e-141
OK	0	45.1619	0.183357	CNTN1	0
OK	1.68253e-233	32.6061	0.132292	ANO6	8.8886e-232
OK	2.92423e-296	36.7687	0.148863	SLC38A2	1.84494e-294
OK	2.72402e-211	30.9997	0.117916	NR4A1	1.32133e-209
OK	1.01721e-193	29.6672	0.119649	TNS2	4.67315e-192
OK	1.1422e-277	35.5863	0.143294	ITGA5	6.85868e-276
OK	0	110.051	0.447078	PTGES3	0
OK	0	128.425	0.516051	NDUFA4L2	0
OK	1.40921e-237	32.8924	0.133327	PPM1H	7.54071e-236
OK	0	44.2645	0.179701	GRIP1	0
OK	0	58.118	0.234139	CPM	0
OK	1.27417e-151	26.2016	0.106295	RAB3IP	4.99897e-150
OK	6.05019e-221	31.7079	0.128294	MYRFL	3.05784e-219
OK	2.16266e-216	31.3758	0.12714	KCNC2	1.07129e-214
OK	3.57968e-218	31.5061	0.126165	CSRP2	1.77794e-216
OK	6.8871e-255	34.0817	0.138376	NAV3	3.8857e-253
OK	0	60.5151	0.245556	SYT1	0
OK	2.55244e-221	31.7351	0.128519	PAWR	1.29354e-219
OK	6.32773e-190	29.3716	0.119195	PPFIA2	2.85781e-188
OK	2.89799e-301	37.0805	0.1489	RASSF9	1.85342e-299
OK	0	42.0042	0.170438	MGAT4C	0
OK	0	92.1241	0.371423	DCN	0
OK	9.68559e-215	31.2545	0.124996	FGD6	4.77252e-213
OK	0	47.5309	0.193143	ANKS1B	0
OK	0	76.1902	0.309277	CHST11	0
OK	0	44.4928	0.176572	TBX3	0
OK	0	90.0007	0.361571	TESC	0
OK	6.16599e-152	26.2292	0.106442	TAOK3	2.42932e-150
OK	0	49.472	0.200669	HIP1R	0
OK	2.52298e-260	34.4467	0.139727	TMEM132C	1.43648e-258
OK	0	45.1187	0.183259	TMEM132D	0
OK	0	47.0609	0.18071	ADGRD1	0
OK	0	41.3009	0.166999	LATS2	0
OK	2.02481e-267	34.9174	0.139622	TNFRSF19	1.18352e-265
OK	2.58994e-245	33.4291	0.135505	MTUS2	1.42047e-243
OK	0	120.024	0.487648	HMGB1	0
OK	0	85.0137	0.345505	HSPH1	0
OK	6.34359e-149	25.9638	0.105295	FRY	2.46548e-147
OK	0	38.7161	0.156214	TPT1-AS1	0
OK	0	85.8428	0.342274	CYSLTR2	0
OK	5.48558e-151	26.1459	0.105912	CAB39L	2.14991e-149
OK	0	95.225	0.386958	PCDH9	0
OK	0	53.4074	0.214792	DACH1	0
OK	1.63677e-212	31.0901	0.126163	SLAIN1	7.98086e-211
OK	0	49.2089	0.199792	RNF219-AS1	0
OK	0	63.8319	0.259399	GPC5	0
OK	0	79.9747	0.323614	GPC6	0
OK	0	47.3126	0.192186	HS6ST3	0
OK	2.54748e-273	35.304	0.143288	MBNL2	1.51269e-271
OK	0	51.9941	0.211144	PCCA	0
OK	0	70.7679	0.287667	FGF14	0
OK	0	56.7483	0.230593	FAM155A	0
OK	0	105.502	0.423885	COL4A1	0
OK	0	82.6423	0.334668	COL4A2	0
OK	0	57.2386	0.232645	NOVA1	0
OK	0	56.0503	0.225167	NPAS3	0
OK	0	63.1806	0.256741	MDGA2	0
OK	1.33544e-173	28.0643	0.113869	TRIM9	5.67448e-172
OK	1.54811e-266	34.8591	0.141207	FRMD6	9.02059e-265
OK	0	99.5982	0.390482	PTGDR	0
OK	4.68037e-263	34.6287	0.137661	BMP4	2.68941e-261
OK	1.25606e-274	35.3891	0.14362	SAMD4A	7.47034e-273
OK	3.13864e-254	34.0372	0.138142	KTN1	1.76283e-252
OK	7.40047e-171	27.8386	0.110347	SIX1	3.09874e-169
OK	0	39.265	0.158149	PRKCH	0
OK	2.54491e-234	32.6639	0.132318	RHOJ	1.34635e-232
OK	0	88.4822	0.358735	SYNE2	0
OK	0	67.5633	0.274483	SMOC1	0
OK	6.16701e-145	25.6083	0.103722	SIPA1L1	2.35279e-143
OK	8.25085e-306	37.3615	0.151165	RGS6	5.31326e-304
OK	1.55337e-227	32.1825	0.128775	LTBP2	8.03579e-226
OK	0	47.0501	0.188522	FLVCR2	0
OK	2.77914e-160	26.951	0.109192	AHSA1	1.1332e-158
OK	0	71.9562	0.292386	NRXN3	0
OK	0	126.031	0.511892	FLRT2	0
OK	0	78.1209	0.314715	FBLN5	0
OK	8.14225e-151	26.1308	0.100267	SERPINA3	3.1811e-149
OK	0	39.6692	0.160365	CLMN	0
OK	0	39.2431	0.156202	DIO3OS	0
OK	0	78.3091	0.317888	HSP90AA1	0
OK	4.05358e-162	27.1072	0.100772	ATP10A	1.65828e-160
OK	7.43478e-146	25.6906	0.104207	TJP1	2.84809e-144
OK	1.13593e-207	30.7299	0.124614	RYR3	5.46036e-206
OK	1.82242e-206	30.6395	0.124281	FRMD5	8.73779e-205
OK	4.16046e-226	32.0802	0.12992	FBN1	2.13746e-224
OK	6.07093e-200	30.1459	0.122335	MYO5A	2.85219e-198
OK	0	87.4348	0.353705	ALDH1A2	0
OK	8.70058e-191	29.439	0.118246	ANXA2	3.94377e-189
OK	0	44.611	0.181038	RORA	0
OK	4.81079e-147	25.7968	0.104637	TLN2	1.8524e-145
OK	0	64.9138	0.262369	TPM1	0
OK	4.21848e-176	28.2685	0.107292	RASL12	1.82151e-174
OK	9.02631e-219	31.5498	0.127997	DENND4A	4.5011e-217
OK	0	71.1314	0.289026	MEGF11	0
OK	1.63722e-226	32.1093	0.129147	SMAD6	8.42288e-225
OK	0	91.4219	0.370672	UACA	0
OK	0	101.096	0.400017	THSD4	0
OK	1.53746e-208	30.7948	0.125022	PEAK1	7.40954e-207
OK	0	104.982	0.426424	DNAJA4	0
OK	0	43.5232	0.174918	CRABP1	0
OK	0	38.3111	0.154335	CHRNA5	0
OK	0	97.0907	0.390626	CEMIP	0
OK	0	84.041	0.336747	ADAMTSL3	0
OK	1.30739e-173	28.0651	0.113789	PDE8A	5.56163e-172
OK	0	50.4193	0.204595	AKAP13	0
OK	0	48.3986	0.196043	KLHL25	0
OK	4.85086e-167	27.5215	0.111492	NTRK3	2.00865e-165
OK	3.69681e-295	36.6997	0.148976	ABHD2	2.32451e-293
OK	7.42857e-192	29.5224	0.113543	ANPEP	3.3795e-190
OK	0	37.6427	0.15037	MCTP2	0
OK	0	51.7032	0.207525	LINC00924	0
OK	2.44874e-196	29.8695	0.117426	RP11-759A24.3	1.13899e-194
OK	0	92.1314	0.373642	NR2F2-AS1	0
OK	0	65.681	0.265478	NR2F2	0
OK	5.82809e-246	33.4737	0.128737	TMEM204	3.20588e-244
OK	0	65.343	0.265271	RBFOX1	0
OK	0	41.7387	0.169119	GRIN2A	0
OK	1.40984e-236	32.8224	0.133236	SHISA9	7.5225e-235
OK	0	94.3429	0.316309	MYH11	0
OK	0	96.6324	0.392864	XYLT1	0
OK	2.57884e-137	24.9147	0.100296	ADCY7	9.5936e-136
OK	1.03352e-245	33.4565	0.135284	NKD1	5.67676e-244
OK	0	63.1812	0.255951	ZFHX3	0
OK	0	38.6084	0.156727	PLCG2	0
OK	2.80478e-254	34.0405	0.136247	CRISPLD2	1.58007e-252
OK	7.94704e-264	34.6798	0.136453	FOXC2	4.58767e-262
OK	0	65.1213	0.264024	NXN	0
OK	0	52.8759	0.206517	MYOCD	0
OK	0	86.0023	0.349663	EPN2	0
OK	0	78.4673	0.311458	SLC47A1	0
OK	0	54.4031	0.219816	PLXDC1	0
OK	0	42.954	0.173504	STARD3	0
OK	0	41.5501	0.161595	IGFBP4	0
OK	0	82.7544	0.335817	STAT3	0
OK	0	106.697	0.430188	GJC1	0
OK	0	129.019	0.519622	HIGD1B	0
OK	0	46.4732	0.187298	COL1A1	0
OK	0	84.7251	0.344409	CA10	0
OK	1.30873e-189	29.3469	0.118722	HLF	5.8893e-188
OK	5.06842e-152	26.2367	0.106325	C17orf67	2.00112e-150
OK	0	48.9559	0.193892	CA4	0
OK	0	57.778	0.229336	TBX2	0
OK	0	42.9014	0.173679	MRC2	0
OK	0	48.0239	0.195086	TANC2	0
OK	1.06661e-269	35.0672	0.142365	PRKCA	6.26379e-268
OK	9.71009e-197	29.9004	0.121145	CACNG4	4.52774e-195
OK	0	39.7811	0.160146	FAM20A	0
OK	0	95.2198	0.383463	ABCA8	0
OK	0	111.07	0.449374	ABCA9	0
OK	0	77.2509	0.310156	ABCA6	0
OK	0	75.4191	0.300653	ABCA10	0
OK	0	72.7971	0.295895	LINC00511	0
OK	0	50.2629	0.200239	C1QTNF1	0
OK	0	120.612	0.488799	COLEC12	0
OK	0	54.7275	0.221864	DLGAP1	0
OK	1.78972e-167	27.5577	0.111143	ARHGAP28	7.4191e-166
OK	0	108.588	0.440394	PTPRM	0
OK	7.02074e-152	26.2243	0.106227	RAB31	2.76317e-150
OK	3.44553e-146	25.7205	0.103138	PIEZO2	1.32262e-144
OK	0	59.1325	0.225099	ANKRD62	0
OK	0	58.5943	0.237906	ABHD3	0
OK	0	59.4945	0.241573	MIB1	0
OK	3.15257e-250	33.7656	0.137048	OSBPL1A	1.74701e-248
OK	3.78332e-272	35.2276	0.143012	DTNA	2.23941e-270
OK	0	96.5299	0.392479	DCC	0
OK	2.44789e-143	25.4644	0.10184	CCDC68	9.25391e-142
OK	1.74984e-180	28.6228	0.116172	CDH20	7.63511e-179
OK	0	70.3491	0.284577	RNF152	0
OK	0	46.2626	0.187323	TSHZ1	0
OK	0	54.1236	0.219346	PARD6G-AS1	0
OK	1.9183e-265	34.7869	0.140833	FERMT1	1.11255e-263
OK	2.77676e-149	25.9956	0.105453	PLCB1	1.08146e-147
OK	0	84.2514	0.34203	PLCB4	0
OK	0	44.0996	0.178412	JAG1	0
OK	0	97.0799	0.389448	SPTLC3	0
OK	1.74376e-292	36.5317	0.14383	ISM1	1.08912e-290
OK	1.30988e-144	25.5789	0.103767	MACROD2	4.97196e-143
OK	0	48.2573	0.188422	REM1	0
OK	0	84.3637	0.334556	MYL9	0
OK	0	40.7252	0.118238	TGM2	0
OK	0	44.2107	0.179571	PTPRT	0
OK	2.73043e-178	28.446	0.114295	DBNDD2	1.18721e-176
OK	0	103.85	0.421488	SLC13A3	0
OK	6.07486e-156	26.5781	0.10768	EYA2	2.4319e-154
OK	3.99277e-189	29.3089	0.11886	SULF2	1.79028e-187
OK	2.62643e-159	26.8676	0.101095	SALL4	1.06744e-157
OK	0	49.7728	0.201913	BCAS1	0
OK	6.50358e-172	27.9257	0.112874	ZBTB46	2.73238e-170
OK	0	46.5632	0.188899	MYT1	0
OK	2.20267e-216	31.3752	0.126957	BSG	1.08966e-214
OK	2.55536e-183	28.8497	0.112967	KANK3	1.12418e-181
OK	3.84872e-182	28.7557	0.115949	DOCK6	1.68522e-180
OK	1.41512e-219	31.6084	0.112029	CNN1	7.0851e-218
OK	5.77652e-136	24.7898	0.10056	CACNA1A	2.12984e-134
OK	0	66.9541	0.271762	DNAJB1	0
OK	0	120.61	0.487572	NOTCH3	0
OK	0	61.1051	0.246364	CPAMD8	0
OK	6.97143e-148	25.8715	0.103617	JAK3	2.70387e-146
OK	0	59.9729	0.241035	ISYNA1	0
OK	3.4707e-210	30.9175	0.125376	ZNF98	1.67915e-208
OK	4.76521e-235	32.7151	0.12708	ZFP36	2.53534e-233
OK	0	56.1109	0.212623	CD177	0
OK	1.41464e-252	33.9252	0.136479	PVR	7.88612e-251
OK	0	42.194	0.171231	APOE	0
OK	3.23985e-198	30.0138	0.121522	HIF3A	1.5126e-196
OK	4.24307e-183	28.8321	0.116145	PRKD2	1.86226e-181
OK	3.82351e-183	28.8357	0.116407	NUCB1	1.6801e-181
OK	7.28027e-232	32.4904	0.131786	ZNF83	3.80305e-230
OK	7.31563e-176	28.249	0.107746	TBL1Y	3.15518e-174
OK	0	43.8815	0.178258	NLGN4Y	0
OK	0	83.1129	0.335042	GGT5	0
OK	0	39.6592	0.160752	SPECC1L	0
OK	0	64.714	0.262971	SEZ6L	0
OK	1.95221e-159	26.8786	0.104713	SMTN	7.94283e-158
OK	4.7424e-182	28.7484	0.113779	LGALS1	2.07411e-180
OK	9.02777e-286	36.1063	0.144157	MAFF	5.53674e-284
OK	2.01963e-225	32.031	0.13001	ST13	1.03475e-223
OK	0	83.4599	0.338416	RANGAP1	0
OK	5.21571e-276	35.4788	0.14367	ZC3H7B	3.11691e-274
OK	0	59.5032	0.238339	FBLN1	0
OK	3.55802e-232	32.5124	0.130286	MOV10L1	1.86646e-230
OK	0	104.916	0.426166	MIR99AHG	0
OK	0	64.5131	0.262199	NCAM2	0
OK	0	68.4036	0.277947	APP	0
OK	0	59.17	0.21881	ADAMTS1	0
OK	0	49.5102	0.201068	GRIK1	0
OK	1.5152e-167	27.5637	0.111746	HUNK	6.28806e-166
OK	7.86903e-213	31.1137	0.126056	OLIG1	3.85201e-211
OK	0	38.3745	0.155747	ITSN1	0
OK	6.40489e-253	33.9486	0.137731	MRPS6	3.58118e-251
OK	0	41.496	0.168464	SLC5A3	0
OK	3.23708e-186	29.0798	0.115762	CLIC6	1.43934e-184
OK	9.63891e-271	35.1356	0.141427	ERG	5.67845e-269
OK	2.53182e-202	30.3269	0.122719	SH3BGR	1.20005e-200
OK	0	143.492	0.583552	DSCAM	0
OK	0	85.3844	0.345883	BACE2	0
OK	0	45.5042	0.183204	C2CD2	0
OK	0	65.1615	0.26408	COL18A1	0
OK	0	108.012	0.4367	SLC19A1	0
OK	0	63.9452	0.258102	PCBP3	0
OK	0	68.724	0.277385	COL6A2	0
OK	1.4596e-139	25.1212	0.101498	MT-ATP6	5.4516e-138
OK	3.13888e-163	27.2012	0.109951	MT-CYB	1.28832e-161
OK	7.27768e-186	29.0519	0.117633	PATJ	3.23212e-184
OK	6.99694e-201	30.2174	0.121905	KIRREL1	3.29138e-199
OK	0	45.2403	0.18249	AC092155.1	0
OK	0	46.4971	0.181161	CYTOR	0
OK	1.92353e-173	28.0513	0.113247	AC019197.1	8.15481e-172
OK	5.0808e-222	31.7858	0.128139	MAP3K20	2.57837e-220
OK	0	38.1596	0.154961	AC092691.1	0
OK	0	84.4335	0.341913	AC092957.1	0
OK	0	48.0752	0.194467	AC092958.1	0
OK	6.24094e-254	34.017	0.131217	AC108734.4	3.49999e-252
OK	6.79148e-291	36.4313	0.14562	AC093772.1	4.23475e-289
OK	9.16312e-235	32.6951	0.128974	LINC02172	4.86832e-233
OK	0	40.9962	0.165767	RETREG1	0
OK	1.77803e-195	29.8032	0.120881	ERBIN	8.22919e-194
OK	0	57.4849	0.229508	LINC02147	0
OK	1.877e-201	30.2609	0.122723	CARMIL1	8.86294e-200
OK	8.22041e-223	31.843	0.129249	AL445250.1	4.18871e-221
OK	0	37.985	0.153533	CGAS	0
OK	2.49715e-171	27.8775	0.105415	AL450332.1	1.04796e-169
OK	2.86673e-193	29.6323	0.119915	AL138828.1	1.31216e-191
OK	0	39.433	0.160069	AC004852.2	0
OK	1.17756e-151	26.2046	0.106118	GALNT17	4.62479e-150
OK	0	81.921	0.331779	AF279873.3	0
OK	0	54.1702	0.218929	AC104389.5	0
OK	0	41.1075	0.161776	AC021698.1	0
OK	0	68.5515	0.272118	AC008014.1	0
OK	5.92035e-188	29.2169	0.113549	LINC02408	2.64504e-186
OK	0	71.0508	0.287893	AC027288.3	0
OK	0	65.7973	0.266301	LHFPL6	0
OK	0	76.7022	0.294786	AC013565.1	0
OK	0	62.5408	0.252628	AC012409.2	0
OK	0	40.7699	0.165323	AC009041.2	0
OK	5.97234e-151	26.1427	0.104317	PDYN-AS1	2.33823e-149
OK	0	49.5179	0.199005	RIPOR3	0
OK	5.6324e-275	35.4117	0.138695	CCDC194	3.35518e-273
OK	0	42.8978	0.163064	LINC01638	0
OK	3.13809e-204	30.4712	0.123145	AL513166.1	1.49119e-202
OK	1.18047e-147	25.8512	0.104287	CCDC18-AS1	4.57372e-146
OK	0	43.9383	0.177933	WARS2-AS1	0
OK	2.36903e-188	29.2482	0.118515	BX284613.2	1.05968e-186
OK	4.91552e-236	32.7844	0.131758	NIBAN1	2.61904e-234
OK	1.1807e-158	26.8117	0.108401	AC119673.2	4.78819e-157
OK	8.86138e-221	31.6959	0.128387	SILC1	4.4726e-219
OK	1.09236e-266	34.8691	0.141223	AC132153.1	6.37493e-265
OK	0	43.7932	0.177288	PCBP1-AS1	0
OK	4.51582e-247	33.5499	0.135998	PANTR1	2.49506e-245
OK	4.19903e-244	33.3457	0.135	C2orf27A	2.29625e-242
OK	0	52.3426	0.211588	ITPRID2	0
OK	7.83838e-156	26.5686	0.107606	AC023480.1	3.13451e-154
OK	1.55522e-198	30.0382	0.121575	SATB1-AS1	7.27912e-197
OK	0	40.0644	0.160636	AC099782.2	0
OK	3.04896e-171	27.8704	0.112843	TAFA1	1.2781e-169
OK	0	65.0039	0.262934	SLC7A14-AS1	0
OK	7.20741e-247	33.536	0.1347	AC061708.1	3.97632e-245
OK	0	43.3657	0.175938	SOX2-OT	0
OK	1.07657e-195	29.82	0.120757	PLAAT1	4.98882e-194
OK	0	57.2683	0.231113	SEPTIN11	0
OK	6.45125e-276	35.4728	0.140223	AC097528.1	3.84911e-274
OK	1.03165e-153	26.3845	0.106421	LINC02615	4.09046e-152
OK	6.55515e-243	33.2633	0.133047	AC002460.2	3.56382e-241
OK	1.12177e-214	31.2498	0.126599	C5orf64	5.52016e-213
OK	2.66409e-263	34.6449	0.140462	AL512308.1	1.53319e-261
OK	0	48.6724	0.196542	AL589935.1	0
OK	0	60.0863	0.241897	AL355612.1	0
OK	6.40575e-219	31.5606	0.126883	AL078604.4	3.20287e-217
OK	2.33436e-191	29.4836	0.118963	AL450345.2	1.06069e-189
OK	1.69373e-222	31.8203	0.127745	AC004160.1	8.60692e-221
OK	2.78706e-144	25.5494	0.101796	NUP42	1.05575e-142
OK	3.39977e-223	31.8707	0.129153	SEPTIN7	1.73472e-221
OK	0	44.2119	0.178934	MAGI2-AS3	0
OK	0	47.885	0.193454	AC083870.1	0
OK	1.16417e-163	27.2376	0.106521	WDR86-AS1	4.79932e-162
OK	0	64.0143	0.257449	AC106845.1	0
OK	2.7709e-246	33.4958	0.134893	AC009879.4	1.52645e-244
OK	0	64.2618	0.242493	CCN3	0
OK	3.43595e-174	28.1126	0.112937	AL162253.2	1.46499e-172
OK	0	53.71	0.217718	AOPEP	0
OK	0	39.3484	0.15955	AC023282.1	0
OK	1.06582e-219	31.6174	0.120326	LINC02709	5.35778e-218
OK	2.83015e-193	29.6327	0.120064	DISC1FP1	1.29701e-191
OK	6.04383e-290	36.3713	0.146395	PGR-AS1	3.76229e-288
OK	3.45569e-218	31.5072	0.127741	TAFA2	1.71864e-216
OK	3.84704e-294	36.6358	0.147524	HMGA2-AS1	2.41086e-292
OK	0	50.8321	0.203353	AL137139.2	0
OK	1.66729e-163	27.2245	0.109293	PCCA-DT	6.85831e-162
OK	6.89598e-227	32.1361	0.128976	AL365295.1	3.55753e-225
OK	0	55.9909	0.226109	HIF1A-AS3	0
OK	2.1994e-160	26.9596	0.108607	SNHG14	8.97787e-159
OK	1.82998e-214	31.2342	0.126594	BMERB1	8.99339e-213
OK	0	43.5913	0.176738	MTSS2	0
OK	3.95902e-154	26.4207	0.105192	SEPTIN9	1.57308e-152
OK	0	38.4587	0.15561	PWWP3A	0
OK	1.09461e-300	37.0447	0.150119	MRTFA	6.98868e-299
OK	9.53527e-155	26.4745	0.106792	AL050309.1	3.79683e-153
OK	1.59756e-260	34.4599	0.13963	ARMCX5-GPRASP2	9.12369e-259

## Sheet: ctx_condition_test_branch1
GeneId	waldStat	df	pvalue	waldStat_conds1vs2	df_conds1vs2	pvalue_conds1vs2	waldStat_conds1vs3	df_conds1vs3	pvalue_conds1vs3	waldStat_conds2vs3	df_conds2vs3	pvalue_conds2vs3	padj	pvalue_conds1vs2_adj	pvalue_conds1vs3_adj	pvalue_conds2vs3_adj	FXPM_vs_CON	FXS_vs_CON	FXPM_vs_FXS
AC023282.1	696.461	12	0	488.12	6	0	332.789	6	0	286.404	6	0	0	0	0	0	Significant	Significant	Significant
AC068587.4	1461.19	12	0	670.366	6	0	716.599	6	0	811.174	6	0	0	0	0	0	Significant	Significant	Significant
AL512308.1	1072.77	12	0	531.4	6	0	567.723	6	0	536.758	6	0	0	0	0	0	Significant	Significant	Significant
AOPEP	708.541	12	0	598.287	6	0	192.65	6	0	187.402	6	0	0	0	0	0	Significant	Significant	Significant
BRINP1	449.658	10	0	95.2427	5	0	127.667	6	0	443.285	5	0	0	0	0	0	Significant	Significant	Significant
BRINP3	1483.76	11	0	139.931	5	0	518.729	6	0	1370.19	6	0	0	0	0	0	Significant	Significant	Significant
C2orf27A	697.99	12	0	516.008	6	0	268.309	6	0	278.327	6	0	0	0	0	0	Significant	Significant	Significant
CA10	437.12	11	0	120.38	5	0	142.986	6	0	507.621	6	0	0	0	0	0	Significant	Significant	Significant
CABLES1	452.276	10	0	119.074	5	0	116.361	6	0	402.481	5	0	0	0	0	0	Significant	Significant	Significant
CHST11	1463.29	12	0	132.224	6	0	514.255	6	0	1450.44	6	0	0	0	0	0	Significant	Significant	Significant
CSGALNACT1	952.482	11	0	170.283	5	0	317.827	6	0	830.086	6	0	0	0	0	0	Significant	Significant	Significant
CTNNA2	1707.62	12	0	308.222	6	0	402.252	6	0	2016.36	6	0	0	0	0	0	Significant	Significant	Significant
DISC1FP1	3484.79	12	0	102.142	6	0	2117.7	6	0	2371.49	6	0	0	0	0	0	Significant	Significant	Significant
DSCAM	2654.96	12	0	389.352	6	0	1133.39	6	0	2789.9	6	0	0	0	0	0	Significant	Significant	Significant
FAM155A	354.318	12	0	159.843	6	0	99.6362	6	0	288.949	6	0	0	0	0	0	Significant	Significant	Significant
FKBP5	2013.96	12	0	419.211	6	0	599.209	6	0	1973.09	6	0	0	0	0	0	Significant	Significant	Significant
KCNMB2	678.133	12	0	676.806	6	0	157.763	6	0	206.291	6	0	0	0	0	0	Significant	Significant	Significant
KLF12	612.232	11	0	136.03	6	0	128.122	6	0	656.609	6	0	0	0	0	0	Significant	Significant	Significant
LHFPL3	809.834	12	0	162.61	6	0	110.531	6	0	983.304	6	0	0	0	0	0	Significant	Significant	Significant
LINC00472	513.297	12	0	137.85	6	0	329.034	6	0	306.29	6	0	0	0	0	0	Significant	Significant	Significant
LINC02798	280.589	12	0	178.329	6	0	154.975	6	0	124.31	6	0	0	0	0	0	Significant	Significant	Significant
LRP1	830.35	11	0	173.552	6	0	128.65	6	0	968.033	6	0	0	0	0	0	Significant	Significant	Significant
LUZP2	1576.29	12	0	179.664	6	0	445.518	6	0	1866.27	6	0	0	0	0	0	Significant	Significant	Significant
MEGF11	886.574	12	0	136.585	6	0	272.689	6	0	869.922	6	0	0	0	0	0	Significant	Significant	Significant
MT-ATP6	2492.71	12	0	92.6206	6	0	2845.89	6	0	911.543	6	0	0	0	0	0	Significant	Significant	Significant
MT-CO2	1353.68	12	0	145.803	6	0	1852.86	6	0	197.384	6	0	0	0	0	0	Significant	Significant	Significant
MT-ND3	2030.56	12	0	346.497	6	0	2267.08	6	0	491.141	6	0	0	0	0	0	Significant	Significant	Significant
MT-ND4	2425.84	12	0	434.869	6	0	2894.35	6	0	418.876	6	0	0	0	0	0	Significant	Significant	Significant
MTSS2	1083.59	12	0	987.361	6	0	406.233	6	0	387.723	6	0	0	0	0	0	Significant	Significant	Significant
NEBL	604.733	11	0	207.946	6	0	107.01	6	0	623.276	6	0	0	0	0	0	Significant	Significant	Significant
NKAIN3	510.06	10	0	596.314	5	0	119.243	6	0	283.109	5	0	0	0	0	0	Significant	Significant	Significant
NXPH1	362.934	11	0	112.703	5	0	130.113	6	0	455.716	6	0	0	0	0	0	Significant	Significant	Significant
OLFM2	1028.92	10	0	116.74	5	0	393.452	6	0	835.874	6	0	0	0	0	0	Significant	Significant	Significant
PARD3	1172.93	12	0	216.322	6	0	278.083	6	0	1379.84	6	0	0	0	0	0	Significant	Significant	Significant
PCDH15	1606.16	12	0	372.972	6	0	360.09	6	0	1819.13	6	0	0	0	0	0	Significant	Significant	Significant
PID1	705.926	11	0	104.723	5	0	220.038	6	0	715.434	6	0	0	0	0	0	Significant	Significant	Significant
PLAAT1	448.312	9	0	94.418	5	0	326.596	6	0	239.5	5	0	0	0	0	0	Significant	Significant	Significant
PTPRZ1	1377.33	12	0	183.078	6	0	365.581	6	0	1579.4	6	0	0	0	0	0	Significant	Significant	Significant
RBMS3	742.291	12	0	207.505	6	0	258.094	6	0	701.681	6	0	0	0	0	0	Significant	Significant	Significant
SATB1-AS1	408.809	10	0	92.5537	5	0	401.261	6	0	219.308	5	0	0	0	0	0	Significant	Significant	Significant
SEPTIN7	799.048	12	0	453.049	6	0	250.745	6	0	338.747	6	0	0	0	0	0	Significant	Significant	Significant
SLC24A3	1319.32	10	0	98.256	5	0	544.924	6	0	977.978	5	0	0	0	0	0	Significant	Significant	Significant
SNHG14	937.526	12	0	681.801	6	0	263.043	6	0	323.13	6	0	0	0	0	0	Significant	Significant	Significant
SOX5	1436.48	12	0	283.878	6	0	397.027	6	0	1543.42	6	0	0	0	0	0	Significant	Significant	Significant
SOX6	1528.06	12	0	176.418	6	0	629.188	6	0	1630.83	6	0	0	0	0	0	Significant	Significant	Significant
SPOCK1	584.97	12	0	159.941	6	0	492.064	6	0	235.269	6	0	0	0	0	0	Significant	Significant	Significant
TNR	1518.98	12	0	217.899	6	0	660.453	6	0	1464.71	6	0	0	0	0	0	Significant	Significant	Significant
TNS3	1422.36	12	0	147.307	6	0	739.187	6	0	1088.61	6	0	0	0	0	0	Significant	Significant	Significant
VCAN	1780.17	11	0	107.447	6	0	804.743	6	0	1458.62	6	0	0	0	0	0	Significant	Significant	Significant
HPSE2	553.564	12	0	415.965	6	0	181.417	6	0	73.3362	6	8.44e-14	0	0	0	1.92e-13	Significant	Significant	Significant
ZNF98	279.572	12	0	224.71	6	0	118.961	6	0	46.4018	6	2.46e-08	0	0	0	4.81e-08	Significant	Significant	Significant
MIR100HG	1691.47	12	0	790.153	6	0	1850.89	6	0	34.0915	6	6.46e-06	0	0	0	1.15e-05	Significant	Significant	Significant
MT-ND1	523.813	12	0	127.31	6	0	730.264	6	0	32.174	6	1.51e-05	0	0	0	2.66e-05	Significant	Significant	Significant
MT-ND5	456.236	12	0	253.359	6	0	516.488	6	0	7.96511	6	0.24067	0	0	0	0.344806	Significant	Significant	NotSig
MT-ND2	852.443	12	0	608.021	6	0	747.378	6	0	0.922422	6	0.988383	0	0	0	1	Significant	Significant	NotSig
PLP1	208.065	12	0	105.079	6	0	198.521	6	0	0.243389	6	0.999726	0	0	0	1	Significant	Significant	NotSig
SLC5A11	710.804	12	0	152.182	6	0	87.2032	6	1.11e-16	789.928	6	0	0	0	4.91e-16	0	Significant	Significant	Significant
TRPM3	257.765	12	0	175.383	6	0	80.7203	6	2.55e-15	189.937	6	0	0	0	1.08e-14	0	Significant	Significant	Significant
PAMR1	129.781	11	0	112.8	6	0	77.9069	6	9.66e-15	49.5737	6	5.72e-09	0	0	4.05e-14	1.13e-08	Significant	Significant	Significant
LINC00511	481.41	12	0	110.858	6	0	76.7623	6	1.67e-14	576.534	6	0	0	0	6.95e-14	0	Significant	Significant	Significant
PTPRG	481.948	12	0	128.095	6	0	76.2979	6	2.08e-14	563.652	6	0	0	0	8.59e-14	0	Significant	Significant	Significant
NRG3	608.173	12	0	342.832	6	0	75.9682	6	2.42e-14	557.169	6	0	0	0	9.94e-14	0	Significant	Significant	Significant
DDAH1	315.345	11	0	89.5632	6	0	74.0304	6	6.07e-14	316.277	6	0	0	0	2.46e-13	0	Significant	Significant	Significant
BX284613.2	313.374	12	0	360.549	6	0	73.2014	6	9e-14	47.9657	6	1.2e-08	0	0	3.58e-13	2.36e-08	Significant	Significant	Significant
TSPAN7	442.598	12	0	156.791	6	0	65.405	6	3.57e-12	513.647	6	0	0	0	1.35e-11	0	Significant	Significant	Significant
EYA2	279.805	10	0	96.033	5	0	64.3606	6	5.83e-12	263.643	6	0	0	0	2.17e-11	0	Significant	Significant	Significant
MGAT4C	248.389	12	0	221.279	6	0	61.8147	6	1.92e-11	41.2	6	2.64e-07	0	0	6.97e-11	4.97e-07	Significant	Significant	Significant
OBI1-AS1	147.334	12	0	115.385	6	0	58.8926	6	7.55e-11	80.9409	6	2.33e-15	0	0	2.7e-10	5.55e-15	Significant	Significant	Significant
LHFPL3-AS1	171.503	10	0	102.577	5	0	52.0866	5	5.18e-10	154.784	6	0	0	0	1.8e-09	0	Significant	Significant	Significant
LRRC3B	165.234	11	0	101.425	5	0	54.4665	6	5.94e-10	119.934	6	0	0	0	2.05e-09	0	Significant	Significant	Significant
TAFA2	466.391	12	0	505.925	6	0	51.0394	6	2.91e-09	169.449	6	0	0	0	9.88e-09	0	Significant	Significant	Significant
ALDH1A1	140.192	12	0	116.64	6	0	49.5288	6	5.84e-09	8.12388	6	0.229167	0	0	1.94e-08	0.32923	Significant	Significant	NotSig
MED12L	201.798	12	0	90.6275	6	0	48.438	6	9.66e-09	186.287	6	0	0	0	3.18e-08	0	Significant	Significant	Significant
HIF3A	454.12	12	0	420.876	6	0	48.2072	6	1.07e-08	247.114	6	0	0	0	3.52e-08	0	Significant	Significant	Significant
DBNDD2	410.203	12	0	133.215	6	0	43.9953	6	7.41e-08	382.877	6	0	0	0	2.35e-07	0	Significant	Significant	Significant
GABRB1	276.134	12	0	128.971	6	0	43.9964	6	7.4e-08	289.961	6	0	0	0	2.35e-07	0	Significant	Significant	Significant
ADCY2	140.123	12	0	128.309	6	0	36.2163	6	2.5e-06	56.9191	6	1.9e-10	0	0	7.44e-06	3.9e-10	Significant	Significant	Significant
PTPRM	150.681	12	0	207.687	6	0	34.7932	6	4.73e-06	0	6	1	0	0	1.38e-05	1	Significant	Significant	NotSig
ANLN	107.727	10	0	117.798	5	0	28.619	6	7.18e-05	28.5102	6	7.53e-05	0	0	0.000199206	0.000127898	Significant	Significant	Significant
TAFA1	377.49	12	0	439.321	6	0	28.3657	6	8.02e-05	122.606	6	0	0	0	0.000220629	0	Significant	Significant	Significant
APOE	493.599	12	0	514.922	6	0	27.8668	6	9.95e-05	246.19	6	0	0	0	0.000273233	0	Significant	Significant	Significant
CNTN3	253.876	12	0	335.152	6	0	27.4548	6	0.000118982	17.4211	6	0.00785393	0	0	0.000324864	0.0120821	Significant	Significant	Significant
PITPNC1	386.544	12	0	270.109	6	0	27.3534	6	0.000124317	335.507	6	0	0	0	0.000338545	0	Significant	Significant	Significant
MMD2	282.293	9	0	255.495	5	0	22.9047	5	0.00035203	221.483	5	0	0	0	0.000951212	0	Significant	Significant	Significant
ADGRV1	370.174	12	0	422.055	6	0	24.8387	6	0.00036575	112.765	6	0	0	0	0.000983189	0	Significant	Significant	Significant
SGCZ	201.859	12	0	246.558	6	0	23.5249	6	0.000638454	36.0642	6	2.68e-06	0	0	0.00169874	4.89e-06	Significant	Significant	Significant
CPE	450.534	12	0	202.654	6	0	23.29	6	0.000704932	530.993	6	0	0	0	0.00187085	0	Significant	Significant	Significant
GPM6A	1386.52	12	0	934.576	6	0	19.5748	6	0.00329533	1300.31	6	0	0	0	0.00842409	0	Significant	Significant	Significant
MOBP	230.484	7	0	180.892	6	0	15.0215	5	0.010271	156.803	4	0	0	0	0.0253253	0	Significant	Significant	Significant
TMEM144	249.779	10	0	187.448	6	0	16.3407	6	0.0120376	143.1	6	0	0	0	0.0295417	0	Significant	Significant	Significant
AC026316.5	2788.03	11	0	2457.08	6	0	15.4839	6	0.0168091	1094.54	6	0	0	0	0.040867	0	Significant	Significant	Significant
FLRT2	315.272	11	0	115.971	6	0	14.4344	6	0.0251427	402.884	6	0	0	0	0.0597353	0	Significant	NotSig	Significant
SLCO1A2	72.5527	7	4.5e-13	123.203	4	0	9.90537	4	0.0420522	26.3841	4	2.65e-05	1.03e-12	0	0.0985629	4.59e-05	Significant	NotSig	Significant
RYR3	117.45	12	0	123.708	6	0	12.9128	6	0.0444411	64.3409	6	5.88e-12	0	0	0.103409	1.27e-11	Significant	NotSig	Significant
SHROOM3	110.904	12	0	129.158	6	0	12.6095	6	0.0496732	21.1945	6	0.00169265	0	0	0.114117	0.00270358	Significant	NotSig	Significant
BICC1	134.111	12	0	139.386	6	0	10.2556	6	0.114293	26.1109	6	0.000212292	0	0	0.251494	0.000354273	Significant	NotSig	Significant
C1orf61	136.684	12	0	98.462	6	0	10.1454	6	0.118661	122.849	6	0	0	0	0.259462	0	Significant	NotSig	Significant
SLC4A4	298.43	12	0	344.595	6	0	9.81902	6	0.132483	138.168	6	0	0	0	0.287875	0	Significant	NotSig	Significant
NHSL1	190.063	11	0	216.356	6	0	9.7187	6	0.137009	101.743	6	0	0	0	0.296474	0	Significant	NotSig	Significant
FMN2	90.7998	12	3.45e-14	105.91	6	0	9.41166	6	0.151716	34.2412	6	6.04e-06	8.22e-14	0	0.325596	1.08e-05	Significant	NotSig	Significant
ZFPM2-AS1	252.939	12	0	255.613	6	0	8.81497	6	0.184255	145.168	6	0	0	0	0.389813	0	Significant	NotSig	Significant
NRXN1	966.37	12	0	500.98	6	0	7.50087	6	0.276996	910.14	6	0	0	0	0.570962	0	Significant	NotSig	Significant
GLDN	203.809	7	0	134.428	4	0	4.76336	4	0.312451	179.305	4	0	0	0	0.637742	0	Significant	NotSig	Significant
SLC35F1	360.263	12	0	160.511	6	0	6.53952	6	0.365535	426.398	6	0	0	0	0.734592	0	Significant	NotSig	Significant
SLCO1C1	131.496	12	0	143.381	6	0	6.54481	6	0.364998	55.2203	6	4.18e-10	0	0	0.734592	8.52e-10	Significant	NotSig	Significant
RNF220	247.901	12	0	101.838	6	0	5.85395	6	0.439748	251.409	6	0	0	0	0.855704	0	Significant	NotSig	Significant
ANKRD18A	218.089	12	0	119.762	6	0	0	6	1	136.846	6	0	0	0	1	0	Significant	NotSig	Significant
ATP1A2	316.712	11	0	287.192	6	0	0	6	1	256.813	6	0	0	0	1	0	Significant	NotSig	Significant
CDH19	380.279	11	0	266.218	6	0	0	6	1	155.702	6	0	0	0	1	0	Significant	NotSig	Significant
CLMN	199.725	10	0	138.236	6	0	0.0471627	6	0.999998	199.274	6	0	0	0	1	0	Significant	NotSig	Significant
COL5A3	241.063	11	0	236.61	6	0	3.56341	6	0.735515	203.884	6	0	0	0	1	0	Significant	NotSig	Significant
CST3	550.596	12	0	614.1	6	0	0	6	1	259.435	6	0	0	0	1	0	Significant	NotSig	Significant
DOCK5	459.121	12	0	350.299	6	0	0	6	1	307.68	6	0	0	0	1	0	Significant	NotSig	Significant
DPYD	393.268	12	0	187.062	6	0	0	6	1	364.424	6	0	0	0	1	0	Significant	NotSig	Significant
GPC5	224.475	12	0	237.952	6	0	0	6	1	106.548	6	0	0	0	1	0	Significant	NotSig	Significant
GPR158	316.016	12	0	319.553	6	0	0	6	1	158.149	6	0	0	0	1	0	Significant	NotSig	Significant
ITPR2	299.615	12	0	151.096	6	0	0	6	1	318.229	6	0	0	0	1	0	Significant	NotSig	Significant
KCNMB4	565.539	12	0	211.927	6	0	3.07991	6	0.798753	459.163	6	0	0	0	1	0	Significant	NotSig	Significant
LRP2	398.7	10	0	248.936	6	0	3.09424	6	0.79693	501.276	6	0	0	0	1	0	Significant	NotSig	Significant
LURAP1L-AS1	462.972	12	0	533.789	6	0	0.516732	6	0.997629	133.529	6	0	0	0	1	0	Significant	NotSig	Significant
PDE7B	161.114	12	0	135.502	6	0	3.77629	6	0.70692	136.241	6	0	0	0	1	0	Significant	NotSig	Significant
PLAAT3	228.678	12	0	159.495	6	0	4.68997	6	0.584145	132.564	6	0	0	0	1	0	Significant	NotSig	Significant
PLEKHH2	650.183	12	0	481.223	6	0	0	6	1	482.84	6	0	0	0	1	0	Significant	NotSig	Significant
SH3TC2	171.613	7	0	93.7335	4	0	0	4	1	136.907	4	0	0	0	1	0	Significant	NotSig	Significant
SHTN1	189.055	10	0	106.864	6	0	3.70963	6	0.715903	149.119	6	0	0	0	1	0	Significant	NotSig	Significant
SLC1A2	1575.87	12	0	1678.83	6	0	2.62334	6	0.854416	923.715	6	0	0	0	1	0	Significant	NotSig	Significant
SPARCL1	188.681	12	0	123.455	6	0	0	6	1	171.66	6	0	0	0	1	0	Significant	NotSig	Significant
SVEP1	326.945	10	0	311.305	6	0	0	6	1	369.226	6	0	0	0	1	0	Significant	NotSig	Significant
CLDN11	203.775	12	0	213.049	6	0	1.4785	6	0.96091	87.6976	6	1.11e-16	0	0	1	2.71e-16	Significant	NotSig	Significant
CARMIL1	106.402	12	0	100.372	6	0	1.25207	6	0.974235	72.7612	6	1.11e-13	0	0	1	2.5e-13	Significant	NotSig	Significant
CACNB2	166.598	12	0	215.1	6	0	0	6	1	60.8682	6	3e-11	0	0	1	6.34e-11	Significant	NotSig	Significant
PREX2	122.476	12	0	136.633	6	0	0	6	1	60.0949	6	4.31e-11	0	0	1	9.07e-11	Significant	NotSig	Significant
AL359091.1	119.868	12	0	106.526	6	0	0	6	1	58.7906	6	7.92e-11	0	0	1	1.65e-10	Significant	NotSig	Significant
PRKG1	92.3843	12	1.7e-14	96.8648	6	0	2.26479	6	0.893807	47.447	6	1.52e-08	4.08e-14	0	1	2.99e-08	Significant	NotSig	Significant
LINC00299	100.094	12	5.55e-16	111	6	0	2.37797	6	0.881867	45.7302	6	3.35e-08	1.4e-15	0	1	6.47e-08	Significant	NotSig	Significant
ABLIM1	110.538	11	0	147.222	6	0	2.66771	6	0.849247	37.3907	6	1.48e-06	0	0	1	2.72e-06	Significant	NotSig	Significant
AC002429.2	74.9829	12	3.7e-11	89.2188	6	0	0.714693	6	0.994168	34.4346	6	5.54e-06	8.01e-11	0	1	9.95e-06	Significant	NotSig	Significant
BMPR1B	96.9177	12	2.22e-15	118.898	6	0	3.42743	6	0.753598	34.204	6	6.14e-06	5.5e-15	0	1	1.1e-05	Significant	NotSig	Significant
ST18	111.426	12	0	183.351	6	0	0	6	1	25.639	6	0.000259884	0	0	1	0.000430936	Significant	NotSig	Significant
RFFL	114.932	12	0	155.12	6	0	0	6	1	23.9144	6	0.000541536	0	0	1	0.000888084	Significant	NotSig	Significant
SLC1A3	91.3871	12	2.66e-14	128.484	6	0	0	6	1	22.5829	6	0.000948927	6.37e-14	0	1	0.00153447	Significant	NotSig	Significant
PIP4K2A	73.4225	12	7.29e-11	135.806	6	0	0	6	1	20.1187	6	0.00263787	1.56e-10	0	1	0.00417497	Significant	NotSig	Significant
MAN2A1	67.4161	12	9.72e-10	105.221	6	0	0.402803	6	0.998828	12.4046	6	0.0535274	2.01e-09	0	1	0.0794155	Significant	NotSig	NotSig
C10orf11	1.77e-09	2	1	189.329	6	0	1.82e-09	2	1	1.72e-09	2	1	1	0	1	1	Significant	NotSig	NotSig
FAM19A1	1.33e-09	2	1	109.77	6	0	1.34e-09	2	1	1.31e-09	2	1	1	0	1	1	Significant	NotSig	NotSig
FAM19A2	1.29e-09	2	1	162.905	6	0	1.3e-09	2	1	1.29e-09	2	1	1	0	1	1	Significant	NotSig	NotSig
PALM2	1.35e-09	2	1	2213.45	6	0	1.28e-09	2	1	1.42e-09	2	1	1	0	1	1	Significant	NotSig	NotSig
PDE8B	65.2919	12	2.41e-09	116.041	6	0	3.72412	6	0.713951	1.03049	6	0.98443	4.92e-09	0	1	1	Significant	NotSig	NotSig
PLA2G16	4.9e-09	2	1	842.043	6	0	4.82e-09	2	1	4.99e-09	2	1	1	0	1	1	Significant	NotSig	NotSig
RNF219-AS1	2.16e-09	2	1	268.593	6	0	2.3e-09	2	1	2.02e-09	2	1	1	0	1	1	Significant	NotSig	NotSig
RP11-384F7.2	2.47e-09	2	1	438.578	6	0	2.58e-09	2	1	2.37e-09	2	1	1	0	1	1	Significant	NotSig	NotSig
2022-09-07	2.19e-09	2	1	600.467	6	0	2.16e-09	2	1	2.22e-09	2	1	1	0	1	1	Significant	NotSig	NotSig
CHL1-AS2	341.766	9	0	83.8567	5	1.11e-16	504.037	6	0	170.539	5	0	0	7.33e-16	0	0	Significant	Significant	Significant
DGKG	524.597	11	0	87.2013	6	1.11e-16	150.312	6	0	565.445	6	0	0	7.33e-16	0	0	Significant	Significant	Significant
KCND2	890.551	12	0	88.6086	6	1.11e-16	256.44	6	0	1019.08	6	0	0	7.33e-16	0	0	Significant	Significant	Significant
MMP16	1803.26	12	0	87.2903	6	1.11e-16	808.704	6	0	1629.86	6	0	0	7.33e-16	0	0	Significant	Significant	Significant
MEG8	277.974	12	0	86.7653	6	1.11e-16	81.491	6	1.78e-15	299.665	6	0	0	7.33e-16	7.53e-15	0	Significant	Significant	Significant
FARP1	243.097	10	0	85.335	5	1.11e-16	36.1339	6	2.6e-06	264.167	6	0	0	7.33e-16	7.69e-06	0	Significant	Significant	Significant
PLCB1	1208.58	12	0	85.6847	6	2.22e-16	387.053	6	0	1412.49	6	0	0	1.44e-15	0	0	Significant	Significant	Significant
ABCA8	64.1993	7	2.18e-11	79.3501	4	2.22e-16	13.8297	4	0.00785901	40.7713	4	3e-08	4.74e-11	1.44e-15	0.0195165	5.82e-08	Significant	Significant	Significant
MCC	71.3365	12	1.8e-10	86.0165	6	2.22e-16	0.0531642	6	0.999997	33.06	6	1.02e-05	3.77e-10	1.44e-15	1	1.81e-05	Significant	NotSig	Significant
CACHD1	104.302	10	0	82.1344	5	3.33e-16	2.53831	6	0.864156	89.2327	6	0	0	2.14e-15	1	0	Significant	NotSig	Significant
SCN1A-AS1	90.8585	10	3.66e-15	81.4021	5	4.44e-16	85.2597	6	3.33e-16	29.0383	5	2.28e-05	9.06e-15	2.84e-15	1.45e-15	3.97e-05	Significant	Significant	Significant
DCLK2	94.4377	12	6.77e-15	83.1289	6	7.77e-16	5.7947	6	0.446576	68.8358	6	7.08e-13	1.65e-14	4.94e-15	0.864154	1.56e-12	Significant	NotSig	Significant
THSD7A	289.441	11	0	82.4166	6	1.11e-15	137.798	6	0	298.544	6	0	0	7.02e-15	0	0	Significant	Significant	Significant
ITGA2	123.121	10	0	74.9812	4	2e-15	4.06508	5	0.540085	134.432	6	0	0	1.26e-14	1	0	Significant	NotSig	Significant
PIEZO2	123.184	12	0	80.5148	6	2.78e-15	0.134752	6	0.999952	124.589	6	0	0	1.73e-14	1	0	Significant	NotSig	Significant
RETREG1	45.5115	12	8.42e-06	80.4504	6	2.89e-15	4.40211	6	0.622431	0	6	1	1.53e-05	1.79e-14	1	1	Significant	NotSig	NotSig
OSBPL6	1024.81	12	0	80.2012	6	3.22e-15	348.523	6	0	1042.31	6	0	0	1.99e-14	0	0	Significant	Significant	Significant
MAP3K5	674.914	12	0	79.8311	6	3.89e-15	215.267	6	0	635.071	6	0	0	2.38e-14	0	0	Significant	Significant	Significant
GABRA2	144.646	12	0	79.7561	6	4e-15	42.0529	6	1.8e-07	111.145	6	0	0	2.44e-14	5.61e-07	0	Significant	Significant	Significant
MAML2	293.745	12	0	79.53	6	4.44e-15	0	6	1	356.7	6	0	0	2.69e-14	1	0	Significant	NotSig	Significant
BCAN	3920.75	12	0	79.1737	6	5.33e-15	2048.91	6	0	3077.22	6	0	0	3.21e-14	0	0	Significant	Significant	Significant
TMEM108	396.732	12	0	77.3703	6	1.24e-14	84.6741	6	3.33e-16	486.258	6	0	0	7.45e-14	1.45e-15	0	Significant	Significant	Significant
LRP1B	158.031	12	0	75.3435	6	3.26e-14	0	6	1	150.698	6	0	0	1.95e-13	1	0	Significant	NotSig	Significant
ZNRF3	65.3859	12	2.31e-09	73.8155	6	6.73e-14	2.67608	6	0.848265	29.201	6	5.57e-05	4.74e-09	3.99e-13	1	9.55e-05	Significant	NotSig	Significant
DTNA	76.3831	12	2.01e-11	73.1891	6	9.05e-14	0	6	1	42.3144	6	1.59e-07	4.39e-11	5.33e-13	1	3.03e-07	Significant	NotSig	Significant
SEZ6L	729.276	11	0	70.186	5	9.37e-14	222.734	6	0	702.662	6	0	0	5.49e-13	0	0	Significant	Significant	Significant
ZEB1	307.967	11	0	70.0034	5	1.02e-13	65.4455	6	3.5e-12	379.581	6	0	0	5.96e-13	1.33e-11	0	Significant	Significant	Significant
GLIS3	84.9964	12	4.56e-13	72.6717	6	1.16e-13	0.785637	6	0.992453	64.508	6	5.44e-12	1.04e-12	6.7e-13	1	1.18e-11	Significant	NotSig	Significant
MTRNR2L12	2131.12	12	0	72.0555	6	1.55e-13	1423.9	6	0	1337.47	6	0	0	8.92e-13	0	0	Significant	Significant	Significant
NTRK3	246.055	11	0	68.7883	5	1.83e-13	9.44318	6	0.150145	359.09	6	0	0	1.05e-12	0.322889	0	Significant	NotSig	Significant
SFXN5	43.3881	12	1.94e-05	71.0356	6	2.51e-13	3.98957	6	0.678088	0	6	1	3.5e-05	1.43e-12	1	1	Significant	NotSig	NotSig
MPPED2	264.947	11	0	67.84	5	2.88e-13	27.0682	6	0.000140609	372.005	6	0	0	1.63e-12	0.000381916	0	Significant	Significant	Significant
SEL1L3	1204.68	9	0	66.3272	5	5.94e-13	549.361	5	0	786.318	5	0	0	3.35e-12	0	0	Significant	Significant	Significant
CA8	225.473	9	0	64.7594	5	1.26e-12	62.4935	6	1.4e-11	227.954	5	0	0	7.05e-12	5.14e-11	0	Significant	Significant	Significant
THRB	268.341	12	0	67.4887	6	1.34e-12	22.6557	6	0.00092038	343.259	6	0	0	7.46e-12	0.00242413	0	Significant	Significant	Significant
HIF1A-AS3	231.674	12	0	64.8462	6	4.64e-12	189.354	6	0	107.551	6	0	0	2.57e-11	0	0	Significant	Significant	Significant
OPCML	598.103	12	0	64.8259	6	4.68e-12	165.954	6	0	767.148	6	0	0	2.58e-11	0	0	Significant	Significant	Significant
MYRF	43.4694	12	1.88e-05	63.7522	6	7.75e-12	11.8641	6	0.0650697	0	6	1	3.39e-05	4.26e-11	0.146267	1	Significant	NotSig	NotSig
COL9A1	1039.85	8	0	57.4338	4	1e-11	493.876	6	0	711.692	5	0	0	5.48e-11	0	0	Significant	Significant	Significant
TMTC2	66.0421	12	1.75e-09	62.1018	6	1.68e-11	0	6	1	35.9859	6	2.77e-06	3.6e-09	9.14e-11	1	5.06e-06	Significant	NotSig	Significant
ANTXR1	99.0633	10	1.11e-16	59.2702	5	1.72e-11	98.1616	6	0	103.389	5	0	2.81e-16	9.29e-11	0	0	Significant	Significant	Significant
ADGRL3	247.859	12	0	61.2906	6	2.46e-11	0	6	1	332.376	6	0	0	1.32e-10	1	0	Significant	NotSig	Significant
NTNG1	203.304	10	0	58.3015	5	2.73e-11	29.6133	6	4.66e-05	266.1	5	0	0	1.46e-10	0.000130522	0	Significant	Significant	Significant
TOX	525.029	12	0	60.8414	6	3.04e-11	147.466	6	0	542.283	6	0	0	1.62e-10	0	0	Significant	Significant	Significant
CDH10	1041.34	11	0	60.5516	6	3.48e-11	377.739	6	0	945.918	6	0	0	1.84e-10	0	0	Significant	Significant	Significant
SMOC1	102.861	12	1.11e-16	60.1299	6	4.24e-11	8.59269	6	0.197813	99.0118	6	0	2.81e-16	2.23e-10	0.415966	0	Significant	NotSig	Significant
SNTG1	190.68	12	0	59.2449	6	6.41e-11	0.611404	6	0.996207	274.979	6	0	0	3.32e-10	1	0	Significant	NotSig	Significant
LDB3	93.4856	10	1.11e-15	56.5184	5	6.36e-11	0.0910693	6	0.999985	69.565	6	5.02e-13	2.76e-15	3.32e-10	1	1.11e-12	Significant	NotSig	Significant
LRRC16A	1.64e-09	2	1	59.2543	6	6.38e-11	1.74e-09	2	1	1.55e-09	2	1	1	3.32e-10	1	1	Significant	NotSig	NotSig
ARHGAP24	179.807	12	0	59.0704	6	6.95e-11	15.3581	6	0.0176471	209.374	6	0	0	3.59e-10	0.0427052	0	Significant	Significant	Significant
ARHGAP42	805.394	11	0	58.8954	6	7.54e-11	250.476	6	0	780.928	6	0	0	3.88e-10	0	0	Significant	Significant	Significant
SGK1	88.5874	12	9.26e-14	58.8059	6	7.87e-11	0	6	1	76.3002	6	2.08e-14	2.17e-13	4.02e-10	1	4.8e-14	Significant	NotSig	Significant
EYA1	89.6031	12	5.9e-14	58.052	6	1.12e-10	5.98686	6	0.424663	89.0599	6	0	1.39e-13	5.69e-10	0.832563	0	Significant	NotSig	Significant
LRMDA	89.087	12	7.42e-14	57.8294	6	1.24e-10	0	6	1	81.6132	6	1.67e-15	1.74e-13	6.28e-10	1	4e-15	Significant	NotSig	Significant
CLDND1	29.6584	12	0.00314253	57.4166	6	1.5e-10	0	6	1	0.847921	6	0.990727	0.00519439	7.58e-10	1	1	Significant	NotSig	NotSig
OSBPL3	3255.6	12	0	56.8377	6	1.97e-10	2019.17	6	0	2165.82	6	0	0	9.88e-10	0	0	Significant	Significant	Significant
HS6ST3	735.468	11	0	56.3273	6	2.5e-10	247.771	6	0	748.777	6	0	0	1.25e-09	0	0	Significant	Significant	Significant
NOL4	635.191	12	0	55.6657	6	3.4e-10	146.85	6	0	738.932	6	0	0	1.69e-09	0	0	Significant	Significant	Significant
SERPINE2	438.701	12	0	55.4687	6	3.73e-10	82.6899	6	9.99e-16	535.576	6	0	0	1.83e-09	4.29e-15	0	Significant	Significant	Significant
UTRN	131.389	11	0	55.4785	6	3.71e-10	24.9203	6	0.000353254	139.184	6	0	0	1.83e-09	0.000952051	0	Significant	Significant	Significant
PARP14	61.0761	11	5.85e-09	55.374	6	3.9e-10	0	6	1	171.521	6	0	1.18e-08	1.91e-09	1	0	Significant	NotSig	Significant
COL4A5	48.5489	7	2.78e-08	49.2312	4	5.23e-10	9.00623	4	0.0609439	29.7553	4	5.49e-06	5.47e-08	2.55e-09	0.138184	9.87e-06	Significant	NotSig	Significant
SPP1	71.717	12	1.53e-10	54.0087	6	7.35e-10	0	6	1	41.5179	6	2.29e-07	3.22e-10	3.56e-09	1	4.33e-07	Significant	NotSig	Significant
FHOD3	692.232	12	0	53.8456	6	7.93e-10	302.168	6	0	626.34	6	0	0	3.83e-09	0	0	Significant	Significant	Significant
FAM107B	94.8475	12	5.66e-15	53.0851	6	1.13e-09	6.33526	6	0.3867	69.9602	6	4.17e-13	1.38e-14	5.42e-09	0.771182	9.23e-13	Significant	NotSig	Significant
ATP13A4	55.4051	12	1.53e-07	52.9167	6	1.22e-09	0.819868	6	0.99153	35.3111	6	3.75e-06	2.94e-07	5.83e-09	1	6.79e-06	Significant	NotSig	Significant
GPR17	1327.49	12	0	52.2939	6	1.63e-09	647.712	6	0	909.687	6	0	0	7.75e-09	0	0	Significant	Significant	Significant
CTNNA3	129.616	12	0	52.0195	6	1.85e-09	6.71405	6	0.348103	146.193	6	0	0	8.76e-09	0.703627	0	Significant	NotSig	Significant
PRRX1	448.01	8	0	45.3435	4	3.37e-09	160.814	6	0	359.606	5	0	0	1.59e-08	0	0	Significant	Significant	Significant
AC073050.1	42.8104	12	2.43e-05	50.6857	6	3.43e-09	0.00955768	6	1	17.1336	6	0.00880442	4.33e-05	1.61e-08	1	0.0135243	Significant	NotSig	Significant
PDZRN3	354.096	12	0	50.1637	6	4.36e-09	101.809	6	0	391.182	6	0	0	2.04e-08	0	0	Significant	Significant	Significant
PCDH11Y	334.998	12	0	49.9707	6	4.77e-09	67.2309	6	1.51e-12	415.74	6	0	0	2.22e-08	5.85e-12	0	Significant	Significant	Significant
LINC00320	85.1317	12	4.29e-13	49.2589	6	6.62e-09	0	6	1	70.7533	6	2.86e-13	9.88e-13	3.07e-08	1	6.36e-13	Significant	NotSig	Significant
PTPRT	218.722	11	0	49.2492	6	6.65e-09	160.22	6	0	227.037	6	0	0	3.07e-08	0	0	Significant	Significant	Significant
ARHGEF4	46.878	12	4.89e-06	48.8526	6	7.98e-09	0.264344	6	0.999651	27.9462	6	9.62e-05	8.97e-06	3.67e-08	1	0.000162585	Significant	NotSig	Significant
CELF2	320.535	12	0	48.6797	6	8.64e-09	55.8715	6	3.09e-10	405.084	6	0	0	3.95e-08	1.09e-09	0	Significant	Significant	Significant
SLC7A14-AS1	34.5246	12	0.000557281	48.4199	6	9.74e-09	16.9206	6	0.0095797	1.3821	6	0.966938	0.000943577	4.44e-08	0.0236768	1	Significant	Significant	NotSig
RP4-668E10.4	1.96e-09	2	1	43.0817	4	9.95e-09	2.14e-09	2	1	1.78e-09	2	1	1	4.51e-08	1	1	Significant	NotSig	NotSig
AL445250.1	146.147	12	0	47.9067	6	1.23e-08	18.1741	6	0.00581145	165.313	6	0	0	5.57e-08	0.0145705	0	Significant	Significant	Significant
MAG	40.8183	8	2.25e-06	41.495	4	2.12e-08	2.16263	4	0.705876	14.965	4	0.00477431	4.18e-06	9.54e-08	1	0.00743225	Significant	NotSig	Significant
ENPP2	59.1504	12	3.22e-08	46.5999	6	2.25e-08	0	6	1	34.5982	6	5.15e-06	6.33e-08	1.01e-07	1	9.29e-06	Significant	NotSig	Significant
GPR37	27.0497	9	0.00137251	40.8428	4	2.9e-08	0	5	1	3.48101	5	0.626263	0.00229412	1.29e-07	1	0.856084	Significant	NotSig	NotSig
SYT17	94.6346	10	6.66e-16	43.3982	5	3.07e-08	13.5799	5	0.0185104	90.0132	5	0	1.66e-15	1.36e-07	0.0444846	0	Significant	Significant	Significant
OTUD7A	738.956	12	0	45.3044	6	4.07e-08	37.3443	6	1.51e-06	1054.29	6	0	0	1.8e-07	4.52e-06	0	Significant	Significant	Significant
PRICKLE1	681.319	12	0	45.2362	6	4.2e-08	262.794	6	0	598.453	6	0	0	1.85e-07	0	0	Significant	Significant	Significant
FOLH1	38.5594	7	2.37e-06	39.8998	4	4.54e-08	4.90433	4	0.297255	14.7012	4	0.00536287	4.39e-06	1.99e-07	0.607916	0.00829892	Significant	NotSig	Significant
FGF12	577.054	12	0	44.0185	6	7.33e-08	145.451	6	0	745.094	6	0	0	3.2e-07	0	0	Significant	Significant	Significant
TF	18.9652	12	0.0893722	42.6409	6	1.37e-07	0	6	1	0	6	1	0.13393	5.97e-07	1	1	Significant	NotSig	NotSig
MT-CO1	351.52	12	0	42.598	6	1.4e-07	556.688	6	0	17.5647	6	0.00741714	0	6.06e-07	0	0.011427	Significant	Significant	Significant
UST	1671.06	12	0	42.4298	6	1.51e-07	753.47	6	0	1463.44	6	0	0	6.52e-07	0	0	Significant	Significant	Significant
ABR	32.1172	12	0.00132729	42.3077	6	1.6e-07	0.62735	6	0.995927	11.3869	6	0.0771288	0.00222208	6.86e-07	1	0.113463	Significant	NotSig	NotSig
GRIA3	27.4349	12	0.00668629	41.8493	6	1.97e-07	9.56846	6	0.144041	0.148656	6	0.999935	0.0108121	8.42e-07	0.310744	1	Significant	NotSig	NotSig
COL11A1	1814.84	11	0	39.3888	5	1.98e-07	840.819	6	0	1407.77	6	0	0	8.44e-07	0	0	Significant	Significant	Significant
PRRG1	19.4568	12	0.0780844	41.6696	6	2.14e-07	0.0519725	6	0.999997	0	6	1	0.117521	9.06e-07	1	1	Significant	NotSig	NotSig
LRRC63	84.9333	10	5.38e-14	38.7569	6	7.99e-07	0.146216	6	0.999938	64.2903	6	6.02e-12	1.27e-13	3.37e-06	1	1.3e-11	Significant	NotSig	Significant
KCNIP4	82.9544	12	1.12e-12	38.6807	6	8.27e-07	6.15955	6	0.405557	97.7166	6	0	2.55e-12	3.48e-06	0.802648	0	Significant	NotSig	Significant
DLGAP1	467.657	12	0	38.6229	6	8.49e-07	64.855	6	4.62e-12	658.243	6	0	0	3.55e-06	1.73e-11	0	Significant	Significant	Significant
ST3GAL6	360.952	12	0	38.5809	6	8.65e-07	182.61	6	0	330.454	6	0	0	3.61e-06	0	0	Significant	Significant	Significant
SORBS1	892.864	12	0	38.3726	6	9.5e-07	746.564	6	0	582.364	6	0	0	3.95e-06	0	0	Significant	Significant	Significant
SH3RF3	504.273	12	0	38.2467	6	1.01e-06	203.089	6	0	468.882	6	0	0	4.16e-06	0	0	Significant	Significant	Significant
RASGRF2	281.428	12	0	38.2073	6	1.02e-06	20.9277	6	0.00189033	326.65	6	0	0	4.22e-06	0.00490452	0	Significant	Significant	Significant
GPC6	469.222	12	0	37.299	6	1.54e-06	165.641	6	0	482.47	6	0	0	6.32e-06	0	0	Significant	Significant	Significant
HAPLN2	20.6176	12	0.0562686	37.0516	6	1.72e-06	0.165539	6	0.999911	1.02632	6	0.984595	0.0851787	7.04e-06	1	1	Significant	NotSig	NotSig
MIR3681HG	89.3294	12	6.66e-14	36.8975	6	1.84e-06	7.68765	6	0.261891	105.502	6	0	1.57e-13	7.51e-06	0.541969	0	Significant	NotSig	Significant
RORA	19.2265	12	0.0832081	36.861	6	1.87e-06	0	6	1	3.55603	6	0.736501	0.124872	7.61e-06	1	0.98991	Significant	NotSig	NotSig
MEF2C-AS1	81.6683	12	1.98e-12	36.6279	6	2.08e-06	11.5186	6	0.0736106	87.465	6	1.11e-16	4.47e-12	8.41e-06	0.164402	2.71e-16	Significant	NotSig	Significant
AC092691.1	63.0546	12	6.23e-09	36.1427	6	2.59e-06	0.546538	6	0.997225	64.2527	6	6.13e-12	1.25e-08	1.04e-05	1	1.32e-11	Significant	NotSig	Significant
CDK14	358.894	12	0	36.0401	6	2.71e-06	103.12	6	0	434.363	6	0	0	1.09e-05	0	0	Significant	Significant	Significant
VRK2	98.5305	12	1.11e-15	35.9879	6	2.77e-06	6.08385	6	0.413863	97.4268	6	0	2.76e-15	1.11e-05	0.81445	0	Significant	NotSig	Significant
NKX6-2	22.5305	8	0.00402228	31.0268	4	3.02e-06	1.52345	4	0.82248	4.51318	4	0.340987	0.00660702	1.2e-05	1	0.476104	Significant	NotSig	NotSig
MYO1D	72.6118	10	1.38e-11	35.5192	6	3.42e-06	1.13692	6	0.979886	60.8437	6	3.03e-11	3.03e-11	1.36e-05	1	6.4e-11	Significant	NotSig	Significant
FSTL1	44.8112	11	5.24e-06	32.8669	5	4e-06	1.1068	6	0.981238	43.5441	6	9.1e-08	9.57e-06	1.58e-05	1	1.74e-07	Significant	NotSig	Significant
ST6GAL1	182.59	10	0	32.628	5	4.46e-06	39.287	6	6.29e-07	206.815	5	0	0	1.76e-05	1.93e-06	0	Significant	Significant	Significant
KAT2B	244.386	12	0	34.7231	6	4.88e-06	0	6	1	396.421	6	0	0	1.91e-05	1	0	Significant	NotSig	Significant
TMEM163	1035.86	11	0	32.3843	5	4.99e-06	526.784	6	0	775.581	6	0	0	1.95e-05	0	0	Significant	Significant	Significant
RP11-257I14.1	1.33e-09	2	1	29.8891	4	5.16e-06	1.45e-09	2	1	1.23e-09	2	1	1	2.01e-05	1	1	Significant	NotSig	NotSig
PRICKLE2	490.137	12	0	34.4089	6	5.61e-06	416.395	6	0	286.127	6	0	0	2.17e-05	0	0	Significant	Significant	Significant
AL353784.1	109.147	7	0	29.4395	4	6.36e-06	29.3721	5	1.96e-05	100.01	4	0	0	2.46e-05	5.57e-05	0	Significant	Significant	Significant
EFHD1	106.749	10	0	33.7526	6	7.51e-06	1.69372	6	0.945605	233.23	6	0	0	2.89e-05	1	0	Significant	NotSig	Significant
CACNG4	702.46	8	0	28.9317	4	8.07e-06	323.258	5	0	454.164	4	0	0	3.09e-05	0	0	Significant	Significant	Significant
CNTN1	798.947	12	0	33.581	6	8.1e-06	482.32	6	0	805.105	6	0	0	3.1e-05	0	0	Significant	Significant	Significant
AC004852.2	146.038	11	0	33.5394	6	8.25e-06	20.3709	6	0.00237823	178.632	6	0	0	3.14e-05	0.00613984	0	Significant	Significant	Significant
ADCY8	1989.34	10	0	31.1307	5	8.83e-06	1161.99	6	0	1302.33	6	0	0	3.35e-05	0	0	Significant	Significant	Significant
EPHB1	233.144	12	0	33.3018	6	9.17e-06	135.715	6	0	197.652	6	0	0	3.47e-05	0	0	Significant	Significant	Significant
SLAIN1	43.0256	12	2.24e-05	33.2093	6	9.56e-06	28.6791	6	7e-05	0	6	1	4.01e-05	3.6e-05	0.000194579	1	Significant	Significant	NotSig
C1orf21	878.343	12	0	33.0763	6	1.01e-05	301.381	6	0	949.426	6	0	0	3.8e-05	0	0	Significant	Significant	Significant
APLP1	29.3158	12	0.00353591	32.9367	6	1.08e-05	14.5459	6	0.0240986	0	6	1	0.00583537	4.03e-05	0.0573855	1	Significant	NotSig	NotSig
LINC00609	325.314	12	0	32.8246	6	1.13e-05	16.7086	6	0.0104162	437.751	6	0	0	4.22e-05	0.0256229	0	Significant	Significant	Significant
SLC24A2	234.387	12	0	32.1399	6	1.53e-05	11.4282	6	0.0760103	351.834	6	0	0	5.69e-05	0.169399	0	Significant	NotSig	Significant
CLU	283.491	12	0	31.8328	6	1.76e-05	37.516	6	1.4e-06	390.561	6	0	0	6.5e-05	4.21e-06	0	Significant	Significant	Significant
MIR9-3HG	71.606	9	7.37e-12	29.3879	5	1.95e-05	295.301	6	0	59.9046	5	1.27e-11	1.64e-11	7.17e-05	0	2.72e-11	Significant	Significant	Significant
RHOU	27.6678	12	0.00618529	31.5415	6	2e-05	0	6	1	9.38202	6	0.153206	0.0100644	7.34e-05	1	0.221935	Significant	NotSig	NotSig
LRRTM4	246.054	12	0	31.1414	6	2.38e-05	18.3326	6	0.00545264	353.334	6	0	0	8.72e-05	0.0137039	0	Significant	Significant	Significant
KIAA1324L	222.47	12	0	31.003	6	2.53e-05	1.03581	6	0.984218	284.085	6	0	0	9.23e-05	1	0	Significant	NotSig	Significant
SMAD3	162.801	10	0	28.6318	5	2.74e-05	41.2164	6	2.62e-07	169.552	5	0	0	9.95e-05	8.15e-07	0	Significant	Significant	Significant
MAP7	52.555	12	4.94e-07	30.6362	6	2.97e-05	0	6	1	46.6037	6	2.24e-08	9.34e-07	0.000107711	1	4.39e-08	Significant	NotSig	Significant
SEMA5B	472.681	8	0	26.0698	4	3.06e-05	241.266	6	0	296.46	4	0	0	0.000110564	0	0	Significant	Significant	Significant
RAPGEF5	153.504	12	0	30.2865	6	3.47e-05	11.6901	6	0.0692495	177.658	6	0	0	0.000124703	0.155327	0	Significant	NotSig	Significant
AL163541.1	32.9207	12	0.000995982	30.2747	6	3.49e-05	0.00454898	6	1	20.011	6	0.00275689	0.0016755	0.000124917	1	0.00435672	Significant	NotSig	Significant
KCNMA1	131.737	12	0	30.1694	6	3.65e-05	38.4031	6	9.37e-07	134.284	6	0	0	0.00013037	2.86e-06	0	Significant	Significant	Significant
ZFPM2	152.444	12	0	29.9452	6	4.03e-05	0	6	1	230.233	6	0	0	0.000143327	1	0	Significant	NotSig	Significant
GREM1	17.8152	9	0.0373786	25.2716	4	4.44e-05	1.65e-06	5	1	3.08538	5	0.686825	0.057248	0.000157382	1	0.931545	Significant	NotSig	NotSig
TMEM98	67.1007	10	1.6e-10	29.5793	6	4.72e-05	3.67706	6	0.720282	51.8767	6	1.97e-09	3.37e-10	0.00016705	1	3.96e-09	Significant	NotSig	Significant
CPOX	73.1852	12	8.08e-11	29.3807	6	5.15e-05	0	6	1	50.4235	6	3.87e-09	1.73e-10	0.00018157	1	7.71e-09	Significant	NotSig	Significant
EVA1C	279.605	12	0	29.0509	6	5.95e-05	4.43909	6	0.617477	388.71	6	0	0	0.000208963	1	0	Significant	NotSig	Significant
RASGRP3	22.1177	11	0.0234773	28.8048	6	6.62e-05	0	6	1	5.00343	6	0.543373	0.0363306	0.00023182	1	0.744728	Significant	NotSig	NotSig
NECAB1	37.403	12	0.00019215	28.766	6	6.74e-05	0	6	1	24.7168	6	0.000385238	0.000329626	0.000234989	1	0.000635764	Significant	NotSig	Significant
DYSF	149.598	10	0	26.2743	5	7.89e-05	37.6885	6	1.29e-06	194.95	6	0	0	0.000274461	3.91e-06	0	Significant	Significant	Significant
NRCAM	414.595	12	0	28.0435	6	9.22e-05	112.33	6	0	509.582	6	0	0	0.000319508	0	0	Significant	Significant	Significant
TMEM165	171.63	12	0	27.9497	6	9.6e-05	4.23721	6	0.64461	239.831	6	0	0	0.000331672	1	0	Significant	NotSig	Significant
PDGFRA	50.6837	9	8.01e-08	25.6979	5	0.000102114	0.0138539	5	0.999999	60.7929	5	8.33e-12	1.55e-07	0.000351501	1	1.79e-11	Significant	NotSig	Significant
PRUNE2	94.1596	12	7.66e-15	27.6846	6	0.000107723	0	6	1	115.188	6	0	1.86e-14	0.000369589	1	0	Significant	NotSig	Significant
AKAP13	101.348	12	3.33e-16	27.6376	6	0.000109939	12.489	6	0.0519073	127.837	6	0	8.41e-16	0.000375954	0.118987	0	Significant	NotSig	Significant
GPNMB	1793.66	12	0	27.5735	6	0.000113028	1036.46	6	0	1134.73	6	0	0	0.000385255	0	0	Significant	Significant	Significant
NELL1	95.3037	12	4.55e-15	27.3736	6	0.000123233	50.6879	6	3.42e-09	72.7172	6	1.13e-13	1.12e-14	0.000418672	1.15e-08	2.54e-13	Significant	Significant	Significant
MAP2	4654.64	12	0	27.2351	6	0.000130835	2863.17	6	0	3993.03	6	0	0	0.000443055	0	0	Significant	Significant	Significant
SYNE1	54.0203	12	2.71e-07	27.171	6	0.000134509	9.31552	6	0.156595	47.994	6	1.18e-08	5.16e-07	0.000454021	0.334691	2.34e-08	Significant	NotSig	Significant
MT-CO3	980.638	12	0	27.1212	6	0.000137426	1379.09	6	0	225.917	6	0	0	0.000462373	0	0	Significant	Significant	Significant
SHISA9	39.1346	10	2.4e-05	25.0225	5	0.000137946	10.4679	5	0.0630117	22.008	5	0.000521767	4.29e-05	0.000462629	0.142562	0.000857013	Significant	NotSig	Significant
CRYBG3	93.9155	12	8.55e-15	27.0268	6	0.000143145	0	6	1	79.1685	6	5.33e-15	2.07e-14	0.000478525	1	1.26e-14	Significant	NotSig	Significant
TMTC4	66.7889	12	1.27e-09	26.7823	6	0.000159054	0	6	1	63.202	6	1e-11	2.62e-09	0.000530011	1	2.15e-11	Significant	NotSig	Significant
PCDH11X	253.256	12	0	26.3815	6	0.000189	63.88	6	7.3e-12	312.509	6	0	0	0.000627792	2.71e-11	0	Significant	Significant	Significant
CPED1	162.467	11	0	26.2762	6	0.000197753	86.0852	6	2.22e-16	181.746	6	0	0	0.000654782	9.77e-16	0	Significant	Significant	Significant
CNTN2	13.884	12	0.308177	25.537	6	0.000271476	0	6	1	0.636694	6	0.995757	0.445192	0.000896044	1	1	Significant	NotSig	NotSig
CSMD3	229.593	12	0	25.4417	6	0.000282775	0.386949	6	0.998955	346.317	6	0	0	0.000930392	1	0	Significant	NotSig	Significant
CHRM3	39.3791	12	9.11e-05	25.3197	6	0.000297903	30.1658	6	3.66e-05	0.229533	6	0.999769	0.000158395	0.000977085	0.000103326	1	Significant	Significant	NotSig
CARNS1	17.8449	8	0.0224198	20.8792	4	0.000334624	0	4	1	5.22381	4	0.265094	0.0347457	0.00109408	1	0.376693	Significant	NotSig	NotSig
ERMN	13.9282	9	0.124903	20.7852	4	0.000349284	0	5	1	2.30221	5	0.805943	0.185311	0.00113845	1	1	Significant	NotSig	NotSig
FERMT1	95.444	9	1.11e-16	20.7539	4	0.000354306	27.9915	5	3.65e-05	97.0785	5	0	2.81e-16	0.00115122	0.000103326	0	Significant	Significant	Significant
STK32A	867.882	8	0	20.3128	4	0.000433176	427.258	5	0	564.085	4	0	0	0.00140311	0	0	Significant	Significant	Significant
SEC14L5	52.0755	10	1.1e-07	22.0991	5	0.000501368	0	6	1	45.9421	6	3.04e-08	2.13e-07	0.00161897	1	5.89e-08	Significant	NotSig	Significant
ZNF804A	949.532	12	0	23.6391	6	0.000608403	379.026	6	0	877.083	6	0	0	0.00195853	0	0	Significant	Significant	Significant
APBB1IP	20.7181	12	0.0546647	23.5748	6	0.000625137	7.30689	6	0.293396	3.4972	6	0.744343	0.0828711	0.00200621	0.601202	0.997879	Significant	NotSig	NotSig
PCDH7	814.892	12	0	23.4585	6	0.000656593	336.248	6	0	964.277	6	0	0	0.00210069	0	0	Significant	Significant	Significant
CMYA5	631.136	10	0	20.73	5	0.00091091	262.601	6	0	547.943	6	0	0	0.00290544	0	0	Significant	Significant	Significant
ASPA	37.6032	8	8.91e-06	18.6072	4	0.000938615	1.40566	5	0.923693	41.0729	4	2.6e-08	1.62e-05	0.00298468	1	5.06e-08	Significant	NotSig	Significant
TTYH2	25.6283	12	0.0121105	22.5333	6	0.000968854	2.22136	6	0.898257	12.5175	6	0.051371	0.0192843	0.00307147	1	0.0764336	Significant	NotSig	NotSig
TENM2	63.3038	12	5.6e-09	22.4052	6	0.00102223	59.1177	6	6.8e-11	22.708	6	0.000900412	1.13e-08	0.00323087	2.44e-10	0.00146282	Significant	Significant	Significant
ZNF385D	85.5399	12	3.58e-13	22.2553	6	0.00108838	45.2164	6	4.24e-08	66.1112	6	2.56e-12	8.29e-13	0.00342955	1.36e-07	5.58e-12	Significant	Significant	Significant
LINC01965	21.583	8	0.00574977	18.1507	4	0.00115316	0.248086	5	0.998507	17.7438	4	0.00138478	0.009385	0.00362272	1	0.00221522	Significant	NotSig	Significant
CNTNAP5	71.6906	12	1.54e-10	21.9723	6	0.00122496	10.1752	6	0.117465	92.4461	6	0	3.25e-10	0.00383675	0.257387	0	Significant	NotSig	Significant
VWC2	297.43	10	0	19.8365	5	0.00134116	96.8596	6	0	275.103	6	0	0	0.00418812	0	0	Significant	Significant	Significant
OPALIN	9.91094	9	0.357743	19.5657	5	0.00150724	0.0185534	5	0.999998	1.55632	5	0.90648	0.514657	0.0046927	1	1	Significant	NotSig	NotSig
ADAMTS17	24.5215	12	0.0172605	21.451	6	0.00152179	5.8389	6	0.441476	11.8072	6	0.0664111	0.0270717	0.00470986	0.857467	0.0982508	Significant	NotSig	NotSig
MOG	9.58376	12	0.652425	21.4544	6	0.00151966	0	6	1	0	6	1	0.903691	0.00470986	1	1	Significant	NotSig	NotSig
KIRREL3	131.428	12	0	21.3034	6	0.00161796	6.52736	6	0.366772	193.321	6	0	0	0.0049927	0.735661	0	Significant	NotSig	Significant
ZNF516	2159.57	11	0	21.1109	6	0.00175229	1680.95	6	0	1676.18	6	0	0	0.00539125	0	0	Significant	Significant	Significant
ABCA2	10.7509	12	0.55038	21.0132	6	0.00182464	0	6	1	0.258966	6	0.999672	0.773647	0.00559734	1	1	Significant	NotSig	NotSig
TMEM132B	117.005	12	0	20.8349	6	0.00196422	6.29077	6	0.391418	180.08	6	0	0	0.00600787	0.779101	0	Significant	NotSig	Significant
CHL1	1219.23	12	0	20.4909	6	0.00226357	496.528	6	0	1148.17	6	0	0	0.00690323	0	0	Significant	Significant	Significant
HPN-AS1	41.5057	10	9.18e-06	16.6369	4	0.00227344	4.07145	6	0.667008	58.8975	6	7.54e-11	1.66e-05	0.00691311	1	1.57e-10	Significant	NotSig	Significant
MOB4	5202.32	12	0	20.157	6	0.00259664	3636.27	6	0	3498.48	6	0	0	0.00787294	0	0	Significant	Significant	Significant
DPY19L2	162.748	12	0	20.0566	6	0.00270587	15.111	6	0.0194105	233.684	6	0	0	0.00818036	0.0464339	0	Significant	Significant	Significant
LINC01608	29.8017	7	0.000103251	19.8076	6	0.00299642	14.5723	5	0.0123551	22.7235	4	0.00014379	0.000178297	0.00903257	0.0302496	0.000240728	Significant	Significant	Significant
AEBP1	107.236	12	0	19.6775	6	0.00316007	55.3979	6	3.85e-10	76.13	6	2.24e-14	0	0.00949843	1.34e-09	5.17e-14	Significant	Significant	Significant
ERBIN	20.7759	12	0.0537602	19.5933	6	0.00327062	10.3393	6	0.111072	0	6	1	0.0816184	0.00980247	0.244923	1	Significant	NotSig	NotSig
LNCAROD	67.8725	12	7.99e-10	19.5121	6	0.00338082	54.6753	6	5.39e-10	31.4854	6	2.05e-05	1.66e-09	0.0101037	1.87e-09	3.59e-05	Significant	Significant	Significant
DOCK8	36.1238	12	0.000309476	19.43	6	0.0034958	18.3389	6	0.00543889	13.6066	6	0.0343525	0.000530023	0.0104175	0.0137023	0.0514794	Significant	Significant	NotSig
CD22	47.061	7	5.43e-08	15.6469	4	0.0035315	3.66229	4	0.453635	48.655	4	6.89e-10	1.06e-07	0.0104939	0.872954	1.4e-09	Significant	NotSig	Significant
TMEM132C	80.9029	12	2.78e-12	19.3961	6	0.00354438	0.959831	6	0.987089	119.877	6	0	6.24e-12	0.0105022	1	0	Significant	NotSig	Significant
MT-CYB	1208.77	12	0	19.2992	6	0.00368702	1471.03	6	0	405.126	6	0	0	0.0108939	0	0	Significant	Significant	Significant
KIF6	58.5257	10	6.88e-09	19.2832	6	0.00371121	1.39209	6	0.966338	59.0179	6	7.12e-11	1.38e-08	0.0109344	1	1.49e-10	Significant	NotSig	Significant
IGSF21	35.6835	9	4.51e-05	15.131	4	0.00443707	0.79157	5	0.977568	42.548	5	4.56e-08	7.91e-05	0.0130362	1	8.76e-08	Significant	NotSig	Significant
ST8SIA1	11.7312	12	0.4675	18.747	6	0.00461293	0	6	1	3.09995	6	0.796202	0.665215	0.0135149	1	1	Significant	NotSig	NotSig
EPHA6	27.6205	12	0.00628398	18.4349	6	0.00523249	0.248486	6	0.999709	28.6248	6	7.16e-05	0.0101931	0.0152871	1	0.000122081	Significant	NotSig	Significant
SULF2	188.121	9	0	14.6319	4	0.00552884	54.1239	5	1.98e-10	193.496	5	0	0	0.0161078	7.01e-10	0	Significant	Significant	Significant
LSAMP	23.2997	12	0.0252863	18.0789	6	0.00603805	0	6	1	15.4044	6	0.0173344	0.0390721	0.0175423	1	0.026317	Significant	NotSig	Significant
DAAM2	82.8497	9	4.39e-14	18.0168	6	0.00619024	4.62345	5	0.463538	95.6134	5	0	1.04e-13	0.0179345	0.890369	0	Significant	NotSig	Significant
LINC01630	8.07428	12	0.779299	17.994	6	0.00624731	0	6	1	0	6	1	1	0.0180497	1	1	Significant	NotSig	NotSig
ZEB1-AS1	63.6215	11	1.96e-09	16.1997	5	0.00629643	28.5425	6	7.42e-05	73.2604	6	8.75e-14	4.02e-09	0.0181414	0.000205394	1.98e-13	Significant	Significant	Significant
PTPRO	551.912	12	0	17.9073	6	0.00646801	190.315	6	0	552.024	6	0	0	0.0185844	0	0	Significant	Significant	Significant
KCNIP1	21.5186	10	0.0177539	16.0651	5	0.00666073	0.654855	5	0.985354	20.0539	5	0.00122093	0.0278037	0.0190856	1	0.00196215	Significant	NotSig	Significant
AL589740.1	23.0158	12	0.0275919	17.7112	6	0.00699588	0	6	1	19.0251	6	0.00412144	0.0423834	0.019991	1	0.00644377	Significant	NotSig	Significant
FTH1	42.845	12	2.4e-05	17.6408	6	0.00719536	46.029	6	2.92e-08	0	6	1	4.29e-05	0.0205048	9.49e-08	1	Significant	Significant	NotSig
SLC2A13	997.318	12	0	17.3915	6	0.00794718	532.438	6	0	918.66	6	0	0	0.0225856	0	0	Significant	Significant	Significant
PLD1	37.4487	12	0.000188891	17.1468	6	0.00875852	5.90219	6	0.434235	31.3189	6	2.2e-05	0.000324568	0.0248238	0.848141	3.85e-05	Significant	NotSig	Significant
SUSD4	118.586	9	0	15.2289	5	0.0094277	40.5777	6	3.51e-07	126.958	5	0	0	0.0266479	1.09e-06	0	Significant	Significant	Significant
ROBO2	220.692	12	0	16.8716	6	0.00976681	245.907	6	0	92.1708	6	0	0	0.0275318	0	0	Significant	Significant	Significant
CNP	186.215	12	0	16.6605	6	0.0106155	328.227	6	0	0	6	1	0	0.0298435	0	1	Significant	Significant	NotSig
MAL	35.8677	12	0.000340236	16.3674	6	0.011912	5.24952	6	0.512232	29.2572	6	5.44e-05	0.000581748	0.0333985	0.976705	9.33e-05	Significant	NotSig	Significant
ARPP21	159.874	12	0	16.3208	6	0.0121318	0.372256	6	0.999065	262.388	6	0	0	0.0339235	1	0	Significant	NotSig	Significant
LDLRAD3	72.1841	12	1.25e-10	16.2537	6	0.0124553	26.592	6	0.000172642	71.1982	6	2.32e-13	2.63e-10	0.0346423	0.000467703	5.17e-13	Significant	Significant	Significant
SPRY4	18.7889	8	0.0160301	12.7733	4	0.0124385	4.74e-06	4	1	19.287	4	0.000690193	0.0252942	0.0346423	1	0.00112832	Significant	NotSig	Significant
TPPP	7.62419	12	0.813766	16.1124	6	0.0131631	0	6	1	0.0278478	6	1	1	0.0365136	1	1	Significant	NotSig	NotSig
RNF150	287.492	12	0	15.8374	6	0.0146539	75.7168	6	2.73e-14	338.146	6	0	0	0.0405412	1.12e-13	0	Significant	Significant	Significant
SLCO3A1	48.6402	12	2.42e-06	15.7662	6	0.0150657	1.06007	6	0.983232	53.8609	6	7.87e-10	4.47e-06	0.0415701	1	1.59e-09	Significant	NotSig	Significant
TMEM63A	9.9306	12	0.622049	15.7459	6	0.0151849	0	6	1	1.2042	6	0.976677	0.865063	0.0417886	1	1	Significant	NotSig	NotSig
ARHGAP31	205.866	12	0	15.625	6	0.0159146	100.174	6	0	208.386	6	0	0	0.0436814	0	0	Significant	Significant	Significant
TRPM6	32.2412	10	0.000365004	13.7763	5	0.0170948	0	6	1	31.9964	6	1.63e-05	0.000623076	0.0467977	1	2.87e-05	Significant	NotSig	Significant
SOX4	1269.32	11	0	15.3854	6	0.0174617	615.249	6	0	838.681	6	0	0	0.0476769	0	0	Significant	Significant	Significant
DOK6	165.352	12	0	15.2817	6	0.0181754	67.5853	6	1.28e-12	191.717	6	0	0	0.049496	5.01e-12	0	Significant	Significant	Significant
PLCL1	27.6378	12	0.00624775	15.1892	6	0.0188353	0	6	1	22.5437	6	0.000964613	0.0101502	0.0511594	1	0.00155742	NotSig	NotSig	Significant
AC064875.1	13.5201	3	0.00363678	7.66563	2	0.0216486	147.447	6	0	17.9076	2	0.000129243	0.00599236	0.058648	0	0.000217772	NotSig	Significant	Significant
LAMP2	14.0316	12	0.298696	14.8197	6	0.0217066	0	6	1	5.93039	6	0.431033	0.432695	0.0586529	1	0.597035	NotSig	NotSig	NotSig
AFAP1L2	1305.9	8	0	11.1849	4	0.0245625	678.112	5	0	779.163	4	0	0	0.0661981	0	0	NotSig	Significant	Significant
DLGAP2	35.2654	12	0.000424827	14.4554	6	0.0249431	15.2421	6	0.0184548	35.8952	6	2.89e-06	0.00072283	0.0670505	0.0444535	5.26e-06	NotSig	Significant	Significant
HECW1	529.032	10	0	12.7681	5	0.0256521	205.285	6	0	482.629	5	0	0	0.0687793	0	0	NotSig	Significant	Significant
KCNT2	1896.44	10	0	12.2123	5	0.0319911	1053	6	0	1307.77	6	0	0	0.0855558	0	0	NotSig	Significant	Significant
VCAN-AS1	20.9742	8	0.00721633	10.4806	4	0.0330656	4.73945	5	0.448498	22.9927	4	0.000127055	0.0116511	0.088203	0.866266	0.00021443	NotSig	NotSig	Significant
GNG12	990.255	12	0	13.6761	6	0.033471	530.699	6	0	697.13	6	0	0	0.0890566	0	0	NotSig	Significant	Significant
MSI2	7.70373	12	0.807834	13.4788	6	0.0360317	0	6	1	0.647319	6	0.995558	1	0.095626	1	1	NotSig	NotSig	NotSig
ANO6	348.81	12	0	13.29	6	0.0386553	152.295	6	0	317.551	6	0	0	0.10207	0	0	NotSig	Significant	Significant
TMEM196	23.4297	9	0.00530011	11.7324	5	0.0386447	0.596542	5	0.988161	28.8594	5	2.47e-05	0.0086782	0.10207	1	4.3e-05	NotSig	NotSig	Significant
SCN1A	295.388	10	0	11.0323	5	0.0507433	60.941	6	2.9e-11	427.986	6	0	0	0.13365	1.04e-10	0	NotSig	Significant	Significant
QDPR	5.74759	12	0.928267	12.5098	6	0.0515153	0.0139295	6	1	0	6	1	1	0.135341	1	1	NotSig	NotSig	NotSig
OPHN1	113.744	12	0	12.4353	6	0.0529326	34.1039	6	6.42e-06	145.041	6	0	0	0.138715	1.86e-05	0	NotSig	Significant	Significant
LPAR1	53.6171	7	2.8e-09	12.2983	6	0.0556356	38.7669	4	7.78e-08	46.7164	4	1.75e-09	5.71e-09	0.145433	2.46e-07	3.51e-09	NotSig	Significant	Significant
NTN1	240.576	10	0	10.7097	5	0.0574486	135.249	6	0	223.683	6	0	0	0.149797	0	0	NotSig	Significant	Significant
U91319.1	20.8605	9	0.0132845	10.4188	5	0.0642028	4.25209	5	0.513721	20.6627	5	0.000937926	0.0210573	0.166991	0.977758	0.0015214	NotSig	NotSig	Significant
MTUS2	47.7034	12	3.52e-06	11.8013	6	0.0665505	32.2981	6	1.43e-05	30.6112	6	3.01e-05	6.47e-06	0.172667	4.11e-05	5.19e-05	NotSig	Significant	Significant
SUN2	7.69812	12	0.808254	11.7687	6	0.0673311	3.4e-08	6	1	1.84091	6	0.933733	1	0.174259	1	1	NotSig	NotSig	NotSig
VEGFA	103.093	11	0	11.656	6	0.070099	20.423	6	0.00232776	133.284	6	0	0	0.180974	0.00602445	0	NotSig	Significant	Significant
NR2F1-AS1	340.928	12	0	11.6289	6	0.070778	108.509	6	0	371.512	6	0	0	0.182275	0	0	NotSig	Significant	Significant
CNTN4	55.1404	12	1.71e-07	11.5604	6	0.0725249	7.52509	6	0.275	73.2181	6	8.93e-14	3.27e-07	0.186314	0.567971	2.02e-13	NotSig	NotSig	Significant
GLDC	86.033	10	3.26e-14	10.0129	5	0.0748711	21.7128	5	0.000593661	95.0773	5	0	7.79e-14	0.191869	0.0015836	0	NotSig	Significant	Significant
PCLO	74.8254	12	3.96e-11	11.3338	6	0.078592	8.61358	6	0.196504	114.642	6	0	8.56e-11	0.20091	0.414048	0	NotSig	NotSig	Significant
SCN9A	38.1473	10	3.58e-05	9.86174	5	0.079249	3.76307	5	0.584007	47.3342	5	4.86e-09	6.29e-05	0.202095	1	9.65e-09	NotSig	NotSig	Significant
NCOA7	39.5961	12	8.39e-05	11.0465	6	0.0869503	0	6	1	50.0011	6	4.7e-09	0.000146078	0.220869	1	9.35e-09	NotSig	NotSig	Significant
RYR2	9.47113	12	0.66225	11.0437	6	0.0870348	0	6	1	3.75734	6	0.709475	0.913659	0.220869	1	0.958527	NotSig	NotSig	NotSig
SEMA3B	4.8625	10	0.900172	8.10717	4	0.0877305	0	6	1	2.03477	6	0.916473	1	0.222094	1	1	NotSig	NotSig	NotSig
ATCAY	802.793	11	0	10.9428	6	0.090159	363.762	6	0	617.083	6	0	0	0.22769	0	0	NotSig	Significant	Significant
SYNJ2	57.9769	12	5.26e-08	10.7283	6	0.0971468	1.99185	6	0.920447	78.865	6	6.11e-15	1.03e-07	0.244744	1	1.44e-14	NotSig	NotSig	Significant
ABCA9	66.6957	12	1.32e-09	10.6919	6	0.0983777	56.1897	6	2.66e-10	27.9879	6	9.45e-05	2.73e-09	0.247248	9.39e-10	0.00015993	NotSig	Significant	Significant
EVI2A	7.16893	11	0.785243	10.6182	6	0.100918	0	6	1	1.16013	6	0.978808	1	0.253024	1	1	NotSig	NotSig	NotSig
CSMD1	431.289	12	0	10.5254	6	0.1042	138.506	6	0	573.326	6	0	0	0.260625	0	0	NotSig	Significant	Significant
HHIP	31.4301	12	0.00169323	10.4579	6	0.106645	2.70806	6	0.844494	33.2674	6	9.31e-06	0.00282115	0.266102	1	1.65e-05	NotSig	NotSig	Significant
AC008571.2	6.182	12	0.906631	10.4482	6	0.107004	0.128379	6	0.999958	0.298261	6	0.999506	1	0.266361	1	1	NotSig	NotSig	NotSig
MEG3	115.534	12	0	10.3473	6	0.110769	5.75554	6	0.451125	184.291	6	0	0	0.275076	0.869729	0	NotSig	NotSig	Significant
FXYD6	2141.99	12	0	10.2246	6	0.115507	1237.46	6	0	1670.63	6	0	0	0.28616	0	0	NotSig	Significant	Significant
LAMA2	68.842	12	5.27e-10	10.0898	6	0.120921	94.6371	6	0	13.4989	6	0.0357628	1.1e-09	0.298865	0	0.053516	NotSig	Significant	NotSig
SH3GL3	125.394	12	0	9.96086	6	0.12631	10.1766	6	0.117407	189.212	6	0	0	0.311445	0.257387	0	NotSig	NotSig	Significant
DZIP1	288.028	10	0	8.56774	5	0.127598	93.4273	5	0	290.632	5	0	0	0.31388	0	0	NotSig	Significant	Significant
TLL1	264.442	10	0	8.42794	5	0.134175	117.076	6	0	206.108	6	0	0	0.329281	0	0	NotSig	Significant	Significant
LSS	29.9447	12	0.00284641	9.61561	6	0.141801	0.109799	6	0.999974	32.8577	6	1.12e-05	0.00471239	0.347179	1	1.97e-05	NotSig	NotSig	Significant
GRIK2	113.491	12	0	9.45799	6	0.149412	4.64663	6	0.589865	190.148	6	0	0	0.364957	1	0	NotSig	NotSig	Significant
ETV1	25.1309	10	0.0051028	8.06093	5	0.15291	0	5	1	36.3633	5	8.03e-07	0.00836827	0.372628	1	1.5e-06	NotSig	NotSig	Significant
BMP7	78.2341	12	8.95e-12	9.17851	6	0.163785	20.1388	6	0.00261617	88.2942	6	1.11e-16	1.98e-11	0.3982	0.00672084	2.71e-16	NotSig	Significant	Significant
MARCKS	1761.78	12	0	9.15798	6	0.164886	825.769	6	0	1510.74	6	0	0	0.399945	0	0	NotSig	Significant	Significant
MPZL1	1190.26	12	0	9.11612	6	0.167152	532.649	6	0	1000.79	6	0	0	0.4045	0	0	NotSig	Significant	Significant
GOLGA8B	234.171	12	0	9.06277	6	0.170079	143.741	6	0	252.771	6	0	0	0.41063	0	0	NotSig	Significant	Significant
IQGAP1	6.03131	12	0.914495	8.9559	6	0.176074	0	6	1	3.63887	6	0.725411	1	0.424122	1	0.977525	NotSig	NotSig	NotSig
ADAMTS9-AS2	139.149	11	0	8.79972	6	0.185159	65.7297	6	3.06e-12	141.738	6	0	0	0.444979	1.17e-11	0	NotSig	Significant	Significant
CD55	23.8254	12	0.0214822	8.71546	6	0.190224	1.95201	6	0.924059	21.8953	6	0.0012649	0.0334416	0.456101	1	0.00202967	NotSig	NotSig	Significant
CHD5	20.1312	12	0.0646449	8.66039	6	0.193598	10.741	6	0.0967201	15.0436	6	0.0199205	0.0974345	0.463125	0.214636	0.0301992	NotSig	NotSig	Significant
SCD	3.82942	12	0.986321	8.61418	6	0.196467	0	6	1	0	6	1	1	0.468914	1	1	NotSig	NotSig	NotSig
C3orf70	28.0426	10	0.00177708	7.29296	5	0.199749	3.27299	5	0.65798	33.7942	5	2.62e-06	0.00295613	0.475657	1	4.79e-06	NotSig	NotSig	Significant
PDE1A	10.9255	12	0.535315	8.4901	6	0.20435	1.61057	6	0.951815	7.73416	6	0.258234	0.754033	0.485505	1	0.367446	NotSig	NotSig	NotSig
SRCIN1	14.4772	11	0.207706	8.42766	6	0.208415	0	6	1	11.4274	6	0.0760312	0.304693	0.494039	1	0.112006	NotSig	NotSig	NotSig
MDGA2	353.619	12	0	8.38824	6	0.211017	66.4501	6	2.18e-12	514.04	6	0	0	0.498002	8.39e-12	0	NotSig	Significant	Significant
C3	10.71	12	0.553922	8.38786	6	0.211042	2.96061	6	0.813774	6.0453	6	0.418135	0.776533	0.498002	1	0.57994	NotSig	NotSig	NotSig
RAB3C	177.549	12	0	8.23053	6	0.221696	104.382	6	0	181.577	6	0	0	0.521961	0	0	NotSig	Significant	Significant
AKAP12	203.093	12	0	8.21516	6	0.22276	73.7638	6	6.89e-14	207.368	6	0	0	0.523286	2.78e-13	0	NotSig	Significant	Significant
GALR1	70.951	8	3.18e-12	5.64452	4	0.227315	32.0123	5	5.91e-06	53.9837	4	5.3e-11	7.13e-12	0.532786	1.72e-05	1.11e-10	NotSig	Significant	Significant
PDGFC	8.89829	12	0.711592	8.12967	6	0.228757	0	6	1	5.41667	6	0.491585	0.974004	0.534962	1	0.67731	NotSig	NotSig	NotSig
CRISPLD2	117.866	11	0	6.83911	5	0.232884	29.7608	6	4.36e-05	206.125	6	0	0	0.543395	0.000122701	0	NotSig	Significant	Significant
CALCRL	627.996	9	0	5.36927	4	0.251462	289.884	5	0	427.41	5	0	0	0.585436	0	0	NotSig	Significant	Significant
EFNA5	7.45827	12	0.825905	7.78212	6	0.254504	0	6	1	3.53125	6	0.739807	1	0.591198	1	0.993075	NotSig	NotSig	NotSig
LRRK2	553.596	9	0	6.54285	5	0.256918	238	5	0	432.7	5	0	0	0.595479	0	0	NotSig	Significant	Significant
CPQ	25.6108	12	0.0121794	7.74133	6	0.257673	0	6	1	30.95	6	2.59e-05	0.0193644	0.595905	1	4.5e-05	NotSig	NotSig	Significant
SORT1	3.43546	12	0.991611	7.72875	6	0.258657	0	6	1	0	6	1	1	0.596856	1	1	NotSig	NotSig	NotSig
RORB	18.2688	12	0.107771	7.71266	6	0.25992	21.223	6	0.00167277	0.0405479	6	0.999999	0.160808	0.597818	0.00436175	1	NotSig	Significant	NotSig
GAD1	77.5215	10	1.53e-12	6.50397	5	0.26022	10.6319	5	0.059186	108.523	5	0	3.47e-12	0.597818	0.13449	0	NotSig	NotSig	Significant
SHISA6	31.6187	12	0.0015841	7.64458	6	0.265316	3.02186	6	0.806098	41.2059	6	2.64e-07	0.00264354	0.608185	1	4.97e-07	NotSig	NotSig	Significant
RIMS2	252.66	12	0	7.52593	6	0.274931	88.7224	6	1.11e-16	306.28	6	0	0	0.628844	4.91e-16	0	NotSig	Significant	Significant
MYT1	12.6829	8	0.123236	5.10043	4	0.277147	0.497042	4	0.973788	16.8369	4	0.00207916	0.183099	0.632526	1	0.00329569	NotSig	NotSig	Significant
PHLDA1	486.112	10	0	6.25418	5	0.282266	226.688	6	0	357.807	6	0	0	0.642801	0	0	NotSig	Significant	Significant
IGSF9B	841.924	8	0	4.97925	4	0.289433	410.29	5	0	558.525	5	0	0	0.657687	0	0	NotSig	Significant	Significant
CHST15	580.813	10	0	6.06845	5	0.299615	319.205	6	0	417.173	6	0	0	0.679345	0	0	NotSig	Significant	Significant
CNTNAP4	83.1931	12	1.01e-12	7.06799	6	0.314605	62.2868	6	1.54e-11	61.0426	6	2.76e-11	2.3e-12	0.711785	5.62e-11	5.86e-11	NotSig	Significant	Significant
GRM5	78.1386	12	9.34e-12	6.96985	6	0.323645	6.21936	6	0.399072	127.951	6	0	2.06e-11	0.730652	0.791316	0	NotSig	NotSig	Significant
SLC8A1	300.002	12	0	6.94609	6	0.325861	56.2021	6	2.65e-10	440.055	6	0	0	0.734068	9.37e-10	0	NotSig	Significant	Significant
PLCE1	160.13	12	0	6.82877	6	0.336973	57.0248	6	1.81e-10	172.627	6	0	0	0.757464	6.43e-10	0	NotSig	Significant	Significant
PXDN	78.3459	8	1.05e-13	4.48102	4	0.344805	28.8043	4	8.57e-06	65.0385	4	2.53e-13	2.46e-13	0.7734	2.47e-05	5.62e-13	NotSig	Significant	Significant
SYNPR	57.9195	12	5.39e-08	6.73033	6	0.346507	64.9979	6	4.32e-12	12.7056	6	0.0479571	1.05e-07	0.775552	1.62e-11	0.0715583	NotSig	Significant	NotSig
SNX30	11.5651	12	0.481209	6.51787	6	0.367741	0	6	1	9.94046	6	0.127182	0.68193	0.821314	1	0.18475	NotSig	NotSig	NotSig
CACNA1A	46.6981	12	5.26e-06	6.36676	6	0.383383	0	6	1	81.6457	6	1.67e-15	9.59e-06	0.85442	1	4e-15	NotSig	NotSig	Significant
RIT2	18.8937	10	0.0416343	6.25694	6	0.395032	6.63999	5	0.248821	15.2086	5	0.00950721	0.0634862	0.878504	0.515944	0.0145183	NotSig	NotSig	Significant
MAST4	9.21265	12	0.684668	6.23119	6	0.397797	0	6	1	7.79256	6	0.253698	0.939617	0.88277	1	0.361979	NotSig	NotSig	NotSig
GRIK1	159.979	12	0	6.08503	6	0.413732	39.0724	6	6.93e-07	218.454	6	0	0	0.916185	2.13e-06	0	NotSig	Significant	Significant
SLC31A2	9.89294	10	0.449936	4.98252	5	0.418018	0.00426321	6	1	8.27376	6	0.218725	0.641975	0.923713	1	0.315097	NotSig	NotSig	NotSig
BNC2	93.0515	12	1.27e-14	5.96195	6	0.427466	38.3039	6	9.8e-07	87.2405	6	1.11e-16	3.06e-14	0.940604	2.98e-06	2.71e-16	NotSig	Significant	Significant
HDAC2-AS2	8.33218	12	0.758663	5.96439	6	0.427191	0	6	1	6.37435	6	0.382586	1	0.940604	1	0.53276	NotSig	NotSig	NotSig
CNTNAP2	34.4896	12	0.000564439	5.92031	6	0.432176	52.8482	6	1.26e-09	1.9579	6	0.923529	0.000954148	0.948968	4.32e-09	1	NotSig	Significant	NotSig
GRIA1	103.665	11	0	5.90809	6	0.433564	83.1708	6	7.77e-16	108.334	6	0	0	0.950016	3.38e-15	0	NotSig	Significant	Significant
KCNMB2-AS1	248.676	12	0	5.87871	6	0.436914	191.226	6	0	186.076	6	0	0	0.955348	0	0	NotSig	Significant	Significant
RAB31	78.3688	12	8.44e-12	5.80728	6	0.445122	49.2959	6	6.51e-09	72.8127	6	1.08e-13	1.87e-11	0.971259	2.15e-08	2.44e-13	NotSig	Significant	Significant
PLCB4	332.29	10	0	4.72035	5	0.450953	130.922	6	0	296.059	6	0	0	0.980314	0	0	NotSig	Significant	Significant
SLC44A5	79.5917	12	4.94e-12	5.75531	6	0.451151	43.4584	6	9.46e-08	81.1552	6	2.11e-15	1.1e-11	0.980314	2.98e-07	5.06e-15	NotSig	Significant	Significant
CDK18	48.2033	12	2.88e-06	5.67204	6	0.460912	73.4247	6	8.09e-14	3.24375	6	0.77769	5.31e-06	0.999441	3.25e-13	1	NotSig	Significant	NotSig
ABI1	590.865	12	0	0	6	1	479.969	6	0	423.133	6	0	0	1	0	0	NotSig	Significant	Significant
ASIC2	255.615	11	0	0	6	1	106.836	6	0	337.926	6	0	0	1	0	0	NotSig	Significant	Significant
ATP2C1	2237.42	12	0	0	6	1	2103.02	6	0	1161.45	6	0	0	1	0	0	NotSig	Significant	Significant
ATRNL1	1549.83	12	0	0.0419665	6	0.999998	851.927	6	0	1360.59	6	0	0	1	0	0	NotSig	Significant	Significant
B3GAT2	434.776	12	0	1.35746	6	0.968395	189.456	6	0	366.394	6	0	0	1	0	0	NotSig	Significant	Significant
BACE2	1046.24	12	0	1.74703	6	0.941433	804.556	6	0	566.78	6	0	0	1	0	0	NotSig	Significant	Significant
BAG3	3426.76	12	0	2.0062	6	0.919127	1763.75	6	0	2040.44	6	0	0	1	0	0	NotSig	Significant	Significant
BMPER	855.268	12	0	1.74084	6	0.941925	513.106	6	0	715.44	6	0	0	1	0	0	NotSig	Significant	Significant
C1QL1	266.741	9	0	1.97002	5	0.853278	122.633	5	0	193.816	5	0	0	1	0	0	NotSig	Significant	Significant
CACNA1D	1333.82	12	0	0	6	1	863.597	6	0	1025.38	6	0	0	1	0	0	NotSig	Significant	Significant
CCDC50	226.93	12	0	0	6	1	183.224	6	0	149.332	6	0	0	1	0	0	NotSig	Significant	Significant
CERS6	2251.4	12	0	0.894145	6	0.989309	1463.32	6	0	1478.23	6	0	0	1	0	0	NotSig	Significant	Significant
CHORDC1	6394.42	12	0	0	6	1	5182.63	6	0	3778.3	6	0	0	1	0	0	NotSig	Significant	Significant
CHST9	282.128	11	0	3.82187	5	0.575336	129.016	6	0	220.137	6	0	0	1	0	0	NotSig	Significant	Significant
CIT	1458.38	12	0	0	6	1	873.197	6	0	1091.03	6	0	0	1	0	0	NotSig	Significant	Significant
CYFIP2	351.664	12	0	0	6	1	263	6	0	300.298	6	0	0	1	0	0	NotSig	Significant	Significant
DGKB	266.612	12	0	0.0189681	6	1	170.636	6	0	223.311	6	0	0	1	0	0	NotSig	Significant	Significant
DNAJA4	3394.2	12	0	0	6	1	2482.17	6	0	1910.38	6	0	0	1	0	0	NotSig	Significant	Significant
DNAJB1	5976.99	12	0	0	6	1	4265.56	6	0	3774.11	6	0	0	1	0	0	NotSig	Significant	Significant
DPYSL3	442.85	10	0	0.850708	5	0.973687	190.707	6	0	330.087	5	0	0	1	0	0	NotSig	Significant	Significant
ELMOD1	591.315	12	0	2.22815	6	0.897566	277.285	6	0	472.216	6	0	0	1	0	0	NotSig	Significant	Significant
EPN2	262.075	12	0	0	6	1	99.3842	6	0	330.543	6	0	0	1	0	0	NotSig	Significant	Significant
EPS8	145.584	12	0	0	6	1	109.308	6	0	120.09	6	0	0	1	0	0	NotSig	Significant	Significant
FAM110B	1169.43	12	0	0.94184	6	0.987721	500.166	6	0	1003.99	6	0	0	1	0	0	NotSig	Significant	Significant
FGFR1	221.984	12	0	0.102883	6	0.999978	94.8125	6	0	224.128	6	0	0	1	0	0	NotSig	Significant	Significant
FMR1	104.376	5	0	0	6	1	97.9812	5	0	110.897	5	0	0	1	0	0	NotSig	Significant	Significant
FRMD4A	235.957	12	0	0	6	1	269.664	6	0	105.605	6	0	0	1	0	0	NotSig	Significant	Significant
FRMD5	556.412	12	0	0	6	1	809.189	6	0	120.33	6	0	0	1	0	0	NotSig	Significant	Significant
HIBCH	3072.52	12	0	0	6	1	2835.1	6	0	1573.27	6	0	0	1	0	0	NotSig	Significant	Significant
HMGB1	2462.15	12	0	0	6	1	2421.86	6	0	1189.51	6	0	0	1	0	0	NotSig	Significant	Significant
HSP90AA1	8191.79	12	0	0	6	1	6577.47	6	0	4797.99	6	0	0	1	0	0	NotSig	Significant	Significant
HSPA4L	6295.62	12	0	0	6	1	4605.15	6	0	4334.54	6	0	0	1	0	0	NotSig	Significant	Significant
HSPD1	7159.32	12	0	0	6	1	5550.47	6	0	4620.38	6	0	0	1	0	0	NotSig	Significant	Significant
HSPH1	9071.51	12	0	0	6	1	6990.27	6	0	6060.79	6	0	0	1	0	0	NotSig	Significant	Significant
HUNK	3965.91	12	0	0	6	1	2422.66	6	0	2641.08	6	0	0	1	0	0	NotSig	Significant	Significant
IL1RAP	218.874	10	0	0	5	1	88.391	5	0	205.406	6	0	0	1	0	0	NotSig	Significant	Significant
IPO9-AS1	217.387	12	0	0	6	1	210.321	6	0	147.104	6	0	0	1	0	0	NotSig	Significant	Significant
JAM3	661.342	12	0	0	6	1	798.512	6	0	188.436	6	0	0	1	0	0	NotSig	Significant	Significant
KCNH5	745.427	11	0	3.63957	5	0.602382	348.079	6	0	555.743	6	0	0	1	0	0	NotSig	Significant	Significant
KCNQ2	463.114	10	0	0.131934	5	0.999679	200.234	5	0	386.72	6	0	0	1	0	0	NotSig	Significant	Significant
KIAA1549	423.861	10	0	0.616485	5	0.987236	187.627	6	0	335.159	6	0	0	1	0	0	NotSig	Significant	Significant
LINC00937	529.439	12	0	0.0965389	6	0.999982	268.202	6	0	407.795	6	0	0	1	0	0	NotSig	Significant	Significant
LRRN1	192.885	12	0	0	6	1	141.625	6	0	151.579	6	0	0	1	0	0	NotSig	Significant	Significant
2022-03-01	872.163	12	0	0	6	1	1280.49	6	0	171.423	6	0	0	1	0	0	NotSig	Significant	Significant
ME1	348.874	12	0	1.90381	6	0.928329	237.008	6	0	288.001	6	0	0	1	0	0	NotSig	Significant	Significant
MRPS6	3049.36	12	0	0	6	1	2067.35	6	0	2009.95	6	0	0	1	0	0	NotSig	Significant	Significant
OSBPL1A	841.319	12	0	0.0513677	6	0.999997	1158.95	6	0	172.689	6	0	0	1	0	0	NotSig	Significant	Significant
PALLD	371.042	12	0	3.44022	6	0.751906	141.591	6	0	401.007	6	0	0	1	0	0	NotSig	Significant	Significant
PARP8	431.03	12	0	0.474487	6	0.998135	177.223	6	0	445.099	6	0	0	1	0	0	NotSig	Significant	Significant
PGAP1	650.403	12	0	0	6	1	639.894	6	0	326.981	6	0	0	1	0	0	NotSig	Significant	Significant
PLPPR5	1861.92	11	0	0.746014	6	0.993444	1307.44	6	0	1433.04	6	0	0	1	0	0	NotSig	Significant	Significant
POU2F2	177.858	12	0	0	6	1	107.598	6	0	141.569	6	0	0	1	0	0	NotSig	Significant	Significant
PRKG2	553.682	10	0	1.33289	5	0.931511	251.689	5	0	387.92	5	0	0	1	0	0	NotSig	Significant	Significant
PTGES3	6823.18	12	0	0	6	1	5389.98	6	0	4117.52	6	0	0	1	0	0	NotSig	Significant	Significant
RALGPS2	298.544	10	0	2.41225	5	0.789648	117.366	6	0	277.105	6	0	0	1	0	0	NotSig	Significant	Significant
RALYL	242.88	12	0	0	6	1	128.619	6	0	236.225	6	0	0	1	0	0	NotSig	Significant	Significant
RANGAP1	1110.2	12	0	0	6	1	869.372	6	0	469.113	6	0	0	1	0	0	NotSig	Significant	Significant
RYBP	837.644	12	0	0	6	1	876.935	6	0	299.988	6	0	0	1	0	0	NotSig	Significant	Significant
SAMD4A	185.266	12	0	0.649329	6	0.99552	113.223	6	0	186.631	6	0	0	1	0	0	NotSig	Significant	Significant
SCN3A	2419.82	10	0	3.29187	5	0.655086	1410.31	6	0	1721.86	6	0	0	1	0	0	NotSig	Significant	Significant
SEMA5A	384.755	12	0	0	6	1	238.907	6	0	372.445	6	0	0	1	0	0	NotSig	Significant	Significant
SLC1A1	395.688	11	0	0.261664	5	0.998303	167.928	6	0	371.904	6	0	0	1	0	0	NotSig	Significant	Significant
SLC5A3	3939.98	12	0	0	6	1	2669.38	6	0	2462.83	6	0	0	1	0	0	NotSig	Significant	Significant
SORCS1	5254.64	12	0	1.21859	6	0.975956	3139.52	6	0	3649.88	6	0	0	1	0	0	NotSig	Significant	Significant
SORCS3	305.186	10	0	1.29146	5	0.935808	112.288	5	0	307.675	5	0	0	1	0	0	NotSig	Significant	Significant
ST6GAL2	285.024	11	0	2.20619	5	0.819941	141.137	6	0	364.759	6	0	0	1	0	0	NotSig	Significant	Significant
STK32B	416.159	11	0	0.0723674	6	0.999992	200.664	6	0	329.981	6	0	0	1	0	0	NotSig	Significant	Significant
SVIL	236.289	12	0	0	6	1	159.342	6	0	167.988	6	0	0	1	0	0	NotSig	Significant	Significant
SYN2	148.249	12	0	0	6	1	103.603	6	0	136.067	6	0	0	1	0	0	NotSig	Significant	Significant
SYN3	190.927	12	0	0	6	1	133.044	6	0	182.078	6	0	0	1	0	0	NotSig	Significant	Significant
TENM1	423.074	10	0	3.8303	5	0.574099	172.471	6	0	397.008	6	0	0	1	0	0	NotSig	Significant	Significant
TPM1	231.234	12	0	0	6	1	218.211	6	0	112.139	6	0	0	1	0	0	NotSig	Significant	Significant
TRIO	597.985	12	0	0	6	1	641.663	6	0	344.019	6	0	0	1	0	0	NotSig	Significant	Significant
TSHZ2	182.934	12	0	2.2357	6	0.896795	160.259	6	0	136.414	6	0	0	1	0	0	NotSig	Significant	Significant
PTGDS	223.571	12	0	0	6	1	264.137	6	0	77.8131	6	1.01e-14	0	1	0	2.36e-14	NotSig	Significant	Significant
BCAS1	497.917	12	0	0	6	1	819.821	6	0	76.9082	6	1.55e-14	0	1	0	3.62e-14	NotSig	Significant	Significant
SETD5	337.443	12	0	0	6	1	504.667	6	0	69.5855	6	4.97e-13	0	1	0	1.1e-12	NotSig	Significant	Significant
NEAT1	198.663	12	0	0	6	1	297.574	6	0	42.0026	6	1.84e-07	0	1	0	3.48e-07	NotSig	Significant	Significant
GRM3	75.8523	10	3.25e-12	0	6	1	90.3424	6	0	41.0133	6	2.88e-07	7.27e-12	1	0	5.4e-07	NotSig	Significant	Significant
TTTY14	118.091	12	0	0	6	1	178.48	6	0	35.7929	6	3.02e-06	0	1	0	5.5e-06	NotSig	Significant	Significant
MEGF10	63.6207	12	4.9e-09	0	6	1	100.394	6	0	8.09025	6	0.231565	9.92e-09	1	0	0.332218	NotSig	Significant	NotSig
CCDC88A	155.643	12	0	0	6	1	291.834	6	0	6.8296	6	0.336894	0	1	0	0.471019	NotSig	Significant	NotSig
DIP2C	172.264	12	0	0	6	1	378.814	6	0	0.139899	6	0.999946	0	1	0	1	NotSig	Significant	NotSig
DNM3	268.366	12	0	0	6	1	565.972	6	0	1.67379	6	0.947127	0	1	0	1	NotSig	Significant	NotSig
DST	71.098	12	1.99e-10	0	6	1	158.917	6	0	0	6	1	4.17e-10	1	0	1	NotSig	Significant	NotSig
ZDHHC20	57.1969	12	7.28e-08	4.9608	6	0.548851	121.52	6	0	0	6	1	1.42e-07	1	0	1	NotSig	Significant	NotSig
KIAA1217	249.395	12	0	2.49796	6	0.868696	86.9071	6	1.11e-16	271.338	6	0	0	1	4.91e-16	0	NotSig	Significant	Significant
SCN2A	176.31	12	0	0	6	1	87.5023	6	1.11e-16	169.884	6	0	0	1	4.91e-16	0	NotSig	Significant	Significant
GOLM1	150.089	12	0	0	6	1	82.8049	6	8.88e-16	138.505	6	0	0	1	3.84e-15	0	NotSig	Significant	Significant
ASIC4	184.372	9	0	2.90343	4	0.574113	79.5945	5	9.99e-16	133.226	5	0	0	1	4.29e-15	0	NotSig	Significant	Significant
PLPP4	73.6141	12	6.71e-11	0.213488	6	0.999813	81.9035	6	1.44e-15	32.9534	6	1.07e-05	1.44e-10	1	6.17e-15	1.89e-05	NotSig	Significant	Significant
NCALD	113.885	12	0	2.32574	6	0.887438	81.5385	6	1.67e-15	99.8298	6	0	0	1	7.09e-15	0	NotSig	Significant	Significant
DDR2	114.255	12	0	0	6	1	80.0594	6	3.44e-15	72.3936	6	1.32e-13	0	1	1.45e-14	2.95e-13	NotSig	Significant	Significant
UNC80	188.328	10	0	1.12096	5	0.952232	73.6614	5	1.77e-14	187.521	6	0	0	1	7.34e-14	0	NotSig	Significant	Significant
PRDM6	85.6992	12	3.34e-13	0.174162	6	0.999897	76.2052	6	2.16e-14	37.7797	6	1.24e-06	7.76e-13	1	8.93e-14	2.3e-06	NotSig	Significant	Significant
PHACTR2	77.8268	12	1.07e-11	0.0233728	6	1	74.3907	6	5.12e-14	36.1846	6	2.54e-06	2.35e-11	1	2.09e-13	4.65e-06	NotSig	Significant	Significant
AGBL4	144.142	12	0	0	6	1	74.1908	6	5.63e-14	162.244	6	0	0	1	2.28e-13	0	NotSig	Significant	Significant
PROM1	154.612	10	0	1.84629	5	0.869978	73.3328	6	8.46e-14	138.578	6	0	0	1	3.38e-13	0	NotSig	Significant	Significant
SEMA3C	61.6165	12	1.14e-08	4.81453	6	0.567812	70.2148	6	3.69e-13	19.7204	6	0.00310521	2.27e-08	1	1.47e-12	0.00489974	NotSig	Significant	Significant
ITIH5	116.4	12	0	1.60133	6	0.952482	69.883	6	4.32e-13	58.5503	6	8.86e-11	0	1	1.71e-12	1.84e-10	NotSig	Significant	Significant
LRFN5	199.75	12	0	1.89015	6	0.929519	68.9447	6	6.73e-13	220.91	6	0	0	1	2.65e-12	0	NotSig	Significant	Significant
PTPRN2	115.394	12	0	0	6	1	67.3475	6	1.43e-12	125.053	6	0	0	1	5.58e-12	0	NotSig	Significant	Significant
MYT1L	162.491	12	0	0.00363116	6	1	67.3366	6	1.44e-12	179.342	6	0	0	1	5.59e-12	0	NotSig	Significant	Significant
ARHGAP10	160.965	10	0	0.0128819	5	0.999999	64.235	5	1.61e-12	159.011	6	0	0	1	6.24e-12	0	NotSig	Significant	Significant
KCTD16	117.428	12	0	0	6	1	66.3043	6	2.34e-12	119.759	6	0	0	1	8.96e-12	0	NotSig	Significant	Significant
AFAP1	118.687	12	0	0	6	1	65.1843	6	3.96e-12	126.686	6	0	0	1	1.49e-11	0	NotSig	Significant	Significant
ZNF536	99.7375	12	6.66e-16	0	6	1	65.0207	6	4.27e-12	117.4	6	0	1.66e-15	1	1.61e-11	0	NotSig	Significant	Significant
RTN4	28.1219	12	0.00530926	0	6	1	63.2082	6	1e-11	0	6	1	0.00867956	1	3.7e-11	1	NotSig	Significant	NotSig
LINGO2	87.4151	12	1.56e-13	0	6	1	62.5912	6	1.34e-11	80.3861	6	3e-15	3.64e-13	1	4.93e-11	7.12e-15	NotSig	Significant	Significant
COL1A2	48.5413	11	1.14e-06	1.87824	6	0.930549	62.3965	6	1.46e-11	45.4876	6	3.74e-08	2.14e-06	1	5.36e-11	7.2e-08	NotSig	Significant	Significant
XKR4	185.235	12	0	0.870038	6	0.990063	62.065	6	1.71e-11	245.726	6	0	0	1	6.22e-11	0	NotSig	Significant	Significant
MAGI3	103.166	12	1.11e-16	0.100568	6	0.99998	61.3384	6	2.41e-11	105.356	6	0	2.81e-16	1	8.68e-11	0	NotSig	Significant	Significant
CSPG4	105.691	8	0	0.000853248	4	1	52.8069	5	3.68e-10	77.8697	5	2.33e-15	0	1	1.29e-09	5.55e-15	NotSig	Significant	Significant
SNAP25	52.9239	12	4.25e-07	0	6	1	52.9454	6	1.2e-09	38.4124	6	9.33e-07	8.06e-07	1	4.14e-09	1.73e-06	NotSig	Significant	Significant
GABRB2	94.831	12	5.66e-15	0	6	1	52.7351	6	1.33e-09	101.74	6	0	1.38e-14	1	4.54e-09	0	NotSig	Significant	Significant
CADPS	107.319	12	0	0	6	1	52.207	6	1.69e-09	108.41	6	0	0	1	5.78e-09	0	NotSig	Significant	Significant
CNTN5	110.672	12	0	0.252258	6	0.999696	50.8588	6	3.16e-09	131.628	6	0	0	1	1.07e-08	0	NotSig	Significant	Significant
GOLGA8A	75.734	12	2.67e-11	0	6	1	50.7892	6	3.27e-09	66.0529	6	2.63e-12	5.79e-11	1	1.1e-08	5.72e-12	NotSig	Significant	Significant
KHDRBS2	32.751	12	0.0010585	0	6	1	50.3514	6	4e-09	9.38515	6	0.153048	0.00177495	1	1.34e-08	0.221935	NotSig	Significant	NotSig
NELL2	72.2561	12	1.21e-10	2.39622	6	0.879896	50.0512	6	4.59e-09	56.6146	6	2.19e-10	2.56e-10	1	1.53e-08	4.49e-10	NotSig	Significant	Significant
SLC7A11	131.157	12	0	5.24843	6	0.512368	49.7185	6	5.35e-09	132.848	6	0	0	1	1.78e-08	0	NotSig	Significant	Significant
MYO16	128.381	10	0	1.53564	5	0.908921	48.8515	6	7.98e-09	138.356	6	0	0	1	2.64e-08	0	NotSig	Significant	Significant
PREX1	21.2289	12	0.0471273	0	6	1	47.5305	6	1.47e-08	0	6	1	0.0717574	1	4.79e-08	1	NotSig	Significant	NotSig
NRGN	136.886	12	0	4.31468	6	0.634174	47.0028	6	1.87e-08	171.148	6	0	0	1	6.09e-08	0	NotSig	Significant	Significant
ENOSF1	127.506	12	0	0	6	1	45.9902	6	2.97e-08	184.313	6	0	0	1	9.63e-08	0	NotSig	Significant	Significant
BMP5	74.4712	12	4.62e-11	2.76815	6	0.837333	45.9731	6	3e-08	37.7573	6	1.25e-06	9.97e-11	1	9.68e-08	2.32e-06	NotSig	Significant	Significant
PEX5L	42.8245	12	2.42e-05	1.20005	6	0.976882	45.8565	6	3.16e-08	27.0196	6	0.000143586	4.31e-05	1	1.02e-07	0.000240728	NotSig	Significant	Significant
FRMPD4	75.8269	12	2.56e-11	0	6	1	45.7991	6	3.25e-08	85.3819	6	2.22e-16	5.57e-11	1	1.04e-07	5.4e-16	NotSig	Significant	Significant
STXBP5L	128.137	12	0	1.73635	6	0.942281	44.9527	6	4.78e-08	168.973	6	0	0	1	1.53e-07	0	NotSig	Significant	Significant
SYT1	72.5072	12	1.08e-10	0	6	1	43.3434	6	9.97e-08	75.5537	6	2.95e-14	2.3e-10	1	3.13e-07	6.78e-14	NotSig	Significant	Significant
OLIG1	126.597	12	0	0	6	1	42.6907	6	1.34e-07	167.102	6	0	0	1	4.21e-07	0	NotSig	Significant	Significant
MBNL2	18.522	12	0.100737	0	6	1	41.5977	6	2.21e-07	0	6	1	0.150743	1	6.87e-07	1	NotSig	Significant	NotSig
KIAA0930	31.0775	12	0.0019171	0	6	1	40.0844	6	4.38e-07	16.3568	6	0.0119619	0.00318398	1	1.35e-06	0.0181869	NotSig	Significant	Significant
FGF14	128.911	12	0	0	6	1	38.7861	6	7.88e-07	173.48	6	0	0	1	2.41e-06	0	NotSig	Significant	Significant
SYNE2	62.4314	12	8.11e-09	0	6	1	38.1392	6	1.06e-06	54.8527	6	4.96e-10	1.62e-08	1	3.2e-06	1.01e-09	NotSig	Significant	Significant
KAZN	18.197	12	0.109838	0	6	1	37.4137	6	1.46e-06	0.313473	6	0.999429	0.163659	1	4.4e-06	1	NotSig	Significant	NotSig
ENOX1	152.108	12	0	0	6	1	37.1729	6	1.63e-06	238.836	6	0	0	1	4.87e-06	0	NotSig	Significant	Significant
BIN1	23.8053	12	0.0216169	4.81046	6	0.568343	36.7529	6	1.97e-06	0	6	1	0.0336013	1	5.86e-06	1	NotSig	Significant	NotSig
LRRFIP1	111.513	12	0	0.713513	6	0.994195	35.9655	6	2.8e-06	139.018	6	0	0	1	8.27e-06	0	NotSig	Significant	Significant
DPP10	23.0812	12	0.0270444	1.10116	6	0.981485	35.3048	6	3.76e-06	3.64677	6	0.724351	0.0416038	1	1.11e-05	0.977359	NotSig	Significant	NotSig
SIPA1L2	50.8905	12	9.74e-07	0	6	1	34.8729	6	4.56e-06	45.0375	6	4.6e-08	1.83e-06	1	1.34e-05	8.82e-08	NotSig	Significant	Significant
CEMIP	39.178	12	9.84e-05	0	6	1	34.7182	6	4.89e-06	30.6633	6	2.94e-05	0.000170126	1	1.43e-05	5.08e-05	NotSig	Significant	Significant
VSNL1	67.3713	12	9.91e-10	0.114909	6	0.99997	34.5334	6	5.31e-06	77.7494	6	1.04e-14	2.05e-09	1	1.55e-05	2.44e-14	NotSig	Significant	Significant
KIF26B	82.8109	12	1.2e-12	0.0584419	6	0.999996	33.0975	6	1e-05	102.87	6	0	2.72e-12	1	2.89e-05	0	NotSig	Significant	Significant
GHR	92.9923	12	1.3e-14	1.48438	6	0.960526	32.0075	6	1.63e-05	108.418	6	0	3.13e-14	1	4.66e-05	0	NotSig	Significant	Significant
AC092155.1	42.6148	12	2.62e-05	2.40516	6	0.878928	31.6542	6	1.9e-05	18.5859	6	0.00492333	4.66e-05	1	5.43e-05	0.00763007	NotSig	Significant	Significant
ARHGAP6	42.2901	12	2.98e-05	0	6	1	31.5874	6	1.96e-05	29.6404	6	4.6e-05	5.26e-05	1	5.57e-05	7.92e-05	NotSig	Significant	Significant
ARHGAP29	61.9984	12	9.73e-09	4.30933	6	0.634893	30.1236	6	3.72e-05	41.3548	6	2.47e-07	1.94e-08	1	0.00010497	4.65e-07	NotSig	Significant	Significant
RBFOX1	85.6538	12	3.41e-13	0	6	1	29.0007	6	6.08e-05	119.98	6	0	7.9e-13	1	0.000170064	0	NotSig	Significant	Significant
AC027288.3	25.7527	12	0.0116325	0.722153	6	0.994	28.9381	6	6.25e-05	12.0236	6	0.0614445	0.0185515	1	0.000174295	0.0910321	NotSig	Significant	NotSig
GFRA1	73.1452	10	1.09e-11	1.29744	5	0.935195	26.375	5	7.55e-05	73.3829	5	2.02e-14	2.39e-11	1	0.00020823	4.68e-14	NotSig	Significant	Significant
CCSER1	55.6801	12	1.37e-07	0	6	1	27.7872	6	0.000103039	62.4043	6	1.46e-11	2.63e-07	1	0.000282073	3.11e-11	NotSig	Significant	Significant
AC124254.2	28.5449	8	0.000380989	0.945655	4	0.917921	22.3024	5	0.00045863	22.7849	4	0.000139789	0.0006493	1	0.00122969	0.000234783	NotSig	Significant	Significant
AL450345.2	34.3234	8	3.55e-05	1.61259	4	0.806527	21.7648	5	0.000580339	25.7803	4	3.5e-05	6.25e-05	1	0.00155204	6.04e-05	NotSig	Significant	Significant
CACNA1B	41.5113	12	4.02e-05	0.262025	6	0.99966	22.7459	6	0.000886215	49.5321	6	5.83e-09	7.07e-05	1	0.002346	1.15e-08	NotSig	Significant	Significant
KLHL1	60.2742	10	3.22e-09	3.93253	5	0.55917	22.7099	6	0.000899688	58.763	6	8.02e-11	6.55e-09	1	0.00237563	1.67e-10	NotSig	Significant	Significant
RBPMS	24.4071	12	0.0178965	0.323623	6	0.999374	22.5666	6	0.000955411	17.789	6	0.00678181	0.0279851	1	0.00251006	0.0104791	NotSig	Significant	Significant
SEMA6A	63.8749	12	4.4e-09	0	6	1	22.104	6	0.00115945	90.1525	6	0	8.92e-09	1	0.00303847	0	NotSig	Significant	Significant
BLM	80.4442	12	3.4e-12	2.62583	6	0.854128	21.7987	6	0.00131687	101.184	6	0	7.58e-12	1	0.00344235	0	NotSig	Significant	Significant
KIAA1211	73.145	12	8.23e-11	4.79378	6	0.570522	20.9948	6	0.00183857	93.3579	6	0	1.75e-10	1	0.00478212	0	NotSig	Significant	Significant
COL20A1	53.4636	9	2.39e-08	2.37484	4	0.667179	18.4781	5	0.00240321	52.6742	5	3.92e-10	4.71e-08	1	0.006189	8.01e-10	NotSig	Significant	Significant
MTSS1	81.5864	12	2.05e-12	0	6	1	20.0619	6	0.00269995	122.797	6	0	4.63e-12	1	0.00691904	0	NotSig	Significant	Significant
NLGN4X	92.382	12	1.71e-14	0.858456	6	0.990414	19.4978	6	0.0034006	139.222	6	0	4.1e-14	1	0.00867193	0	NotSig	Significant	Significant
FYN	55.6731	12	1.37e-07	0	6	1	19.3991	6	0.00354016	73.6513	6	7.27e-14	2.63e-07	1	0.00900581	1.66e-13	NotSig	Significant	Significant
ASTN1	60.6661	12	1.71e-08	4.46686	6	0.613763	19.3904	6	0.00355272	79.8312	6	3.89e-15	3.38e-08	1	0.00901579	9.21e-15	NotSig	Significant	Significant
HECW2	109.104	12	0	0	6	1	19.0605	6	0.00406268	183.785	6	0	0	1	0.0102849	0	NotSig	Significant	Significant
KSR2	93.1181	11	4.11e-15	0.301135	6	0.999492	18.9443	6	0.0042587	156.635	6	0	1.01e-14	1	0.010755	0	NotSig	Significant	Significant
TNK2	86.3951	12	2.45e-13	0	6	1	17.935	6	0.00639667	139.496	6	0	5.71e-13	1	0.0159993	0	NotSig	Significant	Significant
CACNA1C	54.7285	12	2.02e-07	0	6	1	17.6514	6	0.00716501	75.9666	6	2.43e-14	3.87e-07	1	0.0178782	5.6e-14	NotSig	Significant	Significant
LINC00639	27.5375	12	0.00646102	0	6	1	17.5903	6	0.00734203	28.0804	6	9.07e-05	0.0104641	1	0.0182762	0.000153895	NotSig	Significant	Significant
PAM	77.9335	12	1.02e-11	3.57908	6	0.733421	17.1759	6	0.00865819	109.694	6	0	2.25e-11	1	0.0214501	0	NotSig	Significant	Significant
SLC25A13	73.4424	12	7.23e-11	0	6	1	15.6554	6	0.0157279	119.689	6	0	1.55e-10	1	0.0384173	0	NotSig	Significant	Significant
NAV2	47.3053	12	4.13e-06	0	6	1	15.4885	6	0.0167791	61.2395	6	2.52e-11	7.58e-06	1	0.040867	5.35e-11	NotSig	Significant	Significant
SLC39A11	100.355	12	4.44e-16	0	6	1	15.468	6	0.0169131	159.365	6	0	1.12e-15	1	0.0410241	0	NotSig	Significant	Significant
SLC4A8	94.9043	12	5.55e-15	1.24904	6	0.974393	15.2606	6	0.0183239	146.165	6	0	1.36e-14	1	0.0442403	0	NotSig	Significant	Significant
CREB5	6.73339	12	0.874718	0	6	1	15.125	6	0.0193066	0	6	1	1	1	0.0462914	1	NotSig	Significant	NotSig
CAMK2A	34.6135	12	0.000539461	0	6	1	14.6663	6	0.0230172	46.1279	6	2.79e-08	0.000914891	1	0.0549358	5.43e-08	NotSig	NotSig	Significant
GSG1L	60.8254	11	6.51e-09	3.72451	5	0.589721	12.1799	5	0.0324047	125.873	6	0	1.31e-08	1	0.0768138	0	NotSig	NotSig	Significant
SHC3	21.2154	12	0.0473141	0	6	1	13.303	6	0.0384689	22.7989	6	0.000866711	0.0719367	1	0.0909819	0.00141247	NotSig	NotSig	Significant
PLAT	17.5034	10	0.0639417	0.290501	5	0.997818	11.64	5	0.0400675	23.0507	6	0.00077968	0.0965141	1	0.0945484	0.00127262	NotSig	NotSig	Significant
CALM1	5.86112	12	0.922921	0	6	1	13.1546	6	0.0406457	0	6	1	1	1	0.0956963	1	NotSig	NotSig	NotSig
HS3ST5	11.4092	12	0.494213	0	6	1	13.085	6	0.041706	7.48744	6	0.278108	0.699409	1	0.0979716	0.391454	NotSig	NotSig	NotSig
MIR181A1HG	9.95831	12	0.619618	0	6	1	12.9702	6	0.043511	2.68258	6	0.847501	0.862833	1	0.101753	1	NotSig	NotSig	NotSig
MEF2C	39.1874	12	9.8e-05	3.32979	6	0.766461	12.9508	6	0.0438242	52.2083	6	1.69e-09	0.000169801	1	0.102257	3.41e-09	NotSig	NotSig	Significant
GRIK3	38.8669	10	2.68e-05	0.874763	5	0.972022	11.3701	5	0.0445165	49.1464	5	2.07e-09	4.75e-05	1	0.103409	4.15e-09	NotSig	NotSig	Significant
NINJ2	25.8679	12	0.0112052	0.0138907	6	1	12.8071	6	0.046203	33.5147	6	8.35e-06	0.017925	1	0.107088	1.49e-05	NotSig	NotSig	Significant
DCLK1	24.8833	12	0.0153854	1.62289	6	0.950917	12.7333	6	0.0474722	25.6554	6	0.000258068	0.0243136	1	0.109543	0.000428606	NotSig	NotSig	Significant
DCC	14.979	12	0.242586	0	6	1	12.7376	6	0.0473976	13.774	6	0.0322657	0.352882	1	0.109543	0.0484218	NotSig	NotSig	Significant
MCF2L2	48.4185	12	2.64e-06	0	6	1	12.6745	6	0.0485054	68.2053	6	9.54e-13	4.88e-06	1	0.11168	2.09e-12	NotSig	NotSig	Significant
SLC4A10	18.3595	12	0.105204	0	6	1	12.3271	6	0.0550578	16.4508	6	0.0115282	0.157203	1	0.125933	0.0175532	NotSig	NotSig	Significant
LHFPL2	54.6188	12	2.12e-07	4.24854	6	0.643082	12.305	6	0.0555011	71.831	6	1.72e-13	4.04e-07	1	0.126669	3.84e-13	NotSig	NotSig	Significant
HIPK2	5.46172	12	0.940756	0	6	1	12.2756	6	0.0560951	0	6	1	1	1	0.127745	1	NotSig	NotSig	NotSig
DNAH11	6.18951	12	0.906229	0	6	1	11.9033	6	0.0641604	1.18656	6	0.977544	1	1	0.144847	1	NotSig	NotSig	NotSig
CRB1	48.8399	12	2.23e-06	0	6	1	11.8679	6	0.0649811	78.1107	6	8.77e-15	4.15e-06	1	0.146267	2.06e-14	NotSig	NotSig	Significant
SLC22A15	72.744	12	9.79e-11	0	6	1	11.6046	6	0.071395	124.152	6	0	2.08e-10	1	0.159796	0	NotSig	NotSig	Significant
MOB3B	5.2383	12	0.949542	0	6	1	11.1878	6	0.0827431	0	6	1	1	1	0.184011	1	NotSig	NotSig	NotSig
NETO1	23.662	11	0.0142361	0.0540497	6	0.999997	10.5857	6	0.102056	25.0101	6	0.000339981	0.0225316	1	0.225996	0.000561965	NotSig	NotSig	Significant
GALNTL6	34.673	12	0.000527873	5.36926	6	0.497398	10.381	6	0.109496	45.6042	6	3.55e-08	0.000896697	1	0.241958	6.84e-08	NotSig	NotSig	Significant
NAV1	41.0356	12	4.83e-05	0	6	1	10.0633	6	0.122012	61.3344	6	2.41e-11	8.46e-05	1	0.266231	5.13e-11	NotSig	NotSig	Significant
ZIC1	9.74961	12	0.637917	0.0523914	6	0.999997	9.89898	6	0.128971	6.95378	6	0.325142	0.885948	1	0.280829	0.455199	NotSig	NotSig	NotSig
GNPTAB	49.7288	12	1.56e-06	0	6	1	9.72252	6	0.136834	80.8837	6	2.33e-15	2.91e-06	1	0.296474	5.55e-15	NotSig	NotSig	Significant
GABBR2	16.6647	12	0.162653	0	6	1	9.56516	6	0.144199	18.6178	6	0.00486026	0.239277	1	0.310744	0.00754353	NotSig	NotSig	Significant
LAMA4	54.428	11	9.86e-08	3.2297	5	0.664621	8.00903	5	0.155739	78.5006	6	7.33e-15	1.9e-07	1	0.333543	1.72e-14	NotSig	NotSig	Significant
LINC02709	15.1774	10	0.125727	1.94307	6	0.924859	9.27325	6	0.158784	7.22588	5	0.204376	0.186268	1	0.338673	0.294833	NotSig	NotSig	NotSig
PMP22	4.02676	12	0.982949	0	6	1	9.01838	6	0.172547	0	6	1	1	1	0.367279	1	NotSig	NotSig	NotSig
XYLT1	84.6531	12	5.31e-13	0	6	1	8.92155	6	0.178038	149.27	6	0	1.21e-12	1	0.378196	0	NotSig	NotSig	Significant
NXN	53.8523	12	2.9e-07	2.92069	6	0.818734	8.87873	6	0.180514	76.5503	6	1.84e-14	5.52e-07	1	0.382675	4.28e-14	NotSig	NotSig	Significant
ZNF462	70.7269	12	2.34e-10	0	6	1	8.71693	6	0.190135	123.157	6	0	4.88e-10	1	0.401439	0	NotSig	NotSig	Significant
RGS7	39.296	12	9.4e-05	0	6	1	8.48327	6	0.204791	58.3155	6	9.89e-11	0.000163211	1	0.42805	2.05e-10	NotSig	NotSig	Significant
ASTN2	10.7347	12	0.551785	0	6	1	8.48618	6	0.204603	7.89804	6	0.245669	0.774578	1	0.42805	0.351485	NotSig	NotSig	NotSig
CLIC4	3.78191	12	0.987058	0	6	1	8.49294	6	0.204166	0	6	1	1	1	0.42805	1	NotSig	NotSig	NotSig
SNX29	99.559	12	6.66e-16	0	6	1	8.46763	6	0.205805	166.317	6	0	1.66e-15	1	0.42931	0	NotSig	NotSig	Significant
GRM7	63.2821	12	5.65e-09	0	6	1	8.10175	6	0.230744	106.553	6	0	1.14e-08	1	0.48037	0	NotSig	NotSig	Significant
TCF7L2	15.013	12	0.240729	0	6	1	8.07433	6	0.232708	20.8874	6	0.00192208	0.350671	1	0.483495	0.00305134	NotSig	NotSig	Significant
RAPGEF4	43.2801	12	2.02e-05	0	6	1	7.43705	6	0.282311	74.8858	6	4.05e-14	3.63e-05	1	0.580771	9.27e-14	NotSig	NotSig	Significant
CAMK1D	33.5305	12	0.000799589	4.36929	6	0.626834	7.35461	6	0.289294	44.5199	6	5.83e-08	0.00134947	1	0.593964	1.11e-07	NotSig	NotSig	Significant
TRAK1	7.98882	12	0.786004	0.00798348	6	1	7.06559	6	0.314824	9.00358	6	0.173377	1	1	0.641332	0.250807	NotSig	NotSig	NotSig
RGS6	5.1246	12	0.953687	0.000577287	6	1	6.85748	6	0.334229	1.92896	6	0.926115	1	1	0.679534	1	NotSig	NotSig	NotSig
PLPPR1	5.6541	12	0.932506	0	6	1	6.8249	6	0.337345	4.52673	6	0.605777	1	1	0.684535	0.829167	NotSig	NotSig	NotSig
KCNQ3	38.2783	12	0.000138272	0	6	1	6.76651	6	0.342981	65.9101	6	2.81e-12	0.000237984	1	0.694619	6.11e-12	NotSig	NotSig	Significant
SLC13A3	49.7198	12	1.56e-06	3.59301	6	0.731556	6.67655	6	0.351797	68.6677	6	7.67e-13	2.91e-06	1	0.709719	1.68e-12	NotSig	NotSig	Significant
CACNA2D3	46.8087	12	5.03e-06	0.196715	6	0.999853	6.49002	6	0.370589	83.7228	6	5.55e-16	9.21e-06	1	0.74189	1.35e-15	NotSig	NotSig	Significant
GRIP1	42.2905	12	2.98e-05	2.36982	6	0.882743	6.45162	6	0.374543	64.9562	6	4.4e-12	5.26e-05	1	0.748368	9.55e-12	NotSig	NotSig	Significant
MACROD2	17.7989	12	0.121934	0	6	1	6.24348	6	0.396476	26.9232	6	0.000149686	0.181422	1	0.787665	0.000250196	NotSig	NotSig	Significant
PRKD1	43.3544	12	1.97e-05	0	6	1	6.11628	6	0.410292	72.5626	6	1.22e-13	3.54e-05	1	0.810482	2.73e-13	NotSig	NotSig	Significant
DICER1	2.71644	12	0.997236	0	6	1	6.09841	6	0.412257	0	6	1	1	1	0.812824	1	NotSig	NotSig	NotSig
NRXN3	10.2435	12	0.594611	0	6	1	6.07051	6	0.415338	13.1438	6	0.0408088	0.832128	1	0.815814	0.0609793	NotSig	NotSig	NotSig
PPP1R16B	56.9127	12	8.2e-08	0	6	1	5.96786	6	0.4268	102.903	6	0	1.59e-07	1	0.835183	0	NotSig	NotSig	Significant
DAB1	25.3883	12	0.0130864	0.974462	6	0.986562	5.8792	6	0.436858	37.6965	6	1.29e-06	0.0207749	1	0.851668	2.38e-06	NotSig	NotSig	Significant
DPYSL2	2.58705	12	0.997823	0	6	1	5.81512	6	0.444216	0	6	1	1	1	0.861184	1	NotSig	NotSig	NotSig
LIPA	3.39479	12	0.992057	0	6	1	5.3303	6	0.5022	1.1702	6	0.978331	1	1	0.962858	1	NotSig	NotSig	NotSig
GREB1L	40.0814	12	6.97e-05	0	6	1	5.29488	6	0.506587	67.9752	6	1.06e-12	0.000121577	1	0.969486	2.32e-12	NotSig	NotSig	Significant
TACC2	13.7706	9	0.130722	2.17848	5	0.823938	4.27647	5	0.510336	19.2883	5	0.00169835	0.193394	1	0.974872	0.00270854	NotSig	NotSig	Significant
AGTPBP1	57.2734	12	7.05e-08	1.50135	6	0.959405	0	6	1	107.625	6	0	1.38e-07	1	1	0	NotSig	NotSig	Significant
ANKS1B	44.3548	12	1.33e-05	0	6	1	0.422033	6	0.998662	93.3097	6	0	2.4e-05	1	1	0	NotSig	NotSig	Significant
C10orf90	83.7542	12	7.9e-13	0	6	1	1.10182	6	0.981456	174.091	6	0	1.8e-12	1	1	0	NotSig	NotSig	Significant
DAPK2	72.4784	12	1.1e-10	4.44939	6	0.6161	3.64965	6	0.723964	104.668	6	0	2.33e-10	1	1	0	NotSig	NotSig	Significant
DLG2	50.7077	12	1.05e-06	0	6	1	0	6	1	113.726	6	0	1.97e-06	1	1	0	NotSig	NotSig	Significant
DOCK9	102.864	12	1.11e-16	0	6	1	0.203011	6	0.999838	206.397	6	0	2.81e-16	1	1	0	NotSig	NotSig	Significant
DPP6	60.583	12	1.77e-08	0	6	1	2.14925	6	0.905473	118.113	6	0	3.49e-08	1	1	0	NotSig	NotSig	Significant
ENOX2	61.3462	12	1.28e-08	0.258225	6	0.999674	0.138883	6	0.999947	114.966	6	0	2.54e-08	1	1	0	NotSig	NotSig	Significant
FAM124A	78.5656	12	7.74e-12	3.5225	6	0.740974	3.87399	6	0.693724	119.458	6	0	1.72e-11	1	1	0	NotSig	NotSig	Significant
GAS7	64.4007	12	3.52e-09	0.507354	6	0.997748	1.46065	6	0.962065	107.018	6	0	7.15e-09	1	1	0	NotSig	NotSig	Significant
KNOP1	94.2512	12	7.44e-15	0	6	1	3.86178	6	0.695375	152.984	6	0	1.81e-14	1	1	0	NotSig	NotSig	Significant
LINC01322	90.6567	12	3.69e-14	3.52143	6	0.741116	3.61526	6	0.728577	158.316	6	0	8.76e-14	1	1	0	NotSig	NotSig	Significant
LRRC1	106.688	12	0	3.56687	6	0.735052	0	6	1	160.868	6	0	0	1	1	0	NotSig	NotSig	Significant
MVB12B	57.1579	12	7.4e-08	0	6	1	2.60032	6	0.857075	112.906	6	0	1.44e-07	1	1	0	NotSig	NotSig	Significant
NEO1	52.7306	12	4.6e-07	0	6	1	0.163288	6	0.999915	112.307	6	0	8.71e-07	1	1	0	NotSig	NotSig	Significant
NLGN4Y	51.9155	12	6.42e-07	0	6	1	1.59565	6	0.952889	103.424	6	0	1.21e-06	1	1	0	NotSig	NotSig	Significant
PDZRN4	85.4662	12	3.7e-13	2.54023	6	0.863938	2.61525	6	0.855353	157.54	6	0	8.54e-13	1	1	0	NotSig	NotSig	Significant
SPOCK3	62.7827	12	6.99e-09	0	6	1	0	6	1	139.862	6	0	1.4e-08	1	1	0	NotSig	NotSig	Significant
USP54	145.902	12	0	0	6	1	4.58071	6	0.598598	292.535	6	0	0	1	1	0	NotSig	NotSig	Significant
ZNF652	104.065	12	1.11e-16	0	6	1	0	6	1	167.337	6	0	2.81e-16	1	1	0	NotSig	NotSig	Significant
ZNF708	116.235	12	0	0.695351	6	0.994591	0.672928	6	0.995057	202.684	6	0	0	1	1	0	NotSig	NotSig	Significant
ERC2	39.016	12	0.000104598	0	6	1	0.0614442	6	0.999995	85.5299	6	2.22e-16	0.000180324	1	1	5.4e-16	NotSig	NotSig	Significant
ST6GALNAC3	45.5498	12	8.29e-06	0	6	1	3.44302	6	0.751535	83.4537	6	6.66e-16	1.51e-05	1	1	1.61e-15	NotSig	NotSig	Significant
GRIA2	40.881	12	5.13e-05	0	6	1	1.31786	6	0.970664	82.9865	6	8.88e-16	8.96e-05	1	1	2.14e-15	NotSig	NotSig	Significant
TACC1	49.7613	12	1.54e-06	0	6	1	0	6	1	79.4177	6	4.66e-15	2.88e-06	1	1	1.1e-14	NotSig	NotSig	Significant
GLCCI1	42.2319	12	3.04e-05	4.11471	6	0.661157	0	6	1	75.3711	6	3.22e-14	5.37e-05	1	1	7.38e-14	NotSig	NotSig	Significant
NDE1	50.0976	12	1.34e-06	5.32884	6	0.50238	0.105187	6	0.999977	74.0322	6	6.07e-14	2.51e-06	1	1	1.39e-13	NotSig	NotSig	Significant
ATP8A1	27.7875	12	0.0059418	0	6	1	0	6	1	59.6872	6	5.21e-11	0.00968327	1	1	1.1e-10	NotSig	NotSig	Significant
TTLL7	26.8313	12	0.00817104	0	6	1	0	6	1	59.2615	6	6.36e-11	0.0131518	1	1	1.33e-10	NotSig	NotSig	Significant
TTLL11	32.7567	12	0.00105631	0	6	1	3.85887	6	0.695769	58.1785	6	1.05e-10	0.00177413	1	1	2.18e-10	NotSig	NotSig	Significant
NOVA1	25.8396	12	0.0113087	0	6	1	0	6	1	57.966	6	1.16e-10	0.0180628	1	1	2.4e-10	NotSig	NotSig	Significant
SGCD	28.9394	12	0.00402249	2.16641	6	0.903775	0	6	1	56.6117	6	2.19e-10	0.00660702	1	1	4.49e-10	NotSig	NotSig	Significant
ADIPOR2	33.0019	12	0.000967352	1.58946	6	0.953332	0	6	1	56.1082	6	2.77e-10	0.00162996	1	1	5.66e-10	NotSig	NotSig	Significant
GRID1	23.9539	12	0.0206369	0	6	1	0	6	1	53.7716	6	8.2e-10	0.0321738	1	1	1.66e-09	NotSig	NotSig	Significant
SORBS2	30.2476	12	0.00256242	2.51433	6	0.86686	1.12842	6	0.980273	52.5324	6	1.46e-09	0.00424898	1	1	2.94e-09	NotSig	NotSig	Significant
EXOC6B	22.6569	12	0.0307844	0	6	1	0	6	1	50.573	6	3.61e-09	0.0472179	1	1	7.21e-09	NotSig	NotSig	Significant
SAMD12	21.8088	12	0.0397193	0	6	1	0	6	1	48.219	6	1.07e-08	0.0606547	1	1	2.11e-08	NotSig	NotSig	Significant
LIMCH1	21.9797	12	0.0377481	0	6	1	0	6	1	47.6675	6	1.38e-08	0.0577292	1	1	2.7e-08	NotSig	NotSig	Significant
PRKCA	24.6582	12	0.0165282	1.46635	6	0.961699	0	6	1	45.8846	6	3.12e-08	0.0259622	1	1	6.04e-08	NotSig	NotSig	Significant
PCSK6	24.0062	12	0.0203015	0.284258	6	0.99957	0	6	1	44.609	6	5.6e-08	0.0316983	1	1	1.07e-07	NotSig	NotSig	Significant
RAB40B	26.2326	12	0.00994905	1.1991	6	0.976929	0	6	1	42.7362	6	1.32e-07	0.0159644	1	1	2.5e-07	NotSig	NotSig	Significant
ABHD2	27.035	12	0.00763794	5.48706	6	0.483022	0	6	1	41.5716	6	2.23e-07	0.0123128	1	1	4.23e-07	NotSig	NotSig	Significant
CSPG5	25.0892	11	0.00884636	4.57428	6	0.599452	0.133499	5	0.99967	40.3653	6	3.86e-07	0.0142169	1	1	7.23e-07	NotSig	NotSig	Significant
ITGA8	23.2196	11	0.0164562	0	6	1	3.99684	6	0.677104	39.5253	6	5.65e-07	0.0258881	1	1	1.06e-06	NotSig	NotSig	Significant
FBXL7	20.503	12	0.0581493	0	6	1	2.21786	6	0.898612	39.2536	6	6.38e-07	0.0878982	1	1	1.19e-06	NotSig	NotSig	Significant
ANK2	16.9095	12	0.153032	0	6	1	0	6	1	37.5898	6	1.35e-06	0.225442	1	1	2.49e-06	NotSig	NotSig	Significant
GABRB3	23.2881	12	0.0253771	1.76512	6	0.939984	3.02526	6	0.80567	37.1504	6	1.65e-06	0.0391544	1	1	3.03e-06	NotSig	NotSig	Significant
NKAIN2	23.7165	12	0.0222237	3.8104	6	0.702316	0	6	1	36.5498	6	2.15e-06	0.034493	1	1	3.96e-06	NotSig	NotSig	Significant
PLEKHH1	26.1012	12	0.0103855	5.64316	6	0.464326	0	6	1	35.7205	6	3.12e-06	0.0166391	1	1	5.67e-06	NotSig	NotSig	Significant
PTPRD	15.6897	12	0.205865	0	6	1	0	6	1	35.2326	6	3.88e-06	0.302418	1	1	7.02e-06	NotSig	NotSig	Significant
AUTS2	15.586	12	0.210944	0	6	1	0	6	1	34.943	6	4.42e-06	0.309009	1	1	7.98e-06	NotSig	NotSig	Significant
DPYSL5	24.7472	12	0.0160675	3.26984	6	0.774296	0	6	1	33.9793	6	6.79e-06	0.0253148	1	1	1.21e-05	NotSig	NotSig	Significant
AK5	15.077	12	0.237255	0	6	1	0	6	1	33.175	6	9.7e-06	0.346093	1	1	1.72e-05	NotSig	NotSig	Significant
TECPR2	15.1229	12	0.234787	0	6	1	0	6	1	32.1102	6	1.55e-05	0.342973	1	1	2.73e-05	NotSig	NotSig	Significant
RBMS1	19.4485	12	0.0782651	3.33817	6	0.765361	0	6	1	31.3286	6	2.19e-05	0.117623	1	1	3.84e-05	NotSig	NotSig	Significant
CPB2-AS1	14.3618	12	0.278201	0	6	1	0	6	1	30.9686	6	2.57e-05	0.404127	1	1	4.47e-05	NotSig	NotSig	Significant
MYO1E	21.8593	11	0.0254865	4.11223	6	0.661492	0.516756	6	0.997629	29.5775	6	4.73e-05	0.039265	1	1	8.13e-05	NotSig	NotSig	Significant
TRAPPC10	17.2519	12	0.140363	0	6	1	0	6	1	29.0214	6	6.03e-05	0.207364	1	1	0.000103054	NotSig	NotSig	Significant
ELMO1	13.8889	12	0.307861	0	6	1	0.917241	6	0.988556	28.7329	6	6.83e-05	0.445192	1	1	0.000116659	NotSig	NotSig	Significant
OTUD7B	13.4514	12	0.337099	0	6	1	0	6	1	28.5916	6	7.27e-05	0.485628	1	1	0.000123654	NotSig	NotSig	Significant
BCHE	16.9801	12	0.150349	0	6	1	2.92387	6	0.81834	27.1655	6	0.000134825	0.221802	1	1	0.00022681	NotSig	NotSig	Significant
KLHL32	11.68	12	0.471709	0	6	1	0	6	1	26.0438	6	0.000218494	0.669378	1	1	0.00036404	NotSig	NotSig	Significant
LANCL1	11.84	12	0.458616	0	6	1	0	6	1	25.8397	6	0.000238478	0.653466	1	1	0.000396702	NotSig	NotSig	Significant
NPC1	11.6836	12	0.471416	0	6	1	0	6	1	25.0397	6	0.000335722	0.669378	1	1	0.000555806	NotSig	NotSig	Significant
AGAP1	11.0081	12	0.528228	0	6	1	0	6	1	24.687	6	0.000390148	0.745523	1	1	0.000642851	NotSig	NotSig	Significant
MTUS1	12.7743	12	0.385655	0	6	1	0	6	1	24.0214	6	0.00051754	0.552525	1	1	0.00085141	NotSig	NotSig	Significant
ARHGAP23	12.5777	12	0.400469	0.0169702	6	1	0	6	1	23.481	6	0.000650386	0.572962	1	1	0.00106492	NotSig	NotSig	Significant
SDC3	12.4061	12	0.413643	0	6	1	1.31334	6	0.970917	22.7325	6	0.000891209	0.591	1	1	0.00145013	NotSig	NotSig	Significant
PIK3C2B	11.3537	12	0.498877	0	6	1	0.00253939	6	1	22.5902	6	0.000945995	0.705052	1	1	0.0015321	NotSig	NotSig	Significant
PTPRK	10.0161	12	0.614546	0	6	1	0	6	1	22.4267	6	0.0010131	0.856913	1	1	0.00163317	NotSig	NotSig	Significant
MAMLD1	13.144	12	0.358664	0	6	1	2.48906	6	0.86969	22.3384	6	0.00105121	0.515271	1	1	0.001692	NotSig	NotSig	Significant
ZNF146	10.1424	12	0.603466	0	6	1	0	6	1	21.6973	6	0.00137365	0.842591	1	1	0.0022008	NotSig	NotSig	Significant
PLLP	9.55781	12	0.654691	0	6	1	0	6	1	21.0265	6	0.00181458	0.905628	1	1	0.00288947	NotSig	NotSig	Significant
FUT8	9.3827	12	0.669942	0	6	1	0	6	1	20.9593	6	0.00186573	0.921933	1	1	0.00296639	NotSig	NotSig	Significant
TMEM178B	12.8346	12	0.381176	0	6	1	3.25676	6	0.775999	19.6216	6	0.00323297	0.54686	1	1	0.00509364	NotSig	NotSig	Significant
XKR6	8.85922	12	0.714905	0	6	1	0	6	1	19.3772	6	0.00357186	0.977256	1	1	0.00561907	NotSig	NotSig	Significant
PDE4D	9.51576	12	0.65836	0	6	1	0.885637	6	0.989579	19.2952	6	0.00369301	0.909496	1	1	0.00580092	NotSig	NotSig	Significant
TMEM132D	13.7718	12	0.315514	0	6	1	4.25186	6	0.642634	19.1554	6	0.00390905	0.455161	1	1	0.00613104	NotSig	NotSig	Significant
GAB2	8.57267	12	0.738931	0	6	1	0	6	1	19.1059	6	0.00398844	1	1	1	0.00624617	NotSig	NotSig	Significant
RASGRF1	13.1047	11	0.286538	1.43156	6	0.96391	2.11227	6	0.909089	19.0218	6	0.00412698	0.41566	1	1	0.00644377	NotSig	NotSig	Significant
COL12A1	14.3629	11	0.213561	0.90026	6	0.989112	2.53471	5	0.771258	18.7272	6	0.00465005	0.312404	1	1	0.00724962	NotSig	NotSig	Significant
PPM1H	10.921	12	0.535703	0	6	1	3.14846	6	0.789997	18.6401	6	0.00481667	0.754033	1	1	0.00748701	NotSig	NotSig	Significant
TMC7	9.21635	12	0.684348	0	6	1	0.38651	6	0.998959	17.61	6	0.00728432	0.939617	1	1	0.011239	NotSig	NotSig	Significant
NCK2	8.25889	12	0.764586	0	6	1	0.975246	6	0.986533	17.0396	6	0.00913878	1	1	1	0.0140173	NotSig	NotSig	Significant
SETBP1	10.237	12	0.595175	1.45371	6	0.96251	0.296603	6	0.999513	17.0247	6	0.00919299	0.832128	1	1	0.0140797	NotSig	NotSig	Significant
PPP1R12B	8.52772	12	0.742652	0	6	1	0.206439	6	0.99983	17.01	6	0.0092465	1	1	1	0.0141409	NotSig	NotSig	Significant
PRR5L	7.69128	12	0.808766	0	6	1	0	6	1	16.7406	6	0.0102854	1	1	1	0.0156837	NotSig	NotSig	Significant
KALRN	9.12954	12	0.691828	0.0223669	6	1	0.378952	6	0.999016	14.9265	6	0.0208362	0.948196	1	1	0.0315415	NotSig	NotSig	Significant
ENPP6	9.69812	12	0.642425	0.0047647	6	1	0.00222388	6	1	14.6697	6	0.022987	0.891023	1	1	0.034747	NotSig	NotSig	Significant
NEGR1	6.53579	12	0.886707	0	6	1	0	6	1	14.6295	6	0.0233422	1	1	1	0.0352329	NotSig	NotSig	Significant
UNC5C	9.38186	12	0.670015	0	6	1	2.8658	6	0.825493	13.9738	6	0.0299299	0.921933	1	1	0.0451112	NotSig	NotSig	Significant
BTBD3	6.35504	12	0.897138	0	6	1	0	6	1	13.8877	6	0.0309162	1	1	1	0.0465304	NotSig	NotSig	Significant
SRPK2	6.19465	12	0.905953	0	6	1	0	6	1	13.8157	6	0.0317637	1	1	1	0.0477371	NotSig	NotSig	Significant
PDZD2	6.24956	12	0.902983	0.172572	6	0.9999	0	6	1	12.6793	6	0.0484215	1	1	1	0.072148	NotSig	NotSig	NotSig
DEPTOR	7.65826	12	0.811234	0.0797281	6	0.99999	1.36395	6	0.968015	12.4427	6	0.0527917	1	1	1	0.0784355	NotSig	NotSig	NotSig
TP53TG5	7.03944	10	0.721717	0.987037	6	0.986099	0	6	1	11.5755	6	0.0721367	0.985276	1	1	0.10657	NotSig	NotSig	NotSig
PLEKHG3	5.4753	12	0.940194	0	6	1	0.00788504	6	1	11.4944	6	0.074247	1	1	1	0.109533	NotSig	NotSig	NotSig
ADARB2	4.93009	12	0.960273	0	6	1	0	6	1	11.0567	6	0.0866397	1	1	1	0.127275	NotSig	NotSig	NotSig
PSEN1	4.99373	12	0.958188	0	6	1	0	6	1	10.9271	6	0.0906572	1	1	1	0.132989	NotSig	NotSig	NotSig
TRIM2	4.77425	12	0.965097	0	6	1	0	6	1	10.6842	6	0.0986424	1	1	1	0.1445	NotSig	NotSig	NotSig
NLK	4.64763	12	0.968726	0	6	1	0	6	1	10.347	6	0.110779	1	1	1	0.162051	NotSig	NotSig	NotSig
GRID2	8.4145	12	0.751958	0	6	1	4.35033	6	0.629381	10.2329	6	0.115181	1	1	1	0.168254	NotSig	NotSig	NotSig
CPXM2	6.80314	11	0.814794	4.44732	5	0.486962	0.791429	6	0.992302	10.1705	6	0.117654	1	1	1	0.171627	NotSig	NotSig	NotSig
BEST3	3.81935	9	0.922895	0.756601	4	0.94417	0	5	1	8.77707	5	0.118293	1	1	1	0.172318	NotSig	NotSig	NotSig
ARHGAP26	7.00103	12	0.857545	2.34785	6	0.885092	0	6	1	10.1211	6	0.119644	1	1	1	0.174043	NotSig	NotSig	NotSig
ENO4	6.04752	12	0.913668	0.726199	6	0.993908	0	6	1	8.84529	6	0.182467	1	1	1	0.263592	NotSig	NotSig	NotSig
LRRC4C	8.76304	12	0.723026	4.69719	6	0.583194	0	6	1	8.17513	6	0.225551	0.985773	1	1	0.324483	NotSig	NotSig	NotSig
DIAPH2	5.27811	12	0.948039	0	6	1	1.62008	6	0.951123	7.85724	6	0.24875	1	1	1	0.355405	NotSig	NotSig	NotSig
LPGAT1	3.49096	12	0.990973	0	6	1	0	6	1	7.7683	6	0.255575	1	1	1	0.364159	NotSig	NotSig	NotSig
MAP3K1	3.40318	12	0.991966	0	6	1	0	6	1	7.63958	6	0.265715	1	1	1	0.377062	NotSig	NotSig	NotSig
ACTN2	7.84405	12	0.797196	1.5258	6	0.957762	0.311383	6	0.99944	7.61053	6	0.268047	1	1	1	0.379855	NotSig	NotSig	NotSig
CSF2RA	4.53137	12	0.971833	0.179543	6	0.999887	1.11825	6	0.98073	7.57311	6	0.271075	1	1	1	0.383624	NotSig	NotSig	NotSig
TULP4	5.47995	12	0.940001	0	6	1	1.90737	6	0.928017	7.56347	6	0.27186	1	1	1	0.383694	NotSig	NotSig	NotSig
WSCD1	3.81723	12	0.986513	0	6	1	0.757401	6	0.993168	7.56662	6	0.271603	1	1	1	0.383694	NotSig	NotSig	NotSig
ASAP1	3.34338	12	0.992596	0	6	1	0	6	1	7.48792	6	0.278068	1	1	1	0.391454	NotSig	NotSig	NotSig
ALK	4.58045	12	0.970547	0.332958	6	0.999321	0.175819	6	0.999894	7.30539	6	0.293526	1	1	1	0.412598	NotSig	NotSig	NotSig
CAPN3	3.71102	12	0.988105	0	6	1	0	6	1	7.17479	6	0.304985	1	1	1	0.428128	NotSig	NotSig	NotSig
RNF13	3.19583	12	0.993996	0	6	1	0	6	1	7.0853	6	0.31303	1	1	1	0.438832	NotSig	NotSig	NotSig
NT5DC1	2.89008	12	0.996272	0	6	1	0	6	1	6.38	6	0.381994	1	1	1	0.532647	NotSig	NotSig	NotSig
RNF180	3.1942	12	0.994011	0.0854971	6	0.999987	0.00202912	6	1	6.10308	6	0.411742	1	1	1	0.572597	NotSig	NotSig	NotSig
GNAO1	3.03044	12	0.995325	0	6	1	0.609437	6	0.996241	6.07761	6	0.414552	1	1	1	0.575736	NotSig	NotSig	NotSig
DNAJC6	3.45308	12	0.991412	1.05528	6	0.983429	0	6	1	5.89813	6	0.434698	1	1	1	0.601314	NotSig	NotSig	NotSig
RPS6KA2	6.0754	12	0.912234	1.2817	6	0.972657	0	6	1	5.74087	6	0.452835	1	1	1	0.625572	NotSig	NotSig	NotSig
POLR2F	3.77171	12	0.987212	0	6	1	1.90214	6	0.928475	5.55977	6	0.474263	1	1	1	0.654307	NotSig	NotSig	NotSig
MCTP1	2.60336	12	0.997755	0	6	1	0.0373032	6	0.999999	5.37819	6	0.4963	1	1	1	0.682904	NotSig	NotSig	NotSig
IGSF11	2.48543	12	0.998214	0	6	1	0	6	1	5.35684	6	0.498925	1	1	1	0.685611	NotSig	NotSig	NotSig
NDRG1	3.50452	12	0.990813	1.40078	6	0.965811	0.00687651	6	1	5.10418	6	0.530522	1	1	1	0.728072	NotSig	NotSig	NotSig
KIAA1755	2.73123	12	0.997162	0	6	1	1.1085	6	0.981163	4.20445	6	0.64903	1	1	1	0.886045	NotSig	NotSig	NotSig
GALNT13	2.5109	12	0.998122	0	6	1	0.667447	6	0.995167	4.06117	6	0.668398	1	1	1	0.911293	NotSig	NotSig	NotSig
ZKSCAN1	1.82924	12	0.999626	0	6	1	0	6	1	4.0393	6	0.671358	1	1	1	0.914134	NotSig	NotSig	NotSig
TAOK3	2.48767	12	0.998206	0	6	1	0.443386	6	0.998461	4.01442	6	0.674724	1	1	1	0.91752	NotSig	NotSig	NotSig
AC016597.1	4.31476	12	0.977064	2.42565	6	0.876694	0	6	1	3.96697	6	0.681146	1	1	1	0.925046	NotSig	NotSig	NotSig
PTMA	4.11948	12	0.981183	0	6	1	4.22716	6	0.645965	3.87437	6	0.693672	1	1	1	0.939611	NotSig	NotSig	NotSig
PLXDC2	2.6913	12	0.997359	0	6	1	1.11084	6	0.98106	3.86142	6	0.695423	1	1	1	0.94076	NotSig	NotSig	NotSig
LINC01792	1.58041	7	0.979395	0	4	1	0.728348	4	0.947788	2.00572	4	0.734707	1	1	1	0.988774	NotSig	NotSig	NotSig
AATK	0	12	1	0	6	1	0	6	1	0	6	1	1	1	1	1	NotSig	NotSig	NotSig
ABHD17B	0.200562	12	1	0	6	1	0	6	1	0.442449	6	0.99847	1	1	1	1	NotSig	NotSig	NotSig
AC009063.2	0.98547	12	0.999987	0.498937	6	0.997851	0.481801	6	0.998053	0.811859	6	0.991752	1	1	1	1	NotSig	NotSig	NotSig
AC110285.1	0.805365	12	0.999996	1.80882	6	0.936415	0	6	1	0	6	1	1	1	1	1	NotSig	NotSig	NotSig
ACER3	0.00119888	12	1	0	6	1	0	6	1	0.00268429	6	1	1	1	1	1	NotSig	NotSig	NotSig
ADGRB3	0	12	1	0	6	1	0	6	1	0	6	1	1	1	1	1	NotSig	NotSig	NotSig
ADGRL2	0	12	1	0	6	1	0	6	1	0	6	1	1	1	1	1	NotSig	NotSig	NotSig
AGPAT4	0.375306	12	1	0	6	1	0	6	1	0.761411	6	0.993069	1	1	1	1	NotSig	NotSig	NotSig
AHCYL2	0.771619	12	0.999997	1.71324	6	0.944094	0	6	1	0	6	1	1	1	1	1	NotSig	NotSig	NotSig
AKAP6	0	12	1	0	6	1	0	6	1	0	6	1	1	1	1	1	NotSig	NotSig	NotSig
AL354809.1	0.943756	12	0.99999	2.10594	6	0.909701	0	6	1	0.00543712	6	1	1	1	1	1	NotSig	NotSig	NotSig
AMD1	0	12	1	0	6	1	0	6	1	0	6	1	1	1	1	1	NotSig	NotSig	NotSig
AMER2	2.84016	12	0.996571	2.99266	6	0.809767	1.42541	6	0.964294	0	6	1	1	1	1	1	NotSig	NotSig	NotSig
ANAPC5	0	12	1	0	6	1	0	6	1	0	6	1	1	1	1	1	NotSig	NotSig	NotSig
ANK3	0	12	1	0	6	1	0	6	1	0	6	1	1	1	1	1	NotSig	NotSig	NotSig
ANKIB1	0	12	1	0	6	1	0	6	1	0	6	1	1	1	1	1	NotSig	NotSig	NotSig
ANO4	0.00944301	12	1	0	6	1	0	6	1	0.0197693	6	1	1	1	1	1	NotSig	NotSig	NotSig
APBB2	0	12	1	0	6	1	0	6	1	0	6	1	1	1	1	1	NotSig	NotSig	NotSig
ARAP2	0.000905486	12	1	0.00202509	6	1	0	6	1	0	6	1	1	1	1	1	NotSig	NotSig	NotSig
ARFGEF3	0	12	1	0	6	1	0	6	1	0	6	1	1	1	1	1	NotSig	NotSig	NotSig
ARHGAP21	0	12	1	0	6	1	0	6	1	0	6	1	1	1	1	1	NotSig	NotSig	NotSig
ATG4C	0	12	1	0	6	1	0	6	1	0	6	1	1	1	1	1	NotSig	NotSig	NotSig
ATP1B1	0	12	1	0	6	1	0	6	1	0	6	1	1	1	1	1	NotSig	NotSig	NotSig
ATP2B4	0	12	1	0	6	1	0	6	1	0	6	1	1	1	1	1	NotSig	NotSig	NotSig
ATP2C2	1.70046	11	0.999302	0.545947	6	0.997234	4.54496	6	0.603349	0.628118	6	0.995913	1	1	1	1	NotSig	NotSig	NotSig
ATP8B4	3.71865	12	0.987995	1.86994	6	0.931263	3.46724	6	0.748323	0.804192	6	0.991961	1	1	1	1	NotSig	NotSig	NotSig
BIN2	2.49645	12	0.998175	0.752702	6	0.993282	0.0825542	6	0.999989	3.28927	6	0.771761	1	1	1	1	NotSig	NotSig	NotSig
C12orf76	0.4897	12	1	0	6	1	0	6	1	1.077	6	0.982524	1	1	1	1	NotSig	NotSig	NotSig
C21orf91	2.09908	12	0.999238	4.70005	6	0.582819	0	6	1	0	6	1	1	1	1	1	NotSig	NotSig	NotSig
CA2	1.6849	12	0.999757	3.78047	6	0.706356	0	6	1	0	6	1	1	1	1	1	NotSig	NotSig	NotSig
CACNG5	0.882811	6	0.989667	0.603376	4	0.962688	0.6687	3	0.88054	0.0070684	3	0.999842	1	1	1	1	NotSig	NotSig	NotSig
CADM2	0	12	1	0	6	1	0	6	1	0	6	1	1	1	1	1	NotSig	NotSig	NotSig
CASK	0	12	1	0	6	1	0	6	1	0	6	1	1	1	1	1	NotSig	NotSig	NotSig
CCP110	0.867561	12	0.999994	0.101876	6	0.999979	0	6	1	1.50267	6	0.959317	1	1	1	1	NotSig	NotSig	NotSig
CDC42BPA	0	12	1	0	6	1	0	6	1	0	6	1	1	1	1	1	NotSig	NotSig	NotSig
CDH12	1.51158	12	0.999864	0	6	1	3.19696	6	0.783751	0.000451254	6	1	1	1	1	1	NotSig	NotSig	NotSig
CDH13	0	12	1	0	6	1	0	6	1	0	6	1	1	1	1	1	NotSig	NotSig	NotSig
CDK17	0	12	1	0	6	1	0	6	1	0	6	1	1	1	1	1	NotSig	NotSig	NotSig
CDK19	0.184699	12	1	0	6	1	0	6	1	0.4145	6	0.998729	1	1	1	1	NotSig	NotSig	NotSig
CERCAM	0	12	1	0	6	1	0	6	1	0	6	1	1	1	1	1	NotSig	NotSig	NotSig
CLASP2	0	12	1	0	6	1	0	6	1	0	6	1	1	1	1	1	NotSig	NotSig	NotSig
CNDP1	0.971363	11	0.999957	1.73527	6	0.942366	0.472179	6	0.998161	0.0592566	6	0.999996	1	1	1	1	NotSig	NotSig	NotSig
COBL	0	12	1	0	6	1	0	6	1	0	6	1	1	1	1	1	NotSig	NotSig	NotSig
COLGALT2	0	12	1	0	6	1	0	6	1	0	6	1	1	1	1	1	NotSig	NotSig	NotSig
CPEB2	0	12	1	0	6	1	0	6	1	0	6	1	1	1	1	1	NotSig	NotSig	NotSig
CPM	0	12	1	0	6	1	0	6	1	0	6	1	1	1	1	1	NotSig	NotSig	NotSig
CSMD2	0	12	1	0	6	1	0	6	1	0	6	1	1	1	1	1	NotSig	NotSig	NotSig
CSRNP3	0.282639	12	1	0	6	1	0	6	1	0.63481	6	0.995791	1	1	1	1	NotSig	NotSig	NotSig
CSRP1	0.532216	12	1	1.19655	6	0.977055	0	6	1	0	6	1	1	1	1	1	NotSig	NotSig	NotSig
CTNND2	0	12	1	0	6	1	0	6	1	0	6	1	1	1	1	1	NotSig	NotSig	NotSig
DIP2B	0.147139	12	1	0	6	1	0.330323	6	0.999336	0	6	1	1	1	1	1	NotSig	NotSig	NotSig
DISC1	0.183549	12	1	0	6	1	0	6	1	0.409747	6	0.99877	1	1	1	1	NotSig	NotSig	NotSig
DLEU2	1.46019	12	0.999887	0	6	1	0	6	1	3.27456	6	0.773681	1	1	1	1	NotSig	NotSig	NotSig
DLG1	0	12	1	0	6	1	0	6	1	0	6	1	1	1	1	1	NotSig	NotSig	NotSig
DOCK10	0.026475	12	1	0	6	1	0.0592533	6	0.999996	0	6	1	1	1	1	1	NotSig	NotSig	NotSig
DOCK4	0	12	1	0	6	1	0	6	1	0	6	1	1	1	1	1	NotSig	NotSig	NotSig
DUBR	0	12	1	0	6	1	0	6	1	0	6	1	1	1	1	1	NotSig	NotSig	NotSig
EDIL3	0	12	1	0	6	1	0	6	1	0	6	1	1	1	1	1	NotSig	NotSig	NotSig
ELF2	1.34231	12	0.999928	0	6	1	0	6	1	2.99839	6	0.809049	1	1	1	1	NotSig	NotSig	NotSig
ELL2	0.0148025	12	1	0	6	1	0.0332686	6	0.999999	0	6	1	1	1	1	1	NotSig	NotSig	NotSig
ENDOD1	0.224639	12	1	0	6	1	0	6	1	0.494402	6	0.997906	1	1	1	1	NotSig	NotSig	NotSig
EPB41L2	0	12	1	0	6	1	0	6	1	0	6	1	1	1	1	1	NotSig	NotSig	NotSig
EPS15	1.36366	12	0.999922	3.06619	6	0.800495	0	6	1	0	6	1	1	1	1	1	NotSig	NotSig	NotSig
ERBB3	0	12	1	0	6	1	0	6	1	0	6	1	1	1	1	1	NotSig	NotSig	NotSig
ERBB4	0	12	1	0	6	1	0	6	1	0	6	1	1	1	1	1	NotSig	NotSig	NotSig
FA2H	0	12	1	0	6	1	0	6	1	0	6	1	1	1	1	1	NotSig	NotSig	NotSig
FAM13C	0	12	1	0	6	1	0	6	1	0	6	1	1	1	1	1	NotSig	NotSig	NotSig
FBLN5	1.10338	12	0.999976	0.137417	6	0.999949	0.0131987	6	1	1.82913	6	0.934724	1	1	1	1	NotSig	NotSig	NotSig
FCHSD2	1.12394	12	0.999973	0	6	1	0	6	1	2.52213	6	0.865982	1	1	1	1	NotSig	NotSig	NotSig
FGFR2	0.146882	12	1	0	6	1	0	6	1	0.322956	6	0.999378	1	1	1	1	NotSig	NotSig	NotSig
FMNL2	1.15072	12	0.999969	0	6	1	2.57426	6	0.860066	0	6	1	1	1	1	1	NotSig	NotSig	NotSig
FNBP1	0.0618257	12	1	0	6	1	0	6	1	0.136866	6	0.999949	1	1	1	1	NotSig	NotSig	NotSig
FRMD4B	0	12	1	0	6	1	0	6	1	0	6	1	1	1	1	1	NotSig	NotSig	NotSig
FRY	0	12	1	0	6	1	0	6	1	0	6	1	1	1	1	1	NotSig	NotSig	NotSig
FRYL	0	12	1	0	6	1	0	6	1	0	6	1	1	1	1	1	NotSig	NotSig	NotSig
GAB1	0	12	1	0	6	1	0	6	1	0	6	1	1	1	1	1	NotSig	NotSig	NotSig
GNAI1	0	12	1	0	6	1	0	6	1	0	6	1	1	1	1	1	NotSig	NotSig	NotSig
GPM6B	0	12	1	0	6	1	0	6	1	0	6	1	1	1	1	1	NotSig	NotSig	NotSig
GPRC5B	0	12	1	0	6	1	0	6	1	0	6	1	1	1	1	1	NotSig	NotSig	NotSig
GSN	0	12	1	0	6	1	0	6	1	0	6	1	1	1	1	1	NotSig	NotSig	NotSig
HBS1L	0.940607	12	0.99999	0	6	1	2.1104	6	0.90927	0	6	1	1	1	1	1	NotSig	NotSig	NotSig
HIP1	0.486202	12	1	0	6	1	0	6	1	1.09162	6	0.981899	1	1	1	1	NotSig	NotSig	NotSig
HSPA2	1.88803	12	0.999559	4.22222	6	0.646633	0	6	1	0	6	1	1	1	1	1	NotSig	NotSig	NotSig
IL1RAPL1	0.868294	12	0.999994	1.95018	6	0.924223	0	6	1	0	6	1	1	1	1	1	NotSig	NotSig	NotSig
ILDR2	0.0312119	12	1	0	6	1	0	6	1	0.0700601	6	0.999993	1	1	1	1	NotSig	NotSig	NotSig
IQCJ-SCHIP1	1.22037	12	0.999957	0	6	1	0.00012757	6	1	2.43845	6	0.875291	1	1	1	1	NotSig	NotSig	NotSig
ITCH	0	12	1	0	6	1	0	6	1	0	6	1	1	1	1	1	NotSig	NotSig	NotSig
KCNH8	0	12	1	0	6	1	0	6	1	0	6	1	1	1	1	1	NotSig	NotSig	NotSig
KCNJ2	2.20309	11	0.997646	0.592793	5	0.988331	0.151029	6	0.999932	3.31082	6	0.768945	1	1	1	1	NotSig	NotSig	NotSig
KDM6A	0	12	1	0	6	1	0	6	1	0	6	1	1	1	1	1	NotSig	NotSig	NotSig
KHDRBS3	1.274	12	0.999946	0	6	1	0.33097	6	0.999333	1.88707	6	0.929786	1	1	1	1	NotSig	NotSig	NotSig
KIF13A	0	12	1	0	6	1	0	6	1	0	6	1	1	1	1	1	NotSig	NotSig	NotSig
KIF13B	0	12	1	0	6	1	0	6	1	0	6	1	1	1	1	1	NotSig	NotSig	NotSig
KLHL4	0.699723	12	0.999998	0.597125	6	0.996448	0	6	1	0.349448	6	0.99922	1	1	1	1	NotSig	NotSig	NotSig
LINC01170	0	12	1	0	6	1	0	6	1	0	6	1	1	1	1	1	NotSig	NotSig	NotSig
LPAR6	2.45799	12	0.99831	0.340927	6	0.999273	3.54235	6	0.738327	0.435855	6	0.998534	1	1	1	1	NotSig	NotSig	NotSig
LRRC7	0	12	1	0	6	1	0	6	1	0	6	1	1	1	1	1	NotSig	NotSig	NotSig
LRRTM3	0	12	1	0	6	1	0	6	1	0	6	1	1	1	1	1	NotSig	NotSig	NotSig
MACF1	0	12	1	0	6	1	0	6	1	0	6	1	1	1	1	1	NotSig	NotSig	NotSig
MAGI2	0	12	1	0	6	1	0	6	1	0	6	1	1	1	1	1	NotSig	NotSig	NotSig
MALAT1	0	12	1	0	6	1	0	6	1	0	6	1	1	1	1	1	NotSig	NotSig	NotSig
MAP1B	0	12	1	0	6	1	0	6	1	0	6	1	1	1	1	1	NotSig	NotSig	NotSig
MAP4K4	0	12	1	0	6	1	0	6	1	0	6	1	1	1	1	1	NotSig	NotSig	NotSig
MAP4K5	0.803523	12	0.999996	0	6	1	1.80197	6	0.93698	0	6	1	1	1	1	1	NotSig	NotSig	NotSig
MAPK10	0	12	1	0	6	1	0	6	1	0	6	1	1	1	1	1	NotSig	NotSig	NotSig
MBP	0	12	1	0	6	1	0	6	1	0	6	1	1	1	1	1	NotSig	NotSig	NotSig
MIR99AHG	1.19979	12	0.999961	0	6	1	0	6	1	2.66459	6	0.849612	1	1	1	1	NotSig	NotSig	NotSig
MSRA	1.49544	12	0.999872	0	6	1	0	6	1	3.35639	6	0.762968	1	1	1	1	NotSig	NotSig	NotSig
MYO6	0	12	1	0	6	1	0	6	1	0	6	1	1	1	1	1	NotSig	NotSig	NotSig
NAV3	2.5078	12	0.998133	1.10769	6	0.981199	0	6	1	2.98357	6	0.810906	1	1	1	1	NotSig	NotSig	NotSig
NBEA	0.0604662	12	1	0	6	1	0.131062	6	0.999955	0	6	1	1	1	1	1	NotSig	NotSig	NotSig
NCAM2	0	12	1	0	6	1	0	6	1	0	6	1	1	1	1	1	NotSig	NotSig	NotSig
NCKAP5	0	12	1	0	6	1	0	6	1	0	6	1	1	1	1	1	NotSig	NotSig	NotSig
NFASC	0	12	1	0	6	1	0	6	1	0	6	1	1	1	1	1	NotSig	NotSig	NotSig
NFIB	0.626909	12	0.999999	0	6	1	0	6	1	1.40648	6	0.965463	1	1	1	1	NotSig	NotSig	NotSig
NFIX	0	12	1	0	6	1	0	6	1	0	6	1	1	1	1	1	NotSig	NotSig	NotSig
NLGN1	0	12	1	0	6	1	0	6	1	0	6	1	1	1	1	1	NotSig	NotSig	NotSig
NOS1	0.00807778	12	1	0	6	1	0	6	1	0.0181602	6	1	1	1	1	1	NotSig	NotSig	NotSig
NTM	0.205369	12	1	0	6	1	0	6	1	0.409915	6	0.998769	1	1	1	1	NotSig	NotSig	NotSig
NTRK2	0.174334	12	1	0	6	1	0	6	1	0.386997	6	0.998955	1	1	1	1	NotSig	NotSig	NotSig
NUTM2A-AS1	0	12	1	0	6	1	0	6	1	0	6	1	1	1	1	1	NotSig	NotSig	NotSig
NXPE3	0	12	1	0	6	1	0	6	1	0	6	1	1	1	1	1	NotSig	NotSig	NotSig
OSBPL9	0	12	1	0	6	1	0	6	1	0	6	1	1	1	1	1	NotSig	NotSig	NotSig
PACS2	0	12	1	0	6	1	0	6	1	0	6	1	1	1	1	1	NotSig	NotSig	NotSig
PALM2-AKAP2	1.25315	12	0.999951	1.12164	6	0.980578	0.722013	6	0.994004	0	6	1	1	1	1	1	NotSig	NotSig	NotSig
PCA3	0.0033674	12	1	0.0075759	6	1	0	6	1	0	6	1	1	1	1	1	NotSig	NotSig	NotSig
PCDH9	1.74907	12	0.999705	0	6	1	3.83552	6	0.698924	0	6	1	1	1	1	1	NotSig	NotSig	NotSig
PDE1C	1.43778	12	0.999896	1.75e-06	6	1	0	6	1	2.99786	6	0.809115	1	1	1	1	NotSig	NotSig	NotSig
PDE4B	0.145366	12	1	0	6	1	0.32132	6	0.999387	0	6	1	1	1	1	1	NotSig	NotSig	NotSig
PDE8A	0	12	1	0	6	1	0	6	1	0	6	1	1	1	1	1	NotSig	NotSig	NotSig
PEAK1	0	12	1	0	6	1	0	6	1	0	6	1	1	1	1	1	NotSig	NotSig	NotSig
PHLDB1	0.24843	12	1	0	6	1	0	6	1	0.551848	6	0.997149	1	1	1	1	NotSig	NotSig	NotSig
PHLPP1	0	12	1	0	6	1	0	6	1	0	6	1	1	1	1	1	NotSig	NotSig	NotSig
PICALM	0	12	1	0	6	1	0	6	1	0	6	1	1	1	1	1	NotSig	NotSig	NotSig
PKP4	0.399187	12	1	0	6	1	0.89259	6	0.989358	0	6	1	1	1	1	1	NotSig	NotSig	NotSig
PPP1R14A	0.224179	12	1	0.504128	6	0.997788	0	6	1	0	6	1	1	1	1	1	NotSig	NotSig	NotSig
PPP1R21	0	12	1	0	6	1	0	6	1	0	6	1	1	1	1	1	NotSig	NotSig	NotSig
PPP2R2B	0	12	1	0	6	1	0	6	1	0	6	1	1	1	1	1	NotSig	NotSig	NotSig
PRRC2C	0	12	1	0	6	1	0	6	1	0	6	1	1	1	1	1	NotSig	NotSig	NotSig
PTBP2	0	12	1	0	6	1	0	6	1	0	6	1	1	1	1	1	NotSig	NotSig	NotSig
PTK2	0	12	1	0	6	1	0	6	1	0	6	1	1	1	1	1	NotSig	NotSig	NotSig
PTP4A2	0	12	1	0	6	1	0	6	1	0	6	1	1	1	1	1	NotSig	NotSig	NotSig
PTPRE	0	12	1	0	6	1	0	6	1	0	6	1	1	1	1	1	NotSig	NotSig	NotSig
PXK	0	12	1	0	6	1	0	6	1	0	6	1	1	1	1	1	NotSig	NotSig	NotSig
QKI	0	12	1	0	6	1	0	6	1	0	6	1	1	1	1	1	NotSig	NotSig	NotSig
RAB3IP	0	12	1	0	6	1	0	6	1	0	6	1	1	1	1	1	NotSig	NotSig	NotSig
REV3L	0.069873	12	1	0	6	1	0	6	1	0.156501	6	0.999925	1	1	1	1	NotSig	NotSig	NotSig
RFTN2	0	12	1	0	6	1	0	6	1	0	6	1	1	1	1	1	NotSig	NotSig	NotSig
RIN2	0	12	1	0	6	1	0	6	1	0	6	1	1	1	1	1	NotSig	NotSig	NotSig
RNASE1	0.162402	12	1	0.358929	6	0.999157	0	6	1	0	6	1	1	1	1	1	NotSig	NotSig	NotSig
RNF130	0	12	1	0	6	1	0	6	1	0	6	1	1	1	1	1	NotSig	NotSig	NotSig
RUNX1	0.012476	12	1	0	6	1	0	6	1	0.025008	6	1	1	1	1	1	NotSig	NotSig	NotSig
SCD5	0	12	1	0	6	1	0	6	1	0	6	1	1	1	1	1	NotSig	NotSig	NotSig
SECISBP2L	0	12	1	0	6	1	0	6	1	0	6	1	1	1	1	1	NotSig	NotSig	NotSig
SELENOP	0.10728	12	1	0.24106	6	0.999733	0	6	1	0	6	1	1	1	1	1	NotSig	NotSig	NotSig
SEMA4D	0	12	1	0	6	1	0	6	1	0	6	1	1	1	1	1	NotSig	NotSig	NotSig
SHROOM4	0	12	1	0	6	1	0	6	1	0	6	1	1	1	1	1	NotSig	NotSig	NotSig
SIK3	0	12	1	0	6	1	0	6	1	0	6	1	1	1	1	1	NotSig	NotSig	NotSig
SLC12A2	0	12	1	0	6	1	0	6	1	0	6	1	1	1	1	1	NotSig	NotSig	NotSig
SLC22A23	0	12	1	0	6	1	0	6	1	0	6	1	1	1	1	1	NotSig	NotSig	NotSig
SLC44A1	0	12	1	0	6	1	0	6	1	0	6	1	1	1	1	1	NotSig	NotSig	NotSig
SMYD3	1.01092	12	0.999985	0	6	1	0	6	1	2.26002	6	0.8943	1	1	1	1	NotSig	NotSig	NotSig
SNAP91	1.54866	12	0.999845	0	6	1	0.012189	6	1	3.36782	6	0.761464	1	1	1	1	NotSig	NotSig	NotSig
SP100	1.60799	12	0.999811	2.07865	6	0.912325	0.0981975	6	0.999981	0.820932	6	0.991501	1	1	1	1	NotSig	NotSig	NotSig
SPTLC2	0.102227	12	1	0	6	1	0	6	1	0.207442	6	0.999828	1	1	1	1	NotSig	NotSig	NotSig
SRRM1	0	12	1	0	6	1	0	6	1	0	6	1	1	1	1	1	NotSig	NotSig	NotSig
SRRM2	0	12	1	0	6	1	0	6	1	0	6	1	1	1	1	1	NotSig	NotSig	NotSig
SSH2	1.15393	12	0.999969	0	6	1	0	6	1	2.58274	6	0.859095	1	1	1	1	NotSig	NotSig	NotSig
STARD13	0	12	1	0	6	1	0	6	1	0	6	1	1	1	1	1	NotSig	NotSig	NotSig
STRN	0	12	1	0	6	1	0	6	1	0	6	1	1	1	1	1	NotSig	NotSig	NotSig
TANC2	0.00989758	12	1	0	6	1	0.0219068	6	1	0	6	1	1	1	1	1	NotSig	NotSig	NotSig
TARSL2	0	12	1	0	6	1	0	6	1	0	6	1	1	1	1	1	NotSig	NotSig	NotSig
TBC1D12	0	12	1	0	6	1	0	6	1	0	6	1	1	1	1	1	NotSig	NotSig	NotSig
TBXAS1	0	12	1	0	6	1	0	6	1	0	6	1	1	1	1	1	NotSig	NotSig	NotSig
TCF12	0	12	1	0	6	1	0	6	1	0	6	1	1	1	1	1	NotSig	NotSig	NotSig
TEK	0.424949	10	0.999997	0.323834	6	0.999373	0.04413	5	0.999979	0.38613	5	0.995703	1	1	1	1	NotSig	NotSig	NotSig
TFEB	0.494257	12	1	0	6	1	0.169075	6	0.999905	0.693701	6	0.994626	1	1	1	1	NotSig	NotSig	NotSig
TJP1	0	12	1	0	6	1	0	6	1	0	6	1	1	1	1	1	NotSig	NotSig	NotSig
TMEFF2	0	12	1	0	6	1	0	6	1	0	6	1	1	1	1	1	NotSig	NotSig	NotSig
TMEM235	0	10	1	0	4	1	0	6	1	0	6	1	1	1	1	1	NotSig	NotSig	NotSig
TNIK	0.250042	12	1	0.555456	6	0.997097	0	6	1	0	6	1	1	1	1	1	NotSig	NotSig	NotSig
TRIM59	0.57243	9	0.999946	0.766304	4	0.942908	0	5	1	0.515909	5	0.991529	1	1	1	1	NotSig	NotSig	NotSig
TRIM9	0	12	1	0	6	1	0	6	1	0	6	1	1	1	1	1	NotSig	NotSig	NotSig
TSPAN5	0	12	1	0	6	1	0	6	1	0	6	1	1	1	1	1	NotSig	NotSig	NotSig
UGT8	0	12	1	0	6	1	0	6	1	0	6	1	1	1	1	1	NotSig	NotSig	NotSig
USP24	0	12	1	0	6	1	0	6	1	0	6	1	1	1	1	1	NotSig	NotSig	NotSig
USP32	0	12	1	0	6	1	0	6	1	0	6	1	1	1	1	1	NotSig	NotSig	NotSig
UVRAG	0	12	1	0	6	1	0	6	1	0	6	1	1	1	1	1	NotSig	NotSig	NotSig
YPEL2	0	12	1	0	6	1	0	6	1	0	6	1	1	1	1	1	NotSig	NotSig	NotSig
ZDHHC14	0	12	1	0	6	1	0	6	1	0	6	1	1	1	1	1	NotSig	NotSig	NotSig
ZDHHC9	0.921159	12	0.999991	0.0260314	6	1	0.353448	6	0.999194	1.22104	6	0.975832	1	1	1	1	NotSig	NotSig	NotSig
ZEB2	0.289813	12	1	0	6	1	0	6	1	0.650545	6	0.995497	1	1	1	1	NotSig	NotSig	NotSig
ZFYVE16	0	12	1	0	6	1	0	6	1	0	6	1	1	1	1	1	NotSig	NotSig	NotSig
ZNF638	0	12	1	0	6	1	0	6	1	0	6	1	1	1	1	1	NotSig	NotSig	NotSig

## Sheet: ctx_condition_test_branch2
GeneId	waldStat	df	pvalue	waldStat_conds1vs2	df_conds1vs2	pvalue_conds1vs2	waldStat_conds1vs3	df_conds1vs3	pvalue_conds1vs3	waldStat_conds2vs3	df_conds2vs3	pvalue_conds2vs3	padj	pvalue_conds1vs2_adj	pvalue_conds1vs3_adj	pvalue_conds2vs3_adj	FXPM_vs_CON	FXS_vs_CON	FXPM_vs_FXS
FKBP5	327.86	12	0	170.024	6	0	104.684	6	0	200.102	6	0	0	0	0	0	Significant	Significant	Significant
TNR	401.2	12	0	97.201	6	0	101.481	6	0	473.859	6	0	0	0	0	0	Significant	Significant	Significant
BX284613.2	292.108	12	0	256.412	6	0	102.981	6	0	87.7322	6	1.11e-16	0	0	0	5.2e-16	Significant	Significant	Significant
AC009041.2	326.191	12	0	341.409	6	0	117.853	6	0	61.8529	6	1.89e-11	0	0	0	6.86e-11	Significant	Significant	Significant
AC023282.1	322.964	12	0	308.686	6	0	170.168	6	0	57.904	6	1.2e-10	0	0	0	4.24e-10	Significant	Significant	Significant
PLCG2	1137.56	12	0	370.487	6	0	1345.57	6	0	51.4146	6	2.45e-09	0	0	0	8.08e-09	Significant	Significant	Significant
MTSS2	386.537	12	0	425.636	6	0	157.091	6	0	46.2185	6	2.68e-08	0	0	0	8.28e-08	Significant	Significant	Significant
MIR100HG	1235.05	12	0	490.498	6	0	1386.32	6	0	44.3769	6	6.22e-08	0	0	0	1.88e-07	Significant	Significant	Significant
SOX2-OT	507.473	12	0	508.425	6	0	232.883	6	0	40.0008	6	4.55e-07	0	0	0	1.26e-06	Significant	Significant	Significant
PANTR1	268.923	11	0	260.46	6	0	148.045	6	0	31.3045	6	2.22e-05	0	0	0	5.16e-05	Significant	Significant	Significant
AL512308.1	186.431	12	0	175.986	6	0	115	6	0	25.5735	6	0.00026728	0	0	0	0.000569969	Significant	Significant	Significant
SATB1-AS1	223.21	12	0	220.882	6	0	137.55	6	0	24.4767	6	0.000426643	0	0	0	0.000888914	Significant	Significant	Significant
AC002460.2	254.609	12	0	239.224	6	0	143.81	6	0	22.4178	6	0.00101688	0	0	0	0.00204195	Significant	Significant	Significant
SILC1	191.974	12	0	183.585	6	0	91.5938	6	0	21.4265	6	0.00153735	0	0	0	0.00302022	Significant	Significant	Significant
AL513166.1	215.13	12	0	185.875	6	0	135.541	6	0	18.9515	6	0.0042464	0	0	0	0.00804156	Significant	Significant	Significant
PWWP3A	317.933	12	0	190.938	6	0	352.229	6	0	8.7502	6	0.188122	0	0	0	0.276096	Significant	Significant	NotSig
BMERB1	314.405	12	0	336.563	6	0	212.178	6	0	7.05493	6	0.315797	0	0	0	0.440176	Significant	Significant	NotSig
ANKHD1	231.128	12	0	251.125	6	0	130.007	6	0	6.04276	6	0.418418	0	0	0	0.56202	Significant	Significant	NotSig
ARMCX5-GPRASP2	258.491	12	0	131.217	6	0	297.106	6	0	4.03572	6	0.671843	0	0	0	0.830854	Significant	Significant	NotSig
SNHG14	473.162	12	0	401.562	6	0	296.417	6	0	3.30528	6	0.76967	0	0	0	0.918816	Significant	Significant	NotSig
AOPEP	280.785	12	0	286.769	6	0	177.588	6	0	1.96122	6	0.92323	0	0	0	1	Significant	Significant	NotSig
FNIP1	401.066	12	0	138.384	6	0	510.358	6	0	0.122534	6	0.999963	0	0	0	1	Significant	Significant	NotSig
LINC01473	192.378	12	0	189.903	6	0	110.964	6	0	0	6	1	0	0	0	1	Significant	Significant	NotSig
MAGI2-AS3	145.957	12	0	104.809	6	0	147.442	6	0	0.240028	6	0.999737	0	0	0	1	Significant	Significant	NotSig
MRPS28	224.939	12	0	214.82	6	0	166.322	6	0	0.789111	6	0.992362	0	0	0	1	Significant	Significant	NotSig
MRTFA	249.731	12	0	241.946	6	0	187.838	6	0	0.173487	6	0.999898	0	0	0	1	Significant	Significant	NotSig
PCBP1-AS1	344.684	12	0	340.947	6	0	264.934	6	0	0.0817386	6	0.999989	0	0	0	1	Significant	Significant	NotSig
SEPTIN7	304.435	12	0	287.99	6	0	215.525	6	0	1.55314	6	0.955887	0	0	0	1	Significant	Significant	NotSig
SPECC1L	174.625	12	0	147.046	6	0	147.225	6	0	0	6	1	0	0	0	1	Significant	Significant	NotSig
KCNMB2	449.653	12	0	476.434	6	0	86.8027	6	1.11e-16	145.074	6	0	0	0	3.49e-16	0	Significant	Significant	Significant
SEPTIN11	107.314	12	0	108.257	6	0	75.0734	6	3.71e-14	0.0272419	6	1	0	0	1.07e-13	1	Significant	Significant	NotSig
TAFA2	398.949	12	0	426.106	6	0	70.4063	6	3.38e-13	135.755	6	0	0	0	9.29e-13	0	Significant	Significant	Significant
C2orf27A	290.926	12	0	247.617	6	0	66.9205	6	1.75e-12	108.782	6	0	0	0	4.58e-12	0	Significant	Significant	Significant
NUP42	308.637	12	0	288.22	6	0	66.1811	6	2.47e-12	101.939	6	0	0	0	6.42e-12	0	Significant	Significant	Significant
PLAAT1	175.086	12	0	167.987	6	0	65.8558	6	2.88e-12	31.3725	6	2.15e-05	0	0	7.42e-12	5.03e-05	Significant	Significant	Significant
CCDC18-AS1	188.334	12	0	215.943	6	0	65.1895	6	3.95e-12	22.1652	6	0.00113017	0	0	1e-11	0.00226034	Significant	Significant	Significant
AC132153.1	190.909	12	0	191.978	6	0	63.73	6	7.83e-12	51.4061	6	2.45e-09	0	0	1.96e-11	8.08e-09	Significant	Significant	Significant
HIF3A	331.535	12	0	303.997	6	0	56.0259	6	2.88e-10	137.491	6	0	0	0	6.54e-10	0	Significant	Significant	Significant
TAFA1	317.027	12	0	348.213	6	0	49.6372	6	5.56e-09	104.208	6	0	0	0	1.19e-08	0	Significant	Significant	Significant
C5orf64	178.58	10	0	234.196	6	0	36.3316	6	2.38e-06	61.4133	5	6.2e-12	0	0	4.47e-06	2.35e-11	Significant	Significant	Significant
PDE8B	125.376	12	0	150.8	6	0	25.6394	6	0.000259847	24.2182	6	0.000476128	0	0	0.00042151	0.000985842	Significant	Significant	Significant
AL450345.2	105.432	9	0	111.783	5	0	25.0067	6	0.000340481	19.4484	4	0.000641502	0	0	0.000548736	0.00131462	Significant	Significant	Significant
IGSF9B	115.869	12	0	165.925	6	0	24.4872	6	0.000424733	4.9628	6	0.548593	0	0	0.000674696	0.703722	Significant	Significant	NotSig
MEGF11	492.465	12	0	211.001	6	0	22.3638	6	0.00104012	507.291	6	0	0	0	0.00161364	0	Significant	Significant	Significant
MYT1	162.833	6	0	95.9579	6	0	13.9855	3	0.00292494	82.7594	3	0	0	0	0.00438082	0	Significant	Significant	Significant
AC083870.1	152.781	12	0	130.628	6	0	18.2267	6	0.00568991	71.5247	6	1.99e-13	0	0	0.00827321	8.14e-13	Significant	Significant	Significant
AC023480.1	304.492	12	0	258.393	6	0	15.7625	6	0.0150873	131.566	6	0	0	0	0.0211053	0	Significant	Significant	Significant
AL050309.1	95.7557	12	3.77e-15	98.7566	6	0	8.11983	6	0.229455	33.1079	6	1e-05	9.62e-15	0	0.286747	2.45e-05	Significant	NotSig	Significant
SMOC1	171.905	12	0	92.2611	6	0	2.8085	6	0.83247	174.168	6	0	0	0	0.934769	0	Significant	NotSig	Significant
CRISPLD2	164.942	12	0	102.8	6	0	1.16584	6	0.978538	145.921	6	0	0	0	1	0	Significant	NotSig	Significant
HIP1R	149.817	12	0	92.7593	6	0	1.89412	6	0.929174	120.122	6	0	0	0	1	0	Significant	NotSig	Significant
KAT2B	278.156	12	0	110.984	6	0	0.0128039	6	1	368.667	6	0	0	0	1	0	Significant	NotSig	Significant
ITPRID2	222.625	12	0	88.7309	6	1.11e-16	246.622	6	0	16.899	6	0.00966165	0	2.08e-15	0	0.0175315	Significant	Significant	Significant
DGKG	201.419	12	0	84.6783	6	3.33e-16	69.2939	6	5.71e-13	136.857	6	0	0	6.14e-15	1.54e-12	0	Significant	Significant	Significant
HPSE2	215.41	12	0	84.4527	6	4.44e-16	134.892	6	0	2.51406	6	0.866891	0	8.03e-15	0	1	Significant	Significant	NotSig
AL162253.2	72.3224	12	1.17e-10	83.9333	6	5.55e-16	31.5241	6	2.01e-05	4.44052	6	0.617286	2.49e-10	9.86e-15	3.56e-05	0.773934	Significant	Significant	NotSig
ADGRV1	164.085	12	0	82.3806	6	1.11e-15	80.6475	6	2.66e-15	8.1292	6	0.22879	0	1.94e-14	8.17e-15	0.329009	Significant	Significant	NotSig
WARS2-AS1	109.402	12	0	82.0859	6	1.33e-15	100.364	6	0	2.42204	6	0.877089	0	2.29e-14	0	1	Significant	Significant	NotSig
AC004160.1	90.5682	12	3.83e-14	79.5619	6	4.44e-15	64.2553	6	6.12e-12	4.46487	6	0.61403	9.43e-14	7.49e-14	1.54e-11	0.77082	Significant	Significant	NotSig
EPN2	342.488	12	0	78.6472	6	6.77e-15	107.385	6	0	340.93	6	0	0	1.12e-13	0	0	Significant	Significant	Significant
VCAN	176.523	12	0	77.71	6	1.07e-14	20.694	6	0.00208182	157.633	6	0	0	1.74e-13	0.00314166	0	Significant	Significant	Significant
TNK2	223.2	12	0	76.724	6	1.7e-14	44.7479	6	5.25e-08	208.379	6	0	0	2.73e-13	1.08e-07	0	Significant	Significant	Significant
RBMS3	314.7	12	0	75.8355	6	2.59e-14	342.526	6	0	38.4084	6	9.35e-07	0	4.09e-13	0	2.53e-06	Significant	Significant	Significant
COBL	162.525	12	0	75.7042	6	2.75e-14	41.5306	6	2.28e-07	133.221	6	0	0	4.28e-13	4.55e-07	0	Significant	Significant	Significant
CSPG4	130.461	12	0	74.9815	6	3.87e-14	14.6372	6	0.0232738	79.6539	6	4.22e-15	0	5.93e-13	0.0318854	1.85e-14	Significant	Significant	Significant
PDGFRA	310.682	12	0	74.4422	6	5e-14	75.5687	6	2.93e-14	358.699	6	0	0	7.53e-13	8.59e-14	0	Significant	Significant	Significant
ATP1B3	264.529	12	0	74.0072	6	6.14e-14	263.193	6	0	26.516	6	0.000178382	0	9.12e-13	0	0.000387011	Significant	Significant	Significant
DISC1	51.3672	12	8.02e-07	73.3211	6	8.5e-14	1.67951	6	0.946692	9.93122	6	0.127578	1.4e-06	1.24e-12	1	0.194982	Significant	NotSig	NotSig
APOD	153.027	12	0	71.2702	6	2.24e-13	97.7609	6	0	42.1952	6	1.68e-07	0	3.24e-12	0	4.87e-07	Significant	Significant	Significant
CSMD2	74.067	12	5.51e-11	70.3874	6	3.41e-13	14.149	6	0.0280157	17.166	6	0.00869214	1.19e-10	4.84e-12	0.0381197	0.0158588	Significant	Significant	Significant
ZBTB16	109.704	12	0	70.1227	6	3.86e-13	24.4523	6	0.000431093	66.2774	6	2.37e-12	0	5.41e-12	0.000683708	9.29e-12	Significant	Significant	Significant
MMP16	50.3831	12	1.2e-06	68.686	6	7.6e-13	2.60056	6	0.857048	9.3906	6	0.152773	2.06e-06	1.05e-11	0.954788	0.229275	Significant	NotSig	NotSig
KCNIP4	478.466	12	0	68.213	6	9.5e-13	198.46	6	0	488.249	6	0	0	1.3e-11	0	0	Significant	Significant	Significant
PDZD2	60.503	12	1.83e-08	67.5232	6	1.32e-12	0	6	1	41.3027	6	2.52e-07	3.54e-08	1.77e-11	1	7.14e-07	Significant	NotSig	Significant
PTPRK	70.5124	12	2.57e-10	64.5762	6	5.26e-12	18.5436	6	0.00500798	32.6993	6	1.2e-05	5.35e-10	6.98e-11	0.00734602	2.89e-05	Significant	Significant	Significant
AC004852.2	118.481	12	0	64.3097	6	5.97e-12	29.3617	6	5.2e-05	96.1803	6	0	0	7.81e-11	8.98e-05	0	Significant	Significant	Significant
SLAIN1	92.3097	12	1.77e-14	64.0786	6	6.65e-12	15.8324	6	0.0146822	49.4266	6	6.12e-09	4.39e-14	8.6e-11	0.0206255	1.95e-08	Significant	Significant	Significant
RANBP3L	84.2626	12	6.31e-13	63.6081	6	8.3e-12	18.6976	6	0.004706	64.518	6	5.41e-12	1.49e-12	1.06e-10	0.00694396	2.07e-11	Significant	Significant	Significant
XYLT1	476.592	12	0	62.7838	6	1.22e-11	220.579	6	0	461.608	6	0	0	1.53e-10	0	0	Significant	Significant	Significant
ZFPM2	105.272	12	0	62.7722	6	1.23e-11	1.96937	6	0.922494	132.106	6	0	0	1.53e-10	1	0	Significant	NotSig	Significant
MYRIP	79.4298	12	5.3e-12	61.5825	6	2.15e-11	43.2455	6	1.04e-07	35.2689	6	3.82e-06	1.2e-11	2.64e-10	2.11e-07	9.66e-06	Significant	Significant	Significant
CTTNBP2	120.849	12	0	61.2976	6	2.45e-11	28.9403	6	6.24e-05	87.5527	6	1.11e-16	0	2.98e-10	0.000106856	5.2e-16	Significant	Significant	Significant
TMEM163	132.339	12	0	60.1504	6	4.2e-11	11.0057	6	0.0882009	135.694	6	0	0	5.03e-10	0.114684	0	Significant	NotSig	Significant
LHFPL3	589.183	12	0	60.0718	6	4.35e-11	321.494	6	0	515.827	6	0	0	5.16e-10	0	0	Significant	Significant	Significant
RAB31	113.357	12	0	59.9486	6	4.61e-11	2.25034	6	0.895295	108.466	6	0	0	5.4e-10	0.986409	0	Significant	NotSig	Significant
AL445250.1	106.508	12	0	59.6323	6	5.35e-11	30.9307	6	2.61e-05	57.1899	6	1.67e-10	0	6.18e-10	4.58e-05	5.88e-10	Significant	Significant	Significant
SPOCK1	188.923	12	0	59.0938	6	6.88e-11	176.679	6	0	43.458	6	9.47e-08	0	7.86e-10	0	2.82e-07	Significant	Significant	Significant
CA10	385.118	12	0	58.532	6	8.94e-11	148.005	6	0	392.162	6	0	0	1.01e-09	0	0	Significant	Significant	Significant
OPCML	471.295	12	0	57.7128	6	1.31e-10	254.105	6	0	417.911	6	0	0	1.46e-09	0	0	Significant	Significant	Significant
AC104389.5	153.083	12	0	57.6975	6	1.32e-10	148.957	6	0	18.3884	6	0.0053315	0	1.46e-09	0	0.00992694	Significant	Significant	Significant
FERMT1	204.922	12	0	56.1659	6	2.69e-10	97.4659	6	0	142.212	6	0	0	2.95e-09	0	0	Significant	Significant	Significant
STK32A	85.2476	12	4.08e-13	56.0561	6	2.84e-10	5.86134	6	0.438901	53.3175	6	1.01e-09	9.69e-13	3.07e-09	0.527316	3.43e-09	Significant	NotSig	Significant
NOVA1	92.9565	12	1.32e-14	55.5727	6	3.55e-10	18.5996	6	0.00489611	100.24	6	0	3.31e-14	3.8e-09	0.00720314	0	Significant	Significant	Significant
SCN1A	207.076	11	0	55.5023	6	3.67e-10	66.0069	6	2.69e-12	219.764	6	0	0	3.88e-09	6.93e-12	0	Significant	Significant	Significant
COL9A1	97.1519	10	2.22e-16	55.4566	6	3.75e-10	16.13	6	0.0130728	39.8455	5	1.6e-07	5.85e-16	3.93e-09	0.0185214	4.65e-07	Significant	Significant	Significant
APBB2	64.5684	12	3.28e-09	54.685	6	5.37e-10	0	6	1	49.6539	6	5.52e-09	6.49e-09	5.56e-09	1	1.76e-08	Significant	NotSig	Significant
LINC01322	148.246	12	0	54.495	6	5.86e-10	24.2269	6	0.000474367	149.774	6	0	0	6.01e-09	0.000747578	0	Significant	Significant	Significant
DPP6	390.338	12	0	52.7721	6	1.3e-09	113.92	6	0	450.094	6	0	0	1.32e-08	0	0	Significant	Significant	Significant
KCND2	159.021	12	0	51.1475	6	2.77e-09	29.0217	6	6.03e-05	165.105	6	0	0	2.78e-08	0.000103668	0	Significant	Significant	Significant
BCAS1	222.324	12	0	50.8828	6	3.13e-09	266.762	6	0	21.9137	6	0.00125527	0	3.11e-08	0	0.00249554	Significant	Significant	Significant
SGK1	88.7092	12	8.77e-14	50.7006	6	3.4e-09	0	6	1	94.6306	6	0	2.12e-13	3.35e-08	1	0	Significant	NotSig	Significant
CALCRL	68.953	12	5.03e-10	50.4467	6	3.82e-09	0	6	1	54.4197	6	6.07e-10	1.04e-09	3.73e-08	1	2.07e-09	Significant	NotSig	Significant
ARPP21	83.4525	12	9.02e-13	50.3127	6	4.07e-09	2.95332	6	0.814682	77.3261	6	1.28e-14	2.11e-12	3.93e-08	0.919981	5.47e-14	Significant	NotSig	Significant
RNF219-AS1	8.13e-10	2	1	41.9	3	4.21e-09	9.26e-10	2	1	7.08e-10	2	1	1	4.03e-08	1	1	Significant	NotSig	NotSig
DSCAM	193.599	12	0	49.9318	6	4.85e-09	60.5935	6	3.41e-11	156.311	6	0	0	4.6e-08	8.18e-11	0	Significant	Significant	Significant
CSMD3	178.452	12	0	49.8667	6	5e-09	56.3823	6	2.44e-10	161.989	6	0	0	4.69e-08	5.58e-10	0	Significant	Significant	Significant
SNCAIP	89.264	12	6.85e-14	49.8152	6	5.12e-09	81.4451	6	1.78e-15	14.7318	6	0.0224485	1.67e-13	4.76e-08	5.49e-15	0.0386981	Significant	Significant	Significant
NTNG1	185.388	12	0	49.5056	6	5.91e-09	37.0935	6	1.69e-06	206.87	6	0	0	5.44e-08	3.21e-06	0	Significant	Significant	Significant
HIP1	110.416	12	0	49.2192	6	6.74e-09	37.9187	6	1.17e-06	83.5149	6	6.66e-16	0	6.15e-08	2.24e-06	3.05e-15	Significant	Significant	Significant
NRCAM	134.839	12	0	49.1156	6	7.07e-09	29.1396	6	5.72e-05	126.104	6	0	0	6.39e-08	9.86e-05	0	Significant	Significant	Significant
SCN3A	153.068	12	0	48.8	6	8.18e-09	124.822	6	0	50.1434	6	4.4e-09	0	7.33e-08	0	1.42e-08	Significant	Significant	Significant
LRRK2	40.0234	12	7.13e-05	48.7334	6	8.43e-09	2.36334	6	0.883438	10.3298	6	0.111433	0.000110888	7.49e-08	0.977671	0.171621	Significant	NotSig	NotSig
DISC1FP1	489.086	11	0	48.6057	6	8.94e-09	620.049	6	0	640.328	6	0	0	7.87e-08	0	0	Significant	Significant	Significant
MGAT4C	112.162	12	0	48.1715	6	1.09e-08	68.3911	6	8.74e-13	36.4525	6	2.25e-06	0	9.53e-08	2.33e-12	5.87e-06	Significant	Significant	Significant
ATRNL1	116.567	12	0	48.0064	6	1.18e-08	80.8698	6	2.33e-15	27.3996	6	0.000121858	0	1.01e-07	7.17e-15	0.000272069	Significant	Significant	Significant
STXBP5L	153.838	12	0	48.0089	6	1.18e-08	25.7654	6	0.000246193	168.584	6	0	0	1.01e-07	0.000400014	0	Significant	Significant	Significant
OLIG1	80.9939	12	2.67e-12	47.9292	6	1.22e-08	3.90004	6	0.690201	52.5355	6	1.46e-09	6.11e-12	1.04e-07	0.794729	4.86e-09	Significant	NotSig	Significant
APOE	51.0438	12	9.15e-07	47.5341	6	1.46e-08	11.4849	6	0.0744962	0.656936	6	0.995374	1.58e-06	1.23e-07	0.0972454	1	Significant	NotSig	NotSig
LINC00472	487.181	12	0	47.4004	6	1.56e-08	498.908	6	0	92.574	6	0	0	1.3e-07	0	0	Significant	Significant	Significant
AGAP1	122.667	12	0	47.0766	6	1.81e-08	13.7078	6	0.0330757	137.426	6	0	0	1.5e-07	0.0446388	0	Significant	Significant	Significant
LINC00511	188.508	12	0	47.0331	6	1.84e-08	59.5058	6	5.67e-11	198.945	6	0	0	1.52e-07	1.35e-10	0	Significant	Significant	Significant
SLC1A2	383.877	12	0	46.8958	6	1.96e-08	437.607	6	0	80.2029	6	3.22e-15	0	1.6e-07	0	1.43e-14	Significant	Significant	Significant
TMEM132C	120.118	12	0	46.5003	6	2.35e-08	8.00352	6	0.237845	147.753	6	0	0	1.9e-07	0.296488	0	Significant	NotSig	Significant
AC106845.1	58.9858	12	3.45e-08	46.388	6	2.48e-08	33.6291	6	7.93e-06	14.4937	6	0.0245819	6.59e-08	1.99e-07	1.44e-05	0.0419363	Significant	Significant	Significant
DSCAML1	159.221	12	0	46.3398	6	2.53e-08	59.2471	6	6.4e-11	140.224	6	0	0	2.02e-07	1.52e-10	0	Significant	Significant	Significant
DCC	205.351	12	0	45.5361	6	3.66e-08	66.1836	6	2.47e-12	207.98	6	0	0	2.89e-07	6.42e-12	0	Significant	Significant	Significant
PEAK1	68.1744	12	7.02e-10	44.859	6	4.99e-08	0.0942464	6	0.999983	65.4096	6	3.56e-12	1.43e-09	3.91e-07	1	1.38e-11	Significant	NotSig	Significant
NAV1	283.341	12	0	44.1047	6	7.05e-08	117.802	6	0	273.292	6	0	0	5.48e-07	0	0	Significant	Significant	Significant
GALNT13	120.06	12	0	43.5905	6	8.91e-08	21.5818	6	0.0014413	112.106	6	0	0	6.82e-07	0.00219837	0	Significant	Significant	Significant
CACNA1A	34.5808	12	0.000545962	43.6058	6	8.85e-08	0	6	1	16.7699	6	0.010167	0.000811652	6.82e-07	1	0.0183153	Significant	NotSig	Significant
RETREG1	109.679	12	0	43.3343	6	1e-07	103.748	6	0	3.29068	6	0.771578	0	7.61e-07	0	0.919994	Significant	Significant	NotSig
KHDRBS3	102.013	12	2.22e-16	43.3138	6	1.01e-07	14.2852	6	0.0266073	91.7878	6	0	5.85e-16	7.62e-07	0.0363026	0	Significant	Significant	Significant
COL11A1	317.696	12	0	43.2948	6	1.02e-07	264.045	6	0	83.2527	6	7.77e-16	0	7.63e-07	0	3.53e-15	Significant	Significant	Significant
2022-03-01	354.604	12	0	42.8564	6	1.25e-07	436.8	6	0	37.4643	6	1.43e-06	0	9.25e-07	0	3.8e-06	Significant	Significant	Significant
CCDC50	53.732	12	3.05e-07	42.7074	6	1.33e-07	4.38777	6	0.624354	31.0337	6	2.5e-05	5.51e-07	9.82e-07	0.726468	5.76e-05	Significant	NotSig	Significant
PLPP4	66.3618	11	5.97e-10	42.5342	6	1.44e-07	11.3973	6	0.0768468	35.5015	6	3.45e-06	1.23e-09	1.06e-06	0.100183	8.79e-06	Significant	NotSig	Significant
SCD5	52.2612	12	5.57e-07	42.4294	6	1.51e-07	5.0894	6	0.532399	40.7006	6	3.32e-07	9.87e-07	1.1e-06	0.626796	9.22e-07	Significant	NotSig	Significant
CLASP2	62.9326	12	6.56e-09	41.3744	6	2.44e-07	3.93179	6	0.685906	54.1348	6	6.93e-10	1.29e-08	1.76e-06	0.790697	2.35e-09	Significant	NotSig	Significant
ZDHHC14	50.6389	12	1.08e-06	41.1964	6	2.65e-07	0	6	1	41.5176	6	2.29e-07	1.86e-06	1.9e-06	1	6.49e-07	Significant	NotSig	Significant
ITGB8	40.1199	12	6.87e-05	41.0524	6	2.83e-07	2.49451	6	0.869082	14.3126	6	0.0263331	0.000107035	2.01e-06	0.964712	0.044543	Significant	NotSig	Significant
BRINP3	155.926	12	0	40.5131	6	3.61e-07	44.6608	6	5.47e-08	153.832	6	0	0	2.55e-06	1.12e-07	0	Significant	Significant	Significant
ANKS1B	60.9629	12	1.51e-08	40.4132	6	3.78e-07	3.43933	6	0.752023	69.42	6	5.38e-13	2.92e-08	2.65e-06	0.859949	2.16e-12	Significant	NotSig	Significant
COL6A3	31.4264	2	1.5e-07	29.5147	2	3.9e-07	33.3273	2	5.8e-08	33.0505	6	1.03e-05	2.76e-07	2.71e-06	1.18e-07	2.5e-05	Significant	Significant	Significant
SH3D19	37.5407	12	0.000182483	40.0202	6	4.51e-07	0.416495	6	0.998711	22.2273	6	0.0011012	0.000278732	3.12e-06	1	0.00220682	Significant	NotSig	Significant
LINC02615	47.7701	12	3.43e-06	39.6068	6	5.44e-07	39.9202	6	4.72e-07	0.757629	6	0.993162	5.78e-06	3.73e-06	9.3e-07	1	Significant	Significant	NotSig
DOCK3	44.6881	12	1.17e-05	39.5861	6	5.49e-07	1.46197	6	0.96198	26.707	6	0.000164297	1.92e-05	3.74e-06	1	0.00035801	Significant	NotSig	Significant
CASC15	104.885	12	1.11e-16	39.4583	6	5.82e-07	0.461786	6	0.998273	124.016	6	0	2.97e-16	3.94e-06	1	0	Significant	NotSig	Significant
SORCS3	67.5636	12	9.12e-10	39.4222	6	5.92e-07	5.82324	6	0.44328	54.3002	6	6.42e-10	1.84e-09	3.98e-06	0.531936	2.19e-09	Significant	NotSig	Significant
OPHN1	172.49	12	0	39.3007	6	6.25e-07	21.6492	6	0.00140142	223.244	6	0	0	4.17e-06	0.00214083	0	Significant	Significant	Significant
HIF1A-AS3	325.342	12	0	38.9325	6	7.38e-07	316.582	6	0	62.9368	6	1.14e-11	0	4.89e-06	0	4.2e-11	Significant	Significant	Significant
AC119673.2	96.2031	12	3.11e-15	38.9046	6	7.47e-07	96.9344	6	0	14.9471	6	0.0206724	7.95e-15	4.92e-06	0	0.0357557	Significant	Significant	Significant
PLPPR1	102.878	12	1.11e-16	38.1024	6	1.07e-06	17.7689	6	0.00683649	102.766	6	0	2.97e-16	7.02e-06	0.00986833	0	Significant	Significant	Significant
PALM2-AKAP2	44.1514	12	1.44e-05	37.0789	6	1.7e-06	13.022	6	0.0426883	18.7054	6	0.00469119	2.34e-05	1.11e-05	0.0568416	0.00880039	Significant	NotSig	Significant
SULF2	77.1665	12	1.43e-11	36.9795	6	1.78e-06	24.8081	6	0.000370545	64.5198	6	5.41e-12	3.18e-11	1.15e-05	0.000595263	2.07e-11	Significant	Significant	Significant
SEMA5A	53.1382	12	3.89e-07	36.6119	6	2.1e-06	0.711206	6	0.994246	45.6683	6	3.45e-08	6.95e-07	1.35e-05	1	1.06e-07	Significant	NotSig	Significant
KCNH8	118.862	12	0	36.475	6	2.23e-06	54.3569	6	6.25e-10	79.112	6	5.44e-15	0	1.42e-05	1.4e-09	2.35e-14	Significant	Significant	Significant
PTPRZ1	200.178	12	0	36.3312	6	2.38e-06	58.2594	6	1.02e-10	206.974	6	0	0	1.51e-05	2.38e-10	0	Significant	Significant	Significant
ATP10B	99.9813	8	0	36.279	6	2.43e-06	42.4604	4	1.34e-08	52.8243	4	9.27e-11	0	1.53e-05	2.82e-08	3.29e-10	Significant	Significant	Significant
SORCS1	538.36	12	0	35.3726	6	3.65e-06	599.331	6	0	155.457	6	0	0	2.28e-05	0	0	Significant	Significant	Significant
CHD7	39.0296	12	0.000104058	34.8412	6	4.63e-06	0.013801	6	1	27.7652	6	0.00010403	0.00016041	2.88e-05	1	0.00023436	Significant	NotSig	Significant
ARHGAP42	26.0583	12	0.0105319	34.4595	6	5.48e-06	5.8768	6	0.437132	0.232976	6	0.999759	0.0146366	3.39e-05	0.525825	1	Significant	NotSig	NotSig
PTPRD	256.714	12	0	32.7687	6	1.16e-05	155.827	6	0	197.259	6	0	0	7.12e-05	0	0	Significant	Significant	Significant
LRRC7	156.324	12	0	32.7607	6	1.17e-05	50.8279	6	3.21e-09	150.401	6	0	0	7.12e-05	6.9e-09	0	Significant	Significant	Significant
TANC2	89.0549	12	7.53e-14	32.4785	6	1.32e-05	3.96573	6	0.681315	101.77	6	0	1.82e-13	8.01e-05	0.787227	0	Significant	NotSig	Significant
BCL6	102.117	12	2.22e-16	32.2515	6	1.46e-05	123.743	6	0	2.64765	6	0.851591	5.85e-16	8.81e-05	0	0.990545	Significant	Significant	NotSig
RYR2	73.7008	12	6.46e-11	31.9458	6	1.67e-05	52.6289	6	1.39e-09	24.2043	6	0.000478933	1.39e-10	0.000100174	3.06e-09	0.000989596	Significant	Significant	Significant
PLCL1	27.9691	12	0.00558999	31.76	6	1.81e-05	1.86885	6	0.931357	9.42664	6	0.150967	0.00791125	0.000108081	1	0.226906	Significant	NotSig	NotSig
GRIA2	89.6152	12	5.86e-14	31.2734	6	2.25e-05	14.7636	6	0.0221777	89.0689	6	0	1.43e-13	0.000133124	0.0304675	0	Significant	Significant	Significant
PTPRT	383.565	12	0	30.3858	6	3.32e-05	226.493	6	0	362.495	6	0	0	0.000195444	0	0	Significant	Significant	Significant
FLNA	30.8507	12	0.00207592	30.1178	6	3.73e-05	6.7388	6	0.34568	12.8184	6	0.046012	0.00302776	0.000218508	0.424011	0.0751555	Significant	NotSig	NotSig
AL365295.1	30.7357	12	0.0021612	30.0912	6	3.78e-05	19.8155	6	0.00298673	0.665745	6	0.995201	0.00314756	0.000219775	0.00446665	1	Significant	Significant	NotSig
GRM5	189.554	12	0	29.9491	6	4.02e-05	76.4178	6	1.95e-14	192.697	6	0	0	0.000232521	5.78e-14	0	Significant	Significant	Significant
CYP1B1	36.031	9	3.91e-05	29.7649	6	4.36e-05	55.5684	5	9.97e-11	1.71138	6	0.944239	6.19e-05	0.00025057	2.34e-10	1	Significant	Significant	NotSig
NLGN4Y	101.021	12	3.33e-16	29.6696	6	4.54e-05	5.58949	6	0.470707	138.019	6	0	8.69e-16	0.000259727	0.56349	0	Significant	NotSig	Significant
KIF13A	27.6331	12	0.00625765	29.4938	6	4.9e-05	0.792236	6	0.99228	12.7015	6	0.0480294	0.00883122	0.00027887	1	0.0781948	Significant	NotSig	NotSig
RIMS2	143.816	11	0	29.1236	6	5.76e-05	62.0908	6	1.69e-11	153.575	6	0	0	0.000325896	4.13e-11	0	Significant	Significant	Significant
SPATA6	97.8882	12	1.44e-15	28.9555	6	6.2e-05	62.6226	6	1.32e-11	62.0537	6	1.72e-11	3.74e-15	0.000348682	3.26e-11	6.27e-11	Significant	Significant	Significant
CSMD1	262.685	12	0	28.3989	6	7.9e-05	157.287	6	0	170.952	6	0	0	0.000441735	0	0	Significant	Significant	Significant
AFAP1L2	53.4015	12	3.49e-07	28.031	6	9.27e-05	13.6608	6	0.0336635	34.8172	6	4.68e-06	6.29e-07	0.000515328	0.0453093	1.17e-05	Significant	Significant	Significant
MDGA2	269.177	12	0	27.9664	6	9.53e-05	173.757	6	0	80.6033	6	2.66e-15	0	0.000527026	0	1.19e-14	Significant	Significant	Significant
GRM7	294.346	12	0	27.9377	6	9.65e-05	158.997	6	0	250.018	6	0	0	0.000530668	0	0	Significant	Significant	Significant
SSBP3	22.6675	12	0.0306848	27.9154	6	9.75e-05	1.79377	6	0.937655	15.939	6	0.014085	0.0409403	0.000532888	1	0.0249677	Significant	NotSig	Significant
MGLL	137.089	12	0	27.8876	6	9.87e-05	73.222	6	8.92e-14	104.58	6	0	0	0.000536409	2.53e-13	0	Significant	Significant	Significant
NCAM2	174.577	12	0	27.8291	6	0.000101188	69.1134	6	6.21e-13	166.286	6	0	0	0.000547184	1.67e-12	0	Significant	Significant	Significant
PCCA-DT	57.5709	12	6.23e-08	27.7432	6	0.000105023	55.2332	6	4.16e-10	6.19608	6	0.401587	1.17e-07	0.000564856	9.37e-10	0.543068	Significant	Significant	NotSig
IL1RAP	51.9054	12	6.44e-07	27.7045	6	0.000106797	5.44138	6	0.48857	41.9139	6	1.91e-07	1.13e-06	0.000571309	0.579304	5.52e-07	Significant	NotSig	Significant
PRKG2	138.911	12	0	27.6102	6	0.000111247	94.9555	6	0	35.306	6	3.76e-06	0	0.000591931	0	9.52e-06	Significant	Significant	Significant
TXNIP	113.598	12	0	27.5635	6	0.000113521	134.799	6	0	14.3608	6	0.0258557	0	0.000600814	0	0.0438844	Significant	Significant	Significant
FRY	155.501	12	0	27.4209	6	0.000120739	87.2539	6	1.11e-16	113.186	6	0	0	0.000635637	3.49e-16	0	Significant	Significant	Significant
TMEM132D	115.613	12	0	27.3457	6	0.000124727	45.2213	6	4.23e-08	112.881	6	0	0	0.000653174	8.72e-08	0	Significant	Significant	Significant
AC092691.1	135.55	12	0	27.2794	6	0.000128354	79.7168	6	4.11e-15	76.3376	6	2.03e-14	0	0.000668648	1.25e-14	8.63e-14	Significant	Significant	Significant
CACNG4	65.9563	12	1.81e-09	27.2332	6	0.000130942	7.54668	6	0.27323	63.1426	6	1.03e-11	3.62e-09	0.000678578	0.338331	3.83e-11	Significant	NotSig	Significant
GRIA4	150.986	12	0	26.6758	6	0.000166525	88.4439	6	1.11e-16	127.301	6	0	0	0.000858512	3.49e-16	0	Significant	Significant	Significant
MAP3K20	101.488	12	3.33e-16	26.6141	6	0.000171003	88.5333	6	1.11e-16	20.2157	6	0.00253486	8.69e-16	0.000877054	3.49e-16	0.00492178	Significant	Significant	Significant
LRRTM4	269.487	12	0	26.5287	6	0.000177408	139.54	6	0	224.032	6	0	0	0.000905233	0	0	Significant	Significant	Significant
ST3GAL6	102.385	12	2.22e-16	26.4792	6	0.000181222	100.634	6	0	21.7868	6	0.00132344	5.85e-16	0.000915311	0	0.00262583	Significant	Significant	Significant
CEBPD	57.7672	12	5.74e-08	26.4898	6	0.000180401	40.3448	6	3.9e-07	23.7027	6	0.000592272	1.08e-07	0.000915311	7.69e-07	0.00121874	Significant	Significant	Significant
ERBIN	44.4637	12	1.27e-05	26.4089	6	0.000186783	33.9213	6	6.97e-06	0.971703	6	0.986662	2.08e-05	0.000938633	1.27e-05	1	Significant	Significant	NotSig
SLC35F1	291.403	12	0	26.3621	6	0.000190586	162.255	6	0	282.238	6	0	0	0.000952929	0	0	Significant	Significant	Significant
SNTG1	193.455	12	0	25.9397	6	0.000228472	76.6964	6	1.72e-14	200.624	6	0	0	0.00113665	5.12e-14	0	Significant	Significant	Significant
RAPGEF5	93.6538	12	9.66e-15	25.7441	6	0.000248454	40.5489	6	3.55e-07	85.1382	6	3.33e-16	2.43e-14	0.00122991	7.06e-07	1.55e-15	Significant	Significant	Significant
MALAT1	79.2544	12	5.73e-12	25.5956	6	0.00026476	104.664	6	0	0	6	1	1.29e-11	0.00130414	0	1	Significant	Significant	NotSig
KCNIP1	148.058	12	0	25.2546	6	0.000306304	52.6227	6	1.4e-09	146.04	6	0	0	0.00150134	3.06e-09	0	Significant	Significant	Significant
CNTN5	33.8966	6	7.04e-06	21.0015	4	0.000316447	24.7954	6	0.000372551	25.2664	4	4.45e-05	1.17e-05	0.00154345	0.000597521	0.000101557	Significant	Significant	Significant
IL1RAPL1	236.339	12	0	25.0271	6	0.000337528	162.988	6	0	134.178	6	0	0	0.00163824	0	0	Significant	Significant	Significant
PKP4	244.724	12	0	25.0116	6	0.000339775	222.118	6	0	51.0051	6	2.95e-09	0	0.00164114	0	9.67e-09	Significant	Significant	Significant
MOB4	2928.3	12	0	24.8989	6	0.000356485	2109.43	6	0	1242.37	6	0	0	0.00171354	0	0	Significant	Significant	Significant
LHFPL6	59.7775	12	2.48e-08	24.8334	6	0.000366571	69.2422	6	5.85e-13	0	6	1	4.77e-08	0.00175355	1.58e-12	1	Significant	Significant	NotSig
CHL1	60.0817	12	2.18e-08	24.6564	6	0.000395264	2.18998	6	0.901423	67.5394	6	1.31e-12	4.2e-08	0.00188176	0.990968	5.17e-12	Significant	NotSig	Significant
LRRTM3	14.9575	12	0.243771	24.5355	6	0.000416111	0	6	1	1.61533	6	0.951469	0.297877	0.00197157	1	1	Significant	NotSig	NotSig
HERC4	700.402	12	0	24.4559	6	0.00043042	736.911	6	0	209.786	6	0	0	0.00202013	0	0	Significant	Significant	Significant
NAV3	92.2765	12	1.79e-14	24.4618	6	0.000429352	19.7753	6	0.00303622	88.83	6	0	4.43e-14	0.00202013	0.00452706	0	Significant	Significant	Significant
USP24	53.1109	12	3.94e-07	24.2174	6	0.000476295	0	6	1	64.0733	6	6.67e-12	7.02e-07	0.00222495	1	2.52e-11	Significant	NotSig	Significant
MAML2	57.4632	12	6.52e-08	24.1365	6	0.000492907	21.7339	6	0.00135291	33.8347	6	7.24e-06	1.22e-07	0.00229179	0.00207627	1.78e-05	Significant	Significant	Significant
SLC38A11	11.8295	3	0.00799053	24.0652	6	0.000508022	12.635	3	0.00549621	10.175	3	0.0171356	0.0111979	0.00235108	0.00801497	0.0299497	Significant	Significant	Significant
UNC5C	191.982	12	0	23.9351	6	0.000536805	213.723	6	0	17.8793	6	0.00654092	0	0.00245178	0	0.0120218	Significant	Significant	Significant
SLC7A14-AS1	77.9175	12	1.03e-11	23.9475	6	0.000534002	75.2035	6	3.49e-14	6.76906	6	0.342733	2.3e-11	0.00245178	1.01e-13	0.47375	Significant	Significant	NotSig
NLGN1	121.822	12	0	23.9335	6	0.000537174	29.7979	6	4.29e-05	102.31	6	0	0	0.00245178	7.46e-05	0	Significant	Significant	Significant
SHISA9	401.58	12	0	23.8697	6	0.000551871	237.86	6	0	375.908	6	0	0	0.00250736	0	0	Significant	Significant	Significant
NDRG1	21.4169	12	0.0445996	23.7178	6	0.000588488	6.5922	6	0.360211	0.49822	6	0.99786	0.0587237	0.00266157	0.440208	1	Significant	NotSig	NotSig
SYTL4	131.601	12	0	23.7028	6	0.000592247	148.5	6	0	14.083	6	0.0287223	0	0.00266645	0	0.0480953	Significant	Significant	Significant
YBX3	52.317	12	5.45e-07	23.6639	6	0.000602062	33.9427	6	6.9e-06	24.6965	6	0.000388572	9.66e-07	0.00269843	1.26e-05	0.000816411	Significant	Significant	Significant
ADGRL3	75.6287	12	2.79e-11	23.6315	6	0.000610347	37.482	6	1.42e-06	40.882	6	3.05e-07	6.14e-11	0.0027233	2.71e-06	8.56e-07	Significant	Significant	Significant
TAOK3	15.3063	12	0.225114	23.5116	6	0.000642044	0	6	1	3.95962	6	0.68214	0.277105	0.00285194	1	0.838889	Significant	NotSig	NotSig
REV3L	51.1843	12	8.64e-07	23.169	6	0.000741813	1.12145	6	0.980587	65.0141	6	4.29e-12	1.5e-06	0.00328046	1	1.65e-11	Significant	NotSig	Significant
KAZN	19.0906	12	0.0863651	23.1235	6	0.000756142	0	6	1	11.6429	6	0.0704257	0.110946	0.00332903	1	0.112456	Significant	NotSig	NotSig
FGF14	555.23	12	0	23.0053	6	0.000794722	303.272	6	0	518.774	6	0	0	0.00348347	0	0	Significant	Significant	Significant
GRID2	92.7741	12	1.43e-14	22.8991	6	0.000830992	22.8662	6	0.000842542	75.4793	6	3.05e-14	3.58e-14	0.00362648	0.00131326	1.29e-13	Significant	Significant	Significant
CNTNAP5	129.437	12	0	22.888	6	0.000834877	49.3	6	6.49e-09	127.628	6	0	0	0.00362752	1.38e-08	0	Significant	Significant	Significant
AL589935.1	119.849	12	0	22.796	6	0.000867766	95.388	6	0	32.9804	6	1.06e-05	0	0.00375403	0	2.57e-05	Significant	Significant	Significant
CACNA1C	213.233	12	0	22.7328	6	0.000891106	111.595	6	0	179.817	6	0	0	0.00383832	0	0	Significant	Significant	Significant
ZNF98	99.0398	12	8.88e-16	22.5649	6	0.000956083	95.0363	6	0	5.36907	6	0.497421	2.31e-15	0.00410044	0	0.648097	Significant	Significant	NotSig
CREB5	229.402	12	0	22.5323	6	0.000969245	153.154	6	0	69.6139	6	4.91e-13	0	0.00413905	0	1.97e-12	Significant	Significant	Significant
PRKCA	40.7855	12	5.32e-05	22.3382	6	0.0010513	21.8368	6	0.00129612	3.59586	6	0.731175	8.36e-05	0.00447025	0.00200146	0.88343	Significant	Significant	NotSig
LINC00607	16.5405	4	0.00237333	13.6361	2	0.00109388	16.6503	2	0.000242345	0	2	1	0.00344649	0.00462236	0.000394405	1	Significant	Significant	NotSig
CLMN	20.8516	12	0.0525962	22.2379	6	0.00109636	8.27046	6	0.218951	0.0397023	6	0.999999	0.0688907	0.00462236	0.275062	1	Significant	NotSig	NotSig
MBNL2	97.149	12	2e-15	21.824	6	0.0013031	115.11	6	0	3.36967	6	0.761221	5.13e-15	0.0054708	0	0.909819	Significant	Significant	NotSig
ADAMTS9-AS2	160.21	12	0	21.7389	6	0.00135008	207.669	6	0	2.17333	6	0.903087	0	0.00564424	0	1	Significant	Significant	NotSig
LPL	45.7004	12	7.81e-06	21.2713	6	0.00163962	14.1259	6	0.0282606	35.3525	6	3.68e-06	1.3e-05	0.00682603	0.0384005	9.37e-06	Significant	Significant	Significant
PDE4B	132.843	12	0	21.2202	6	0.00167476	70.3436	6	3.48e-13	79.1238	6	5.44e-15	0	0.00694327	9.51e-13	2.35e-14	Significant	Significant	Significant
MSC-AS1	4.11111	6	0.661643	21.1795	6	0.00170321	1.74901	4	0.781798	7.22896	4	0.124272	0.739917	0.00703193	0.888893	0.190221	Significant	NotSig	NotSig
CACNA2D3	91.6824	12	2.33e-14	21.0608	6	0.00178906	61.8416	6	1.9e-11	62.1265	6	1.66e-11	5.75e-14	0.00735583	4.61e-11	6.08e-11	Significant	Significant	Significant
NR4A1	95.1432	12	5e-15	21.0272	6	0.0018141	77.6023	6	1.12e-14	36.7658	6	1.96e-06	1.26e-14	0.0074281	3.35e-14	5.12e-06	Significant	Significant	Significant
AHSA1	814.858	12	0	20.9804	6	0.00184956	586.177	6	0	339.583	6	0	0	0.00754227	0	0	Significant	Significant	Significant
CDC14B	102.022	12	2.22e-16	20.9414	6	0.00187959	58.3579	6	9.7e-11	32.1369	6	1.54e-05	5.85e-16	0.00763345	2.29e-10	3.65e-05	Significant	Significant	Significant
ARHGEF28	59.04	12	3.38e-08	20.8237	6	0.00197331	47.8064	6	1.29e-08	18.8867	6	0.00435935	6.45e-08	0.00798147	2.73e-08	0.00823983	Significant	Significant	Significant
ARID5B	49.9173	12	1.44e-06	20.2782	6	0.00247063	56.5939	6	2.21e-10	2.71861	6	0.843245	2.48e-06	0.00995253	5.07e-10	0.984279	Significant	Significant	NotSig
CHST11	74.0128	12	5.64e-11	20.0904	6	0.00266865	26.5697	6	0.000174307	65.5328	6	3.36e-12	1.22e-10	0.0107069	0.000286014	1.31e-11	Significant	Significant	Significant
NEURL1B	53.8949	11	1.23e-07	20.0012	6	0.00276806	21.7575	6	0.00133966	52.9828	6	1.18e-09	2.28e-07	0.0110611	0.0020591	3.97e-09	Significant	Significant	Significant
DIP2C	68.8551	12	5.24e-10	19.9815	6	0.00279048	112.953	6	0	2.00382	6	0.919347	1.08e-09	0.0111061	0	1	Significant	Significant	NotSig
KIF26B	249.858	12	0	19.8747	6	0.00291526	117.511	6	0	267.64	6	0	0	0.0115107	0	0	Significant	Significant	Significant
DNER	89.0699	12	7.47e-14	19.8837	6	0.00290453	20.9609	6	0.0018645	90.8788	6	0	1.81e-13	0.0115107	0.00282654	0	Significant	Significant	Significant
ADARB2	426.567	12	0	19.8561	6	0.0029375	348.517	6	0	256.39	6	0	0	0.0115526	0	0	Significant	Significant	Significant
TMOD1	24.7051	12	0.0162836	19.7335	6	0.00308855	12.6716	6	0.0485577	0	6	1	0.0222595	0.0120988	0.0642278	1	Significant	NotSig	NotSig
RBFOX1	142.275	12	0	19.7034	6	0.0031268	93.2121	6	0	104.978	6	0	0	0.0122006	0	0	Significant	Significant	Significant
DUSP1	58.7503	12	3.81e-08	19.6885	6	0.00314591	64.7413	6	4.87e-12	6.37873	6	0.382127	7.24e-08	0.0122273	1.23e-11	0.520277	Significant	Significant	NotSig
FOXP1	54.6092	12	2.13e-07	19.4334	6	0.003491	33.2816	6	9.26e-06	20.3729	6	0.00237625	3.87e-07	0.0135157	1.67e-05	0.0046409	Significant	Significant	Significant
PCDH15	187.059	12	0	19.4116	6	0.00352211	98.6917	6	0	157.418	6	0	0	0.0135833	0	0	Significant	Significant	Significant
HMGB1	2758.49	12	0	19.3455	6	0.0036183	2729.95	6	0	758.336	6	0	0	0.0139004	0	0	Significant	Significant	Significant
AC009879.4	29.4635	11	0.00192266	19.2427	6	0.00377283	29.7884	5	1.62e-05	1.47067	6	0.961419	0.00281241	0.0144383	2.89e-05	1	Significant	Significant	NotSig
PLP1	80.1433	12	3.88e-12	19.1972	6	0.00384324	55.4095	6	3.83e-10	41.1858	6	2.66e-07	8.85e-12	0.0146497	8.67e-10	7.5e-07	Significant	Significant	Significant
ABHD2	128.666	12	0	19.1881	6	0.0038575	38.8545	6	7.64e-07	145.873	6	0	0	0.0146497	1.48e-06	0	Significant	Significant	Significant
SLIT2	25.8924	12	0.0111164	19.1057	6	0.00398876	3.28681	6	0.772083	18.8003	6	0.00451455	0.0153848	0.0150905	0.879856	0.00850097	Significant	NotSig	Significant
MIR4435-2HG	23.7401	12	0.0220608	19.0604	6	0.00406283	15.5307	6	0.0165075	0.934275	6	0.987982	0.0299931	0.0153126	0.0230273	1	Significant	Significant	NotSig
NEGR1	516.823	12	0	18.8907	6	0.00435219	376.673	6	0	192.339	6	0	0	0.0163412	0	0	Significant	Significant	Significant
LUZP2	64.3948	12	3.53e-09	18.7023	6	0.00469717	59.9189	6	4.67e-11	16.5121	6	0.0112539	6.97e-09	0.0175126	1.12e-10	0.0202368	Significant	Significant	Significant
PLEKHH2	40.5849	12	5.75e-05	18.7011	6	0.00469937	21.5007	6	0.00149068	15.2642	6	0.0182982	9.01e-05	0.0175126	0.00227022	0.0318702	Significant	Significant	Significant
SYT1	168.774	12	0	18.6421	6	0.00481275	98.2351	6	0	163.312	6	0	0	0.0178682	0	0	Significant	Significant	Significant
DIXDC1	92.2481	12	1.81e-14	18.6297	6	0.00483693	105.603	6	0	6.11853	6	0.410045	4.48e-14	0.0178913	0	0.553006	Significant	Significant	NotSig
SLC7A11	272.636	12	0	18.5506	6	0.00499401	167.5	6	0	105.384	6	0	0	0.0184038	0	0	Significant	Significant	Significant
SLC8A1	179.228	12	0	18.3779	6	0.00535394	36.3201	6	2.39e-06	230.308	6	0	0	0.0196575	4.48e-06	0	Significant	Significant	Significant
CNTN1	44.7648	12	1.13e-05	18.3399	6	0.00543656	28.9534	6	6.21e-05	11.5618	6	0.07249	1.86e-05	0.0198874	0.000106616	0.115199	Significant	Significant	NotSig
PCDH9	12.6564	12	0.394505	18.2811	6	0.00556685	0.77591	6	0.992704	2.08891	6	0.911343	0.466148	0.0202894	1	1	Significant	NotSig	NotSig
JAM3	236.87	12	0	18.2102	6	0.00572789	248.284	6	0	73.9689	6	6.26e-14	0	0.0208002	0	2.59e-13	Significant	Significant	Significant
DLGAP2	79.3449	12	5.5e-12	18.1032	6	0.00597939	30.127	6	3.72e-05	66.0814	6	2.59e-12	1.24e-11	0.0216345	6.49e-05	1.02e-11	Significant	Significant	Significant
CALD1	15.905	12	0.195624	17.7239	6	0.00696057	2.37369	6	0.882327	11.0698	6	0.0862437	0.241995	0.0250934	0.977528	0.135545	Significant	NotSig	NotSig
RGS7	210.232	12	0	17.6571	6	0.00714883	91.2435	6	0	227.02	6	0	0	0.0255867	0	0	Significant	Significant	Significant
PLPPR5	83.0332	10	1.27e-13	17.6608	6	0.00713832	292.656	6	0	74.974	6	3.89e-14	3.05e-13	0.0255867	0	1.64e-13	Significant	Significant	Significant
PGR-AS1	40.6938	10	1.28e-05	17.6161	6	0.00726676	29.5485	5	1.81e-05	20.2439	6	0.00250562	2.09e-05	0.0259155	3.22e-05	0.00487448	Significant	Significant	Significant
EBF1	40.1099	11	3.43e-05	17.3824	6	0.00797587	25.0638	5	0.000135437	15.4576	6	0.016981	5.44e-05	0.0283428	0.000224451	0.0297317	Significant	Significant	Significant
FRMD5	190.032	12	0	17.3319	6	0.00813771	214.327	6	0	44.3381	6	6.33e-08	0	0.028815	0	1.9e-07	Significant	Significant	Significant
FGF12	334.235	12	0	17.3215	6	0.00817154	223.695	6	0	231.994	6	0	0	0.0288322	0	0	Significant	Significant	Significant
CCSER1	73.0717	12	8.49e-11	17.177	6	0.00865442	38.6427	6	8.41e-07	62.3993	6	1.46e-11	1.81e-10	0.0303209	1.63e-06	5.39e-11	Significant	Significant	Significant
DLG2	71.3288	12	1.81e-10	17.1848	6	0.00862767	0.423505	6	0.998649	115.491	6	0	3.78e-10	0.0303209	1	0	Significant	NotSig	Significant
MAN2A1	68.7982	12	5.37e-10	17.0434	6	0.00912494	62.0807	6	1.7e-11	9.73395	6	0.136312	1.11e-09	0.0318572	4.14e-11	0.206434	Significant	Significant	NotSig
KIRREL1	19.0249	12	0.0879292	16.8692	6	0.00977625	15.0855	6	0.0196021	0.547419	6	0.997213	0.112811	0.0340118	0.027154	1	Significant	Significant	NotSig
PCDH7	113.192	12	0	16.8239	6	0.00995263	54.1125	6	7e-10	106.72	6	0	0	0.0345048	1.56e-09	0	Significant	Significant	Significant
NCAM1	12.3819	12	0.415519	16.7562	6	0.0102221	1.90152	6	0.92853	6.52391	6	0.367124	0.4881	0.0353158	1	0.500532	Significant	NotSig	NotSig
NGF	83.0793	12	1.06e-12	16.7064	6	0.0104249	75.8805	6	2.53e-14	35.1289	6	4.07e-06	2.48e-12	0.0358918	7.46e-14	1.03e-05	Significant	Significant	Significant
PID1	190.362	12	0	16.6896	6	0.0104942	70.3906	6	3.4e-13	173.955	6	0	0	0.0360061	9.33e-13	0	Significant	Significant	Significant
RYR3	58.9788	12	3.46e-08	16.6789	6	0.0105386	51.4246	6	2.43e-09	6.36381	6	0.383693	6.6e-08	0.0360342	5.27e-09	0.520988	Significant	Significant	NotSig
C10orf90	163.094	12	0	16.6467	6	0.0106734	73.9086	6	6.44e-14	172.477	6	0	0	0.0362841	1.84e-13	0	Significant	Significant	Significant
CSF1	55.118	12	1.72e-07	16.644	6	0.0106847	62.4134	6	1.45e-11	7.10753	6	0.311017	3.16e-07	0.0362841	3.59e-11	0.435337	Significant	Significant	NotSig
TRIO	285.075	12	0	16.268	6	0.0123855	388.623	6	0	41.8225	6	1.99e-07	0	0.041917	0	5.73e-07	Significant	Significant	Significant
RAB3IP	66.8925	12	1.22e-09	16.2235	6	0.0126033	67.0475	6	1.65e-12	4.65743	6	0.588438	2.44e-09	0.0425093	4.33e-12	0.745256	Significant	Significant	NotSig
SLCO1A2	164.248	12	0	16.1756	6	0.0128418	121.487	6	0	63.2233	6	9.94e-12	0	0.0431677	0	3.7e-11	Significant	Significant	Significant
ARHGAP10	47.0913	12	4.5e-06	15.6787	6	0.0155863	53.8577	6	7.88e-10	3.72374	6	0.714003	7.53e-06	0.0522168	1.75e-09	0.870386	NotSig	Significant	NotSig
ABCA8	49.1458	9	1.56e-07	15.4662	6	0.0169248	52.4215	4	1.13e-10	6.31379	5	0.276872	2.86e-07	0.0565108	2.63e-10	0.391941	NotSig	Significant	NotSig
DCDC2C	12.776	5	0.025571	10.1788	3	0.017106	17.7278	4	0.00139478	1.19747	3	0.753611	0.0344847	0.0569245	0.00213394	0.903563	NotSig	Significant	NotSig
OSMR-AS1	33.5731	12	0.000787379	15.3607	6	0.0176297	26.5447	6	0.000176191	10.1972	6	0.116589	0.00116023	0.0584718	0.000288629	0.179008	NotSig	Significant	NotSig
SLC22A3	38.6568	12	0.000119846	15.3473	6	0.0177206	40.99	6	2.91e-07	0.811276	6	0.991768	0.00018418	0.058578	5.79e-07	1	NotSig	Significant	NotSig
TJP1	43.3809	12	1.95e-05	15.2882	6	0.0181295	27.8613	6	9.98e-05	27.4372	6	0.000119891	3.14e-05	0.0597312	0.000166752	0.000268275	NotSig	Significant	Significant
ALK	58.3734	12	4.46e-08	15.2463	6	0.0184249	20.361	6	0.00238793	53.1501	6	1.09e-09	8.45e-08	0.0605043	0.00359272	3.69e-09	NotSig	Significant	Significant
CLIC6	61.2599	9	7.66e-10	15.1928	6	0.0188088	63.3399	6	9.41e-12	9.76061	6	0.135102	1.56e-09	0.0615616	2.35e-11	0.205223	NotSig	Significant	NotSig
CDH10	51.9608	12	6.3e-07	15.1577	6	0.0190653	11.6701	6	0.0697464	49.6744	6	5.46e-09	1.11e-06	0.0621966	0.0911646	1.75e-08	NotSig	NotSig	Significant
AC027288.3	117.933	12	0	15.1061	6	0.0194475	127.972	6	0	19.4267	6	0.00350049	0	0.0632362	0	0.00669251	NotSig	Significant	Significant
ARHGAP24	96.2818	12	3e-15	15.0341	6	0.0199933	113.163	6	0	8.74521	6	0.188423	7.68e-15	0.064799	0	0.276132	NotSig	Significant	NotSig
SLC9B2	34.11	12	0.000648114	14.8733	6	0.0212658	12.9424	6	0.0439594	26.9608	6	0.000147275	0.000960666	0.0686994	0.0584561	0.00032446	NotSig	NotSig	Significant
LEPR	20.539	12	0.0575526	14.8592	6	0.0213802	8.15595	6	0.226899	3.95665	6	0.682543	0.0749905	0.0688455	0.284115	0.838889	NotSig	NotSig	NotSig
MAP2	537.33	12	0	14.8173	6	0.0217265	604.682	6	0	177.176	6	0	0	0.069717	0	0	NotSig	Significant	Significant
SOX6	186.796	12	0	14.8095	6	0.0217909	74.4682	6	4.94e-14	194.057	6	0	0	0.069717	1.42e-13	0	NotSig	Significant	Significant
TNS1	126.612	12	0	14.6766	6	0.0229267	66.5185	6	2.11e-12	118.239	6	0	0	0.0731156	5.51e-12	0	NotSig	Significant	Significant
CPAMD8	102.982	11	0	14.6147	6	0.0234745	69.052	6	6.4e-13	41.7322	6	2.08e-07	0	0.0746234	1.72e-12	5.94e-07	NotSig	Significant	Significant
HS6ST3	58.2581	12	4.68e-08	14.5965	6	0.0236379	25.0433	6	0.000335215	51.647	6	2.2e-09	8.83e-08	0.0749035	0.000541125	7.3e-09	NotSig	Significant	Significant
SLC20A2	44.4828	12	1.26e-05	14.5055	6	0.0244719	43.1507	6	1.09e-07	9.86436	6	0.130481	2.07e-05	0.0768124	2.2e-07	0.199114	NotSig	Significant	NotSig
PDLIM1	49.3298	10	3.54e-07	14.5084	6	0.0244447	22.3563	5	0.000447914	29.9886	5	1.48e-05	6.36e-07	0.0768124	0.000707008	3.54e-05	NotSig	Significant	Significant
KCNE4	22.6489	12	0.0308586	14.5063	6	0.0244641	0	6	1	24.7038	6	0.000387366	0.0411174	0.0768124	1	0.000815594	NotSig	NotSig	Significant
CSGALNACT1	107.777	12	0	14.4341	6	0.0251453	36.8979	6	1.84e-06	128.274	6	0	0	0.0786778	3.49e-06	0	NotSig	Significant	Significant
GRIK2	314.364	12	0	14.3976	6	0.025497	166.599	6	0	334.936	6	0	0	0.0795283	0	0	NotSig	Significant	Significant
TBCK	68.2581	12	6.77e-10	14.368	6	0.0257851	74.2423	6	5.5e-14	4.00496	6	0.676005	1.39e-09	0.0799259	1.58e-13	0.834966	NotSig	Significant	NotSig
EHBP1	48.1181	12	2.98e-06	14.3695	6	0.0257706	49.2954	6	6.51e-09	0	6	1	5.05e-06	0.0799259	1.38e-08	1	NotSig	Significant	NotSig
EYA1	149.469	12	0	14.3408	6	0.0260528	106.637	6	0	50.8288	6	3.21e-09	0	0.0802555	0	1.05e-08	NotSig	Significant	Significant
PPP1R9A	49.5209	12	1.7e-06	14.3414	6	0.0260465	5.14637	6	0.525181	60.1324	6	4.23e-11	2.9e-06	0.0802555	0.619764	1.52e-10	NotSig	NotSig	Significant
LRRC4C	261.041	12	0	13.9423	6	0.0302879	131.465	6	0	192.362	6	0	0	0.0928625	0	0	NotSig	Significant	Significant
NXPH1	310.253	9	0	13.9384	6	0.030332	225.386	5	0	481.72	6	0	0	0.0928625	0	0	NotSig	Significant	Significant
DMD	132.708	12	0	13.84	6	0.0314752	48.2785	6	1.04e-08	112.483	6	0	0	0.096067	2.21e-08	0	NotSig	Significant	Significant
BACE2	1108.14	12	0	13.7344	6	0.0327479	839.232	6	0	421.288	6	0	0	0.0996456	0	0	NotSig	Significant	Significant
C17orf67	806.558	12	0	13.6661	6	0.0335965	581.518	6	0	344.432	6	0	0	0.101844	0	0	NotSig	Significant	Significant
EFEMP1	153.055	12	0	13.6599	6	0.0336751	76.5281	6	1.85e-14	80.0272	6	3.55e-15	0	0.101844	5.5e-14	1.58e-14	NotSig	Significant	Significant
NLGN4X	275.001	12	0	13.6008	6	0.0344279	112.329	6	0	338.494	6	0	0	0.103805	0	0	NotSig	Significant	Significant
PLXDC1	18.8884	12	0.0912587	13.5656	6	0.0348838	14.766	6	0.0221572	4.04859	6	0.670101	0.116933	0.104862	0.0304675	0.829728	NotSig	Significant	NotSig
DOCK5	19.6382	12	0.0742478	13.4574	6	0.0363208	7.60524	6	0.268474	5.80571	6	0.445303	0.0959952	0.108853	0.333416	0.59255	NotSig	NotSig	NotSig
SLC1A3	16.1725	12	0.183461	13.3918	6	0.0372196	0	6	1	9.25467	6	0.159754	0.228641	0.111212	1	0.239032	NotSig	NotSig	NotSig
TPT1-AS1	28.109	12	0.00533243	13.315	6	0.0382976	28.1995	6	8.62e-05	0	6	1	0.00755742	0.11409	0.00014498	1	NotSig	Significant	NotSig
AL078604.4	105.476	12	0	13.2706	6	0.0389346	129.482	6	0	8.82095	6	0.183901	0	0.115642	0	0.271098	NotSig	Significant	NotSig
ZNF83	397.168	12	0	13.1761	6	0.0403227	469.594	6	0	71.0167	6	2.53e-13	0	0.119408	0	1.03e-12	NotSig	Significant	Significant
CREM	51.3435	12	8.1e-07	13.1107	6	0.0413106	59.4912	6	5.71e-11	5.13898	6	0.526116	1.41e-06	0.121971	1.36e-10	0.679254	NotSig	Significant	NotSig
PRDM6	264.534	12	0	13.0089	6	0.0428942	193.754	6	0	93.0656	6	0	0	0.126271	0	0	NotSig	Significant	Significant
CAV2	15.8692	12	0.197302	12.9064	6	0.0445469	12.1403	6	0.0589106	1.17864	6	0.977927	0.243769	0.13075	0.0772038	1	NotSig	NotSig	NotSig
ZEB1	137.407	12	0	12.839	6	0.0456657	51.6005	6	2.24e-09	146.869	6	0	0	0.133639	4.88e-09	0	NotSig	Significant	Significant
PLCB4	83.7891	12	7.77e-13	12.829	6	0.0458327	106.612	6	0	1.41558	6	0.964904	1.82e-12	0.133735	0	1	NotSig	Significant	NotSig
SLC13A3	197.051	12	0	12.7133	6	0.0478219	237.135	6	0	23.4334	6	0.000663577	0	0.138725	0	0.00135429	NotSig	Significant	Significant
SEPTIN9	72.6936	12	1e-10	12.7169	6	0.0477578	72.8804	6	1.05e-13	12.8384	6	0.0456752	2.13e-10	0.138725	2.96e-13	0.0748504	NotSig	Significant	NotSig
CP	81.9295	12	1.77e-12	12.6914	6	0.0482073	86.6529	6	1.11e-16	10.0175	6	0.123915	4.07e-12	0.139437	3.49e-16	0.189965	NotSig	Significant	NotSig
KALRN	118.893	12	0	12.6608	6	0.0487502	77.7067	6	1.07e-14	74.5702	6	4.71e-14	0	0.140192	3.2e-14	1.97e-13	NotSig	Significant	Significant
AC099782.2	21.2139	4	0.000287202	7.87436	3	0.048681	17.3601	2	0.00016994	3.86039	2	0.14512	0.000434708	0.140192	0.000279308	0.218776	NotSig	Significant	NotSig
KANSL1L	162.129	12	0	12.591	6	0.0500111	221.087	6	0	7.56101	6	0.27206	0	0.142634	0	0.386774	NotSig	Significant	NotSig
MYO5A	18.1689	12	0.110657	12.59	6	0.0500293	16.1007	6	0.0132238	5.28334	6	0.50802	0.140783	0.142634	0.0187086	0.657592	NotSig	Significant	NotSig
RBMS1	11.3602	12	0.498324	12.5971	6	0.0498994	4.15739	6	0.655387	0	6	1	0.577249	0.142634	0.759913	1	NotSig	NotSig	NotSig
CCDC3	59.493	12	2.79e-08	12.5374	6	0.0509992	46.3868	6	2.48e-08	32.1321	6	1.54e-05	5.35e-08	0.144983	5.18e-08	3.65e-05	NotSig	Significant	Significant
SEZ6L	47.8726	12	3.29e-06	12.5187	6	0.0513479	37.9627	6	1.14e-06	15.9818	6	0.0138521	5.57e-06	0.145559	2.2e-06	0.0246424	NotSig	Significant	Significant
NIBAN1	26.9624	8	0.000717639	10.9852	5	0.0516752	19.1171	4	0.000745382	11.3007	6	0.0795153	0.00106058	0.14607	0.00116364	0.126163	NotSig	Significant	NotSig
PVR	43.2046	12	2.08e-05	12.4901	6	0.0518862	51.23	6	2.66e-09	1.15714	6	0.978949	3.36e-05	0.146251	5.75e-09	1	NotSig	Significant	NotSig
RNF220	19.337	12	0.0807136	12.4349	6	0.0529415	0.0968166	6	0.999982	21.5037	6	0.00148886	0.103819	0.148805	1	0.00294235	NotSig	NotSig	Significant
NKD1	44.5087	12	1.25e-05	12.3617	6	0.0543687	28.1871	6	8.66e-05	31.4859	6	2.05e-05	2.05e-05	0.152386	0.000145513	4.8e-05	NotSig	Significant	Significant
FOSL2	72.211	10	1.66e-11	10.8274	5	0.0549109	66.1286	5	6.54e-13	13.368	6	0.037551	3.66e-11	0.153473	1.75e-12	0.0620461	NotSig	Significant	NotSig
GRM3	191.274	12	0	12.1814	6	0.0580432	234.001	6	0	31.0857	6	2.44e-05	0	0.161773	0	5.64e-05	NotSig	Significant	Significant
AC061708.1	39.2205	10	2.32e-05	10.6426	5	0.0589446	40.2672	5	1.32e-07	4.58573	5	0.468496	3.72e-05	0.163826	2.65e-07	0.617647	NotSig	Significant	NotSig
SLC26A7	17.9673	12	0.116686	12.0915	6	0.0599578	17.7709	6	0.0068309	1.23017	6	0.975368	0.148	0.166178	0.00986833	1	NotSig	Significant	NotSig
SLC16A12	59.2438	6	6.41e-11	9.01241	4	0.0607901	52.7052	4	9.82e-11	9.69141	4	0.0459594	1.38e-10	0.168017	2.31e-10	0.0751555	NotSig	Significant	NotSig
FGF13	41.9562	12	3.39e-05	11.8872	6	0.0645334	35.0865	6	4.15e-06	14.3222	6	0.0262365	5.39e-05	0.177869	7.66e-06	0.0444551	NotSig	Significant	Significant
AC092958.1	47.7799	12	3.41e-06	11.8793	6	0.0647154	62.2679	6	1.56e-11	4.61371	6	0.594222	5.77e-06	0.177878	3.83e-11	0.747835	NotSig	Significant	NotSig
MIR3681HG	71.4718	12	1.7e-10	11.8681	6	0.0649778	40.4099	6	3.78e-07	59.8196	6	4.9e-11	3.57e-10	0.178107	7.49e-07	1.75e-10	NotSig	Significant	Significant
ZFP36	24.5526	11	0.0105944	11.8411	6	0.0656079	26.3441	5	7.65e-05	1.558	6	0.955549	0.0147031	0.17934	0.00012983	1	NotSig	Significant	NotSig
KIAA1109	26.309	12	0.00970338	11.8262	6	0.0659604	31.5175	6	2.02e-05	4.69259	6	0.5838	0.0135415	0.17981	3.56e-05	0.742274	NotSig	Significant	NotSig
TESC	18.2158	11	0.0767063	11.7611	6	0.0675147	0.612329	5	0.987432	9.73749	6	0.136151	0.0990461	0.183544	1	0.206434	NotSig	NotSig	NotSig
TANK	84.5083	12	5.66e-13	11.721	6	0.0684895	118.512	6	0	2.05642	6	0.914437	1.34e-12	0.185687	0	1	NotSig	Significant	NotSig
CADM2	153.91	12	0	11.6796	6	0.0695106	62.9093	6	1.15e-11	101.009	6	0	0	0.187943	2.87e-11	0	NotSig	Significant	Significant
MYRFL	215.269	12	0	11.4789	6	0.074656	221.576	6	0	55.2878	6	4.05e-10	0	0.201308	0	1.41e-09	NotSig	Significant	Significant
DNM3	82.7441	12	1.23e-12	11.3446	6	0.0782929	144.506	6	0	4.87661	6	0.559734	2.86e-12	0.210544	0	0.717092	NotSig	Significant	NotSig
RP11-384F7.2	4.26e-10	2	1	5.07621	2	0.0790158	6.76e-10	2	1	3.15e-10	2	1	1	0.211916	1	1	NotSig	NotSig	NotSig
YAP1	49.3686	12	1.8e-06	11.2472	6	0.0810291	15.8091	6	0.0148163	32.3282	6	1.41e-05	3.07e-06	0.216731	0.0207554	3.39e-05	NotSig	Significant	Significant
APOLD1	68.5575	12	5.96e-10	11.1804	6	0.0829581	85.0088	6	3.33e-16	5.92742	6	0.431369	1.23e-09	0.221296	1.04e-15	0.576314	NotSig	Significant	NotSig
CASK	12.5632	12	0.401573	11.0782	6	0.0859892	0	6	1	9.55202	6	0.144829	0.473383	0.228768	1	0.218749	NotSig	NotSig	NotSig
MEST	173.842	12	0	11.0234	6	0.0876557	180.023	6	0	38.0673	6	1.09e-06	0	0.23258	0	2.94e-06	NotSig	Significant	Significant
DACH1	47.6501	12	3.6e-06	10.8524	6	0.0930476	27.8895	6	9.86e-05	27.7169	6	0.000106226	6.06e-06	0.24623	0.000165005	0.00023877	NotSig	Significant	Significant
CYP1B1-AS1	23.7287	12	0.022139	10.731	6	0.0970532	21.7793	6	0.00132757	3.96978	6	0.680766	0.0300424	0.255471	0.00204368	0.838889	NotSig	Significant	NotSig
RP11-436D23.1	8.61e-10	2	1	4.66919	2	0.0968497	1.15e-09	2	1	6.57e-10	2	1	1	0.255471	1	1	NotSig	NotSig	NotSig
PDE1A	56.0907	12	1.15e-07	10.6823	6	0.0987058	67.8856	6	1.11e-12	2.37694	6	0.881978	2.14e-07	0.259135	2.94e-12	1	NotSig	Significant	NotSig
PPFIA2	269.039	12	0	10.639	6	0.100195	140.586	6	0	284.882	6	0	0	0.262352	0	0	NotSig	Significant	Significant
PPFIBP1	62.4937	12	7.89e-09	10.6019	6	0.101486	79.5317	6	4.44e-15	1.13552	6	0.97995	1.54e-08	0.265035	1.35e-14	1	NotSig	Significant	NotSig
HIBCH	1869.79	12	0	10.5467	6	0.103437	1753.91	6	0	675.985	6	0	0	0.269425	0	0	NotSig	Significant	Significant
FGD6	62.6951	12	7.25e-09	10.4554	6	0.106739	28.942	6	6.24e-05	36.7013	6	2.01e-06	1.42e-08	0.277298	0.000106856	5.26e-06	NotSig	Significant	Significant
PTPRE	29.2485	12	0.00361858	10.4469	6	0.107051	3.68223	6	0.719588	26.3482	6	0.000191727	0.0052095	0.277384	0.826655	0.000414163	NotSig	NotSig	Significant
SGIP1	130.943	12	0	10.215	6	0.115885	64.5644	6	5.29e-12	106.263	6	0	0	0.299496	1.33e-11	0	NotSig	Significant	Significant
SEMA3C	130.255	12	0	10.1876	6	0.116972	128.776	6	0	32.7439	6	1.17e-05	0	0.30152	0	2.85e-05	NotSig	Significant	Significant
TOX	92.343	12	1.73e-14	10.1497	6	0.118486	54.823	6	5.03e-10	63.5935	6	8.35e-12	4.32e-14	0.304635	1.13e-09	3.13e-11	NotSig	Significant	Significant
NBEAL1	8.99797	12	0.703104	10.0686	6	0.121794	2.66104	6	0.850027	0	6	1	0.779326	0.312333	0.948071	1	NotSig	NotSig	NotSig
ASAP1	21.253	12	0.0467962	10.0572	6	0.122263	0	6	1	24.6706	6	0.000392886	0.0615351	0.31273	1	0.000822012	NotSig	NotSig	Significant
PTPRG	71.801	12	1.47e-10	10.0149	6	0.124024	19.1011	6	0.0039962	87.6356	6	1.11e-16	3.11e-10	0.316421	0.00591414	5.2e-16	NotSig	Significant	Significant
SLC4A4	60.2782	12	2.01e-08	10.004	6	0.124482	75.2381	6	3.43e-14	15.7825	6	0.0149705	3.89e-08	0.316776	9.99e-14	0.0264903	NotSig	Significant	Significant
SRPX2	22.8816	12	0.0287482	9.9782	6	0.125573	18.9902	6	0.00418029	4.4174	6	0.620382	0.0385619	0.318738	0.00617741	0.77684	NotSig	Significant	NotSig
CBLB	41.8953	12	3.47e-05	9.74327	6	0.135888	34.1242	6	6.37e-06	23.3111	6	0.000698707	5.5e-05	0.344042	1.16e-05	0.00142308	NotSig	Significant	Significant
COBLL1	32.0415	12	0.00136351	9.70969	6	0.137422	38.9959	6	7.17e-07	2.85805	6	0.826441	0.00200034	0.347043	1.4e-06	0.970339	NotSig	Significant	NotSig
SYNPO2	13.4782	12	0.335262	9.69149	6	0.13826	8.07841	6	0.232415	4.85986	6	0.561909	0.402315	0.348275	0.290082	0.718035	NotSig	NotSig	NotSig
AC108734.4	4.13006	3	0.247758	3.95029	2	0.138741	3.5475	2	0.169695	1.97729	4	0.739936	0.302379	0.348605	0.216688	0.892933	NotSig	NotSig	NotSig
INPP4B	90.1496	12	4.62e-14	9.65859	6	0.139786	46.4795	6	2.38e-08	70.6851	6	2.96e-13	1.13e-13	0.350344	4.97e-08	1.2e-12	NotSig	Significant	Significant
BCAN	51.6124	12	7.26e-07	9.59422	6	0.142814	26.9025	6	0.000151024	42.8294	6	1.26e-07	1.27e-06	0.357034	0.000249452	3.68e-07	NotSig	Significant	Significant
SAMD4A	189.82	12	0	9.56818	6	0.144054	163.521	6	0	60.4393	6	3.66e-11	0	0.359182	0	1.33e-10	NotSig	Significant	Significant
SORBS2	128.569	12	0	9.56108	6	0.144395	69.5234	6	5.12e-13	129.435	6	0	0	0.359182	1.39e-12	0	NotSig	Significant	Significant
FGFR1	150.352	12	0	9.49072	6	0.147803	165.441	6	0	25.5086	6	0.000274803	0	0.366742	0	0.000584762	NotSig	Significant	Significant
NR2F1-AS1	15.7048	12	0.205134	9.48058	6	0.1483	12.1604	6	0.0584846	0.533603	6	0.997405	0.253134	0.36706	0.0767466	1	NotSig	NotSig	NotSig
ASTN2	63.6511	12	4.84e-09	9.43758	6	0.150423	37.0904	6	1.69e-06	50.4878	6	3.75e-09	9.52e-09	0.371392	3.21e-06	1.22e-08	NotSig	Significant	Significant
SERPINA3	6.83853	3	0.0772264	3.76522	2	0.152192	6.4618	2	0.0395219	13.0167	5	0.0232228	0.0995893	0.37483	0.05292	0.0398905	NotSig	NotSig	Significant
LRRN1	29.5434	12	0.00326972	9.35899	6	0.154372	0.0928153	6	0.999984	38.0133	6	1.12e-06	0.00472084	0.37926	1	3e-06	NotSig	NotSig	Significant
LINC00924	16.8094	10	0.0786905	9.33917	6	0.155383	12.0945	5	0.033515	3.70664	6	0.716305	0.101347	0.380802	0.0451704	0.871325	NotSig	Significant	NotSig
AF279873.3	95.597	12	4e-15	9.31129	6	0.156814	110.135	6	0	10.497	6	0.105225	1.02e-14	0.383365	0	0.162813	NotSig	Significant	NotSig
MIB1	901.021	12	0	9.28266	6	0.158294	884.75	6	0	253.558	6	0	0	0.386037	0	0	NotSig	Significant	Significant
HIVEP2	51.5691	12	7.39e-07	9.25994	6	0.159478	67.3378	6	1.44e-12	1.42044	6	0.964603	1.29e-06	0.387026	3.79e-12	1	NotSig	Significant	NotSig
AL137139.2	97.3379	12	1.89e-15	9.26201	6	0.15937	62.7055	6	1.27e-11	33.6837	6	7.74e-06	4.86e-15	0.387026	3.15e-11	1.9e-05	NotSig	Significant	Significant
CLDN11	12.3431	12	0.418536	9.2293	6	0.161087	5.52101	6	0.478921	3.61653	6	0.728407	0.490495	0.38998	0.570581	0.881152	NotSig	NotSig	NotSig
STAT3	199.29	12	0	9.20133	6	0.162568	251.726	6	0	26.7964	6	0.000158095	0	0.392237	0	0.000345249	NotSig	Significant	Significant
KTN1	125.483	12	0	9.19682	6	0.162808	184.141	6	0	4.67092	6	0.586658	0	0.392237	0	0.744891	NotSig	Significant	NotSig
ADAM32	224.334	12	0	9.12721	6	0.166549	236.936	6	0	55.2448	6	4.14e-10	0	0.400282	0	1.43e-09	NotSig	Significant	Significant
AK3	58.4151	12	4.38e-08	9.11263	6	0.167342	65.5913	6	3.27e-12	5.48572	6	0.483184	8.32e-08	0.401218	8.39e-12	0.633663	NotSig	Significant	NotSig
UST	25.9685	12	0.0108446	9.04017	6	0.171331	21.7849	6	0.00132446	3.44065	6	0.751849	0.0150295	0.409795	0.00204205	0.902942	NotSig	Significant	NotSig
SPSB1	53.6245	12	3.19e-07	9.02779	6	0.172021	52.7229	6	1.33e-09	8.60616	6	0.196969	5.75e-07	0.410458	2.93e-09	0.28697	NotSig	Significant	NotSig
HMGA2-AS1	4.83425	3	0.184344	3.51156	2	0.172772	6.13655	2	0.0465013	18.3282	5	0.002562	0.229457	0.411193	0.0615895	0.0049648	NotSig	NotSig	Significant
C11orf96	9.99503	12	0.616396	9.00752	6	0.173156	0.160419	6	0.999919	7.85218	6	0.249134	0.696312	0.411193	1	0.356212	NotSig	NotSig	NotSig
PRKAG2	159.23	12	0	8.75645	6	0.187745	193.366	6	0	15.514	6	0.0166142	0	0.444778	0	0.0291919	NotSig	Significant	Significant
AC008014.1	7.69055	12	0.808821	8.74651	6	0.188344	1.88753	6	0.929746	1.22127	6	0.975821	0.884758	0.445136	1	1	NotSig	NotSig	NotSig
ABCA10	38.8814	12	0.000110077	8.73624	6	0.188964	9.78693	6	0.133917	43.3257	6	1.01e-07	0.000169427	0.445543	0.171883	2.99e-07	NotSig	NotSig	Significant
AC019197.1	60.2388	12	2.04e-08	8.71641	6	0.190166	37.9481	6	1.15e-06	49.3827	6	6.25e-09	3.94e-08	0.447318	2.21e-06	1.99e-08	NotSig	Significant	Significant
CHRM3	43.1566	12	2.12e-05	8.67461	6	0.192722	45.0558	6	4.56e-08	12.2327	6	0.0569736	3.42e-05	0.45226	9.39e-08	0.092155	NotSig	Significant	NotSig
CPED1	211.883	9	0	7.36624	5	0.194796	216.272	6	0	83.4828	5	1.11e-16	0	0.456052	0	5.2e-16	NotSig	Significant	Significant
FRMPD4	90.2105	12	4.5e-14	8.59587	6	0.197614	53.3302	6	1.01e-09	87.5479	6	1.11e-16	1.1e-13	0.460482	2.22e-09	5.2e-16	NotSig	Significant	Significant
SHC3	76.9418	12	1.58e-11	8.5977	6	0.197499	28.3543	6	8.06e-05	84.2029	6	4.44e-16	3.5e-11	0.460482	0.000136474	2.04e-15	NotSig	Significant	Significant
CYTOR	16.9051	11	0.110715	8.56811	6	0.199363	120.909	6	0	8.39414	6	0.210626	0.140783	0.463473	0	0.304644	NotSig	Significant	NotSig
ARHGAP26	11.3325	12	0.500656	8.39417	6	0.210624	0	6	1	10.8239	6	0.0939747	0.579282	0.48851	1	0.146771	NotSig	NotSig	NotSig
SYNE2	338.048	12	0	8.36837	6	0.212339	353.468	6	0	72.9329	6	1.02e-13	0	0.491342	0	4.19e-13	NotSig	Significant	Significant
CDH6	82.2718	12	1.52e-12	8.33853	6	0.214336	57.7701	6	1.28e-10	62.3536	6	1.49e-11	3.51e-12	0.494812	2.97e-10	5.48e-11	NotSig	Significant	Significant
NKAIN2	79.9035	12	4.31e-12	8.30958	6	0.216289	57.7217	6	1.3e-10	46.649	6	2.2e-08	9.81e-12	0.49587	3.03e-10	6.83e-08	NotSig	Significant	Significant
COL4A3	75.6211	12	2.8e-11	8.31884	6	0.215662	50.8776	6	3.13e-09	51.4002	6	2.46e-09	6.15e-11	0.49587	6.76e-09	8.08e-09	NotSig	Significant	Significant
SMOC2	44.0232	11	7.2e-06	8.30975	6	0.216277	32.76	6	1.17e-05	51.4525	6	2.4e-09	1.2e-05	0.49587	2.09e-05	7.97e-09	NotSig	Significant	Significant
PPM1H	14.2713	12	0.283718	8.30029	6	0.216918	6.9694	6	0.323687	6.66076	6	0.353362	0.344171	0.49617	0.397524	0.484887	NotSig	NotSig	NotSig
TANC1	254.678	12	0	8.2637	6	0.219414	342.338	6	0	40.7369	6	3.26e-07	0	0.500727	0	9.12e-07	NotSig	Significant	Significant
CAMK2D	453.201	12	0	8.23973	6	0.221061	557.459	6	0	109.379	6	0	0	0.503331	0	0	NotSig	Significant	Significant
SH3BP5	71.9001	12	1.41e-10	8.22151	6	0.22232	100.808	6	0	2.3299	6	0.886998	2.98e-10	0.504064	0	1	NotSig	Significant	NotSig
PLEKHA5	19.9241	12	0.0685351	8.22041	6	0.222396	22.6218	6	0.000933554	1.91245	6	0.927572	0.0890689	0.504064	0.00145058	1	NotSig	Significant	NotSig
FOXC1	4.47621	2	0.10666	2.95912	2	0.227738	7.8052	2	0.0201893	12.0705	5	0.0338351	0.136145	0.514998	0.0279286	0.056092	NotSig	Significant	NotSig
RND3	23.3425	12	0.024955	8.12771	6	0.228895	9.05624	6	0.17044	16.2662	6	0.0123943	0.0337448	0.516442	0.21736	0.0221676	NotSig	NotSig	Significant
MT-ATP6	985.845	12	0	8.08386	6	0.232024	894.201	6	0	361.856	6	0	0	0.519517	0	0	NotSig	Significant	Significant
PARD3	90.0816	12	4.76e-14	8.08395	6	0.232018	140.504	6	0	0.0359047	6	0.999999	1.16e-13	0.519517	0	1	NotSig	Significant	NotSig
DBNDD2	25.391	12	0.0130748	8.08889	6	0.231663	22.0572	6	0.0011823	11.914	6	0.0639156	0.0179959	0.519517	0.00182853	0.102883	NotSig	Significant	NotSig
TBL1Y	13.1011	12	0.361735	8.07936	6	0.232347	2.5162	6	0.866651	8.4717	6	0.205541	0.432013	0.519517	0.963375	0.297721	NotSig	NotSig	NotSig
ANTXR2	8.98814	12	0.703943	8.06116	6	0.233657	2.87951	6	0.823811	2.90562	6	0.820596	0.779393	0.521274	0.926089	0.966888	NotSig	NotSig	NotSig
FOXP2	355.73	12	0	7.85044	6	0.249266	277.503	6	0	112.817	6	0	0	0.554855	0	0	NotSig	Significant	Significant
LSAMP	470.199	12	0	7.82362	6	0.251312	329.444	6	0	216.161	6	0	0	0.558161	0	0	NotSig	Significant	Significant
ETS1	23.7261	12	0.022157	7.76709	6	0.255668	7.52054	6	0.275374	18.3819	6	0.00534536	0.0300424	0.56657	0.339992	0.00993421	NotSig	NotSig	Significant
AC015987.1	29.6883	12	0.00311036	7.69212	6	0.261538	31.7638	6	1.81e-05	5.68003	6	0.45997	0.00450373	0.57829	3.22e-05	0.608408	NotSig	Significant	NotSig
ADGRB3	346.375	12	0	7.63463	6	0.266112	261.24	6	0	208.477	6	0	0	0.587098	0	0	NotSig	Significant	Significant
ABI3BP	167.851	12	0	7.56308	6	0.271891	121.988	6	0	54.6287	6	5.51e-10	0	0.598521	0	1.9e-09	NotSig	Significant	Significant
TSHZ1	261.134	12	0	7.55499	6	0.272551	276.827	6	0	46.4936	6	2.36e-08	0	0.598649	0	7.32e-08	NotSig	Significant	Significant
PTGDR	1.54348	3	0.672273	6.34786	5	0.273826	1.3438	2	0.510738	0.125788	2	0.939043	0.748464	0.600126	0.603434	1	NotSig	NotSig	NotSig
DUSP16	74.5867	12	4.4e-11	7.45649	6	0.280684	102.079	6	0	3.93583	6	0.685361	9.52e-11	0.613804	0	0.840282	NotSig	Significant	NotSig
APP	1078.03	12	0	7.40901	6	0.284671	1217.94	6	0	255.237	6	0	0	0.619798	0	0	NotSig	Significant	Significant
LZTS1	51.0655	12	9.07e-07	7.41407	6	0.284245	25.5756	6	0.00026703	46.0934	6	2.84e-08	1.57e-06	0.619798	0.000432458	8.74e-08	NotSig	Significant	Significant
ADAM12	41.3772	12	4.24e-05	7.38124	6	0.287024	33.2704	6	9.3e-06	23.2109	6	0.000728831	6.67e-05	0.623556	1.68e-05	0.00148141	NotSig	Significant	Significant
PDE8A	9.23222	12	0.682978	7.31169	6	0.292982	0.383504	6	0.998982	8.48369	6	0.204764	0.758697	0.635113	1	0.297026	NotSig	NotSig	NotSig
GPC6	84.23	12	6.4e-13	7.29099	6	0.294773	93.8065	6	0	12.9332	6	0.0441098	1.5e-12	0.637606	0	0.0725231	NotSig	Significant	NotSig
EVA1A	31.7339	12	0.00152077	7.27412	6	0.296239	22.8495	6	0.00084847	8.98886	6	0.174205	0.0022278	0.639388	0.00132043	0.257948	NotSig	Significant	NotSig
KCNT2	358.792	12	0	7.25178	6	0.298189	477.071	6	0	32.2874	6	1.44e-05	0	0.642204	0	3.44e-05	NotSig	Significant	Significant
SLC19A1	40.5673	12	5.79e-05	7.23119	6	0.299995	48.0997	6	1.13e-08	1.88908	6	0.929612	9.06e-05	0.644699	2.39e-08	1	NotSig	Significant	NotSig
ZIC1	162.883	12	0	7.18425	6	0.304144	174.691	6	0	37.9466	6	1.15e-06	0	0.652205	0	3.08e-06	NotSig	Significant	Significant
SLC22A8	27.3715	12	0.00682933	7.1417	6	0.307941	17.0041	6	0.00926817	8.94268	6	0.176828	0.00961093	0.657846	0.0132631	0.261056	NotSig	Significant	NotSig
ITGA8	22.7	12	0.0303836	7.13997	6	0.308097	4.36451	6	0.627476	22.6848	6	0.000909214	0.0405925	0.657846	0.729248	0.00183683	NotSig	NotSig	Significant
FXR1	1477.74	12	0	7.10466	6	0.311277	1356.85	6	0	599.684	6	0	0	0.663212	0	0	NotSig	Significant	Significant
TACC1	67.2311	12	1.05e-09	7.05409	6	0.315874	36.2737	6	2.44e-06	44.9491	6	4.79e-08	2.12e-09	0.671569	4.57e-06	1.46e-07	NotSig	Significant	Significant
PCBP3	56.0771	12	1.16e-07	6.99047	6	0.321729	19.2982	6	0.00368852	54.5622	6	5.68e-10	2.15e-07	0.68256	0.00548324	1.95e-09	NotSig	Significant	Significant
NET1	12.9725	12	0.371043	6.95189	6	0.325319	5.13973	6	0.526021	10.7413	6	0.096707	0.441943	0.688708	0.62002	0.150333	NotSig	NotSig	NotSig
TSPAN5	33.7361	12	0.000742282	6.94236	6	0.326211	19.1079	6	0.00398517	14.237	6	0.0270981	0.00109538	0.68913	0.00590658	0.0456822	NotSig	Significant	Significant
PDE7A	124.414	12	0	6.92507	6	0.327832	136.831	6	0	22.8341	6	0.00085398	0	0.691087	0	0.00172875	NotSig	Significant	Significant
ROR2	15.9924	12	0.191582	6.87599	6	0.332468	15.8156	6	0.0147789	0.846778	6	0.99076	0.237875	0.699377	0.0207322	1	NotSig	Significant	NotSig
ADAMTS1	28.5202	12	0.00463959	6.84326	6	0.335586	24.3912	6	0.000442423	13.5797	6	0.0346996	0.00662232	0.704447	0.000699449	0.0574299	NotSig	Significant	NotSig
CSRP2	104.817	12	1.11e-16	6.74358	6	0.345213	89.4877	6	0	26.5048	6	0.000179238	2.97e-16	0.723131	0	0.000388025	NotSig	Significant	Significant
XKR4	317.513	12	0	6.67394	6	0.352056	159.197	6	0	352.503	6	0	0	0.735915	0	0	NotSig	Significant	Significant
GFPT2	88.466	12	9.78e-14	6.6153	6	0.357893	91.2827	6	0	26.6593	6	0.000167713	2.36e-13	0.746209	0	0.000364656	NotSig	Significant	Significant
C1orf21	75.2412	12	3.31e-11	6.60943	6	0.35848	26.6417	6	0.000168986	79.892	6	3.77e-15	7.22e-11	0.746209	0.000278199	1.67e-14	NotSig	Significant	Significant
RBM20	9.8969	10	0.449584	5.47357	5	0.360853	16.873	6	0.00976166	0.422387	5	0.99469	0.523818	0.74958	0.0139492	1	NotSig	Significant	NotSig
COL5A1	25.4218	12	0.0129459	6.54168	6	0.365316	30.6015	6	3.02e-05	1.51533	6	0.95847	0.0178429	0.756172	5.29e-05	1	NotSig	Significant	NotSig
THSD4	20.6448	12	0.0558301	6.53941	6	0.365546	10.0198	6	0.123821	10.9203	6	0.0908698	0.0729358	0.756172	0.159336	0.142144	NotSig	NotSig	NotSig
HIGD1B	18.0252	10	0.0545398	5.42391	5	0.366362	8.06876	5	0.152487	6.31935	5	0.276373	0.0713432	0.756287	0.195214	0.39179	NotSig	NotSig	NotSig
SLC6A1	115.441	12	0	6.49144	6	0.370444	130.835	6	0	56.5983	6	2.2e-10	0	0.761553	0	7.71e-10	NotSig	Significant	Significant
MUSTN1	7.34951	12	0.833679	6.49491	6	0.370088	6.20704	6	0.400402	0.322356	6	0.999381	0.906015	0.761553	0.484569	1	NotSig	NotSig	NotSig
TRABD2B	23.1524	11	0.0168207	6.46054	6	0.373622	11.0358	5	0.0506755	12.0941	6	0.059903	0.0229623	0.766504	0.066763	0.0965803	NotSig	NotSig	NotSig
BNC2	438.421	12	0	6.44656	6	0.375066	349.576	6	0	106.449	6	0	0	0.766995	0	0	NotSig	Significant	Significant
COL1A2	3.47405	3	0.324143	1.95951	2	0.375404	1.72936	2	0.421186	4.56933	2	0.101808	0.390375	0.766995	0.507871	0.158017	NotSig	NotSig	NotSig
KCNMA1	42.9591	12	2.29e-05	6.39297	6	0.380638	33.9097	6	7e-06	16.1591	6	0.0129248	3.68e-05	0.772929	1.27e-05	0.0230751	NotSig	Significant	Significant
ADAMTSL3	47.2788	12	4.17e-06	6.40398	6	0.379489	24.7614	6	0.000377984	21.4492	6	0.00152295	7.01e-06	0.772929	0.000605261	0.00300376	NotSig	Significant	Significant
CRABP2	2.49278	3	0.476597	1.93233	2	0.380539	2.59327	2	0.27345	5.53184	6	0.477617	0.55336	0.772929	0.338331	0.628013	NotSig	NotSig	NotSig
IGF2BP2	440.673	12	0	6.38538	6	0.381432	292.416	6	0	229.456	6	0	0	0.772963	0	0	NotSig	Significant	Significant
TTC7A	120.856	12	0	6.3511	6	0.38503	100.349	6	0	35.0316	6	4.25e-06	0	0.778669	0	1.07e-05	NotSig	Significant	Significant
CHIC2	264.133	12	0	6.33562	6	0.386663	253.031	6	0	73.0505	6	9.67e-14	0	0.780384	0	3.99e-13	NotSig	Significant	Significant
SIX1	10.0618	5	0.073502	2.98811	3	0.393462	6.56532	2	0.0375282	3.69802	4	0.448413	0.0952768	0.7925	0.0503748	0.595894	NotSig	NotSig	NotSig
F13A1	13.5216	12	0.332296	6.25236	6	0.395523	1.15276	6	0.979154	11.7662	6	0.0673919	0.399713	0.795041	1	0.107784	NotSig	NotSig	NotSig
PTEN	22.3506	12	0.0337732	6.16275	6	0.405208	28.8828	6	6.4e-05	3.27924	6	0.773071	0.0448816	0.812867	0.000109192	0.920674	NotSig	Significant	NotSig
CHST15	375.761	12	0	6.12868	6	0.40893	404.76	6	0	79.0494	6	5.66e-15	0	0.818684	0	2.44e-14	NotSig	Significant	Significant
DPP10	135.077	12	0	6.09451	6	0.412687	104.319	6	0	84.2707	6	4.44e-16	0	0.824545	0	2.04e-15	NotSig	Significant	Significant
DCDC2	53.2689	12	3.69e-07	6.06732	6	0.415691	58.2278	6	1.03e-10	8.12242	6	0.229271	6.6e-07	0.828883	2.41e-10	0.329227	NotSig	Significant	NotSig
AC093772.1	26.9357	11	0.00469903	5.99597	6	0.423642	27.5238	5	4.51e-05	1.58675	6	0.953525	0.00668811	0.843047	7.82e-05	1	NotSig	Significant	NotSig
TBX3	1.96565	2	0.374253	1.69932	2	0.42756	5.42401	5	0.36635	2.32285	2	0.313041	0.443788	0.849145	0.444981	0.437555	NotSig	NotSig	NotSig
FOXQ1	1.96645	3	0.579399	1.69489	2	0.428509	0.779954	4	0.941115	1.50148	2	0.472016	0.660476	0.849335	1	0.621467	NotSig	NotSig	NotSig
STK3	41.6037	12	3.88e-05	5.9013	6	0.434337	36.5364	6	2.17e-06	36.2097	6	2.51e-06	6.15e-05	0.858472	4.08e-06	6.49e-06	NotSig	Significant	Significant
TNFRSF19	5.74429	12	0.92842	5.89685	6	0.434844	0.538704	6	0.997335	4.6922	6	0.583852	0.987555	0.858472	1	0.742274	NotSig	NotSig	NotSig
FSTL4	21.9863	12	0.0376739	5.87315	6	0.437549	5.36312	6	0.498152	22.4428	6	0.00100627	0.0497354	0.862101	0.589263	0.00202471	NotSig	NotSig	Significant
HEYL	5.44419	7	0.605924	3.72943	4	0.443861	1.00539	3	0.799947	2.58249	4	0.629928	0.686029	0.872809	0.907457	0.784854	NotSig	NotSig	NotSig
MACROD2	12.9836	12	0.370234	5.80645	6	0.445217	0	6	1	18.0059	6	0.00621755	0.441636	0.87375	1	0.0114697	NotSig	NotSig	Significant
KDR	2.00524	3	0.57132	1.58389	2	0.452962	0.134467	2	0.934977	2.1313	2	0.344504	0.652008	0.8872	1	0.474758	NotSig	NotSig	NotSig
DENND4A	35.3315	12	0.000414623	5.7206	6	0.455205	52.2605	6	1.65e-09	0	6	1	0.000621005	0.88984	3.6e-09	1	NotSig	Significant	NotSig
UTRN	26.4023	12	0.00941092	5.63198	6	0.465651	23.1747	6	0.000740035	10.7975	6	0.0948397	0.0131517	0.908475	0.0011571	0.147891	NotSig	Significant	NotSig
STAC	13.6004	11	0.255898	5.62039	6	0.467027	3.24465	6	0.777573	13.6688	6	0.0335622	0.311177	0.909378	0.885101	0.0558252	NotSig	NotSig	NotSig
RIPOR3	12.8661	12	0.378845	5.58584	6	0.471143	9.08301	6	0.168963	6.7469	6	0.344889	0.448703	0.915601	0.21603	0.474758	NotSig	NotSig	NotSig
RAI2	215.282	12	0	5.45168	6	0.487316	186.724	6	0	50.3779	6	3.95e-09	0	0.945183	0	1.28e-08	NotSig	Significant	Significant
TRAM2	78.1955	12	9.11e-12	5.40818	6	0.492623	94.4	6	0	12.854	6	0.0454135	2.05e-11	0.953548	0	0.0745439	NotSig	Significant	NotSig
LAMA4	7.43626	12	0.82749	5.40065	6	0.493545	1.837	6	0.934062	2.79441	6	0.834173	0.901245	0.953548	1	0.977118	NotSig	NotSig	NotSig
PLA2R1	109.296	12	0	5.36039	6	0.498488	107.064	6	0	34.2292	6	6.08e-06	0	0.961232	0	1.5e-05	NotSig	Significant	Significant
XPO1	232.9	12	0	5.33865	6	0.501168	314.602	6	0	26.9671	6	0.000146879	0	0.964531	0	0.000324303	NotSig	Significant	Significant
GABRE	1.84235	3	0.605762	1.37371	2	0.503157	16.0982	5	0.00656919	4.40127	2	0.110733	0.686029	0.965283	0.00951005	0.17107	NotSig	Significant	NotSig
MYL3	14.5216	12	0.268644	5.31979	6	0.503499	8.62603	6	0.195728	4.37597	6	0.625938	0.32628	0.965283	0.247392	0.780857	NotSig	NotSig	NotSig
BMP5	99.6621	9	0	4.29892	5	0.50723	157.133	5	0	39.3584	5	2.01e-07	0	0.968701	0	5.77e-07	NotSig	Significant	Significant
FHL5	1.67868	2	0.431996	1.35814	2	0.507088	17.4876	5	0.00366214	2.06745	2	0.35568	0.505087	0.968701	0.00545215	0.486925	NotSig	Significant	NotSig
ANKRD33B	19.9034	12	0.0689354	5.27602	6	0.50893	19.1224	6	0.00396178	6.03128	6	0.419696	0.0894732	0.970087	0.00588068	0.562979	NotSig	Significant	NotSig
S1PR3	20.9323	11	0.0340798	5.25671	6	0.511335	8.3694	6	0.212269	15.9464	6	0.0140446	0.0452053	0.972807	0.267621	0.0249404	NotSig	NotSig	Significant
PDZRN3	78.1162	12	9.43e-12	5.23263	6	0.514341	34.657	6	5.02e-06	67.9037	6	1.1e-12	2.11e-11	0.974799	9.25e-06	4.37e-12	NotSig	Significant	Significant
COL1A1	3.36494	3	0.338707	1.33056	2	0.514129	25.6648	4	3.7e-05	5.05286	2	0.079944	0.405477	0.974799	6.46e-05	0.126641	NotSig	Significant	NotSig
TBX2	1.03752	3	0.792173	1.32542	2	0.515454	3.51177	4	0.476091	0.768641	2	0.680913	0.868444	0.97505	0.567888	0.838889	NotSig	NotSig	NotSig
C2CD2	12.9437	12	0.373148	5.17448	6	0.521638	5.38909	6	0.494962	7.63335	6	0.266214	0.443003	0.984875	0.586186	0.379004	NotSig	NotSig	NotSig
GPBP1	1376.86	12	0	5.14997	6	0.524728	1282.84	6	0	484.46	6	0	0	0.988833	0	0	NotSig	Significant	Significant
TGM2	1.12556	2	0.569624	1.27144	2	0.529555	2.69943	6	0.845515	0.945138	2	0.623399	0.650813	0.996043	0.944534	0.778663	NotSig	NotSig	NotSig
ABHD3	1316.69	12	0	0	6	1	1023.22	6	0	526.02	6	0	0	1	0	0	NotSig	Significant	Significant
AHCTF1	391.073	12	0	4.43267	6	0.618337	401.908	6	0	117.103	6	0	0	1	0	0	NotSig	Significant	Significant
BAG3	1031.46	12	0	2.79527	6	0.834069	621.504	6	0	416.769	6	0	0	1	0	0	NotSig	Significant	Significant
CAP2	776.056	12	0	0.739982	6	0.993587	680.16	6	0	295.433	6	0	0	1	0	0	NotSig	Significant	Significant
CDH20	471.238	12	0	0.943185	6	0.987675	356.751	6	0	384.086	6	0	0	1	0	0	NotSig	Significant	Significant
CHORDC1	3122.99	12	0	1.33324	6	0.969793	2537.86	6	0	1358.49	6	0	0	1	0	0	NotSig	Significant	Significant
CLU	337.933	12	0	0	6	1	199.759	6	0	160.436	6	0	0	1	0	0	NotSig	Significant	Significant
CNTNAP2	349.411	12	0	0.857612	6	0.990439	303.5	6	0	195.353	6	0	0	1	0	0	NotSig	Significant	Significant
CTNNA2	328.022	12	0	0	6	1	256.975	6	0	250.582	6	0	0	1	0	0	NotSig	Significant	Significant
CTNNAL1	359.84	12	0	0.394909	6	0.998893	332.207	6	0	108.643	6	0	0	1	0	0	NotSig	Significant	Significant
CTNND2	310.417	12	0	0	6	1	246.19	6	0	221.445	6	0	0	1	0	0	NotSig	Significant	Significant
CWF19L2	524.705	12	0	3.977	6	0.679789	534.283	6	0	175.466	6	0	0	1	0	0	NotSig	Significant	Significant
DAB1	159.032	12	0	2.10381	6	0.909908	89.5335	6	0	118.905	6	0	0	1	0	0	NotSig	Significant	Significant
DDR2	400.689	12	0	0.285538	6	0.999564	333.002	6	0	100.431	6	0	0	1	0	0	NotSig	Significant	Significant
DLC1	409.393	12	0	0	6	1	386.413	6	0	233.169	6	0	0	1	0	0	NotSig	Significant	Significant
DNAJA4	1733.27	12	0	3.45658	6	0.749737	1212.78	6	0	692.723	6	0	0	1	0	0	NotSig	Significant	Significant
DNAJB1	2647.38	12	0	1.9363	6	0.925463	1853.65	6	0	1028.69	6	0	0	1	0	0	NotSig	Significant	Significant
DNAJB6	1489.94	12	0	3.63016	6	0.726579	1173.07	6	0	629.373	6	0	0	1	0	0	NotSig	Significant	Significant
ELOVL5	650.375	12	0	1.0175	6	0.98494	639.986	6	0	181.738	6	0	0	1	0	0	NotSig	Significant	Significant
ERBB4	392.614	12	0	3.42375	6	0.754085	291.319	6	0	233.822	6	0	0	1	0	0	NotSig	Significant	Significant
FAM155A	418.966	12	0	1.76138	6	0.940285	264.077	6	0	318.186	6	0	0	1	0	0	NotSig	Significant	Significant
FKBP4	1122.72	12	0	1.10614	6	0.981267	740.338	6	0	459.188	6	0	0	1	0	0	NotSig	Significant	Significant
FLRT2	298.02	12	0	0.218787	6	0.999799	293.995	6	0	91.7135	6	0	0	1	0	0	NotSig	Significant	Significant
FRMD4A	164.188	12	0	0	6	1	103.772	6	0	146.699	6	0	0	1	0	0	NotSig	Significant	Significant
GRIK1	284.505	12	0	1.41585	6	0.964887	202.409	6	0	259.8	6	0	0	1	0	0	NotSig	Significant	Significant
HSP90AA1	4086.17	12	0	0	6	1	3282.72	6	0	1811.64	6	0	0	1	0	0	NotSig	Significant	Significant
HSPA1B	1270.42	12	0	3.29901	6	0.770489	708.922	6	0	578.772	6	0	0	1	0	0	NotSig	Significant	Significant
HSPA4	1422.07	12	0	0.307625	6	0.999459	1155.13	6	0	587.183	6	0	0	1	0	0	NotSig	Significant	Significant
HSPA4L	3452.67	12	0	0.010358	6	1	2751.86	6	0	1494.52	6	0	0	1	0	0	NotSig	Significant	Significant
HSPA9	693.858	12	0	1.81424	6	0.935966	592.359	6	0	265.509	6	0	0	1	0	0	NotSig	Significant	Significant
HSPB1	1717.09	12	0	1.34991	6	0.968834	1057	6	0	768.769	6	0	0	1	0	0	NotSig	Significant	Significant
HSPD1	4044.24	12	0	0.314103	6	0.999426	3204.52	6	0	1648.98	6	0	0	1	0	0	NotSig	Significant	Significant
HSPE1	1681.73	12	0	0.739748	6	0.993593	1208.16	6	0	653.552	6	0	0	1	0	0	NotSig	Significant	Significant
HSPH1	4886.67	12	0	0.412985	6	0.998742	3831.66	6	0	2102.14	6	0	0	1	0	0	NotSig	Significant	Significant
HUNK	1297.95	12	0	0.754722	6	0.993233	1038.05	6	0	647.775	6	0	0	1	0	0	NotSig	Significant	Significant
MRPL18	393.377	12	0	1.06123	6	0.983184	308.029	6	0	142.416	6	0	0	1	0	0	NotSig	Significant	Significant
MRPS6	1308.78	12	0	0.912388	6	0.988717	1056.81	6	0	560.128	6	0	0	1	0	0	NotSig	Significant	Significant
MT-CYB	662.227	12	0	3.70269	6	0.716836	539.503	6	0	265.196	6	0	0	1	0	0	NotSig	Significant	Significant
NEAT1	819.74	12	0	0.0202566	6	1	677.681	6	0	320.62	6	0	0	1	0	0	NotSig	Significant	Significant
NKAIN3	216.075	12	0	0.778735	6	0.992632	241.435	6	0	90.4593	6	0	0	1	0	0	NotSig	Significant	Significant
NKRF	351.513	12	0	0.775018	6	0.992727	306.22	6	0	110.173	6	0	0	1	0	0	NotSig	Significant	Significant
NPAS3	570.311	12	0	1.54879	6	0.956188	353.211	6	0	453.043	6	0	0	1	0	0	NotSig	Significant	Significant
NRXN1	483.805	12	0	1.2673	6	0.97343	338.399	6	0	317.48	6	0	0	1	0	0	NotSig	Significant	Significant
NRXN3	268.739	12	0	2.18471	6	0.901951	227.094	6	0	136.116	6	0	0	1	0	0	NotSig	Significant	Significant
NTM	429.876	12	0	0.00986914	6	1	288.195	6	0	263.573	6	0	0	1	0	0	NotSig	Significant	Significant
NTRK2	209.096	12	0	0	6	1	140.694	6	0	115.554	6	0	0	1	0	0	NotSig	Significant	Significant
NUCB1	451.071	12	0	2.56805	6	0.860776	396.983	6	0	142.999	6	0	0	1	0	0	NotSig	Significant	Significant
NUDC	935.178	12	0	0	6	1	718.132	6	0	371.81	6	0	0	1	0	0	NotSig	Significant	Significant
OSBPL1A	596.029	12	0	1.84483	6	0.933402	639.152	6	0	151.473	6	0	0	1	0	0	NotSig	Significant	Significant
P2RY14	110.858	12	0	1.41803	6	0.964753	100.936	6	0	97.9198	6	0	0	1	0	0	NotSig	Significant	Significant
PARD6G-AS1	483.664	12	0	3.58691	6	0.732373	372.645	6	0	170.575	6	0	0	1	0	0	NotSig	Significant	Significant
PHACTR2	415.734	12	0	0.0935578	6	0.999984	381.01	6	0	119.417	6	0	0	1	0	0	NotSig	Significant	Significant
PNLDC1	286.935	10	0	0.179786	5	0.999316	199.235	6	0	98.1175	6	0	0	1	0	0	NotSig	Significant	Significant
PPP2R2B	207.888	12	0	4.24321	6	0.643801	151.625	6	0	133.504	6	0	0	1	0	0	NotSig	Significant	Significant
PTGDS	943.974	12	0	1.00014	6	0.985607	985.027	6	0	257.648	6	0	0	1	0	0	NotSig	Significant	Significant
PTGES3	3870.16	12	0	0.162154	6	0.999916	3153.76	6	0	1591.36	6	0	0	1	0	0	NotSig	Significant	Significant
PTPRM	402.696	12	0	3.27137	6	0.774097	335.028	6	0	152.991	6	0	0	1	0	0	NotSig	Significant	Significant
RANGAP1	966.923	12	0	2.12815	6	0.907543	784.089	6	0	310.665	6	0	0	1	0	0	NotSig	Significant	Significant
ROBO2	178.012	12	0	0.687972	6	0.994747	180.242	6	0	111.517	6	0	0	1	0	0	NotSig	Significant	Significant
SGCZ	299.523	12	0	3.51111	6	0.742491	229.415	6	0	242.906	6	0	0	1	0	0	NotSig	Significant	Significant
SH3BGR	505.595	12	0	0.28935	6	0.999547	428.709	6	0	179.344	6	0	0	1	0	0	NotSig	Significant	Significant
SLC5A3	1974.38	12	0	0.204556	6	0.999835	1453.48	6	0	825.355	6	0	0	1	0	0	NotSig	Significant	Significant
SORBS1	995.697	12	0	0	6	1	957.548	6	0	333.738	6	0	0	1	0	0	NotSig	Significant	Significant
SOX5	373.158	12	0	3.4274	6	0.753602	275.694	6	0	258.361	6	0	0	1	0	0	NotSig	Significant	Significant
ST13	1178.4	12	0	0	6	1	918.28	6	0	510.619	6	0	0	1	0	0	NotSig	Significant	Significant
STIP1	1662.37	12	0	0.240013	6	0.999737	1201.09	6	0	677.892	6	0	0	1	0	0	NotSig	Significant	Significant
SYNE1	455.605	12	0	3.02256	6	0.80601	342.089	6	0	166.479	6	0	0	1	0	0	NotSig	Significant	Significant
TNIK	149.622	12	0	0	6	1	102.1	6	0	106.517	6	0	0	1	0	0	NotSig	Significant	Significant
TRPM3	439.961	12	0	0	6	1	472.897	6	0	121.342	6	0	0	1	0	0	NotSig	Significant	Significant
ZFAND2A	505.498	12	0	0.174406	6	0.999896	358.062	6	0	177.811	6	0	0	1	0	0	NotSig	Significant	Significant
ZNF385D	197.406	12	0	0	6	1	173.985	6	0	117.433	6	0	0	1	0	0	NotSig	Significant	Significant
LAMA2	305.528	12	0	0	6	1	295.016	6	0	85.5448	6	2.22e-16	0	1	0	1.04e-15	NotSig	Significant	Significant
CGAS	291.042	12	0	4.81913	6	0.567212	242.472	6	0	83.2028	6	7.77e-16	0	1	0	3.53e-15	NotSig	Significant	Significant
SERPINH1	230.132	10	0	0.356218	6	0.999176	238.945	6	0	82.1353	6	1.33e-15	0	1	0	6.02e-15	NotSig	Significant	Significant
P4HA1	344.557	12	0	0.674617	6	0.995023	413.322	6	0	79.3464	6	4.88e-15	0	1	0	2.13e-14	NotSig	Significant	Significant
KLHL25	306.017	12	0	4.43336	6	0.618244	284.349	6	0	74.0931	6	5.9e-14	0	1	0	2.45e-13	NotSig	Significant	Significant
SQSTM1	266.927	12	0	0	6	1	255.692	6	0	68.1889	6	9.61e-13	0	1	0	3.84e-12	NotSig	Significant	Significant
SPARCL1	220.852	12	0	0	6	1	252.887	6	0	65.4524	6	3.49e-12	0	1	0	1.35e-11	NotSig	Significant	Significant
MEF2C	125.672	12	0	0.809811	6	0.991808	120.16	6	0	64.4965	6	5.47e-12	0	1	0	2.08e-11	NotSig	Significant	Significant
GPC5	294.119	12	0	4.18842	6	0.651196	355.488	6	0	63.3468	6	9.38e-12	0	1	0	3.51e-11	NotSig	Significant	Significant
UBE2D3	322.861	12	0	2.21565	6	0.898835	357.19	6	0	59.8033	6	4.93e-11	0	1	0	1.76e-10	NotSig	Significant	Significant
ALDH1A2	201.792	12	0	0.216353	6	0.999805	188.279	6	0	55.9595	6	2.97e-10	0	1	0	1.04e-09	NotSig	Significant	Significant
PKDCC	140.821	12	0	0.797617	6	0.992137	110.573	6	0	55.2333	6	4.16e-10	0	1	0	1.44e-09	NotSig	Significant	Significant
VIM	202.266	12	0	0	6	1	170.918	6	0	47.9371	6	1.22e-08	0	1	0	3.83e-08	NotSig	Significant	Significant
UACA	171.812	12	0	0	6	1	142.527	6	0	47.4333	6	1.53e-08	0	1	0	4.81e-08	NotSig	Significant	Significant
ROBO1	162.248	12	0	0.00559505	6	1	161.185	6	0	47.3754	6	1.57e-08	0	1	0	4.93e-08	NotSig	Significant	Significant
LHFPL2	159.657	12	0	0.0391172	6	0.999999	159.801	6	0	45.8298	6	3.2e-08	0	1	0	9.83e-08	NotSig	Significant	Significant
ABCA9	160.732	11	0	4.32054	6	0.633385	137.121	5	0	44.8119	6	5.1e-08	0	1	0	1.55e-07	NotSig	Significant	Significant
SVIL	188.734	12	0	0.966626	6	0.986846	224.903	6	0	44.7414	6	5.27e-08	0	1	0	1.6e-07	NotSig	Significant	Significant
AEBP1	198.442	12	0	1.06355	6	0.983088	199.471	6	0	44.6242	6	5.56e-08	0	1	0	1.68e-07	NotSig	Significant	Significant
CCDC148	141.176	12	0	1.60233	6	0.95241	119.773	6	0	43.2133	6	1.06e-07	0	1	0	3.13e-07	NotSig	Significant	Significant
P3H2	137.753	12	0	0.124847	6	0.999961	111.562	6	0	42.9146	6	1.21e-07	0	1	0	3.57e-07	NotSig	Significant	Significant
PRKD2	164.722	12	0	0	6	1	132.527	6	0	42.8853	6	1.23e-07	0	1	0	3.6e-07	NotSig	Significant	Significant
FAM160A1	122.687	12	0	1.73681	6	0.942245	122.529	6	0	41.6392	6	2.17e-07	0	1	0	6.18e-07	NotSig	Significant	Significant
LINC01088	147.568	12	0	3.18554	6	0.785225	126.658	6	0	40.7165	6	3.29e-07	0	1	0	9.18e-07	NotSig	Significant	Significant
OLFML2B	137.042	12	0	0.0472503	6	0.999998	113.253	6	0	40.5828	6	3.5e-07	0	1	0	9.7e-07	NotSig	Significant	Significant
EPHA7	187.452	12	0	1.62582	6	0.950703	206.589	6	0	39.7978	6	4.99e-07	0	1	0	1.37e-06	NotSig	Significant	Significant
TRAF3IP3	166.523	12	0	0.984892	6	0.986179	128.574	6	0	39.7933	6	5e-07	0	1	0	1.37e-06	NotSig	Significant	Significant
CFH	125.517	9	0	0.891456	5	0.970837	144.499	5	0	37.2934	5	5.23e-07	0	1	0	1.43e-06	NotSig	Significant	Significant
ZDHHC18	164.46	12	0	0.0300288	6	0.999999	130.598	6	0	39.6658	6	5.3e-07	0	1	0	1.44e-06	NotSig	Significant	Significant
TPM1	137.793	12	0	1.3435	6	0.969205	150.506	6	0	39.6145	6	5.42e-07	0	1	0	1.47e-06	NotSig	Significant	Significant
ITGA1	143.181	12	0	0.790677	6	0.992321	124.217	6	0	38.5739	6	8.67e-07	0	1	0	2.35e-06	NotSig	Significant	Significant
COLEC12	139.881	12	0	0.871086	6	0.990031	139.597	6	0	38.0554	6	1.1e-06	0	1	0	2.95e-06	NotSig	Significant	Significant
LONRF3	175.406	12	0	0.954407	6	0.987282	176.495	6	0	37.8985	6	1.18e-06	0	1	0	3.14e-06	NotSig	Significant	Significant
MCU	150.262	12	0	2.41575	6	0.877775	155.32	6	0	37.4614	6	1.43e-06	0	1	0	3.8e-06	NotSig	Significant	Significant
CHSY3	82.1096	12	1.63e-12	3.98371	6	0.678882	89.824	6	0	36.9481	6	1.8e-06	3.77e-12	1	0	4.76e-06	NotSig	Significant	Significant
CEMIP	137.462	12	0	0	6	1	142.378	6	0	36.9154	6	1.83e-06	0	1	0	4.82e-06	NotSig	Significant	Significant
AC092957.1	130.17	9	0	2.23903	5	0.815179	97.4618	6	0	34.5129	5	1.88e-06	0	1	0	4.94e-06	NotSig	Significant	Significant
ITIH5	143.612	9	0	0.27695	5	0.998054	133.332	5	0	33.7063	5	2.72e-06	0	1	0	7.01e-06	NotSig	Significant	Significant
AL355612.1	129.255	12	0	3.85267	6	0.696607	109.847	6	0	35.8514	6	2.95e-06	0	1	0	7.54e-06	NotSig	Significant	Significant
MAFF	144.51	12	0	0.70613	6	0.994358	133.736	6	0	35.3168	6	3.74e-06	0	1	0	9.5e-06	NotSig	Significant	Significant
ATP1A2	125.333	12	0	0	6	1	154.469	6	0	34.8792	6	4.55e-06	0	1	0	1.14e-05	NotSig	Significant	Significant
IL18	123.947	12	0	0.852597	6	0.990589	112.792	6	0	34.7281	6	4.87e-06	0	1	0	1.21e-05	NotSig	Significant	Significant
SLC6A13	100.072	12	5.55e-16	0	6	1	92.8336	6	0	34.3509	6	5.76e-06	1.44e-15	1	0	1.43e-05	NotSig	Significant	Significant
ARHGAP29	9.41989	6	0.151304	1.56356	4	0.815326	104.647	4	0	28.7389	4	8.83e-06	0.189272	1	0	2.17e-05	NotSig	Significant	Significant
GLIS3	106.162	12	0	0.158518	6	0.999922	118.989	6	0	32.8171	6	1.14e-05	0	1	0	2.76e-05	NotSig	Significant	Significant
FBLN5	104.691	12	1.11e-16	0.835241	6	0.991095	96.396	6	0	31.7448	6	1.83e-05	2.97e-16	1	0	4.31e-05	NotSig	Significant	Significant
GBE1	168.063	12	0	0.327752	6	0.999351	196.844	6	0	31.1649	6	2.36e-05	0	1	0	5.46e-05	NotSig	Significant	Significant
CLIC2	128.147	12	0	0.270728	6	0.999626	114.357	6	0	30.1966	6	3.61e-05	0	1	0	8.26e-05	NotSig	Significant	Significant
COL12A1	101.463	12	3.33e-16	0.201521	6	0.999842	103.483	6	0	29.6649	6	4.55e-05	8.69e-16	1	0	0.000103706	NotSig	Significant	Significant
GMDS	82.9366	12	1.13e-12	0.283865	6	0.999571	98.5374	6	0	27.2297	6	0.000131139	2.63e-12	1	0	0.000291486	NotSig	Significant	Significant
ULK4	125.565	12	0	3.11438	6	0.79436	141.029	6	0	26.9305	6	0.000149213	0	1	0	0.000328006	NotSig	Significant	Significant
NXN	140.094	12	0	0.95127	6	0.987392	174.594	6	0	26.1807	6	0.000206033	0	1	0	0.000442195	NotSig	Significant	Significant
DAB2	116.449	12	0	0.740834	6	0.993567	124.657	6	0	25.4395	6	0.000283038	0	1	0	0.000601005	NotSig	Significant	Significant
PTPN13	145.913	12	0	0.30802	6	0.999457	187.405	6	0	24.8093	6	0.000370364	0	1	0	0.000781445	NotSig	Significant	Significant
ST3GAL6-AS1	90.4382	7	1.11e-16	3.10466	4	0.540466	418.776	6	0	20.2804	4	0.000439607	2.97e-16	1	0	0.000914016	NotSig	Significant	Significant
SKI	124.346	12	0	1.96008	6	0.923333	136.731	6	0	24.2326	6	0.000473234	0	1	0	0.000981886	NotSig	Significant	Significant
STARD3	120.689	12	0	0.266305	6	0.999644	126.323	6	0	23.4593	6	0.000656364	0	1	0	0.00134232	NotSig	Significant	Significant
UBE2H	144.651	12	0	2.67564	6	0.848316	177.185	6	0	22.0364	6	0.0011926	0	1	0	0.00238043	NotSig	Significant	Significant
NEBL	142.391	12	0	0.615283	6	0.99614	177.728	6	0	21.9615	6	0.0012305	0	1	0	0.00245117	NotSig	Significant	Significant
SPATS2L	139.289	12	0	4.76773	6	0.57393	161.61	6	0	21.4371	6	0.00153059	0	1	0	0.00301288	NotSig	Significant	Significant
NHSL2	100.802	12	3.33e-16	2.06326	6	0.913789	110.384	6	0	21.0705	6	0.00178188	8.69e-16	1	0	0.00349374	NotSig	Significant	Significant
CRIM1	87.7586	12	1.34e-13	0	6	1	105.168	6	0	20.2849	6	0.00246379	3.2e-13	1	0	0.00480246	NotSig	Significant	Significant
BICC1	169.919	12	0	4.54659	6	0.603133	227.167	6	0	19.2398	6	0.00377732	0	1	0	0.00720796	NotSig	Significant	Significant
CNN3	155.714	12	0	0.888687	6	0.989482	213.295	6	0	18.9886	6	0.00418291	0	1	0	0.00795151	NotSig	Significant	Significant
EDA	103.186	12	1.11e-16	1.79531	6	0.937529	113.455	6	0	16.8283	6	0.00993547	2.97e-16	1	0	0.0179956	NotSig	Significant	Significant
SLC38A2	76.8267	12	1.66e-11	2.67099	6	0.848862	104.305	6	0	9.21515	6	0.161835	3.66e-11	1	0	0.241783	NotSig	Significant	NotSig
DAPK1	79.84	12	4.43e-12	2.0978	6	0.910487	103.059	6	0	8.28508	6	0.217952	1.01e-11	1	0	0.314785	NotSig	Significant	NotSig
ATP13A3	71.15	12	1.95e-10	1.85588	6	0.932465	114.366	6	0	2.94604	6	0.815588	4.08e-10	1	0	0.962124	NotSig	Significant	NotSig
MAST4	114.565	12	0	0	6	1	87.0757	6	1.11e-16	35.983	6	2.78e-06	0	1	3.49e-16	7.13e-06	NotSig	Significant	Significant
CPE	68.3351	12	6.55e-10	0.132924	6	0.999953	87.0488	6	1.11e-16	14.7222	6	0.0225309	1.34e-09	1	3.49e-16	0.0387688	NotSig	Significant	Significant
ZC3H7B	84.9304	12	4.69e-13	3.49165	6	0.745081	88.4232	6	1.11e-16	14.1719	6	0.0277733	1.11e-12	1	3.49e-16	0.0466629	NotSig	Significant	Significant
PKP2	74.6208	12	4.33e-11	1.90749	6	0.928007	87.1551	6	1.11e-16	13.6624	6	0.0336427	9.4e-11	1	3.49e-16	0.0558659	NotSig	Significant	NotSig
ADCY7	140.67	12	0	0.324786	6	0.999368	86.2163	6	2.22e-16	50.6019	6	3.56e-09	0	1	6.93e-16	1.16e-08	NotSig	Significant	Significant
CHRNA5	111.998	8	0	0.220259	4	0.994363	79.5683	4	2.22e-16	42.0172	4	1.65e-08	0	1	6.93e-16	5.16e-08	NotSig	Significant	Significant
TLN2	80.4424	12	3.4e-12	3.38618	6	0.759046	83.6604	6	6.66e-16	20.7618	6	0.00202437	7.77e-12	1	2.07e-15	0.00396142	NotSig	Significant	Significant
PODN	76.3413	12	2.05e-11	0.262251	6	0.999659	81.061	6	2.11e-15	15.5856	6	0.0161597	4.52e-11	1	6.5e-15	0.0284936	NotSig	Significant	Significant
RNF152	75.4622	12	3e-11	0.0679073	6	0.999994	80.3467	6	3e-15	18.2312	6	0.00567959	6.57e-11	1	9.16e-15	0.0105357	NotSig	Significant	Significant
GRM8	103.34	12	1.11e-16	3.68938	6	0.718626	79.0991	6	5.44e-15	63.8473	6	7.42e-12	2.97e-16	1	1.64e-14	2.79e-11	NotSig	Significant	Significant
MAP4K3	53.0139	12	4.1e-07	3.78896	6	0.705211	79.1103	6	5.44e-15	3.85682	6	0.696045	7.29e-07	1	1.64e-14	0.852335	NotSig	Significant	NotSig
TENM2	92.9477	12	1.32e-14	0.738841	6	0.993614	78.3877	6	7.66e-15	81.5534	6	1.67e-15	3.31e-14	1	2.31e-14	7.49e-15	NotSig	Significant	Significant
DLGAP1	151.231	12	0	2.5484	6	0.863012	77.0251	6	1.47e-14	120.281	6	0	0	1	4.37e-14	0	NotSig	Significant	Significant
LINGO2	86.2736	12	2.59e-13	1.82207	6	0.935314	75.7318	6	2.71e-14	60.1313	6	4.23e-11	6.16e-13	1	7.96e-14	1.52e-10	NotSig	Significant	Significant
IGFBP7	64.0014	12	4.17e-09	2.14297	6	0.906091	75.2877	6	3.35e-14	8.76229	6	0.187395	8.22e-09	1	9.79e-14	0.275435	NotSig	Significant	NotSig
PHLDB2	74.8151	12	3.98e-11	1.74702	6	0.941434	74.6595	6	4.51e-14	18.1922	6	0.00576938	8.66e-11	1	1.3e-13	0.0106824	NotSig	Significant	Significant
KIRREL3	111.385	12	0	4.73883	6	0.577719	74.223	6	5.55e-14	96.6247	6	0	0	1	1.59e-13	0	NotSig	Significant	Significant
HLF	66.2852	12	1.58e-09	1.35117	6	0.968762	73.678	6	7.18e-14	22.4652	6	0.000996884	3.16e-09	1	2.04e-13	0.00200988	NotSig	Significant	Significant
PLEKHG4B	71.9392	8	2.02e-12	1.50182	5	0.912859	73.0034	6	9.88e-14	35.4184	4	3.81e-07	4.64e-12	1	2.8e-13	1.05e-06	NotSig	Significant	Significant
ERG	87.2994	12	1.64e-13	0.26611	6	0.999645	72.592	6	1.2e-13	23.5584	6	0.000629485	3.92e-13	1	3.38e-13	0.00129265	NotSig	Significant	Significant
RBPMS	94.8801	11	1.89e-15	1.91117	6	0.927684	72.2341	6	1.42e-13	30.8629	6	2.69e-05	4.86e-15	1	3.98e-13	6.19e-05	NotSig	Significant	Significant
FSTL1	54.7359	12	2.02e-07	0.717573	6	0.994104	72.2379	6	1.42e-13	8.52893	6	0.201855	3.69e-07	1	3.98e-13	0.2933	NotSig	Significant	NotSig
NDST4	78.0011	12	9.91e-12	3.8256	6	0.700263	72.1932	6	1.45e-13	15.0417	6	0.0199351	2.22e-11	1	4.05e-13	0.0345403	NotSig	Significant	Significant
GHR	72.2346	12	1.22e-10	4.88515	6	0.558625	71.5438	6	1.97e-13	19.036	6	0.00410334	2.59e-10	1	5.49e-13	0.00781513	NotSig	Significant	Significant
GABRB1	95.1248	12	5e-15	0	6	1	71.1553	6	2.37e-13	76.7732	6	1.65e-14	1.26e-14	1	6.57e-13	7.06e-14	NotSig	Significant	Significant
DAAM2	67.3697	12	9.91e-10	0	6	1	70.7158	6	2.92e-13	31.6361	6	1.92e-05	2e-09	1	8.07e-13	4.51e-05	NotSig	Significant	Significant
GRHL1	67.5879	12	9.03e-10	4.0772	6	0.66623	70.6179	6	3.05e-13	11.7868	6	0.0668984	1.83e-09	1	8.43e-13	0.107339	NotSig	Significant	NotSig
TEAD1	61.1096	12	1.42e-08	1.61232	6	0.951687	69.5897	6	4.96e-13	11.7744	6	0.067196	2.76e-08	1	1.35e-12	0.107643	NotSig	Significant	NotSig
ANAPC16	54.1642	12	2.55e-07	4.67304	6	0.586378	69.3569	6	5.54e-13	3.4448	6	0.751299	4.64e-07	1	1.5e-12	0.902942	NotSig	Significant	NotSig
SLC2A12	76.0166	12	2.36e-11	0.100482	6	0.99998	68.3085	6	9.08e-13	19.8889	6	0.00289834	5.2e-11	1	2.42e-12	0.00559486	NotSig	Significant	Significant
PDE5A	49.8783	12	1.47e-06	0.140742	6	0.999945	67.8778	6	1.11e-12	5.36893	6	0.497438	2.51e-06	1	2.95e-12	0.648097	NotSig	Significant	NotSig
SPTLC3	72.6739	11	3.78e-11	1.15347	6	0.979121	64.2519	5	1.6e-12	26.9867	6	0.000145643	8.23e-11	1	4.22e-12	0.000322288	NotSig	Significant	Significant
PFKFB4	94.9682	12	5.33e-15	4.34895	6	0.629565	66.7373	6	1.9e-12	26.8799	6	0.000152501	1.35e-14	1	4.98e-12	0.000334048	NotSig	Significant	Significant
TBX15	65.8615	9	9.81e-11	2.88045	5	0.71841	66.0066	6	2.69e-12	23.6071	5	0.000258297	2.09e-10	1	6.93e-12	0.000551992	NotSig	Significant	Significant
KCNQ3	51.5235	12	7.53e-07	3.09095	6	0.797348	65.5166	6	3.38e-12	7.36063	6	0.28878	1.32e-06	1	8.66e-12	0.406491	NotSig	Significant	NotSig
GALNT17	49.3766	12	1.8e-06	4.43759	6	0.617678	65.4544	6	3.48e-12	6.0009	6	0.423089	3.07e-06	1	8.9e-12	0.56677	NotSig	Significant	NotSig
SLC2A13	44.845	12	1.1e-05	4.04253	6	0.670921	65.3975	6	3.58e-12	5.855	6	0.439628	1.81e-05	1	9.12e-12	0.585779	NotSig	Significant	NotSig
SIK2	35.2855	12	0.000421708	0.903529	6	0.989006	64.6386	6	5.11e-12	1.24536	6	0.974585	0.000630674	1	1.29e-11	1	NotSig	Significant	NotSig
SLC6A20	74.1361	8	7.35e-13	2.12084	5	0.832185	60.9283	5	7.81e-12	19.9888	4	0.000501947	1.72e-12	1	1.96e-11	0.00103501	NotSig	Significant	Significant
MIR99AHG	114.52	12	0	0	6	1	62.361	6	1.49e-11	71.3454	6	2.16e-13	0	1	3.67e-11	8.82e-13	NotSig	Significant	Significant
KCNK2	50.9205	12	9.62e-07	4.733	6	0.578485	62.1907	6	1.61e-11	14.2135	6	0.0273405	1.66e-06	1	3.96e-11	0.0460131	NotSig	Significant	Significant
NT5C2	44.8473	12	1.09e-05	3.37844	6	0.760067	62.1476	6	1.65e-11	1.82422	6	0.935134	1.81e-05	1	4.03e-11	1	NotSig	Significant	NotSig
NBL1	70.879	12	2.19e-10	0	6	1	61.873	6	1.87e-11	17.8402	6	0.00664422	4.58e-10	1	4.55e-11	0.0121892	NotSig	Significant	Significant
RHOJ	88.3463	12	1.03e-13	0.97627	6	0.986496	61.4498	6	2.28e-11	67.1922	6	1.54e-12	2.48e-13	1	5.52e-11	6.06e-12	NotSig	Significant	Significant
SYNPR	58.1425	12	4.91e-08	3.03481	6	0.804465	61.0635	6	2.74e-11	26.2508	6	0.000199918	9.25e-08	1	6.6e-11	0.000430925	NotSig	Significant	Significant
NID1	58.3654	12	4.48e-08	0.324499	6	0.999369	61.0392	6	2.77e-11	17.3224	6	0.00816877	8.46e-08	1	6.66e-11	0.0149312	NotSig	Significant	Significant
ANO6	40.2268	12	6.59e-05	0.24279	6	0.999728	59.6332	6	5.34e-11	4.62336	6	0.592944	0.000102905	1	1.28e-10	0.747835	NotSig	Significant	NotSig
SESTD1	41.3993	12	4.2e-05	4.37663	6	0.625848	58.4138	6	9.45e-11	1.33021	6	0.969966	6.62e-05	1	2.23e-10	1	NotSig	Significant	NotSig
COL4A5	55.494	12	1.48e-07	3.19084	6	0.784541	57.703	6	1.32e-10	13.0116	6	0.0428523	2.72e-07	1	3.05e-10	0.0706886	NotSig	Significant	NotSig
MYOF	61.316	11	5.28e-09	0.875214	6	0.989904	54.7317	5	1.48e-10	16.9803	6	0.0093559	1.04e-08	1	3.43e-10	0.0170076	NotSig	Significant	Significant
FRZB	43.742	12	1.69e-05	4.92348	6	0.553665	56.9934	6	1.83e-10	4.09553	6	0.663751	2.74e-05	1	4.23e-10	0.82391	NotSig	Significant	NotSig
EYA4	56.0576	12	1.17e-07	0.723512	6	0.99397	56.734	6	2.07e-10	14.156	6	0.0279416	2.16e-07	1	4.76e-10	0.0468668	NotSig	Significant	Significant
MET	56.9432	12	8.09e-08	3.37054	6	0.761107	56.1857	6	2.67e-10	11.2628	6	0.0805869	1.51e-07	1	6.1e-10	0.127458	NotSig	Significant	NotSig
CDH12	70.4668	12	2.62e-10	2.72255	6	0.842776	56.0407	6	2.86e-10	41.5698	6	2.24e-07	5.45e-10	1	6.51e-10	6.36e-07	NotSig	Significant	Significant
MCOLN3	69.236	11	1.71e-10	0.0755888	6	0.999991	55.77	6	3.24e-10	14.5719	6	0.0238608	3.58e-10	1	7.35e-10	0.0408458	NotSig	Significant	Significant
GALNT18	57.7857	12	5.7e-08	0.60242	6	0.99636	55.2941	6	4.04e-10	30.2288	6	3.56e-05	1.07e-07	1	9.13e-10	8.16e-05	NotSig	Significant	Significant
SLC12A2	66.15	12	1.67e-09	1.12698	6	0.980338	54.1769	6	6.8e-10	36.396	6	2.31e-06	3.34e-09	1	1.52e-09	6e-06	NotSig	Significant	Significant
LGALS1	69.4405	12	4.08e-10	0.222737	6	0.999788	53.8558	6	7.89e-10	26.1948	6	0.000204787	8.45e-10	1	1.75e-09	0.000440469	NotSig	Significant	Significant
ITGA5	64.944	12	2.79e-09	1.02491	6	0.98465	53.6823	6	8.55e-10	18.8115	6	0.00449413	5.55e-09	1	1.9e-09	0.00847852	NotSig	Significant	Significant
JAK3	48.5481	10	4.93e-07	1.79498	5	0.876724	50.9125	5	9.01e-10	9.34912	5	0.0959233	8.76e-07	1	1.99e-09	0.149347	NotSig	Significant	NotSig
JAG1	39.1227	12	0.000100445	0.66041	6	0.995306	53.0378	6	1.15e-09	7.3151	6	0.292687	0.000155078	1	2.54e-09	0.41141	NotSig	Significant	NotSig
ITGA10	52.1283	12	5.88e-07	2.16662	6	0.903754	52.5663	6	1.43e-09	16.8206	6	0.0099656	1.04e-06	1	3.13e-09	0.0180175	NotSig	Significant	Significant
C1R	56.5622	12	9.48e-08	1.41566	6	0.964899	51.4655	6	2.39e-09	15.1445	6	0.0191623	1.76e-07	1	5.18e-09	0.033317	NotSig	Significant	Significant
FMN2	60.9678	12	1.5e-08	0	6	1	50.5532	6	3.64e-09	42.8844	6	1.23e-07	2.92e-08	1	7.82e-09	3.6e-07	NotSig	Significant	Significant
SLC6A12	48.8616	12	2.21e-06	1.81463	6	0.935933	50.4743	6	3.78e-09	18.632	6	0.00483244	3.76e-06	1	8.09e-09	0.00904836	NotSig	Significant	Significant
FBLN1	61.262	10	2.09e-09	4.5411	6	0.603864	45.588	5	1.1e-08	12.3857	6	0.0538966	4.16e-09	1	2.33e-08	0.0874614	NotSig	Significant	NotSig
MOV10L1	44.5252	12	1.24e-05	1.24351	6	0.974681	47.4719	6	1.51e-08	9.77539	6	0.134435	2.04e-05	1	3.17e-08	0.204522	NotSig	Significant	NotSig
TFPI	65.5769	11	8.39e-10	0.105975	6	0.999976	44.127	5	2.18e-08	18.4498	6	0.00520118	1.7e-09	1	4.58e-08	0.00970239	NotSig	Significant	Significant
SLC13A4	34.3731	12	0.00058894	1.44141	6	0.963291	46.1266	6	2.79e-08	3.50433	6	0.743393	0.000874249	1	5.82e-08	0.894942	NotSig	Significant	NotSig
AC092155.1	65.7721	11	7.71e-10	0.0437631	6	0.999998	43.496	5	2.93e-08	23.2587	5	0.000301206	1.57e-09	1	6.1e-08	0.000638225	NotSig	Significant	Significant
BSG	39.4541	12	8.86e-05	0.102001	6	0.999979	45.6408	6	3.49e-08	14.4269	6	0.0252143	0.000137357	1	7.24e-08	0.0428685	NotSig	Significant	Significant
SLC12A7	51.9509	11	2.78e-07	2.07803	6	0.912384	45.5884	6	3.58e-08	31.3431	6	2.18e-05	5.04e-07	1	7.4e-08	5.08e-05	NotSig	Significant	Significant
PALD1	33.3276	12	0.000860348	0.790227	6	0.992333	45.5286	6	3.67e-08	9.55092	6	0.144883	0.00126403	1	7.59e-08	0.218749	NotSig	Significant	NotSig
PRKCH	44.3488	12	1.33e-05	0	6	1	44.6901	6	5.39e-08	12.8113	6	0.0461321	2.17e-05	1	1.11e-07	0.0752284	NotSig	Significant	NotSig
TP63	45.8227	12	7.44e-06	2.2306	6	0.897316	44.2577	6	6.57e-08	11.633	6	0.0706749	1.24e-05	1	1.34e-07	0.112673	NotSig	Significant	NotSig
GULP1	36.2051	12	0.00030029	1.20897	6	0.976439	43.875	6	7.83e-08	5.76879	6	0.449582	0.000453148	1	1.59e-07	0.596653	NotSig	Significant	NotSig
PDE3A	53.3643	12	3.55e-07	0	6	1	43.8439	6	7.94e-08	40.9887	6	2.91e-07	6.36e-07	1	1.61e-07	8.18e-07	NotSig	Significant	Significant
FAM20A	43.3822	12	1.95e-05	0.0461046	6	0.999998	43.4004	6	9.72e-08	16.2816	6	0.0123196	3.14e-05	1	1.97e-07	0.0220735	NotSig	Significant	Significant
GALNTL6	59.5105	12	2.77e-08	1.11875	6	0.980708	42.6403	6	1.37e-07	36.2442	6	2.47e-06	5.32e-08	1	2.76e-07	6.41e-06	NotSig	Significant	Significant
NTRK3	137.922	12	0	4.53657	6	0.604466	42.5854	6	1.41e-07	161.43	6	0	0	1	2.82e-07	0	NotSig	Significant	Significant
SNRK	36.3526	12	0.000284293	0	6	1	41.4981	6	2.31e-07	18.6174	6	0.00486096	0.000430955	1	4.61e-07	0.00908472	NotSig	Significant	Significant
ZBTB46	42.0956	12	3.21e-05	2.66972	6	0.849011	40.4934	6	3.64e-07	8.52821	6	0.201901	5.12e-05	1	7.23e-07	0.2933	NotSig	Significant	NotSig
AKAP13	42.7218	12	2.52e-05	1.08412	6	0.982221	40.3976	6	3.8e-07	15.4667	6	0.0169212	4.03e-05	1	7.52e-07	0.0296791	NotSig	Significant	Significant
SLC7A2	37.2812	12	0.000201117	0.22874	6	0.999771	39.6632	6	5.3e-07	11.833	6	0.0657989	0.000306634	1	1.04e-06	0.105745	NotSig	Significant	NotSig
TBX18	47.5923	9	3.04e-07	1.211	5	0.943818	34.5859	4	5.65e-07	14.7363	5	0.0115504	5.5e-07	1	1.11e-06	0.0207325	NotSig	Significant	Significant
ALCAM	23.1229	12	0.0267001	2.13878	6	0.906503	39.3731	6	6.05e-07	0	6	1	0.0358626	1	1.18e-06	1	NotSig	Significant	NotSig
TRIM9	78.8847	12	6.73e-12	2.06651	6	0.913481	39.1683	6	6.63e-07	79.7922	6	4e-15	1.52e-11	1	1.3e-06	1.76e-14	NotSig	Significant	Significant
CDH9	40.434	12	6.09e-05	0.850378	6	0.990654	38.9062	6	7.47e-07	27.6175	6	0.000110895	9.52e-05	1	1.45e-06	0.000248704	NotSig	Significant	Significant
KIAA1217	26.7411	12	0.00841796	1.47561	6	0.961098	38.5962	6	8.59e-07	0.589526	6	0.996573	0.0117804	1	1.66e-06	1	NotSig	Significant	NotSig
HES4	54.6445	12	2.1e-07	0.538937	6	0.997332	38.1838	6	1.03e-06	43.1296	6	1.1e-07	3.83e-07	1	2e-06	3.25e-07	NotSig	Significant	Significant
CCDC36	28.5946	12	0.00452385	0.843368	6	0.99086	37.649	6	1.32e-06	3.38853	6	0.758737	0.00646633	1	2.52e-06	0.907937	NotSig	Significant	NotSig
TRPC3	46.2835	12	6.2e-06	3.30282	6	0.769991	37.4251	6	1.45e-06	28.0695	6	9.12e-05	1.04e-05	1	2.78e-06	0.000206326	NotSig	Significant	Significant
PCCA	29.6531	12	0.00314837	2.7082	6	0.844478	37.4013	6	1.47e-06	8.62384	6	0.195864	0.00455219	1	2.8e-06	0.285778	NotSig	Significant	NotSig
SMAD6	51.1992	12	8.59e-07	1.04921	6	0.983678	36.8876	6	1.85e-06	19.7102	6	0.00311806	1.49e-06	1	3.5e-06	0.00600738	NotSig	Significant	Significant
MTUS2	57.9765	12	5.26e-08	3.98861	6	0.678217	36.7331	6	1.98e-06	44.2622	6	6.56e-08	9.9e-08	1	3.74e-06	1.97e-07	NotSig	Significant	Significant
COL4A1	33.802	11	0.00038966	0.912061	6	0.988727	33.8344	5	2.57e-06	11.1887	6	0.082718	0.000584489	1	4.8e-06	0.130209	NotSig	Significant	NotSig
PDGFD	41.4389	12	4.14e-05	4.3234	6	0.633	36.1449	6	2.58e-06	15.0999	6	0.0194939	6.53e-05	1	4.82e-06	0.0338346	NotSig	Significant	Significant
EPS8	24.8082	12	0.0157584	0.603709	6	0.996338	35.9276	6	2.85e-06	5.31092	6	0.504597	0.0216004	1	5.3e-06	0.654011	NotSig	Significant	NotSig
LATS2	37.1411	12	0.000211937	0	6	1	35.7484	6	3.09e-06	14.5855	6	0.0237379	0.000322247	1	5.73e-06	0.0407052	NotSig	Significant	Significant
LPAR1	10.6378	8	0.223077	0.532061	6	0.997426	27.88	3	3.85e-06	7.01087	6	0.319843	0.274936	1	7.14e-06	0.445192	NotSig	Significant	NotSig
SASH1	18.0603	12	0.113873	0	6	1	35.1253	6	4.08e-06	0.496459	6	0.997881	0.144614	1	7.54e-06	1	NotSig	Significant	NotSig
ISYNA1	24.4652	12	0.0175704	0.0155558	6	1	35.0174	6	4.28e-06	6.16811	6	0.404624	0.0239531	1	7.89e-06	0.546435	NotSig	Significant	NotSig
C1RL	37.2779	12	0.000201362	0	6	1	34.4046	6	5.62e-06	10.3341	6	0.11127	0.000306634	1	1.03e-05	0.171621	NotSig	Significant	NotSig
NDUFA4L2	40.75	11	2.66e-05	0.26765	6	0.999639	34.3685	6	5.71e-06	32.2003	6	1.49e-05	4.25e-05	1	1.05e-05	3.56e-05	NotSig	Significant	Significant
ARHGAP6	20.2352	12	0.0627658	1.68263	6	0.946454	34.1471	6	6.3e-06	0.0899338	6	0.999985	0.081677	1	1.15e-05	1	NotSig	Significant	NotSig
GRIP1	54.3266	12	2.39e-07	0	6	1	34.0186	6	6.67e-06	49.2416	6	6.67e-09	4.34e-07	1	1.22e-05	2.11e-08	NotSig	Significant	Significant
DCN	43.023	11	1.08e-05	0	6	1	33.4202	6	8.7e-06	13.9449	6	0.0302578	1.78e-05	1	1.57e-05	0.0504971	NotSig	Significant	NotSig
KCNC2	37.8258	11	8.37e-05	1.85704	6	0.932366	33.1357	6	9.87e-06	28.4843	6	7.61e-05	0.000130044	1	1.78e-05	0.000172711	NotSig	Significant	Significant
CARMIL1	28.2008	12	0.00516967	1.2736	6	0.973093	33.065	6	1.02e-05	8.62822	6	0.195591	0.00733712	1	1.83e-05	0.285778	NotSig	Significant	NotSig
COL18A1	36.2276	12	0.000297794	0	6	1	32.4109	6	1.36e-05	11.2462	6	0.0810594	0.00045006	1	2.43e-05	0.127891	NotSig	Significant	NotSig
PRKG1	25.3528	12	0.0132369	0.222468	6	0.999789	32.2082	6	1.49e-05	4.97765	6	0.546683	0.0181939	1	2.66e-05	0.702174	NotSig	Significant	NotSig
FRMD3	36.1985	12	0.000301031	0	6	1	31.7137	6	1.85e-05	14.7315	6	0.0224511	0.000453583	1	3.28e-05	0.0386981	NotSig	Significant	Significant
FMR1	29.358	4	6.61e-06	4.86208	6	0.56162	26.7162	4	2.27e-05	32.3473	4	1.62e-06	1.1e-05	1	4e-05	4.3e-06	NotSig	Significant	Significant
GPM6A	64.7183	12	3.07e-09	0	6	1	31.0328	6	2.5e-05	57.4342	6	1.49e-10	6.1e-09	1	4.4e-05	5.26e-10	NotSig	Significant	Significant
SULF1	39.1985	12	9.76e-05	0.988882	6	0.98603	30.9796	6	2.56e-05	14.4416	6	0.0250744	0.00015091	1	4.49e-05	0.0427035	NotSig	Significant	Significant
COL14A1	21.4941	12	0.0435971	3.91076	6	0.688751	29.8611	6	4.18e-05	0.330378	6	0.999336	0.0574794	1	7.27e-05	1	NotSig	Significant	NotSig
WDR86	27.4657	12	0.00661796	1.32262	6	0.970396	29.4741	6	4.95e-05	6.26607	6	0.394054	0.00932658	1	8.57e-05	0.534329	NotSig	Significant	NotSig
MYT1L	44.2156	12	1.4e-05	1.4595	6	0.962139	29.1935	6	5.59e-05	33.8765	6	7.11e-06	2.28e-05	1	9.65e-05	1.76e-05	NotSig	Significant	Significant
BMP4	41.9775	12	3.36e-05	4.42161	6	0.619818	28.9328	6	6.26e-05	14.2667	6	0.0267953	5.35e-05	1	0.000107023	0.0452482	NotSig	Significant	Significant
EYA2	51.831	12	6.64e-07	0	6	1	28.6589	6	7.06e-05	27.8061	6	0.0001022	1.17e-06	1	0.000120162	0.00023076	NotSig	Significant	Significant
CAPZB	17.5346	12	0.130571	1.65437	6	0.94859	28.5974	6	7.25e-05	3.48e-05	6	1	0.164156	1	0.000123208	1	NotSig	Significant	NotSig
SNED1	48.5699	12	2.49e-06	4.90322	6	0.556284	28.3388	6	8.11e-05	36.0784	6	2.66e-06	4.22e-06	1	0.000137163	6.86e-06	NotSig	Significant	Significant
AGRN	27.0017	12	0.00772294	2.25066	6	0.895262	28.2566	6	8.41e-05	15.3307	6	0.0178348	0.0108381	1	0.000141911	0.0311173	NotSig	Significant	Significant
AKAP12	28.4908	12	0.00468627	1.73612	6	0.942298	28.2136	6	8.56e-05	9.7941	6	0.133595	0.00667943	1	0.000144338	0.203554	NotSig	Significant	NotSig
TWIST1	30.1255	10	0.00081707	3.5159	6	0.741854	23.7952	4	8.78e-05	8.98906	6	0.174194	0.00120221	1	0.000147202	0.257948	NotSig	Significant	NotSig
CASP4	22.318	12	0.034107	2.6609	6	0.850044	27.8209	6	0.000101545	3.14189	6	0.790839	0.0452053	1	0.000169412	0.940712	NotSig	Significant	NotSig
CPM	39.4443	12	8.89e-05	0	6	1	27.5663	6	0.000113381	25.194	6	0.000314332	0.000137654	1	0.000188841	0.000664625	NotSig	Significant	Significant
AMOTL2	28.7216	12	0.00433258	1.17392	6	0.978153	27.5218	6	0.000115583	9.1043	6	0.167797	0.00620178	1	0.000192188	0.249569	NotSig	Significant	NotSig
ZFHX3	51.034	12	9.19e-07	0	6	1	27.2112	6	0.000132193	52.7447	6	1.32e-09	1.59e-06	1	0.000219441	4.42e-09	NotSig	Significant	Significant
COL6A2	28.5517	8	0.000379949	2.3651	5	0.796659	22.7683	4	0.000140859	8.58234	4	0.0724302	0.000570779	1	0.000233049	0.115199	NotSig	Significant	NotSig
CPXM2	26.8502	7	0.000354608	1.30674	4	0.860232	22.4286	4	0.000164652	20.533	4	0.000391845	0.000533509	1	0.000271513	0.000821557	NotSig	Significant	Significant
CTBP2	16.5887	12	0.165733	0	6	1	26.5005	6	0.00017957	1.43755	6	0.963534	0.206805	1	0.00029368	1	NotSig	Significant	NotSig
IFITM2	35.1318	12	0.000446199	2.46746	6	0.872092	26.1372	6	0.000209917	34.9442	6	4.42e-06	0.000666306	1	0.00034275	1.11e-05	NotSig	Significant	Significant
CYTH3	37.8173	12	0.000164487	0.289685	6	0.999546	25.8648	6	0.00023593	32.3345	6	1.41e-05	0.000251627	1	0.000384593	3.39e-05	NotSig	Significant	Significant
C8orf34	23.2173	12	0.025937	3.31725	6	0.768103	25.2949	6	0.00030108	3.62631	6	0.727096	0.0349312	1	0.000486812	0.880633	NotSig	Significant	NotSig
COL15A1	29.1989	12	0.00368062	0.809479	6	0.991817	24.9833	6	0.000343897	15.6115	6	0.0159985	0.00529123	1	0.000553346	0.0282592	NotSig	Significant	Significant
C7	6.0542	3	0.109003	0.5173	2	0.772093	15.6612	2	0.000397392	1.675	2	0.432792	0.138958	1	0.000635317	0.577441	NotSig	Significant	NotSig
ENPP6	23.155	12	0.0264388	1.43601	6	0.963631	24.614	6	0.000402455	5.3259	6	0.502743	0.0355593	1	0.00064238	0.652455	NotSig	Significant	NotSig
GRIN2A	43.9674	12	1.55e-05	2.86809	6	0.825212	24.5637	6	0.000411157	31.9199	6	1.69e-05	2.51e-05	1	0.000655219	4e-05	NotSig	Significant	Significant
IL1R1	27.7621	10	0.00197047	3.01816	6	0.806564	22.5148	5	0.000417826	6.62815	5	0.249796	0.00287815	1	0.000664783	0.356647	NotSig	Significant	NotSig
FSTL5	37.8853	12	0.000160333	0.908847	6	0.988833	24.4245	6	0.000436202	29.3243	6	5.28e-05	0.000245647	1	0.00069071	0.000120067	NotSig	Significant	Significant
FBN1	28.2298	12	0.00511932	3.30971	6	0.76909	23.9782	6	0.000527101	17.0553	6	0.00908211	0.00727598	1	0.000829373	0.01654	NotSig	Significant	Significant
MRC2	20.8725	12	0.0522793	0.76015	6	0.9931	23.9576	6	0.00053173	4.40397	6	0.622182	0.0685652	1	0.000835337	0.778118	NotSig	Significant	NotSig
SNTB1	34.037	12	0.000665548	4.28343	6	0.63838	23.9018	6	0.000544441	14.0025	6	0.0296078	0.00098505	1	0.000853958	0.0494951	NotSig	Significant	Significant
RGS5	17.5373	12	0.130478	0.510704	6	0.997706	23.4146	6	0.000668871	2.74916	6	0.839606	0.164156	1	0.00104748	0.981179	NotSig	Significant	NotSig
RGS6	20.5838	12	0.0568177	3.94532	6	0.684075	22.2841	6	0.00107537	5.6775	6	0.460269	0.0741293	1	0.00166573	0.608408	NotSig	Significant	NotSig
GPER1	19.6855	11	0.0498455	0.779014	6	0.992625	21.7163	6	0.00136284	19.6813	6	0.00315513	0.0654589	1	0.00208829	0.00605541	NotSig	Significant	Significant
ADCY5	14.9606	12	0.243597	1.26538	6	0.973532	21.4699	6	0.00150989	0.470857	6	0.998175	0.297877	1	0.00229596	1	NotSig	Significant	NotSig
NR2F2-AS1	45.3134	11	4.27e-06	2.52955	6	0.865146	19.1517	5	0.00180101	24.5353	6	0.000416138	7.17e-06	1	0.00273446	0.000868839	NotSig	Significant	Significant
AFAP1L1	30.5611	12	0.00229722	2.08261	6	0.911946	20.8747	6	0.00193217	7.74732	6	0.257206	0.0033408	1	0.00292469	0.366702	NotSig	Significant	NotSig
NCKAP5	73.2186	12	7.97e-11	3.71866	6	0.714686	20.7987	6	0.0019938	74.7797	6	4.26e-14	1.71e-10	1	0.0030134	1.79e-13	NotSig	Significant	Significant
ANXA2	15.0626	6	0.0197753	2.02328	4	0.731477	16.7358	4	0.00217523	4.82761	6	0.566106	0.0269224	1	0.00327765	0.722472	NotSig	Significant	NotSig
TGFBR2	28.7239	12	0.00432926	1.15752	6	0.978931	20.0442	6	0.00271964	15.546	6	0.0164095	0.00620178	1	0.00408562	0.028883	NotSig	Significant	Significant
COL5A2	22.5605	12	0.0316977	0	6	1	19.892	6	0.00289466	7.39421	6	0.285924	0.0421794	1	0.004342	0.403609	NotSig	Significant	NotSig
PATJ	13.9081	12	0.306612	2.629	6	0.85376	19.8052	6	0.00299938	0.757808	6	0.993158	0.370598	1	0.00447883	1	NotSig	Significant	NotSig
TMEM204	22.0835	12	0.0365942	1.06676	6	0.982954	18.6481	6	0.00480121	18.0001	6	0.00623206	0.0483739	1	0.00707397	0.0114753	NotSig	Significant	Significant
ABO	9.16651	6	0.164428	1.21391	3	0.74967	12.8559	3	0.00495871	1.07616	4	0.898036	0.205432	1	0.00728448	1	NotSig	Significant	NotSig
ABCB1	22.7237	12	0.0301652	0	6	1	18.4854	6	0.00512694	10.9655	6	0.0894492	0.0403546	1	0.00750946	0.140362	NotSig	Significant	NotSig
WWTR1	12.3489	12	0.418079	0.750428	6	0.993337	18.4804	6	0.00513745	0.39756	6	0.998871	0.490495	1	0.00751381	1	NotSig	Significant	NotSig
EDNRA	27.7287	12	0.00606019	2.17314	6	0.903106	18.3798	6	0.00534998	18.0999	6	0.00598743	0.00856461	1	0.00781317	0.0110657	NotSig	Significant	Significant
FLVCR2	0.37039	3	0.946289	0.132365	2	0.93596	14.5989	4	0.00560979	1.05477	2	0.590146	1	1	0.00816865	0.746001	NotSig	Significant	NotSig
NPNT	5.9187	8	0.656339	2.07854	5	0.838174	16.4111	5	0.00576323	6.80499	6	0.339259	0.734806	1	0.0083676	0.469598	NotSig	Significant	NotSig
KANK3	26.2903	12	0.00976295	0.175056	6	0.999895	18.1733	6	0.00581329	27.2838	6	0.000128109	0.0136057	1	0.008428	0.000285385	NotSig	Significant	Significant
LEF1	21.7799	7	0.00277209	2.15527	6	0.904878	13.7427	4	0.00816334	9.51492	5	0.0902061	0.00401973	1	0.0117665	0.141328	NotSig	Significant	NotSig
ANPEP	16.006	12	0.190961	0.243876	6	0.999724	17.2841	6	0.00829386	9.52713	6	0.146031	0.237398	1	0.0119374	0.219817	NotSig	Significant	NotSig
CAB39L	13.1313	12	0.359572	3.17137	6	0.787051	17.1833	6	0.00863273	0	6	1	0.429942	1	0.0124072	1	NotSig	Significant	NotSig
CCDC68	0.650478	4	0.957293	0.588742	4	0.964306	17.0777	6	0.00900177	1.5037	4	0.825985	1	1	0.012919	0.970339	NotSig	Significant	NotSig
ANXA1	1.67057	3	0.643496	0.0699768	2	0.965617	9.37266	2	0.00922049	1.11537	2	0.572533	0.722851	1	0.0132138	0.729742	NotSig	Significant	NotSig
PDYN-AS1	17.9088	9	0.0362463	1.78901	5	0.8775	13.1654	4	0.0104953	9.2756	6	0.158661	0.0479772	1	0.0149762	0.237754	NotSig	Significant	NotSig
COL4A2	11.4962	11	0.402678	0.0681986	6	0.999994	16.657	6	0.01063	6.08477	6	0.413761	0.474128	1	0.0151467	0.557265	NotSig	Significant	NotSig
NRP2	25.5451	12	0.0124407	2.5704	6	0.860507	16.477	6	0.0114105	19.6651	6	0.00317616	0.0171939	1	0.0162354	0.00608409	NotSig	Significant	Significant
TWIST2	12.3555	9	0.194	2.77284	6	0.83677	14.6923	5	0.0117615	3.42306	6	0.754176	0.240579	1	0.016711	0.903563	NotSig	Significant	NotSig
COL4A4	13.9938	12	0.301105	0.204194	6	0.999836	16.2895	6	0.0122817	6.56467	6	0.362986	0.364821	1	0.0174253	0.495568	NotSig	Significant	NotSig
FOXD1	4.29585	3	0.231239	1.23511	2	0.53926	10.6705	3	0.0136476	3.35433	2	0.186903	0.283601	1	0.0192809	0.275118	NotSig	Significant	NotSig
ANO3	29.5114	12	0.00330595	1.83648	6	0.934107	15.8904	6	0.0143543	26.9901	6	0.000145427	0.00476627	1	0.0202505	0.000322288	NotSig	Significant	Significant
NRG3	28.7767	12	0.00425207	0.659204	6	0.99533	15.8738	6	0.0144477	18.7616	6	0.00458571	0.00610397	1	0.0203535	0.00861872	NotSig	Significant	Significant
MPP6	9.28523	12	0.678394	0.295464	6	0.999519	15.8605	6	0.0145229	0	6	1	0.754441	1	0.0204305	1	NotSig	Significant	NotSig
PDE7B	38.05	12	0.000150697	0	6	1	15.7503	6	0.0151586	31.1943	6	2.33e-05	0.000231237	1	0.0211752	5.4e-05	NotSig	Significant	Significant
C1S	10.9019	12	0.537343	0.973809	6	0.986586	15.5179	6	0.0165891	1.99771	6	0.919909	0.620297	1	0.0231088	1	NotSig	Significant	NotSig
FAM162B	11.6338	12	0.475523	1.12445	6	0.980452	15.4805	6	0.0168312	0.326544	6	0.999358	0.552754	1	0.0234132	1	NotSig	Significant	NotSig
SLIT3	22.7603	12	0.0298313	0.571169	6	0.996862	15.3256	6	0.0178699	16.1249	6	0.013099	0.0399612	1	0.0248234	0.0233444	NotSig	Significant	Significant
FBXL7	35.0839	12	0.000454122	0	6	1	15.1201	6	0.0193427	42.4404	6	1.5e-07	0.000677129	1	0.0268319	4.38e-07	NotSig	Significant	Significant
PDGFRB	18.4195	12	0.103533	0	6	1	14.8649	6	0.0213336	9.11495	6	0.167216	0.132322	1	0.0294705	0.249077	NotSig	Significant	NotSig
DOCK6	12.968	12	0.371373	4.85159	6	0.562984	14.8288	6	0.0216306	1.69757	6	0.945309	0.441943	1	0.0298394	1	NotSig	Significant	NotSig
PAWR	10.123	12	0.605168	0.600284	6	0.996396	14.797	6	0.0218957	2.21944	6	0.898451	0.686029	1	0.0301633	1	NotSig	Significant	NotSig
ECE1	24.7892	12	0.0158541	0.868165	6	0.99012	14.683	6	0.0228707	18.9547	6	0.00424081	0.021702	1	0.0313763	0.00804156	NotSig	Significant	Significant
MOBP	24.8955	12	0.0153259	3.65882	6	0.722733	14.4038	6	0.0254369	19.9611	6	0.00281392	0.0210364	1	0.034801	0.00544242	NotSig	Significant	Significant
PRELP	17.4432	12	0.133673	0	6	1	14.3247	6	0.0262116	6.84644	6	0.335283	0.167845	1	0.0358118	0.464739	NotSig	Significant	NotSig
NR2F1	8.57878	12	0.738425	1.29909	6	0.971708	14.175	6	0.0277413	0.549691	6	0.99718	0.812186	1	0.037798	1	NotSig	Significant	NotSig
HSPG2	17.9549	12	0.117068	0.130659	6	0.999956	14.0641	6	0.0289279	6.87677	6	0.332394	0.148296	1	0.0392537	0.461376	NotSig	Significant	NotSig
MAMDC2	9.84132	12	0.62988	0.0554396	6	0.999997	13.9378	6	0.0303385	2.27302	6	0.892956	0.709145	1	0.0411118	1	NotSig	Significant	NotSig
FN1	17.6927	12	0.125344	1.21777	6	0.975998	13.8558	6	0.0312889	5.25653	6	0.511358	0.157981	1	0.042342	0.661056	NotSig	Significant	NotSig
RELN	15.209	12	0.230205	1.4883	6	0.960268	13.755	6	0.0324959	5.96782	6	0.426804	0.283026	1	0.0439158	0.57098	NotSig	Significant	NotSig
LAMC3	10.8381	12	0.542841	1.39786	6	0.965989	13.4926	6	0.035847	0.462327	6	0.998267	0.625923	1	0.048183	1	NotSig	Significant	NotSig
EYS	14.8372	12	0.250463	0	6	1	13.2297	6	0.0395306	8.13277	6	0.228537	0.305309	1	0.05292	0.329009	NotSig	NotSig	NotSig
SFRP2	0.799458	2	0.670502	0.38486	2	0.824952	13.1727	6	0.0403739	1.39328	2	0.498256	0.74735	1	0.0539764	0.648318	NotSig	NotSig	NotSig
CELF2	5.96554	12	0.917809	0	6	1	13.1468	6	0.0407626	0	6	1	0.980089	1	0.054423	1	NotSig	NotSig	NotSig
HSPA6	2.84e-10	2	1	2.23e-10	2	1	6.31124	2	0.0426119	3.54e-10	2	1	1	1	0.0568159	1	NotSig	NotSig	NotSig
ABCA6	34.8203	12	0.000500175	5.05703	6	0.53652	12.8928	6	0.0447699	31.4976	6	2.04e-05	0.000744689	1	0.0594545	4.78e-05	NotSig	NotSig	Significant
GRK5	8.49245	12	0.745561	1.75784	6	0.940569	12.8807	6	0.0449704	0	6	1	0.819136	1	0.0596411	1	NotSig	NotSig	NotSig
SLC26A2	17.695	12	0.125269	1.06251	6	0.983131	12.6042	6	0.0497701	17.4486	6	0.00776869	0.157981	1	0.0657441	0.014226	NotSig	NotSig	Significant
PARD3B	23.4486	12	0.02415	0	6	1	12.5773	6	0.0502616	11.2442	6	0.0811173	0.0327004	1	0.0663054	0.127891	NotSig	NotSig	NotSig
TNS2	10.7885	12	0.547122	1.71336	6	0.944085	12.5332	6	0.051078	2.98015	6	0.811333	0.630133	1	0.0672044	0.959373	NotSig	NotSig	NotSig
MBOAT1	12.6778	12	0.392888	0.433352	6	0.998558	12.2412	6	0.0567985	5.38133	6	0.495914	0.464787	1	0.0746323	0.647803	NotSig	NotSig	NotSig
FOXC2	6.05412	4	0.195143	0.208163	2	0.901152	5.32759	2	0.0696832	1.40599	2	0.4951	0.241697	1	0.0911646	0.647588	NotSig	NotSig	NotSig
ARHGAP28	10.6166	12	0.562027	2.53502	6	0.864528	11.1851	6	0.0828226	2.96695	6	0.812983	0.645075	1	0.107832	0.960186	NotSig	NotSig	NotSig
GJC1	10.4035	10	0.405836	4.14495	6	0.657068	9.25035	5	0.0994855	3.22497	5	0.665348	0.477286	1	0.129188	0.824866	NotSig	NotSig	NotSig
EPHA6	36.5502	12	0.000264167	1.23597	6	0.975071	10.5994	6	0.101576	44.1368	6	6.94e-08	0.000401054	1	0.131732	2.07e-07	NotSig	NotSig	Significant
RERGL	10.1931	12	0.599027	2.46361	6	0.872518	10.4496	6	0.10695	0.772315	6	0.992796	0.680527	1	0.138521	1	NotSig	NotSig	NotSig
COL13A1	11.582	11	0.39587	3.98502	6	0.678703	10.2585	6	0.114181	3.7847	6	0.705785	0.467211	1	0.147694	0.862147	NotSig	NotSig	NotSig
STK32B	19.6603	12	0.0737909	1.7573	6	0.940612	10.2353	6	0.115085	12.974	6	0.0434504	0.0955277	1	0.14867	0.071557	NotSig	NotSig	NotSig
TCF7L2	17.8484	12	0.120372	0	6	1	10.197	6	0.116597	14.5459	6	0.0240983	0.152288	1	0.150428	0.0411817	NotSig	NotSig	Significant
IFITM3	27.0963	12	0.00748418	1.56648	6	0.954957	10.1847	6	0.117084	32.576	6	1.27e-05	0.0105177	1	0.150862	3.05e-05	NotSig	NotSig	Significant
CCN3	15.2141	10	0.12445	2.22448	5	0.817292	9.79594	6	0.133513	6.95602	5	0.223932	0.15725	1	0.171585	0.322954	NotSig	NotSig	NotSig
RFTN1	13.4972	12	0.333959	0.000531607	6	1	9.72566	6	0.13669	13.8341	6	0.0315449	0.401232	1	0.175217	0.0525572	NotSig	NotSig	NotSig
MYO1B	11.2839	11	0.419791	2.00913	6	0.918857	7.74362	5	0.170943	5.35297	6	0.499402	0.491391	1	0.217722	0.648963	NotSig	NotSig	NotSig
LINC02709	4.12e-10	2	1	3.61e-10	2	1	3.44466	2	0.17865	4.66e-10	2	1	1	1	0.227248	1	NotSig	NotSig	NotSig
NR2F2	5.06725	7	0.651757	1.26338	5	0.938654	4.80429	3	0.186702	7.18856	6	0.303761	0.731311	1	0.237188	0.425777	NotSig	NotSig	NotSig
C1QTNF1	3.12585	10	0.978305	2.51169	5	0.774733	8.74138	6	0.188653	2.02218	5	0.846068	1	1	0.239361	0.985269	NotSig	NotSig	NotSig
LTBP2	7.79383	6	0.253601	1.11033	4	0.892631	4.75905	3	0.190315	5.01748	6	0.541573	0.308758	1	0.241163	0.697407	NotSig	NotSig	NotSig
SNTG2	11.9649	12	0.448501	3.15677	6	0.78893	8.64595	6	0.194491	7.20775	6	0.302061	0.523164	1	0.246141	0.42399	NotSig	NotSig	NotSig
GPR158	15.192	12	0.231102	5.04065	6	0.53861	8.45283	6	0.206768	7.93951	6	0.242568	0.283601	1	0.261016	0.347322	NotSig	NotSig	NotSig
GNG11	9.27474	8	0.319652	0.587011	5	0.98859	5.78609	4	0.215703	3.60391	4	0.462256	0.385893	1	0.271605	0.610227	NotSig	NotSig	NotSig
MYOCD	9.37597	12	0.670526	2.55311	6	0.862477	8.26974	6	0.219	1.85148	6	0.932838	0.74735	1	0.275062	1	NotSig	NotSig	NotSig
PTH1R	15.905	11	0.144694	0.471318	6	0.99817	6.95194	5	0.224239	16.7978	6	0.0100557	0.181457	1	0.281288	0.0181476	NotSig	NotSig	Significant
AL138828.1	23.2639	12	0.025567	0.449363	6	0.998401	8.15361	6	0.227064	25.8481	6	0.000237629	0.0344847	1	0.284115	0.000508913	NotSig	NotSig	Significant
VIT	10.8038	10	0.373005	1.58506	5	0.90305	6.67601	5	0.245872	8.06798	6	0.233165	0.443003	1	0.306111	0.334338	NotSig	NotSig	NotSig
AMOTL1	9.54972	12	0.655397	3.94694	6	0.683857	7.82497	6	0.251209	1.5592	6	0.955465	0.734572	1	0.312365	1	NotSig	NotSig	NotSig
CA2	10.7391	12	0.551399	0.0306709	6	0.999999	7.58667	6	0.269975	7.36157	6	0.2887	0.634331	1	0.334863	0.406491	NotSig	NotSig	NotSig
SIPA1L1	15.1559	12	0.233024	4.91033	6	0.555365	7.51575	6	0.275768	9.14013	6	0.165849	0.28544	1	0.339992	0.247411	NotSig	NotSig	NotSig
NOSTRIN	13.9569	12	0.303467	4.90406	6	0.556176	7.51517	6	0.275817	8.73989	6	0.188743	0.367239	1	0.339992	0.276196	NotSig	NotSig	NotSig
LINC01638	1.75e-10	2	1	1.3e-10	2	1	2.57188	2	0.27639	5.24e-10	2	1	1	1	0.340278	1	NotSig	NotSig	NotSig
STARD8	9.73209	12	0.639451	2.827	6	0.830226	7.11536	6	0.310311	5.49493	6	0.482069	0.719113	1	0.381567	0.633033	NotSig	NotSig	NotSig
TNXB	6.70901	12	0.876229	2.01821	6	0.918016	6.73389	6	0.34616	2.56881	6	0.860689	0.945083	1	0.424077	0.999962	NotSig	NotSig	NotSig
GADL1	2.07089	3	0.557824	0.82276	4	0.935371	2.07991	2	0.353471	1.83831	2	0.398856	0.640985	1	0.432503	0.540106	NotSig	NotSig	NotSig
GGT5	4.35654	6	0.628546	0.883564	4	0.926907	3.20786	3	0.360675	3.91683	5	0.561452	0.70844	1	0.440235	0.718035	NotSig	NotSig	NotSig
ADGRD1	18.6355	12	0.0977122	0.154382	6	0.999928	6.54779	6	0.364696	21.6227	6	0.001417	0.125042	1	0.444146	0.00280588	NotSig	NotSig	Significant
ABCC9	5.31765	8	0.723148	1.20479	6	0.976647	4.31724	4	0.364771	5.49037	5	0.359003	0.798891	1	0.444146	0.490802	NotSig	NotSig	NotSig
CYSLTR2	1.89943	3	0.59354	1.76976	3	0.621536	2.01036	2	0.365978	1.74441	2	0.418028	0.67506	1	0.444981	0.56202	NotSig	NotSig	NotSig
CRABP1	2.83705	5	0.72509	2.51074	5	0.774877	5.29672	5	0.380751	0.147873	2	0.928731	0.800154	1	0.46191	1	NotSig	NotSig	NotSig
FMO2	4.94543	12	0.959777	0.35208	6	0.999203	6.35797	6	0.384306	2.32775	6	0.887226	1	1	0.465656	1	NotSig	NotSig	NotSig
MCTP2	9.7412	10	0.463485	0	6	1	5.10581	5	0.403104	5.91071	5	0.315005	0.539387	1	0.487248	0.439685	NotSig	NotSig	NotSig
AC018742.1	8.62378	12	0.734685	0.787886	6	0.992395	6.15418	6	0.406142	3.51835	6	0.741526	0.80896	1	0.490324	0.893772	NotSig	NotSig	NotSig
BGN	5.16842	12	0.952116	2.21717	6	0.898681	5.91859	6	0.432371	0.353551	6	0.999193	1	1	0.520727	1	NotSig	NotSig	NotSig
ITSN1	10.2892	12	0.590608	0.0311134	6	0.999999	5.59532	6	0.470012	9.07345	6	0.169489	0.672488	1	0.563335	0.251712	NotSig	NotSig	NotSig
AC012409.2	5.98033	11	0.874674	3.21781	6	0.781054	4.55827	5	0.472125	1.35136	6	0.968751	0.944421	1	0.56451	1	NotSig	NotSig	NotSig
LINC02147	3.6997	8	0.883151	3.81506	5	0.576338	3.53138	4	0.473123	1.85702	6	0.932368	0.951524	1	0.565025	1	NotSig	NotSig	NotSig
AC097528.1	1.83543	4	0.765994	1.60919	3	0.657308	1.46189	2	0.481454	0.830821	6	0.991222	0.840664	1	0.572914	1	NotSig	NotSig	NotSig
DOCK4	16.9833	12	0.150226	0	6	1	5.47757	6	0.484172	12.4508	6	0.052636	0.188158	1	0.574774	0.085555	NotSig	NotSig	NotSig
LIMCH1	9.95449	12	0.619953	0	6	1	5.47976	6	0.483906	10.2816	6	0.113284	0.699542	1	0.574774	0.174202	NotSig	NotSig	NotSig
SLC30A10	7.66107	12	0.811024	0.129845	6	0.999957	5.06443	6	0.535577	6.6573	6	0.353705	0.886201	1	0.629793	0.484887	NotSig	NotSig	NotSig
KCNJ8	4.75425	10	0.906978	0.891143	5	0.97086	5.03943	6	0.538765	2.84031	6	0.828606	0.971364	1	0.632795	0.971738	NotSig	NotSig	NotSig
ADGRF5	5.2893	11	0.91635	1.85349	6	0.932668	4.06171	5	0.540565	1.77369	6	0.939291	0.979918	1	0.634161	1	NotSig	NotSig	NotSig
ACTA2	10.6071	12	0.562856	0.417977	6	0.998698	4.88963	6	0.558046	12.1328	6	0.0590718	0.645288	1	0.653898	0.0953943	NotSig	NotSig	NotSig
SBSPON	6.72515	8	0.566556	1.876	4	0.758552	4.73163	6	0.578665	0.848577	4	0.93182	0.648047	1	0.677262	1	NotSig	NotSig	NotSig
PIEZO2	7.55243	12	0.819056	2.15716	6	0.904691	4.70621	6	0.582008	3.02646	6	0.805519	0.89303	1	0.680375	0.953627	NotSig	NotSig	NotSig
GPC3	3.67791	12	0.988573	1.435	6	0.963695	4.55673	6	0.601784	0.143186	6	0.999942	1	1	0.70267	1	NotSig	NotSig	NotSig
SMTN	9.03054	12	0.70032	0.0240825	6	1	4.53836	6	0.604228	10.5685	6	0.102664	0.777099	1	0.704696	0.159097	NotSig	NotSig	NotSig
LZTS1-AS1	3.23914	8	0.918466	0.950457	6	0.987421	3.49661	5	0.6239	2.83422	5	0.725525	0.980089	1	0.726468	0.879799	NotSig	NotSig	NotSig
CDC20B	1.20708	5	0.944196	0.380778	4	0.98402	0.88218	2	0.643335	0.84626	3	0.838373	0.999034	1	0.746808	0.980887	NotSig	NotSig	NotSig
MYH11	5.91506	12	0.920303	0	6	1	4.11715	6	0.660827	3.93696	6	0.685208	0.980232	1	0.76533	0.840282	NotSig	NotSig	NotSig
MYL9	3.66335	11	0.978751	3.30047	6	0.770299	4.06208	6	0.668276	0.711493	6	0.99424	1	1	0.773058	1	NotSig	NotSig	NotSig
LINC02172	0.992143	2	0.608918	0.880379	2	0.643914	2.28213	4	0.684025	0.885915	2	0.642134	0.688641	1	0.789443	0.799065	NotSig	NotSig	NotSig
MCAM	2.10585	12	0.999226	0.00507821	6	1	3.79459	6	0.704451	0.314713	6	0.999423	1	1	0.8102	1	NotSig	NotSig	NotSig
RASSF9	0.755647	3	0.860044	0.0151499	2	0.992454	0.640229	2	0.726066	0.436525	2	0.803914	0.931636	1	0.833136	0.952973	NotSig	NotSig	NotSig
CA4	3.01053	10	0.981175	0.510749	6	0.997705	2.75976	5	0.736965	2.16146	5	0.826382	1	1	0.844668	0.970339	NotSig	NotSig	NotSig
FRMD6	2.29142	12	0.998811	0.185691	6	0.999876	3.53796	6	0.738912	0.528283	6	0.997477	1	1	0.845927	1	NotSig	NotSig	NotSig
BMP6	4.91122	11	0.93539	3.45767	6	0.749593	3.3868	6	0.758964	2.04479	6	0.915534	0.992434	1	0.86689	1	NotSig	NotSig	NotSig
ADAMTS12	3.01461	12	0.99544	0.634273	6	0.995801	3.36924	6	0.761278	0.681209	6	0.994888	1	1	0.868537	1	NotSig	NotSig	NotSig
ANKRD62	5.0223	12	0.95723	0.658854	6	0.995336	3.08527	6	0.798071	4.16574	6	0.654259	1	1	0.906361	0.813139	NotSig	NotSig	NotSig
RASL12	4.17626	9	0.899433	3.64902	5	0.600969	2.31582	5	0.80394	1.6453	5	0.895717	0.965951	1	0.910949	1	NotSig	NotSig	NotSig
USP53	7.30788	12	0.836615	0	6	1	2.95378	6	0.814625	4.60651	6	0.595175	0.908221	1	0.919981	0.748092	NotSig	NotSig	NotSig
COL3A1	0.631759	3	0.889125	0.440252	2	0.802418	0.410823	2	0.814312	0.665773	2	0.716851	0.955905	1	0.919981	0.871325	NotSig	NotSig	NotSig
SALL4	0.085779	2	0.958017	0.0489738	2	0.97581	2.22415	5	0.817341	0.165979	2	0.920361	1	1	0.921938	1	NotSig	NotSig	NotSig
DSP	3.45779	4	0.484325	0.927328	3	0.818829	0.393619	2	0.821347	15.9061	4	0.0031478	0.561683	1	0.924595	0.00605299	NotSig	NotSig	Significant
NKD2	5.26285	10	0.872942	0.421638	5	0.994713	2.19504	5	0.821553	6.35537	5	0.273159	0.943569	1	0.924595	0.387785	NotSig	NotSig	NotSig
CARMN	4.80356	10	0.903908	0.326632	5	0.997112	2.09723	5	0.835534	4.71318	5	0.451876	0.969717	1	0.937153	0.598901	NotSig	NotSig	NotSig
NFIA	4.4084	12	0.97489	2.42273	6	0.877013	2.76961	6	0.837158	0	6	1	1	1	0.937918	1	NotSig	NotSig	NotSig
CD177	1.35e-05	2	0.999993	4.24e-06	2	0.999998	0.350621	2	0.839196	2.79e-05	2	0.999986	1	1	0.939146	1	NotSig	NotSig	NotSig
RORA	13.6681	12	0.322401	2.07086	6	0.913068	2.6961	6	0.845908	23.0643	6	0.000775229	0.388744	1	0.944534	0.00157252	NotSig	NotSig	Significant
ESAM	2.68338	8	0.952631	2.02664	5	0.845447	1.93571	5	0.857967	0.817845	5	0.975881	1	1	0.954788	1	NotSig	NotSig	NotSig
WDR86-AS1	0.92797	3	0.818673	0.652838	2	0.721503	0.279007	2	0.86979	1.0535	2	0.590522	0.89303	1	0.964712	0.746001	NotSig	NotSig	NotSig
CD248	8.78147	12	0.721474	2.72532	6	0.842447	2.35356	6	0.884483	6.89389	6	0.330772	0.797921	1	0.977741	0.459764	NotSig	NotSig	NotSig
LINC02408	6.23584	10	0.795075	4.72383	6	0.579691	1.72449	5	0.8858	1.59976	5	0.901278	0.870672	1	0.978112	1	NotSig	NotSig	NotSig
LPP	4.67016	12	0.968099	0.395755	6	0.998886	2.26124	6	0.894174	3.81898	6	0.701157	1	1	0.986265	0.857543	NotSig	NotSig	NotSig
ATP10A	4.12854	12	0.981004	3.76582	6	0.708332	2.23727	6	0.896635	1.03225	6	0.98436	1	1	0.986793	1	NotSig	NotSig	NotSig
ANK2	26.06	12	0.010526	3.00398	6	0.808347	1.11815	6	0.980734	48.1851	6	1.09e-08	0.0146366	1	1	3.43e-08	NotSig	NotSig	Significant
AUTS2	12.1189	12	0.436175	0	6	1	0	6	1	26.878	6	0.000152631	0.50938	1	1	0.000334048	NotSig	NotSig	Significant
GPX3	7.59435	10	0.668392	0.534131	5	0.99082	1.48961	5	0.914265	10.7683	5	0.0561722	0.746632	1	1	0.0910063	NotSig	NotSig	NotSig
CADM1	7.05205	12	0.854155	0	6	1	1.04836	6	0.983712	8.95087	6	0.17636	0.926259	1	1	0.260751	NotSig	NotSig	NotSig
IGFBP4	2.95067	8	0.937415	0.0526351	5	0.999967	0.474898	5	0.993014	5.03481	4	0.283744	0.992907	1	1	0.4011	NotSig	NotSig	NotSig
PLCB1	5.57493	12	0.935978	3.22777	6	0.779764	0	6	1	6.75194	6	0.344398	0.992434	1	1	0.474758	NotSig	NotSig	NotSig
DTNA	3.80751	12	0.986665	0	6	1	0	6	1	6.68405	6	0.351057	1	1	1	0.482582	NotSig	NotSig	NotSig
NOTCH3	5.28157	10	0.871593	3.40505	5	0.637801	0.249738	5	0.998483	4.46147	5	0.485055	0.943127	1	1	0.635282	NotSig	NotSig	NotSig
AL450332.1	8.65632	12	0.731971	4.93772	6	0.551826	2.01675	6	0.918152	5.02292	6	0.540877	0.806859	1	1	0.697407	NotSig	NotSig	NotSig
LRP1B	3.99578	12	0.983512	0.551488	6	0.997154	0	6	1	4.98141	6	0.5462	1	1	1	0.702174	NotSig	NotSig	NotSig
SPARC	5.90986	12	0.920558	3.28399	6	0.772451	2.05292	6	0.914768	4.66499	6	0.58744	0.980232	1	1	0.744937	NotSig	NotSig	NotSig
TAGLN	4.04598	12	0.982592	1.25055	6	0.974314	0.273077	6	0.999617	4.61602	6	0.593916	1	1	1	0.747835	NotSig	NotSig	NotSig
LMOD1	4.8753	12	0.962015	2.48792	6	0.869817	1.57994	6	0.954009	3.72172	6	0.714274	1	1	1	0.870386	NotSig	NotSig	NotSig
ISM1	2.74811	12	0.997076	0.499627	6	0.997843	0.612836	6	0.996183	3.69654	6	0.717664	1	1	1	0.871325	NotSig	NotSig	NotSig
AC013565.1	3.52863	12	0.990522	0.613157	6	0.996177	1.81471	6	0.935926	3.05539	6	0.801864	1	1	1	0.95269	NotSig	NotSig	NotSig
AC021698.1	0.635893	3	0.888169	0.231441	2	0.890724	0.00775517	2	0.99613	0.436284	2	0.804011	0.955902	1	1	0.952973	NotSig	NotSig	NotSig
HEY2	3.31722	12	0.99286	0.493394	6	0.997918	2.09293	6	0.910956	2.70811	6	0.844488	1	1	1	0.984578	NotSig	NotSig	NotSig
CACNB2	1.5478	12	0.999846	0	6	1	0.920256	6	0.988455	2.04713	6	0.915313	1	1	1	1	NotSig	NotSig	NotSig
CCDC194	2.44e-10	2	1	2.31e-10	2	1	0.524907	4	0.971031	2.57e-10	2	1	1	1	1	1	NotSig	NotSig	NotSig
CNN1	3.0027	8	0.934188	2.11567	5	0.832919	0.514507	4	0.972073	1.4782	5	0.915571	0.992434	1	1	1	NotSig	NotSig	NotSig
EPAS1	0.308912	12	1	0.63065	6	0.995867	0	6	1	0	6	1	1	1	1	1	NotSig	NotSig	NotSig
EPHA3	1.30776	12	0.999938	0.0108093	6	1	1.88098	6	0.930313	0.580056	6	0.996724	1	1	1	1	NotSig	NotSig	NotSig
FAM91A1	0.368051	12	1	0.149787	6	0.999934	0.340018	6	0.999279	0	6	1	1	1	1	1	NotSig	NotSig	NotSig
FHIT	2.11549	12	0.999207	3.40999	6	0.755904	0	6	1	0	6	1	1	1	1	1	NotSig	NotSig	NotSig
GJA4	0.137226	3	0.987023	0.0824666	2	0.959605	0.0859227	2	0.957948	0.000833126	2	0.999584	1	1	1	1	NotSig	NotSig	NotSig
HSD11B1	0.767385	12	0.999997	0.241246	6	0.999733	0	6	1	1.29452	6	0.971959	1	1	1	1	NotSig	NotSig	NotSig
KCNK17	2.23308	10	0.994221	1.48615	6	0.960409	1.13198	6	0.980111	1.37194	5	0.927358	1	1	1	1	NotSig	NotSig	NotSig
LAMB1	0.296284	12	1	0	6	1	0.362021	6	0.999136	0.302897	6	0.999483	1	1	1	1	NotSig	NotSig	NotSig
LAMC1	0.920992	12	0.999991	1.48643	6	0.960391	0.0957142	6	0.999982	0.318297	6	0.999403	1	1	1	1	NotSig	NotSig	NotSig
LTBP1	2.68654	12	0.997381	3.44746	6	0.750947	0.245973	6	0.999717	1.60045	6	0.952545	1	1	1	1	NotSig	NotSig	NotSig
PAG1	0.105734	12	1	0.216848	6	0.999804	0	6	1	0	6	1	1	1	1	1	NotSig	NotSig	NotSig
PDLIM5	0	12	1	0	6	1	0	6	1	0	6	1	1	1	1	1	NotSig	NotSig	NotSig
PLAC9	1.16118	11	0.999893	0.142498	6	0.999943	1.04874	5	0.958539	0.622925	6	0.996006	1	1	1	1	NotSig	NotSig	NotSig
PLCE1	2.82255	12	0.996672	2.39526	6	0.880001	1.61705	6	0.951344	0	6	1	1	1	1	1	NotSig	NotSig	NotSig
PLD1	2.32809	12	0.998712	4.84349	6	0.564038	0.0345324	6	0.999999	0.0933949	6	0.999984	1	1	1	1	NotSig	NotSig	NotSig
RP11-759A24.3	7.14e-10	4	1	2.3e-10	2	1	4.83e-10	2	1	0	2	1	1	1	1	1	NotSig	NotSig	NotSig
SFTA1P	1.77495	8	0.987151	2.11071	5	0.833623	0.373935	5	0.996017	0.616739	4	0.961186	1	1	1	1	NotSig	NotSig	NotSig
SLC47A1	0.221677	12	1	0.363478	6	0.999126	0.111155	6	0.999973	0.0125205	6	1	1	1	1	1	NotSig	NotSig	NotSig
SYNJ2	2.77056	12	0.996958	3.80221	6	0.703421	0	6	1	0.780618	6	0.992583	1	1	1	1	NotSig	NotSig	NotSig
TGFBR3	0.303148	12	1	0	6	1	0.250563	6	0.999702	0.346199	6	0.99924	1	1	1	1	NotSig	NotSig	NotSig
TPM2	0.392999	12	1	0.53253	6	0.99742	0.679315	6	0.994927	0	6	1	1	1	1	1	NotSig	NotSig	NotSig
DIO3OS	NA	NA	NA	NA	NA	NA	0.866212	4	0.929357	NA	NA	NA	NA	NA	1	NA	NotSig	NotSig	NotSig
CASQ2	NA	NA	NA	NA	NA	NA	NA	NA	NA	1.91897	2	0.383091	NA	NA	NA	0.520878	NotSig	NotSig	NotSig
ACTG2	NA	NA	NA	NA	NA	NA	NA	NA	NA	0.0708764	2	0.965182	NA	NA	NA	1	NotSig	NotSig	NotSig
TINAGL1	1.32269	2	0.516156	NA	NA	NA	NA	NA	NA	0.128095	2	0.93796	0.596526	NA	NA	1	NotSig	NotSig	NotSig
DES	0.104904	2	0.9489	NA	NA	NA	NA	NA	NA	NA	NA	NA	1	NA	NA	NA	NotSig	NotSig	NotSig
HSPB7	0.194383	2	0.907382	NA	NA	NA	NA	NA	NA	NA	NA	NA	0.971364	NA	NA	NA	NotSig	NotSig	NotSig
LRRC32	2.16959	2	0.337971	NA	NA	NA	NA	NA	NA	NA	NA	NA	0.405081	NA	NA	NA	NotSig	NotSig	NotSig
PEAR1	8.76183	2	0.0125139	NA	NA	NA	NA	NA	NA	NA	NA	NA	0.0172713	NA	NA	NA	NotSig	NotSig	NotSig
PTGDR2	0.374055	2	0.829421	NA	NA	NA	NA	NA	NA	NA	NA	NA	0.902367	NA	NA	NA	NotSig	NotSig	NotSig
REM1	1.14625	2	0.563761	NA	NA	NA	NA	NA	NA	NA	NA	NA	0.645587	NA	NA	NA	NotSig	NotSig	NotSig
